# Supplementary material for: Identification of a Master Regulator of Differentiation in Toxoplasma
Source: Cell. 2020 Jan 23;180(2):359–372.e16. doi: 10.1016/j.cell.2019.12.013 (PMC6978799; doi:10.1016/j.cell.2019.12.013)
Supplement: Data S1. Differential Gene Expression Analysis of Stage-Specific RNA Sequencing, Related to Figure 1 — Log2-fold changes correspond to bradyzoites compared to tachyzoites, as shown in Figure 1D. [file mmc1.xlsx]

## Sheet: DESeq2_Waldman2019
Gene_ID	Description	baseMean	log2FoldChange	lfcSE	stat	pvalue	padj
TGME49_200010	hypothetical protein	11697	-1.0633	0.202358	-5.25454	1.48392e-07	9.03683e-07
TGME49_200110	hypothetical protein	39.4645	9.07497	1.81024	5.01313	5.35515e-07	3.04212e-06
TGME49_200130	Toxoplasma gondii family C protein	2624.7	0.599015	0.236113	2.53699	0.0111812	0.02804
TGME49_200230	microneme protein MIC17C (MIC17C)	211.349	1.74432	0.5951	2.93115	0.00337714	0.00974761
TGME49_200240	microneme protein MIC17B (MIC17B)	77.3256	0.668137	0.761782	0.877071	0.380448	0.525567
TGME49_200250	microneme protein MIC17A (MIC17A)	6049.87	-0.45912	0.198135	-2.31721	0.0204924	0.0474187
TGME49_200260	hypothetical protein	46.4926	1.46435	0.969612	1.51025	0.13098	0.2287
TGME49_200270	PAN/Apple domain-containing protein	2134.1	1.06613	0.234946	4.53775	5.68579e-06	2.7962e-05
TGME49_200280	WD domain, G-beta repeat-containing protein	176.598	-0.827834	0.524334	-1.57883	0.114375	0.204941
TGME49_200290	rhomboid protease ROM1 (ROM1)	8607.92	-0.747437	0.164595	-4.54108	5.59675e-06	2.75571e-05
TGME49_200295	hypothetical protein	1839.34	3.65621	0.282387	12.9475	2.42689e-38	1.22133e-36
TGME49_200300	hypothetical protein	251.365	6.46106	0.629074	10.2708	9.54514e-25	2.24997e-23
TGME49_200310	hypothetical protein	10365.1	-0.150758	0.247201	-0.609863	0.541953	0.675526
TGME49_200320	hypoxanthine-xanthine-guanine phosphoribosyl transferase HXGPRT (HXGPRT)	5554.23	-0.478528	0.269434	-1.77605	0.0757247	0.145065
TGME49_200330	hypothetical protein	2827.66	-0.692207	0.277868	-2.49114	0.0127334	0.0313107
TGME49_200340	hypothetical protein	755.076	-0.796083	0.469208	-1.69665	0.0897623	0.167269
TGME49_200350	subtilisin SUB3 (SUB3)	2041.14	-0.809475	0.275825	-2.93474	0.00333829	0.00966608
TGME49_200360	hypothetical protein	26900.8	-1.69587	0.18527	-9.1535	5.51163e-20	9.67666e-19
TGME49_200370	prenyltransferase and squalene oxidase repeat-containing protein	1686.21	1.01312	0.301054	3.36524	0.00076477	0.00257741
TGME49_200375	hypothetical protein	820.988	0.721095	0.292317	2.46682	0.0136317	0.0332109
TGME49_200385	Myb family DNA-binding domain-containing protein	2688.93	0.621723	0.222412	2.79537	0.00518406	0.0141986
TGME49_200400	hypothetical protein	2510.84	-0.412973	0.193755	-2.13141	0.0330551	0.0718091
TGME49_200410	hypothetical protein	501.246	-0.0670088	0.368784	-0.181702	0.855817	0.908525
TGME49_200430	cytidine and deoxycytidylate deaminase zinc-binding region domain-containing protein	764.941	-0.416927	0.277643	-1.50167	0.133183	0.231463
TGME49_200440	hypothetical protein	693.49	0.361531	0.395472	0.914176	0.360624	0.504517
TGME49_200450	hypothetical protein	508.257	0.321054	0.323556	0.992267	0.321067	0.461327
TGME49_200460	hypothetical protein	1481.39	-0.904222	0.334171	-2.70587	0.00681262	0.0181021
TGME49_200470	hypothetical protein	3096.71	0.0554196	0.191087	0.290022	0.771799	0.849083
TGME49_200480	Toxoplasma gondii family B protein	26.0896	1.96261	1.39741	1.40446	0.160182	0.268157
TGME49_200590	Toxoplasma gondii family C protein	2119.05	0.504475	0.241249	2.0911	0.0365195	0.0784008
TGME49_200595	hypothetical protein	202.252	11.4029	1.31504	8.67116	4.27722e-18	6.43781e-17
TGME49_200600	hypothetical protein	21.1639	8.07976	2.18942	3.69036	0.00022394	0.000830463
TGME49_200700	Toxoplasma gondii family C protein	4184.47	0.0149401	0.228012	0.0655233	0.947757	0.969867
TGME49_201100	hypothetical protein	1.25582	2.00408	3.93937	0.50873	0.610942	0.730334
TGME49_201110	hypothetical protein	1734.9	0.523678	0.295058	1.77483	0.0759256	0.145336
TGME49_201120	ELMO/CED-12 family protein	2137.8	-0.0185915	0.231853	-0.0801867	0.936089	0.962042
TGME49_201130	rhoptry kinase family protein ROP33 (ROP33)	3859.22	-1.05271	0.220075	-4.78339	1.7236e-06	9.08073e-06
TGME49_201140	hypothetical protein	1512.47	-0.117274	0.301105	-0.389477	0.696923	0.797442
TGME49_201150	heavy metal translocating P-type ATPase subfamily protein	1871.28	-0.105816	0.260649	-0.405971	0.684764	0.787153
TGME49_201160	hypothetical protein	197.754	-0.926373	0.532063	-1.7411	0.0816666	0.154706
TGME49_201170	hypothetical protein	15639.5	-2.14078	0.211794	-10.1079	5.09885e-24	1.15861e-22
TGME49_201180	hypothetical protein	2981.17	-0.284041	0.282981	-1.00375	0.315501	0.455243
TGME49_201190	hypothetical protein	136.25	-0.0235592	0.711856	-0.0330954	0.973598	0.984156
TGME49_201200	zinc finger (CCCH type) motif-containing protein	634.35	0.199461	0.639382	0.311959	0.755071	0.839389
TGME49_201210	hypothetical protein	699.985	-0.279042	0.462604	-0.603197	0.546377	0.679493
TGME49_201215	hypothetical protein	123.296	-0.88489	0.665215	-1.33023	0.183442	0.29904
TGME49_201220	zinc finger protein	763.611	-1.17748	0.285836	-4.11942	3.7983e-05	0.000161834
TGME49_201230	kinesin motor domain-containing protein	810.988	-3.10058	0.669759	-4.62939	3.66738e-06	1.84902e-05
TGME49_201240	hypothetical protein	522.493	-1.07571	0.39355	-2.73335	0.00626938	0.0168395
TGME49_201250	histone lysine methyltransferase, SET, putative	1517.63	-0.0574282	0.273336	-0.210101	0.833589	0.893143
TGME49_201260	sugar transporter ST3 (ST3)	9124.45	-0.19907	0.199459	-0.998054	0.318253	0.458166
TGME49_201270	hypothetical protein	3736.75	0.787269	0.204997	3.84039	0.00012284	0.000479838
TGME49_201380	chorismate synthase, putative	12246.6	-0.99174	0.18106	-5.47742	4.31579e-08	2.79861e-07
TGME49_201390	hypothetical protein	115301	-1.30049	0.159501	-8.15346	3.53667e-16	4.70963e-15
TGME49_201400	Sin3-associated polypeptide SAP18 (SAP18)	1122.16	-0.019149	0.304074	-0.0629749	0.949787	0.970732
TGME49_201520	protein phosphatase 2C domain-containing protein	5756.45	-1.65017	0.305959	-5.39343	6.9124e-08	4.39553e-07
TGME49_201630	protein phosphatase 2C domain-containing protein	3112.77	-0.288465	0.249968	-1.15401	0.248498	0.377207
TGME49_201640	hypothetical protein	135.027	6.41309	0.980613	6.53988	6.15678e-11	5.27733e-10
TGME49_201650	hypothetical protein	18.888	4.43844	1.97521	2.24707	0.0246356	0.055964
TGME49_201660	hypothetical protein	53.4834	1.66849	0.997047	1.67343	0.0942422	0.173997
TGME49_201670	DnaJ domain-containing protein	1340.23	-0.617511	0.229193	-2.69429	0.00705391	0.0186836
TGME49_201680	eukaryotic initiation factor-3 subunit 10, putative	10737	-0.624574	0.155056	-4.02806	5.62396e-05	0.000233587
TGME49_201690	BT1 family protein	1812.09	6.05146	0.287834	21.0241	3.94914e-98	1.61974e-95
TGME49_201700	WD domain, G-beta repeat-containing protein	3738.95	-0.20742	0.232113	-0.893616	0.371527	0.516199
TGME49_201710	WD domain, G-beta repeat-containing protein	1398.16	-0.186015	0.306258	-0.60738	0.543599	0.677269
TGME49_201720	protein c9orf32, putative	421.2	0.539219	0.371621	1.45099	0.146782	0.24989
TGME49_201730	hypothetical protein	237.049	-1.39028	0.504047	-2.75824	0.00581132	0.015712
TGME49_201740	hypothetical protein	670.071	-1.54453	0.307558	-5.0219	5.11619e-07	2.9202e-06
TGME49_201750	Tctex-1 family protein	6.41258	4.62326	3.46632	1.33377	0.18228	0.297501
TGME49_201760	hypothetical protein	8088.38	-1.79001	0.190929	-9.37525	6.90145e-21	1.27506e-19
TGME49_201770	cullin 3, putative	1434.1	0.648538	0.267897	2.42085	0.0154843	0.0370962
TGME49_201775	hypothetical protein	18.9552	-2.61449	1.42203	-1.83857	0.0659791	0.129325
TGME49_201780	microneme protein MIC2 (MIC2)	28205.5	-2.15572	0.222976	-9.66793	4.12638e-22	8.25578e-21
TGME49_201785	hypothetical protein	15011	-2.24176	0.186084	-12.047	2.01018e-33	7.59886e-32
TGME49_201790	FHA domain-containing protein	3167.39	0.246308	0.224555	1.09687	0.272696	0.405976
TGME49_201800	hypothetical protein	4823.29	-0.601322	0.18761	-3.20517	0.00134981	0.00430835
TGME49_201810	hypothetical protein	4371.71	0.400698	0.26603	1.50621	0.132013	0.23011
TGME49_201820	hypothetical protein	2054.03	1.53229	0.304436	5.03321	4.8234e-07	2.75916e-06
TGME49_201830	ribosomal protein L37	975.498	-0.194305	0.266697	-0.728561	0.46627	0.607113
TGME49_201840	aspartyl protease ASP1 (ASP1)	14028.2	2.72713	0.166198	16.4089	1.65197e-60	2.2968e-58
TGME49_201850	WD domain, G-beta repeat-containing protein	1827.52	3.34734	0.280941	11.9148	9.91559e-33	3.53642e-31
TGME49_201860	hypothetical protein	26107.7	-1.97349	0.267097	-7.38867	1.48301e-13	1.6049e-12
TGME49_201870	tetratricopeptide repeat-containing protein	1848.96	-0.743066	0.242676	-3.06197	0.00219886	0.00668048
TGME49_201880	hypothetical protein	16053.1	-1.06514	0.181678	-5.8628	4.55123e-09	3.3068e-08
TGME49_201890	MORN repeat-containing protein	931.458	8.02661	0.636234	12.6158	1.72769e-36	7.91748e-35
TGME49_201895	hypothetical protein	4.87306	5.73555	3.81658	1.5028	0.132891	0.231189
TGME49_201900	hypothetical protein	1929.63	0.0886614	0.246285	0.359996	0.71885	0.81297
TGME49_202010	hypothetical protein	2769.52	0.933118	0.185814	5.02179	5.11915e-07	2.9202e-06
TGME49_202020	DnAK-TPR	27289.9	7.36712	0.247495	29.7668	1.05151e-194	2.15639e-191
TGME49_202025	hypothetical protein	1070.29	7.78161	0.590971	13.1675	1.34983e-39	7.33287e-38
TGME49_202030	hypothetical protein	10585	0.200802	0.165961	1.20993	0.226304	0.351386
TGME49_202040	hypothetical protein	3686.93	-0.120285	0.254116	-0.473348	0.635965	0.750514
TGME49_202050	hypothetical protein	84.8535	1.10009	0.801766	1.37208	0.170039	0.281841
TGME49_202060	hypothetical protein	30.7364	2.78125	1.25833	2.21027	0.0270864	0.0609001
TGME49_202065	hypothetical protein	8.10749	2.38317	1.84467	1.29193	0.196383	0.315374
TGME49_202070	hypothetical protein	2804.57	0.147187	0.279622	0.526378	0.598626	0.720275
TGME49_202080	hypothetical protein	657.21	0.155319	0.308895	0.502823	0.615089	0.733902
TGME49_202090	hypothetical protein	388.112	8.30212	0.756513	10.9742	5.08582e-28	1.44857e-26
TGME49_202100	hypothetical protein	428.396	8.67027	0.859254	10.0905	6.08792e-24	1.37574e-22
TGME49_202110	hypothetical protein	114.999	7.58436	1.30802	5.79834	6.69746e-09	4.80239e-08
TGME49_202120	hypothetical protein	2492.28	-0.299337	0.224946	-1.33071	0.183285	0.298844
TGME49_202140	enoyl-CoA hydratase/isomerase family protein	451.699	3.86601	0.542574	7.12532	1.03837e-12	1.04002e-11
TGME49_202160	ABC1 family protein	2509.94	-0.248193	0.323938	-0.766176	0.443571	0.586023
TGME49_202170	hypothetical protein	504.312	-0.0671494	0.387887	-0.173116	0.86256	0.912037
TGME49_202180	hypothetical protein	3250.77	-0.0507522	0.25315	-0.200482	0.841103	0.898733
TGME49_202190	hypothetical protein	2321.18	-0.491749	0.198937	-2.47189	0.0134402	0.0328027
TGME49_202200	hypothetical protein	7828.7	-2.087	0.248309	-8.40485	4.28415e-17	6.14387e-16
TGME49_202205	hypothetical protein	15.2584	1.90454	1.8898	1.0078	0.31355	0.453066
TGME49_202210	nucleoside diphosphate kinase	0.964805	3.15821	4.00825	0.787929	0.430738	0.573689
TGME49_202220	hypothetical protein	1629.75	-0.822235	0.235398	-3.49296	0.000477698	0.00168179
TGME49_202230	histone deacetylase HDAC5 (HDAC5)	1817.97	0.124583	0.229276	0.543378	0.58687	0.710731
TGME49_202240	RAP domain-containing protein	976.583	0.685648	0.277345	2.47219	0.0134288	0.0327847
TGME49_202250	hypothetical protein	1714.84	-0.0130848	0.247832	-0.0527969	0.957894	0.975978
TGME49_202255	hypothetical protein	139.281	0.801174	0.671757	1.19265	0.233005	0.359477
TGME49_202260	hypothetical protein	6.99292	3.75357	2.80337	1.33895	0.180588	0.295269
TGME49_202280	WD domain, G-beta repeat-containing protein	3207.56	1.3059	0.217779	5.99647	2.01648e-09	1.512e-08
TGME49_202285	EGF family domain-containing protein	103.753	1.54621	0.696521	2.21991	0.0264247	0.0596156
TGME49_202290	membrane protein, putative	1869.46	0.0975784	0.211679	0.460973	0.644818	0.757257
TGME49_202300	inosine triphosphate pyrophosphatase, putative	1782.01	0.527804	0.225441	2.3412	0.0192217	0.0448706
TGME49_202310	O-sialoglycoprotein endopeptidase	2283.34	-0.843088	0.304506	-2.76871	0.00562788	0.0152765
TGME49_202340	proline dehydrogenase	8.68469	4.43618	2.55977	1.73304	0.0830886	0.156828
TGME49_202350	50S ribosomal protein L21, putative	1983.66	0.405581	0.215881	1.87873	0.0602818	0.119993
TGME49_202360	methylase, putative	574.783	-0.165891	0.37905	-0.437649	0.66164	0.769631
TGME49_202370	T-complex protein 1, epsilon subunit (TCP-1-epsilon), putative	4927.68	-0.580599	0.167901	-3.45798	0.00054425	0.00189173
TGME49_202375	hypothetical protein	947.909	0.859841	0.303411	2.83392	0.00459814	0.0127946
TGME49_202380	rab GDI alpha, putative	5992.9	-0.425255	0.206225	-2.06209	0.0391989	0.0829925
TGME49_202390	S15 sporozoite-expressed protein	3782.86	-2.25379	0.216469	-10.4116	2.19469e-25	5.42729e-24
TGME49_202400	calcium binding egf domain-containing protein	666.197	5.98263	0.59324	10.0847	6.45866e-24	1.45551e-22
TGME49_202410	hypothetical protein	2110.3	0.305324	0.242996	1.2565	0.208936	0.330741
TGME49_202420	hypothetical protein	2325.55	-2.30049	0.462786	-4.97097	6.66194e-07	3.72769e-06
TGME49_202430	hypothetical protein	2052.99	1.16129	0.334027	3.47663	0.000507767	0.00177848
TGME49_202440	hypothetical protein	1592.27	0.646687	0.256747	2.51877	0.0117766	0.0293182
TGME49_202445	hypothetical protein	104.403	4.90863	1.02244	4.80088	1.57971e-06	8.36563e-06
TGME49_202450	hypothetical protein	2457.03	-0.131161	0.244206	-0.537092	0.591204	0.714129
TGME49_202460	diacylglycerol kinase accessory domain (presumed) domain-containing protein	1265.28	-0.966596	0.322104	-3.00088	0.00269202	0.00798072
TGME49_202470	rRNA metabolism protein, SBDS family protein	1587.83	-0.0999759	0.236501	-0.42273	0.672493	0.778123
TGME49_202480	hypothetical protein	2182.73	-0.0746424	0.317877	-0.234816	0.814352	0.879691
TGME49_202490	AP2 domain transcription factor AP2VIIa-7 (AP2VIIA7)	2724.79	0.210628	0.29516	0.713605	0.475471	0.616151
TGME49_202500	GAPM1a	39610.5	-2.24137	0.174075	-12.8759	6.15532e-38	3.02348e-36
TGME49_202510	multi-pass transmembrane protein	5062.26	0.174267	0.187162	0.931104	0.3518	0.495079
TGME49_202520	hypothetical protein	3529.18	-0.883402	0.199071	-4.43763	9.09541e-06	4.3127e-05
TGME49_202530	aspartate-tRNA ligase	3807.36	-0.976319	0.178233	-5.47777	4.30721e-08	2.79526e-07
TGME49_202540	3'5'-cyclic nucleotide phosphodiesterase domain-containing protein	4178.93	0.141066	0.191128	0.738069	0.460472	0.601665
TGME49_202550	NLI interacting factor family phosphatase	767.301	-0.261157	0.409389	-0.63792	0.523526	0.658927
TGME49_202568	hypothetical protein	838.354	-0.0589993	0.383572	-0.153815	0.877755	0.923224
TGME49_202572	ribophorin i protein	692.422	-0.669796	0.33266	-2.01345	0.0440669	0.0920737
TGME49_202580	ATPase, AAA family protein	1647.89	0.0850303	0.222462	0.382224	0.702295	0.801941
TGME49_202590	hypothetical protein	904.987	-0.0132745	0.308025	-0.0430956	0.965625	0.979536
TGME49_202600	hypothetical protein	7.23499	-0.759491	2.29435	-0.331027	0.740624	0.829058
TGME49_202610	protein phosphatase 2C domain-containing protein	4253.01	-1.01203	0.238108	-4.2503	2.13489e-05	9.45599e-05
TGME49_202620	hypothetical protein	15957.4	-1.43268	0.186892	-7.66579	1.77735e-14	2.08578e-13
TGME49_202630	ATP-dependent metallopeptidase HflB subfamily protein	2758.52	-0.0343085	0.186879	-0.183586	0.854338	0.907477
TGME49_202640	RNA pseudouridine synthase superfamily protein	354.528	-0.408257	0.405917	-1.00577	0.314528	0.454251
TGME49_202650	hypothetical protein	1292.49	0.42812	0.380393	1.12547	0.260391	0.391692
TGME49_202680	peptidase M16, alpha subunit, putative	10560.5	-1.05154	0.165191	-6.36561	1.94515e-10	1.61172e-09
TGME49_202690	DNA-directed RNA polymerase II RPB9 (POLR2I)	1688.48	-0.234788	0.231383	-1.01472	0.310241	0.449392
TGME49_202700	hypothetical protein	706.299	0.422847	0.412128	1.02601	0.304888	0.444226
TGME49_202720	RNB family domain-containing protein	367.243	0.6617	0.468194	1.4133	0.157567	0.264571
TGME49_202730	hypothetical protein	1211.1	-2.33815	0.325797	-7.17669	7.14192e-13	7.21492e-12
TGME49_202735	hypothetical protein	0.611137	2.43986	3.98497	0.612267	0.540361	0.674253
TGME49_202740	hypothetical protein	361.959	0.342758	0.41569	0.824552	0.409626	0.552798
TGME49_202750	3' exoribonuclease family, domain 1 domain-containing protein	1749.94	-0.874284	0.223966	-3.90366	9.47507e-05	0.000380068
TGME49_202760	hypothetical protein	1244.52	-0.835596	0.23869	-3.50076	0.000463935	0.00163614
TGME49_202770	RNA recognition motif-containing protein	9237.48	-0.364886	0.246349	-1.48117	0.138561	0.238935
TGME49_202780	rhoptry kinase family protein ROP25 (ROP25)	5460.05	0.641937	0.185527	3.46008	0.000540016	0.0018794
TGME49_202790	dihydrouridine synthase (dus) protein	727.097	0.333312	0.444883	0.749213	0.453729	0.5957
TGME49_202800	cytochrome c oxidase assembly protein COX11 protein, putative	906.584	0.649661	0.372653	1.74334	0.0812738	0.154112
TGME49_202810	TIM14	1589.14	0.375994	0.384197	0.978649	0.327754	0.46876
TGME49_202820	ubiquitin-conjugating enzyme subfamily protein	5359.76	-0.928557	0.197869	-4.69278	2.6952e-06	1.38699e-05
TGME49_202830	Elicitor-responsive protein, putative	31024.3	-0.380461	0.173145	-2.19736	0.0279949	0.062624
TGME49_202840	FHA domain-containing protein	7307.36	-0.406001	0.236099	-1.71962	0.0855015	0.160607
TGME49_202850	ATP-binding domain-containing protein	392.517	-0.459965	0.386641	-1.18964	0.234186	0.360757
TGME49_202860	hypothetical protein	2378.77	-0.334829	0.210683	-1.58925	0.112003	0.201395
TGME49_202870	SAP domain-containing protein	670.284	0.1822	0.643386	0.283189	0.777032	0.851515
TGME49_202880	carrier superfamily protein	540.301	0.972306	0.321684	3.02255	0.00250654	0.00748767
TGME49_202890	hypothetical protein	6366.83	-0.0917991	0.198914	-0.4615	0.64444	0.756921
TGME49_202900	zinc finger (CCCH type) motif-containing protein	4227.95	0.524298	0.198564	2.64045	0.00827957	0.0215297
TGME49_202920	p-aminobenzoic acid synthase	1375.62	0.62879	0.256777	2.44878	0.0143342	0.0347057
TGME49_202930	hypothetical protein	393.223	0.122805	0.363627	0.337721	0.735573	0.824642
TGME49_202940	hypothetical protein	4653.8	0.135395	0.169283	0.799815	0.423818	0.566679
TGME49_202950	hypothetical protein	2350.59	-0.698467	0.249227	-2.80253	0.00507028	0.0139475
TGME49_202970	hypothetical protein	26407.1	-0.33271	0.233547	-1.42459	0.154275	0.260073
TGME49_202975	hypothetical protein	120.756	-0.795821	1.22104	-0.651757	0.514558	0.651578
TGME49_202980	hypothetical protein	2995.16	-0.141759	0.196655	-0.720849	0.471002	0.611915
TGME49_202990	hypothetical protein	241.253	9.99847	1.12779	8.86553	7.61399e-19	1.21987e-17
TGME49_203000	hypothetical protein	63.3791	7.17941	1.33345	5.3841	7.2806e-08	4.61893e-07
TGME49_203010	aurora kinase	2288.72	-1.22669	0.386437	-3.17437	0.00150163	0.00474861
TGME49_203020	ribosome biogenesis GTPase Der protein	1000.82	0.340706	0.261572	1.30253	0.192735	0.310854
TGME49_203030	N-methyl-D-aspartate receptor-associated protein	7861.92	0.264679	0.199749	1.32506	0.185153	0.301172
TGME49_203040	hypothetical protein	1516.5	-0.0403086	0.222167	-0.181434	0.856027	0.908525
TGME49_203050	AP2 domain transcription factor AP2VIIa-6 (AP2VIIA6)	2559.42	-0.274007	0.20248	-1.35325	0.175975	0.289651
TGME49_203060	hypothetical protein	6167.37	-1.25234	0.201842	-6.20458	5.48427e-10	4.38475e-09
TGME49_203070	hypothetical protein	43.2198	1.57152	0.990257	1.58698	0.112517	0.202274
TGME49_203080	RNA recognition motif-containing protein	4711.81	1.01715	0.210349	4.83552	1.32799e-06	7.11994e-06
TGME49_203090	hypothetical protein	100.589	4.04436	1.07906	3.74804	0.000178223	0.000672168
TGME49_203100	hypothetical protein	57.7665	6.06337	1.25977	4.81307	1.48626e-06	7.90313e-06
TGME49_203110	citrate synthase, putative	742.138	4.08809	0.321223	12.7266	4.20576e-37	2.01754e-35
TGME49_203120	hypothetical protein	876.417	0.716414	0.276407	2.59188	0.00954524	0.0244824
TGME49_203135	dynein heavy chain family protein	2082.23	2.71099	0.331692	8.17322	3.00271e-16	4.00508e-15
TGME49_203150	hypothetical protein	1382.52	0.0640005	0.225579	0.283717	0.776628	0.851442
TGME49_203160	hypothetical protein	2012.34	-0.255072	0.307133	-0.830495	0.406259	0.549381
TGME49_203170	OB-fold nucleic acid binding domain-containing protein	3175.74	-0.646203	0.216339	-2.98698	0.00281744	0.00832245
TGME49_203175	hypothetical protein	15.3507	-1.53362	1.58977	-0.964679	0.334705	0.475921
TGME49_203180	leucine rich repeat-containing protein	1121.65	0.393715	0.27785	1.41701	0.156481	0.263094
TGME49_203200	hypothetical protein	1379.19	5.01019	0.339396	14.7621	2.5712e-49	2.0678e-47
TGME49_203220	DEAD/DEAH box helicase domain-containing protein	1430.51	0.779238	0.223046	3.49362	0.000476513	0.00167833
TGME49_203230	hypothetical protein	1019.89	6.39625	1.74488	3.66571	0.000246649	0.000908922
TGME49_203240	hypothetical protein	2902.63	-0.155005	0.229378	-0.675763	0.499191	0.636838
TGME49_203250	hypothetical protein	1014.6	4.77173	0.381047	12.5227	5.61113e-36	2.5152e-34
TGME49_203260	hypothetical protein	797.919	1.29486	0.417053	3.10478	0.00190421	0.00587005
TGME49_203270	ATP-dependent Clp endopeptidase, proteolytic subunit ClpP domain-containing protein	573.078	0.187406	0.379008	0.494464	0.620978	0.738672
TGME49_203280	hypothetical protein	1637.97	-0.437331	0.262086	-1.66865	0.0951863	0.175582
TGME49_203290	hypothetical protein	53955	1.56807	0.218292	7.18336	6.802e-13	6.88e-12
TGME49_203300	hypothetical protein	2207.15	-0.637601	0.285918	-2.23002	0.0257464	0.0582293
TGME49_203310	dense granule protein GRA7 (GRA7)	177953	-1.46869	0.179069	-8.20181	2.36786e-16	3.17378e-15
TGME49_203320	zinc finger in N-recognin protein	1792.19	0.198117	0.284346	0.696746	0.485962	0.625528
TGME49_203330	hypothetical protein	99.8108	0.899105	0.684461	1.3136	0.188982	0.306254
TGME49_203340	metallo-beta-lactamase domain-containing protein	335.855	8.4776	0.81577	10.3921	2.6923e-25	6.59252e-24
TGME49_203350	hypothetical protein	1167.64	0.18859	0.267649	0.704618	0.481048	0.621032
TGME49_203358	hypothetical protein	1040.75	-0.305073	0.272455	-1.11972	0.262833	0.394442
TGME49_203362	hypothetical protein	2174.12	-0.257916	0.201108	-1.28247	0.199676	0.319287
TGME49_203370	hypothetical protein	2567.35	-1.50325	0.23441	-6.4129	1.42774e-10	1.1963e-09
TGME49_203375	cpw-wpc domain-containing protein	77.1756	0.755547	0.754655	1.00118	0.316739	0.456627
TGME49_203380	DnaJ domain-containing protein	2716.35	-0.592787	0.189606	-3.12641	0.00176955	0.00550252
TGME49_203390	CRAL/TRIO domain-containing protein	3731.93	-1.34821	0.194953	-6.91556	4.6601e-12	4.46054e-11
TGME49_203400	hypothetical protein	3499.55	-0.0306264	0.221587	-0.138214	0.890071	0.932111
TGME49_203420	4'-phosphopantetheinyl transferase domain-containing protein	666.469	0.805121	0.468398	1.71888	0.0856362	0.160786
TGME49_203430	hypothetical protein	165.727	0.157083	0.510502	0.307703	0.758308	0.841627
TGME49_203440	anaphase-promoting complex subunit APC10 (APC10)	147.507	0.430036	0.840001	0.511947	0.608688	0.728383
TGME49_203450	DUF3228 domain-containing protein	2774.88	-0.551701	0.189242	-2.91531	0.00355334	0.0102131
TGME49_203460	hypothetical protein	369.118	-0.114363	0.396886	-0.288152	0.773231	0.849559
TGME49_203470	hypothetical protein	0.940338	-0.883979	3.97643	-0.222305	0.824076	0.887475
TGME49_203480	hypothetical protein	634.765	-0.0367959	0.450636	-0.0816531	0.934923	0.96129
TGME49_203490	GNL3L/Grn1 GTPase	1841.39	-0.345439	0.243292	-1.41986	0.15565	0.262122
TGME49_203500	alanine dehydrogenase/pyridine nucleotide transhydrogenase domain-containing protein	535.989	6.83939	0.719349	9.50774	1.94841e-21	3.71693e-20
TGME49_203505	hypothetical protein	563.203	8.81485	0.675376	13.0518	6.2099e-39	3.18374e-37
TGME49_203510	zinc finger, C3HC4 type (RING finger) domain-containing protein	1880.24	-0.119272	0.227599	-0.524045	0.600247	0.721652
TGME49_203520	hypothetical protein	799.944	0.168275	0.38334	0.43897	0.660683	0.76898
TGME49_203540	RNA binding protein, putative	5897.31	-0.541041	0.212442	-2.54677	0.0108724	0.0273746
TGME49_203560	hypothetical protein	1417.27	-0.339028	0.231409	-1.46506	0.142905	0.244831
TGME49_203570	acyltransferase domain-containing protein	385.114	6.75102	0.63477	10.6354	2.03997e-26	5.31233e-25
TGME49_203580	NAD-binding domain 4 domain-containing protein	55.472	5.60107	1.33682	4.18985	2.79138e-05	0.000121345
TGME49_203590	hypothetical protein	154.202	3.36735	1.1449	2.94117	0.00326971	0.00949431
TGME49_203600	hypothetical protein	8042.61	-0.167341	0.16909	-0.989656	0.322342	0.462835
TGME49_203610	3'-5' exoribonuclease csl4, putative	2972.19	0.0720887	0.226388	0.31843	0.750159	0.835853
TGME49_203620	hypothetical protein	1353.9	0.129483	0.226785	0.570951	0.568033	0.69604
TGME49_203630	ribosomal protein RPL44 (RPL44)	9975.12	-1.05726	0.298755	-3.5389	0.000401798	0.00143427
TGME49_203665	hypothetical protein	1463.98	-0.857839	0.317377	-2.7029	0.00687367	0.0182416
TGME49_203682	hypothetical protein	82.8055	0.104927	0.725279	0.144671	0.88497	0.928432
TGME49_203685	hypothetical protein	89.8987	2.05608	0.718483	2.86169	0.00421384	0.0118175
TGME49_203688	hypothetical protein	59.0571	2.90148	0.907709	3.19649	0.00139112	0.00442987
TGME49_203690	AP2 domain transcription factor AP2VIIa-5 (AP2VIIA5)	2745.21	-0.433715	0.253926	-1.70804	0.0876296	0.163891
TGME49_203700	SFT2 family protein	3683.88	-0.451267	0.23011	-1.96109	0.0498686	0.102191
TGME49_203705	hypothetical protein	65.6122	1.28413	0.988544	1.29901	0.19394	0.31243
TGME49_203710	AP2 domain transcription factor AP2VIIa-4 (AP2VIIA4)	3425	-0.0191603	0.23996	-0.079848	0.936358	0.962042
TGME49_203720	vitamin k epoxide reductase family protein	7323.34	2.73786	0.29117	9.40297	5.3044e-21	9.84434e-20
TGME49_203730	hypothetical protein	1323.96	-0.027919	0.229946	-0.121415	0.903362	0.940271
TGME49_203735	hypothetical protein	126.301	-0.252915	0.578674	-0.437059	0.662068	0.769801
TGME49_203740	hypothetical protein	6266.76	0.101648	0.1905	0.533584	0.593629	0.716003
TGME49_203750	hypothetical protein	641.738	0.36525	0.304235	1.20055	0.229925	0.355527
TGME49_203760	hypothetical protein	1667.45	0.202274	0.270921	0.746616	0.455295	0.596993
TGME49_203770	hypothetical protein	137.967	1.57833	0.906973	1.74022	0.0818203	0.154898
TGME49_203780	hypothetical protein	2051.69	0.287179	0.225305	1.27462	0.202443	0.322642
TGME49_203790	hypothetical protein	14523.2	0.0565922	0.241656	0.234185	0.814841	0.880065
TGME49_203800	hypothetical protein	1305.07	5.57036	0.40765	13.6646	1.65265e-42	1.0193e-40
TGME49_203810	kelch repeat-containing protein	3719.69	0.822321	0.215372	3.81814	0.000134462	0.000519299
TGME49_203815	hypothetical protein	1734.16	0.1795	0.254552	0.70516	0.480711	0.620987
TGME49_203820	hypothetical protein	9728.97	0.197837	0.231809	0.853449	0.393411	0.537589
TGME49_203830	FHA domain-containing protein	1350.84	0.943436	0.285134	3.30875	0.000937148	0.00310227
TGME49_203840	DEAD/DEAH box helicase domain-containing protein	746.124	-0.0762166	0.300863	-0.253326	0.800016	0.869426
TGME49_203860	hypothetical protein	930.218	-0.434503	0.314363	-1.38217	0.16692	0.277512
TGME49_203870	RAB43, member RAS oncogene family protein	3944.11	1.67691	0.225656	7.43128	1.07551e-13	1.17789e-12
TGME49_203875	hypothetical protein	3295.51	3.99861	0.230761	17.3279	2.89588e-67	4.84794e-65
TGME49_203880	hypothetical protein	2074.67	0.561684	0.303317	1.8518	0.064054	0.126307
TGME49_203890	hypothetical protein	29.3806	-0.53441	1.28381	-0.416269	0.677213	0.7811
TGME49_203900	hypothetical protein	114.507	5.64286	0.897252	6.28904	3.19425e-10	2.59945e-09
TGME49_203910	TBC domain-containing protein	2974.56	0.0674585	0.261038	0.258425	0.796079	0.866046
TGME49_203930	hypothetical protein	7703.66	-2.12263	0.198113	-10.7143	8.72611e-27	2.33161e-25
TGME49_203940	ABC1 protein	1234.09	1.07123	0.252943	4.23505	2.28505e-05	0.000100938
TGME49_203950	Myb family DNA-binding domain-containing protein	1161.16	-0.474222	0.283185	-1.6746	0.0940127	0.173769
TGME49_203960	hypothetical protein	742.887	-0.484894	0.38914	-1.24607	0.21274	0.335469
TGME49_203970	dolichyl-diphosphooligosaccharide--proteinglycosyltransferase	347.097	-0.382016	0.430067	-0.88827	0.374395	0.518866
TGME49_203980	hypothetical protein	3770.38	-0.585769	0.294421	-1.98956	0.0466391	0.0967578
TGME49_203985	hypothetical protein	37.0057	-0.0189048	0.972184	-0.0194457	0.984486	0.990888
TGME49_203990	rhoptry protein ROP12 (ROP12)	8224.79	-1.51151	0.208543	-7.24796	4.23088e-13	4.39316e-12
TGME49_204000	hypothetical protein	60.292	3.26087	1.30492	2.4989	0.0124579	0.0307901
TGME49_204010	hypothetical protein	328.905	1.81843	0.382534	4.75364	1.99789e-06	1.04586e-05
TGME49_204020	ribosomal protein RPL8 (RPL8)	65661.6	-1.26447	0.24302	-5.20316	1.95932e-07	1.17085e-06
TGME49_204040	hypothetical protein	1052.87	0.756568	0.309327	2.44585	0.0144512	0.0349273
TGME49_204045	hypothetical protein	159.692	1.05073	0.583281	1.80142	0.0716371	0.1383
TGME49_204050	subtilisin SUB1 (SUB1)	30526.1	-2.48949	0.204065	-12.1995	3.12797e-34	1.2435e-32
TGME49_204055	hypothetical protein	1395.99	0.225119	0.27904	0.806761	0.419804	0.562964
TGME49_204060	SNARE domain-containing protein	1778.29	0.556506	0.315464	1.76409	0.0777174	0.14826
TGME49_204070	YT521-B family protein	2715.42	0.632414	0.212019	2.98281	0.00285611	0.00842153
TGME49_204080	histidine acid phosphatase superfamily protein	2732.8	-0.72353	0.187326	-3.8624	0.000112279	0.000442798
TGME49_204090	eIF2 kinase IF2K-C	22.9994	0.47645	1.2067	0.394836	0.692964	0.794513
TGME49_204100	eIF2 kinase IF2K-C	707.599	0.313805	0.354044	0.886345	0.375432	0.519863
TGME49_204110	eIF2 kinase IF2K-C	849.154	-0.196723	0.349242	-0.563284	0.573242	0.699582
TGME49_204120	hypothetical protein	991.292	-0.087251	0.259884	-0.33573	0.737074	0.826099
TGME49_204130	perforin-like protein PLP1 (PLP1)	12430.8	-1.38108	0.225625	-6.12112	9.29209e-10	7.26626e-09
TGME49_204140	PHD-finger domain-containing protein	458.826	0.477339	0.463862	1.02905	0.303455	0.442767
TGME49_204150	hypothetical protein	104.367	0.396211	0.661557	0.598907	0.549235	0.681804
TGME49_204160	GYF domain-containing protein	2391.25	-0.0913053	0.258355	-0.35341	0.723781	0.81521
TGME49_204270	hypothetical protein	364.077	-1.24799	0.439813	-2.83755	0.00454614	0.0126671
TGME49_204280	cell-cycle-associated protein kinase DYRK, putative	3787.49	-0.170908	0.213748	-0.799579	0.423954	0.56677
TGME49_204290	hypothetical protein	175.124	5.00589	0.958146	5.22456	1.74568e-07	1.05061e-06
TGME49_204300	hypothetical protein	251.849	5.89389	0.798724	7.37913	1.59323e-13	1.71738e-12
TGME49_204310	hypothetical protein	3848.37	-0.109459	0.210359	-0.520342	0.602825	0.723405
TGME49_204315	hypothetical protein	205.395	-0.150606	0.511697	-0.294326	0.768509	0.847511
TGME49_204320	hypothetical protein	1492.77	-0.631395	0.230566	-2.73846	0.0061728	0.0166236
TGME49_204325	hypothetical protein	64.7358	1.2211	1.05511	1.15732	0.247141	0.375642
TGME49_204330	hypothetical protein	64.2324	2.89604	0.864106	3.35149	0.000803785	0.0026945
TGME49_204340	hypothetical protein	16866.2	0.888116	0.182282	4.87222	1.1035e-06	5.99869e-06
TGME49_204350	hypothetical protein	757.386	0.367202	0.285744	1.28508	0.198766	0.317956
TGME49_204360	subtilisin SUB4 (SUB4)	3873.14	0.131125	0.221643	0.591602	0.554117	0.685998
TGME49_204370	WD-40 repeat protein	7781.61	0.276885	0.17056	1.62339	0.104507	0.190039
TGME49_204380	hypothetical protein	1210.41	0.377577	0.270447	1.39612	0.162678	0.271451
TGME49_204390	hypothetical protein	528.155	-0.343631	0.322411	-1.06582	0.286507	0.422929
TGME49_204395	hypothetical protein	361.823	0.90796	0.367417	2.4712	0.0134661	0.0328468
TGME49_204400	ATPase synthase subunit alpha, putative	14341.6	-1.03927	0.171726	-6.05194	1.43107e-09	1.08897e-08
TGME49_204410	endonuclease/exonuclease/phosphatase family protein	1418.78	0.682006	0.323483	2.10832	0.0350033	0.0756207
TGME49_204420	oocyst wall protein OWP1 (OWP1)	9216.17	4.32651	0.224278	19.2908	6.41426e-83	1.81435e-80
TGME49_204440	cyclic nucleotide-binding domain-containing protein	11665.7	-0.621425	0.211945	-2.93201	0.00336777	0.00973427
TGME49_204460	hydroxymethylglutaryl-CoA lyase, putative	2050.19	4.22347	0.264195	15.9862	1.59585e-57	1.89721e-55
TGME49_204468	hypothetical protein	130.276	4.15452	0.756782	5.48971	4.02589e-08	2.62306e-07
TGME49_204472	cyclic nucleotide-binding domain-containing protein	19.3799	6.09987	1.92476	3.16915	0.00152886	0.0048217
TGME49_204480	thioredoxin domain-containing protein	8456.15	-0.332889	0.197769	-1.68322	0.0923316	0.17125
TGME49_204490	hypothetical protein	1523.07	0.115617	0.225648	0.512379	0.608386	0.728128
TGME49_204500	hypothetical protein	215.309	0.839913	0.685352	1.22552	0.220379	0.345323
TGME49_204505	hypothetical protein	9.6926	0.755041	1.77828	0.42459	0.671136	0.777149
TGME49_204510	WD domain, G-beta repeat-containing protein	1842.34	0.00492509	0.293147	0.0168008	0.986596	0.992281
TGME49_204520	hypothetical protein	1106.7	1.69943	0.286817	5.92515	3.12014e-09	2.31415e-08
TGME49_204530	microneme protein MIC11 (MIC11)	56411.4	-1.83652	0.155164	-11.836	2.54288e-32	8.91419e-31
TGME49_204540	DUF367 domain-containing protein	460.873	0.625533	0.533385	1.17276	0.240891	0.368731
TGME49_204550	hypothetical protein	1380.19	0.475822	0.24087	1.97543	0.0482192	0.0993576
TGME49_204560	type I fatty acid synthase, putative	1470.57	3.93766	0.250304	15.7315	9.19776e-56	9.96813e-54
TGME49_204870	hypothetical protein	79.1298	7.13511	1.45142	4.91593	8.83598e-07	4.87435e-06
TGME49_204880	hypothetical protein	3024.23	-1.47059	0.230728	-6.37369	1.84538e-10	1.5306e-09
TGME49_205000	phosphoglycerate mutase family protein	2139.44	-0.559904	0.266407	-2.10168	0.035581	0.0767677
TGME49_205010	U2 small nuclear ribonucleoprotein family protein, putative	4930.08	-0.747374	0.246882	-3.02725	0.00246791	0.00739173
TGME49_205020	hypothetical protein	366.391	-0.150215	0.477549	-0.314554	0.7531	0.838334
TGME49_205030	hypothetical protein	2518.73	0.171065	0.213502	0.801237	0.422995	0.565948
TGME49_205040	PGAP1 family protein	4481.27	-0.550843	0.17066	-3.22772	0.00124783	0.0040141
TGME49_205050	hypothetical protein	1656.87	0.392641	0.308696	1.27194	0.203396	0.323721
TGME49_205060	hypothetical protein	800.178	0.892926	0.275966	3.23563	0.00121374	0.00391825
TGME49_205070	hypothetical protein	14.5207	1.83319	1.47945	1.2391	0.215308	0.338986
TGME49_205080	hypothetical protein	15.8934	5.50576	2.14362	2.56844	0.0102157	0.0259923
TGME49_205090	Toxoplasma gondii family D protein	91.5643	2.9909	0.705038	4.24219	2.21354e-05	9.78322e-05
TGME49_205100	hypothetical protein	1024.62	-0.195676	0.396376	-0.493663	0.621544	0.739131
TGME49_205110	hypothetical protein	458.61	-0.408781	0.35547	-1.14997	0.250155	0.379372
TGME49_205120	hypothetical protein	230.539	0.736064	0.728305	1.01065	0.312182	0.451556
TGME49_205130	hypothetical protein	4583.32	-0.204131	0.182794	-1.11673	0.264111	0.395781
TGME49_205140	hypothetical protein	476.686	4.22467	0.506954	8.33344	7.85267e-17	1.09924e-15
TGME49_205150	ACR, YagE family COG1723 domain-containing protein	377.375	0.644694	0.367036	1.75649	0.079005	0.150471
TGME49_205160	hypothetical protein	1029.69	0.103925	0.247473	0.419944	0.674526	0.779558
TGME49_205170	hypothetical protein	19027.8	-0.102934	0.174606	-0.589519	0.555513	0.687104
TGME49_205180	RNA recognition motif-containing protein	8333.1	-0.705163	0.166632	-4.23186	2.31768e-05	0.000102325
TGME49_205190	hypothetical protein	1042.82	0.0489465	0.324431	0.150869	0.880079	0.924566
TGME49_205200	hypothetical protein	1948.37	0.659105	0.32792	2.00996	0.0444355	0.0927964
TGME49_205210	hypothetical protein	482.956	1.48746	0.326909	4.55007	5.36275e-06	2.65484e-05
TGME49_205220	U5 snRNP-associated subunit, putative	2523.14	-0.200605	0.264042	-0.759747	0.447406	0.589191
TGME49_205230	hypothetical protein	35.9535	1.43088	1.04589	1.3681	0.171281	0.283469
TGME49_205240	cleft lip and palate transmembrane protein 1 (clptm1) protein	1623.06	-0.0777224	0.239551	-0.32445	0.745597	0.833023
TGME49_205250	rhoptry protein ROP18 (ROP18)	22411.3	-2.44267	0.256074	-9.53891	1.44335e-21	2.79901e-20
TGME49_205265	transporter, cation channel family protein	6548.47	2.05183	0.246489	8.32422	8.48851e-17	1.18622e-15
TGME49_205280	hypothetical protein	8133.58	-1.45908	0.203059	-7.18547	6.69775e-13	6.78292e-12
TGME49_205290	serine/threonine specific protein phosphatase	1861.03	-0.19718	0.219262	-0.899286	0.3685	0.51321
TGME49_205300	hypothetical protein	1845.25	-1.04666	0.298323	-3.50848	0.000450683	0.00159351
TGME49_205320	hypothetical protein	780.076	-1.13269	0.343906	-3.29359	0.00098915	0.00325471
TGME49_205330	hypothetical protein	19711	-0.479256	0.238961	-2.00558	0.0449009	0.093673
TGME49_205340	ribosomal protein RPS12 (RPS12)	19431.2	-1.41929	0.303818	-4.67151	2.98992e-06	1.53002e-05
TGME49_205350	integral membrane protein, GNS1/SUR4 family protein, putative	13932.3	-1.5784	0.178586	-8.83832	9.71723e-19	1.54478e-17
TGME49_205360	hypothetical protein	2559.26	-1.53466	0.278499	-5.51048	3.57859e-08	2.34841e-07
TGME49_205370	hypothetical protein	1461.25	-1.79232	0.317617	-5.64301	1.67105e-08	1.13757e-07
TGME49_205380	fructose-bisphospatase I	6911.41	-0.380167	0.167552	-2.26894	0.0232717	0.0531157
TGME49_205390	hypothetical protein	1899.76	1.29487	0.273194	4.73975	2.13978e-06	1.118e-05
TGME49_205398	DNA repair and recombination protein RAD54, putative	3.70762	1.26039	3.38238	0.372636	0.70942	0.806523
TGME49_205402	SNF2 family N-terminal domain-containing protein	16.278	0.904006	1.89452	0.477169	0.633242	0.748387
TGME49_205410	RNA pseudouridine synthase superfamily protein	617.821	1.4622	0.317495	4.60544	4.11593e-06	2.06123e-05
TGME49_205420	aspartate-semialdehyde dehydrogenase	127.434	4.15039	0.796548	5.21046	1.88371e-07	1.12871e-06
TGME49_205425	hypothetical protein	6.70008	6.62897	3.34839	1.97975	0.0477318	0.0986506
TGME49_205430	isovaleryl-CoA dehydrogenase	1312.31	6.81662	1.85606	3.67263	0.000240068	0.000886664
TGME49_205440	CCT chaperonin gamma subunit	6088.91	-0.680949	0.186401	-3.65313	0.000259059	0.000949536
TGME49_205450	hypothetical protein	431.383	2.89908	0.436093	6.64785	2.97408e-11	2.63176e-10
TGME49_205460	AN1 family Zinc finger domain-containing protein	2518.39	-0.305669	0.225883	-1.35322	0.175987	0.289651
TGME49_205470	translation elongation factor 2 family protein, putative	44838	-1.83481	0.182545	-10.0513	9.06863e-24	2.01599e-22
TGME49_205480	IMC subcompartment protein ISP4 (ISP4)	552.414	0.553193	0.338855	1.63254	0.102566	0.18705
TGME49_205490	integral membrane protein, putative	12470.4	-1.49693	0.177653	-8.42615	3.57229e-17	5.15e-16
TGME49_205500	hypothetical protein	2782.87	0.617596	0.199948	3.08878	0.00200983	0.00615633
TGME49_205510	nucleolar protein 5, putative	6073	-0.424709	0.189214	-2.24459	0.0247944	0.0562623
TGME49_205520	hypothetical protein	2729.47	1.96954	0.206125	9.55505	1.2352e-21	2.41245e-20
TGME49_205530	hypothetical protein	34.963	3.3798	1.44231	2.34333	0.0191126	0.0446796
TGME49_205540	DEAD/DEAH box helicase domain-containing protein	1892.25	0.391067	0.270053	1.44811	0.147585	0.250598
TGME49_205550	AGC kinase	1147.24	-0.0970998	0.264797	-0.366695	0.713847	0.809211
TGME49_205558	NAC domain-containing protein	13246.1	-0.899013	0.235175	-3.82273	0.00013198	0.000511157
TGME49_205562	hypothetical protein	2034.71	0.905249	0.328625	2.75465	0.00587544	0.0158697
TGME49_205570	hypothetical protein	1541.93	-0.570611	0.259938	-2.19519	0.0281503	0.0629201
TGME49_205580	nuclear factor NF4	4949.13	-0.314191	0.181604	-1.73008	0.0836151	0.157641
TGME49_205590	hypothetical protein	1165.42	1.0166	0.245158	4.1467	3.373e-05	0.000144484
TGME49_205600	zinc finger, C3HC4 type (RING finger) domain-containing protein	1383.28	-0.137104	0.231367	-0.592582	0.553461	0.685392
TGME49_205615	hypothetical protein	673.398	0.571188	0.320327	1.78314	0.0745632	0.143316
TGME49_205625	hypothetical protein	1253.1	0.141507	0.318569	0.444194	0.656902	0.766273
TGME49_205630	hypothetical protein	500.153	0.133203	0.315348	0.422399	0.672734	0.778231
TGME49_205640	hypothetical protein	1302.79	-0.0196476	0.239672	-0.0819771	0.934665	0.961266
TGME49_205650	AP2 domain transcription factor AP2VIIa-3 (AP2VIIA3)	9681.12	-0.750073	0.220152	-3.40707	0.00065665	0.00224437
TGME49_205658	F5/8 type C domain-containing protein	31.2286	3.13477	1.52023	2.06203	0.0392047	0.0829925
TGME49_205662	LCCL domain-containing protein	91.4731	-0.672472	0.819518	-0.82057	0.411891	0.554893
TGME49_205670	SF-assemblin/beta giardin protein	4258.77	-0.711025	0.2338	-3.04117	0.00235663	0.00709411
TGME49_205680	hypothetical protein	4526.68	-1.70163	0.224067	-7.59428	3.09512e-14	3.58099e-13
TGME49_205690	hypothetical protein	2456.98	-0.87591	0.205044	-4.27181	1.93895e-05	8.63946e-05
TGME49_205700	cyclophilin precursor	38496.3	-0.994465	0.276839	-3.59222	0.000327878	0.00118745
TGME49_205710	lysine-tRNA ligase	1465.72	-0.571327	0.242099	-2.35989	0.0182805	0.042967
TGME49_205720	Adenosine/AMP deaminase domain-containing protein	749.574	1.04634	0.346039	3.02377	0.00249643	0.00746563
TGME49_205730	hypothetical protein	1818.83	-0.549901	0.22067	-2.49196	0.0127041	0.0312761
TGME49_205740	hypothetical protein	2417.84	-0.611333	0.217788	-2.80701	0.0050004	0.0137923
TGME49_205750	histone deacetylase complex subunit Sin3 (SIN3)	3807.82	0.964043	0.206636	4.66542	3.07994e-06	1.57217e-05
TGME49_205760	membrane protein	4.71774	3.30448	3.82046	0.864942	0.387071	0.531582
TGME49_205770	hypothetical protein	52.7965	3.52074	0.917413	3.83768	0.000124203	0.000484239
TGME49_206290	hypothetical protein	313.733	2.18346	0.524879	4.15994	3.18334e-05	0.00013722
TGME49_206300	hypothetical protein	1597.87	0.167578	0.23659	0.708306	0.478755	0.61897
TGME49_206310	prenyltransferase, UbiA family protein	1782.76	0.390231	0.212861	1.83326	0.0667636	0.130496
TGME49_206320	hypothetical protein	2820.69	-0.598556	0.230798	-2.59342	0.00950265	0.0243976
TGME49_206330	PHD-finger domain-containing protein	1567.6	-0.0239342	0.274908	-0.0870624	0.930622	0.95867
TGME49_206340	hypothetical protein	7768.7	-2.1064	0.189122	-11.1378	8.21474e-29	2.41525e-27
TGME49_206350	ER-retrevial receptor Ter1p, putative	5094.85	-0.536589	0.186948	-2.87026	0.00410139	0.0115297
TGME49_206360	peptidyl-tRNA hydrolase domain-containing protein	1491.14	0.36601	0.284097	1.28833	0.197632	0.316884
TGME49_206380	hypothetical protein	821.96	0.447709	0.368563	1.21474	0.224464	0.349654
TGME49_206390	hypothetical protein	1033.69	0.104727	0.312448	0.335184	0.737487	0.826448
TGME49_206400	FAD binding domain of DNA photolyase domain-containing protein	582.755	1.39655	0.312229	4.47284	7.71886e-06	3.70713e-05
TGME49_206415	myosin K	1025.05	0.246388	0.272024	0.905757	0.365064	0.50939
TGME49_206430	formin FRM1 (FRM1)	3487.06	1.20092	0.233831	5.13585	2.80874e-07	1.65162e-06
TGME49_206440	cpw-wpc domain-containing protein	225.033	1.34736	0.740277	1.82008	0.0687466	0.133823
TGME49_206450	autophagy-related cysteine peptidase atg4, putative	2044.25	0.504296	0.24677	2.04358	0.0409946	0.0862252
TGME49_206460	hypothetical protein	2806.66	0.549547	0.246183	2.23227	0.0255971	0.0579395
TGME49_206470	pyruvate dehydrogenase complex subunit PDH-E3II (PDHE3II)	7414.37	-0.764106	0.214162	-3.56789	0.000359865	0.00129416
TGME49_206480	hypothetical protein	5144.26	-1.33428	0.201071	-6.63589	3.22553e-11	2.83895e-10
TGME49_206490	ICE family protease (caspase) p20 domain-containing protein	1294.59	-0.0425017	0.241097	-0.176285	0.86007	0.91046
TGME49_206500	hypothetical protein	881.121	-0.242088	0.277488	-0.872429	0.382974	0.528256
TGME49_206510	toxolysin TLN4 (TLN4)	6633.05	-1.92885	0.219239	-8.79793	1.39358e-18	2.18996e-17
TGME49_206520	hypothetical protein	1.32162	-1.46909	3.90667	-0.376046	0.706883	0.804462
TGME49_206540	hypothetical protein	3581.58	-0.741452	0.249073	-2.97685	0.00291231	0.00857042
TGME49_206550	hypothetical protein	2630.02	3.50018	0.245735	14.2437	4.90502e-46	3.38116e-44
TGME49_206560	EF hand domain-containing protein	51.1061	0.793195	1.10178	0.719919	0.471575	0.612562
TGME49_206570	kinesin, putative	592.868	1.1666	0.303406	3.845	0.000120553	0.000471804
TGME49_206580	formin FRM2 (FRM2)	1366.27	0.284319	0.314444	0.904196	0.365891	0.510183
TGME49_206590	calcium-dependent protein kinase CDPK2A (CDPK2A)	5339.06	-0.621405	0.222414	-2.79391	0.00520756	0.0142487
TGME49_206600	sigma-70, region 3 protein	1445.49	-0.181365	0.321913	-0.563396	0.573165	0.699582
TGME49_206605	hypothetical protein	183.35	-1.40534	0.493594	-2.84715	0.00441132	0.0123282
TGME49_206610	pyruvate dehydrogenase complex subunit PDH-E2 (PDHE2)	1991.57	-0.993211	0.222346	-4.46696	7.9338e-06	3.80146e-05
TGME49_206620	hypothetical protein	119.62	4.69707	1.09348	4.29551	1.7429e-05	7.81683e-05
TGME49_206630	hypothetical protein	3802.92	0.820289	0.216481	3.7892	0.000151133	0.000578777
TGME49_206640	hypothetical protein	1527.6	-0.315017	0.323685	-0.973223	0.330442	0.471412
TGME49_206650	zinc finger, c2h2 type domain-containing protein	1863.24	4.16336	1.32135	3.15083	0.00162806	0.00510708
TGME49_206660	hypothetical protein	203.119	1.72169	0.644463	2.67151	0.007551	0.0198021
TGME49_206670	hypothetical protein	2535.15	0.275816	0.203231	1.35716	0.174731	0.288044
TGME49_206680	hypothetical protein	1036.44	0.597016	0.300816	1.98465	0.0471829	0.0976883
TGME49_206690	glideosome-associated protein with multiple-membrane spans GAPM2B (GAPM2B)	2486.54	-1.50973	0.23769	-6.3517	2.12946e-10	1.75911e-09
TGME49_206695	hypothetical protein	150.134	-1.49817	0.595466	-2.51596	0.0118709	0.029526
TGME49_206700	hypothetical protein	815.058	-0.253191	0.407425	-0.621442	0.534309	0.668954
TGME49_206710	hypothetical protein	1436.16	-1.056	0.433316	-2.43701	0.0148092	0.0356559
TGME49_206910	hypothetical protein	8.80103	4.66597	2.15231	2.16788	0.0301675	0.0666301
TGME49_207005	SAG-related sequence SRS48Q (SRS48Q)	30.5109	2.65	1.22356	2.16582	0.0303248	0.0669234
TGME49_207010	SAG-related sequence SRS48K (SRS48K)	87.1223	2.13845	0.742552	2.87987	0.00397841	0.0112213
TGME49_207015	hypothetical protein	183.128	4.43373	1.01405	4.37229	1.22953e-05	5.68214e-05
TGME49_207020	hypothetical protein	670.68	0.987031	0.352623	2.79912	0.00512428	0.0140537
TGME49_207030	hypothetical protein	71.8989	1.14998	0.8653	1.329	0.183848	0.299596
TGME49_207040	hypothetical protein	729.889	0.824819	0.376231	2.19232	0.0283565	0.063312
TGME49_207050	hypothetical protein	28.4356	3.53432	1.5557	2.27186	0.0230951	0.0527419
TGME49_207060	ribonucleoside-diphosphate reductase small subunit	13700.4	-1.17042	0.221276	-5.28938	1.2273e-07	7.50748e-07
TGME49_207065	hypothetical protein	404.204	-0.508872	0.345421	-1.47319	0.140699	0.241758
TGME49_207070	glycosyl transferase, putative	737.501	0.348445	0.398627	0.874112	0.382057	0.527257
TGME49_207080	histone lysine acetyltransferase MYST-B (MYSTB)	810.044	0.235222	0.367345	0.640331	0.521958	0.658038
TGME49_207100	hypothetical protein	983.205	0.149212	0.274192	0.544187	0.586313	0.710417
TGME49_207110	hypothetical protein	17.0787	-0.157422	1.85793	-0.0847296	0.932476	0.959737
TGME49_207120	Sad1/UNC family protein	2114.54	2.54973	0.257703	9.89407	4.41707e-23	9.43573e-22
TGME49_207130	SAG-related sequence SRS49A (SAG2Y)	1482.92	8.68753	1.39871	6.21108	5.26213e-10	4.21125e-09
TGME49_207140	SAG-related sequence SRS49B (SAG2X)	1486.42	3.75065	0.302017	12.4187	2.06924e-35	9.02871e-34
TGME49_207150	SAG-related sequence SRS49C (SAG2D)	872.453	3.10628	0.269257	11.5365	8.63659e-31	2.77827e-29
TGME49_207160	SAG-related sequence SRS49D (SAG2C)	12774.9	10.0771	1.00831	9.99406	1.6181e-23	3.53012e-22
TGME49_207170	hypothetical protein	9161.8	-0.530199	0.221927	-2.38907	0.0168909	0.0400683
TGME49_207180	indole-3-glycerol phosphate synthase domain-containing protein	1043.58	0.42369	0.289582	1.46311	0.143438	0.245376
TGME49_207200	hypothetical protein	638.294	0.399627	0.291998	1.3686	0.171125	0.283298
TGME49_207210	hypothetical protein	45896.6	9.23218	0.350204	26.3623	3.70856e-153	3.80266e-150
TGME49_207230	hypothetical protein	3401.82	1.51073	0.25476	5.93002	3.02889e-09	2.2485e-08
TGME49_207240	hypothetical protein	8715	-0.83912	0.222103	-3.77806	0.000158052	0.000600231
TGME49_207250	electron-transfer-flavoprotein, alpha polypeptide	19.2799	-0.1619	2.10621	-0.0768677	0.938729	0.963754
TGME49_207350	hypothetical protein	4286.44	4.66143	0.288183	16.1752	7.54275e-59	9.82114e-57
TGME49_207360	hypothetical protein	55.1698	6.44737	1.19665	5.38785	7.13056e-08	4.52724e-07
TGME49_207370	hypothetical protein	7048.39	0.41253	0.188706	2.1861	0.0288081	0.064111
TGME49_207390	coatomer protein complex, gamma sub-unit, putative	1991.16	0.633479	0.219509	2.88589	0.00390305	0.0110441
TGME49_207400	hypothetical protein	20647.3	-1.24476	0.150143	-8.29052	1.12757e-16	1.55452e-15
TGME49_207403	hypothetical protein	37.4243	-0.878422	1.29677	-0.677392	0.498158	0.636112
TGME49_207407	hypothetical protein	1.13046	1.72835	3.93757	0.438938	0.660706	0.76898
TGME49_207410	tetratricopeptide repeat-containing protein	638.862	2.2214	0.313329	7.08967	1.34429e-12	1.33663e-11
TGME49_207420	hypothetical protein	5798.8	-0.444413	0.234607	-1.89428	0.0581875	0.116531
TGME49_207430	ATP-dependent RNA helicase DDX1, putative	1678.04	-0.215876	0.222839	-0.968755	0.332668	0.473927
TGME49_207440	ribosomal protein RPS4 (RPS4)	44522.5	-1.37051	0.239026	-5.73374	9.82414e-09	6.8996e-08
TGME49_207450	DNA segment, Chr 10, Wayne State University 52, expressed family protein	1512.03	0.0176599	0.27645	0.063881	0.949065	0.970358
TGME49_207460	Rab5B protein	1990.32	-0.432476	0.220892	-1.95786	0.0502465	0.102889
TGME49_207470	hypothetical protein	572.285	0.60644	0.305495	1.9851	0.0471328	0.0976093
TGME49_207480	GCC2 and GCC3 domain-containing protein	1274.68	1.55861	0.266741	5.84315	5.12234e-09	3.69882e-08
TGME49_207590	protein phosphatase 2C domain-containing protein	2824.9	-1.18415	0.246154	-4.81062	1.50463e-06	7.98864e-06
TGME49_207600	tubulin/FtsZ family, GTPase domain-containing protein	1549.28	2.30685	0.24378	9.46286	2.99641e-21	5.66349e-20
TGME49_207610	rhoptry kinase family protein ROP36 (incomplete catalytic triad) (ROP36)	44.3852	6.20325	1.49397	4.1522	3.29291e-05	0.000141497
TGME49_207620	pyridine nucleotide-disulfide oxidoreductase domain-containing protein	4746.95	-0.930489	0.187075	-4.97388	6.56262e-07	3.67713e-06
TGME49_207630	peptidyl-tRNA hydrolase domain-containing protein	564.177	-0.0391464	0.397601	-0.0984565	0.92157	0.953176
TGME49_207640	isoleucyl-tRNA synthetase family protein	2939.63	-0.247478	0.203929	-1.21355	0.22492	0.350158
TGME49_207650	OTU family cysteine protease	859.313	3.23875	0.303068	10.6865	1.17681e-26	3.114e-25
TGME49_207665	kinesin motor domain-containing protein	2135.37	0.803148	0.232438	3.45532	0.000549635	0.00190964
TGME49_207680	suppressor of kinetochore protein 1, putative	3101.69	-0.555621	0.19674	-2.82414	0.0047408	0.0131603
TGME49_207690	programmed cell death 5 protein (PDCD5)	3579.7	-0.452365	0.188765	-2.39645	0.0165547	0.0393503
TGME49_207700	rhoptry kinase family protein ROP22 (incomplete catalytic triad) (ROP22)	571.974	1.99665	0.314565	6.34733	2.19079e-10	1.80796e-09
TGME49_207710	phosphatidylinositol synthase, putative	3898.21	2.03079	0.239351	8.48456	2.16528e-17	3.14925e-16
TGME49_207720	hypothetical protein	1085.77	-0.11635	0.276689	-0.42051	0.674113	0.779387
TGME49_207730	hypothetical protein	30.7995	5.08153	1.50433	3.37794	0.00073032	0.00247146
TGME49_207740	hypothetical protein	19.2427	4.58665	1.67722	2.73467	0.00624424	0.0167884
TGME49_207750	hypothetical protein	2291.09	0.197314	0.252216	0.782323	0.434025	0.576921
TGME49_207760	DnaJ C terminal region domain-containing protein	1341.16	-0.0810807	0.312739	-0.25926	0.795435	0.865493
TGME49_207770	PCI domain-containing protein	5603.09	-1.13621	0.211931	-5.36121	8.26654e-08	5.18429e-07
TGME49_207780	hypothetical protein	112.108	3.19464	0.768133	4.15896	3.19693e-05	0.000137733
TGME49_207790	enkurin, putative	149.863	3.99164	1.10032	3.62769	0.000285964	0.00104256
TGME49_207800	hypothetical protein	2754.62	0.517239	0.224121	2.30785	0.0210072	0.0485005
TGME49_207820	cell-cycle-associated protein kinase MAPK, putative	8753.99	0.247131	0.170142	1.4525	0.146362	0.249296
TGME49_207830	MORN repeat-containing protein	1433.67	-0.262693	0.257497	-1.02018	0.307644	0.446814
TGME49_207840	ribosomal protein RPS17 (RPS17)	51342.2	-0.910619	0.28482	-3.19717	0.00138781	0.00442105
TGME49_207865	GCC2 and GCC3 domain-containing protein	2585.89	2.42216	0.208028	11.6434	2.47817e-31	8.23015e-30
TGME49_207875	GCC2 and GCC3 domain-containing protein	353.284	1.30436	0.500135	2.60803	0.00910661	0.0234837
TGME49_207880	hypothetical protein	1536.98	0.958514	0.326972	2.93149	0.00337344	0.00974035
TGME49_207900	transcription initiation factor TFIIIB (TFIIIB)	2029.58	-0.386237	0.257027	-1.50271	0.132914	0.231189
TGME49_207910	manganese resistance 1 protein, putative	2761.33	-0.0972548	0.205719	-0.472756	0.636387	0.750904
TGME49_207920	hypothetical protein	1673.6	0.652335	0.256039	2.54779	0.0108407	0.0273032
TGME49_207930	phosphatidylethanolamine-binding protein	5856.06	0.0661358	0.175161	0.377572	0.705749	0.803617
TGME49_207940	ribosomal protein S9, putative	2083.59	0.207912	0.254257	0.817724	0.413515	0.556441
TGME49_207950	hypothetical protein	2202.69	0.612114	0.268931	2.2761	0.0228398	0.0522462
TGME49_207955	hypothetical protein	61.9142	2.52297	0.798258	3.1606	0.00157445	0.00495025
TGME49_207960	hypothetical protein	2126.96	0.13152	0.225828	0.582391	0.560304	0.689805
TGME49_207965	hypothetical protein	183.198	4.81474	0.894961	5.37984	7.45538e-08	4.71523e-07
TGME49_207970	HEAT repeat-containing protein	840.612	3.58689	0.423905	8.46154	2.6387e-17	3.83102e-16
TGME49_207980	PIG-P protein	546.993	-0.289194	0.317363	-0.911243	0.362168	0.506541
TGME49_207990	ribosomal RNA large subunit methyltransferase J protein	1041.16	0.0135037	0.265149	0.0509288	0.959382	0.976559
TGME49_208010	hypothetical protein	2331.38	-0.399672	0.206951	-1.93124	0.0534537	0.108508
TGME49_208020	AP2 domain transcription factor AP2Ib-1 (AP2IB1)	1282.36	2.50576	0.250099	10.0191	1.25652e-23	2.76334e-22
TGME49_208030	microneme protein MIC4 (MIC4)	30052.8	-2.3986	0.227559	-10.5406	5.61516e-26	1.43941e-24
TGME49_208040	aldo-keto reductase	853.254	0.633884	0.264063	2.40051	0.0163725	0.0389737
TGME49_208050	ABC transporter, putative	774.537	0.682254	0.391782	1.74141	0.0816112	0.154645
TGME49_208070	inositol polyphosphate kinase	1334.93	0.0756911	0.268157	0.282264	0.777741	0.851891
TGME49_208080	hypothetical protein	116.989	0.414306	0.841747	0.492198	0.62258	0.739868
TGME49_208090	5-formyltetrahydrofolate cyclo-ligase	601.684	0.182317	0.404287	0.450959	0.652019	0.762113
TGME49_208200	PHD-finger domain-containing protein	1166.33	0.683642	0.25637	2.66662	0.00766184	0.0200607
TGME49_208300	hypothetical protein	2930.72	-0.0769425	0.211255	-0.364217	0.715696	0.810668
TGME49_208310	hypothetical protein	1696.38	0.817437	0.213383	3.83084	0.000127707	0.000496718
TGME49_208320	polynucleotide kinase 3 phosphatase	1868.35	1.22844	0.261033	4.70608	2.52528e-06	1.30693e-05
TGME49_208330	hypothetical protein	43.4985	1.88615	1.09577	1.72131	0.0851948	0.160067
TGME49_208340	hypothetical protein	5426.45	0.0480619	0.19325	0.248703	0.80359	0.872284
TGME49_208350	hypothetical protein	2167.43	0.18831	0.216553	0.869578	0.384531	0.529801
TGME49_208360	hypothetical protein	775.647	-0.505927	0.273833	-1.84757	0.0646643	0.127174
TGME49_208370	myosin heavy chain, putative	14887.2	0.0579762	0.293528	0.197515	0.843425	0.900861
TGME49_208390	hypothetical protein	2196.83	0.823836	0.29137	2.82745	0.00469197	0.0130436
TGME49_208400	hypothetical protein	1033.25	-0.264526	0.291956	-0.906049	0.36491	0.50939
TGME49_208410	hypothetical protein	1238.49	0.0934993	0.29874	0.312979	0.754296	0.838876
TGME49_208420	Sodium:neurotransmitter symporter family protein	2478.43	0.544693	0.280316	1.94314	0.0519992	0.105975
TGME49_208430	serine proteinase inhibitor PI-2, putative	1046.42	1.52645	0.259969	5.87165	4.31481e-09	3.15177e-08
TGME49_208440	hypothetical protein	6319.49	0.0877731	0.285126	0.30784	0.758204	0.841627
TGME49_208450	protease inhibitor PI2 (PI2)	14205.4	-1.20441	0.162861	-7.39535	1.41033e-13	1.53029e-12
TGME49_208490	hypothetical protein	1454.7	-0.209109	0.251412	-0.831737	0.405558	0.548794
TGME49_208500	protein phosphatase 2C domain-containing protein	2677.85	-0.201654	0.30064	-0.670749	0.50238	0.64001
TGME49_208510	hypothetical protein	1870.54	-0.812505	0.286305	-2.8379	0.00454118	0.0126619
TGME49_208530	nicotinate phosphoribosyltransferase	2234.41	-0.0908898	0.199597	-0.455366	0.648846	0.759939
TGME49_208540	DEAD/DEAH box helicase domain-containing protein	1018.2	-0.058789	0.323421	-0.181773	0.855761	0.908525
TGME49_208550	hypothetical protein	4748.5	-0.959001	0.22458	-4.27019	1.95303e-05	8.69744e-05
TGME49_208560	carrier superfamily protein	3644.16	0.469502	0.199919	2.34847	0.018851	0.0441434
TGME49_208570	ubiquitin conjugating enzyme E2, putative	6000.76	0.981661	0.208677	4.70421	2.54847e-06	1.31561e-05
TGME49_208580	DNA ligase 1, putative	2252.93	-0.520936	0.271611	-1.91795	0.0551176	0.111472
TGME49_208590	vacuolar ATP synthase subunit 54kD, putative	4714.87	-0.454668	0.259649	-1.75109	0.0799302	0.152021
TGME49_208710	DNA/RNA non-specific endonuclease	500.92	0.870793	0.354204	2.45845	0.0139538	0.0338549
TGME49_208718	protein tyrosine phosphatase type IVA A, putative	4168.05	-0.946989	0.200998	-4.71144	2.45969e-06	1.27459e-05
TGME49_208722	hypothetical protein	443.954	-0.735275	0.359552	-2.04498	0.040857	0.0860021
TGME49_208730	microneme protein, putative	35506.7	5.75296	0.344552	16.6969	1.38017e-62	2.05846e-60
TGME49_208740	microneme protein, putative	66372.3	4.66487	0.187699	24.853	2.40232e-136	1.64218e-133
TGME49_208750	RWD domain-containing protein	2268.39	0.137521	0.197414	0.696609	0.486047	0.625528
TGME49_208760	hypothetical protein	135.112	0.460628	0.731492	0.629711	0.528884	0.66408
TGME49_208770	hypothetical protein	13.8225	0.564986	2.73057	0.206911	0.836079	0.894996
TGME49_208780	ubiquitin-conjugating enzyme subfamily protein	1911.88	-0.519229	0.238757	-2.17472	0.0296513	0.0656313
TGME49_208790	MC family transporter, putative	4848.08	-0.44893	0.216248	-2.07599	0.0378946	0.08074
TGME49_208800	mediator complex subunit MED18 (MED18)	2863	0.367104	0.231598	1.58509	0.112946	0.202955
TGME49_208810	hypothetical protein	647.989	6.61786	1.53104	4.32247	1.54292e-05	6.97718e-05
TGME49_208820	1-deoxy-D-xylulose-5-phosphate synthase	806.622	-0.256527	0.286469	-0.895479	0.370531	0.514989
TGME49_208830	hypothetical protein	13033.6	-3.01283	0.161052	-18.7072	4.32878e-78	9.86361e-76
TGME49_208842	DEAD/DEAH box helicase domain-containing protein	2925.67	-0.268542	0.201702	-1.33138	0.183065	0.298545
TGME49_208850	SAG-related sequence SRS11 (SAG2B)	312.381	-0.142629	0.397291	-0.359004	0.719592	0.813284
TGME49_208910	hypothetical protein	888.908	-0.596539	0.289709	-2.0591	0.0394848	0.0834779
TGME49_208970	RNA recognition motif-containing protein	6127.67	-0.544874	0.185761	-2.9332	0.00335485	0.00970374
TGME49_208980	hypothetical protein	947.269	0.129928	0.282192	0.460424	0.645212	0.757286
TGME49_208990	hypothetical protein	1196.97	0.553554	0.318942	1.73559	0.0826357	0.156189
TGME49_209000	HECT-domain (ubiquitin-transferase) domain-containing protein	4387.68	-0.225264	0.267511	-0.842076	0.399745	0.543385
TGME49_209005	hypothetical protein	6.05827	-1.27625	2.64297	-0.482884	0.629178	0.744892
TGME49_209010	elongation factor TS protein	560.509	-0.423505	0.338814	-1.24996	0.211313	0.333668
TGME49_209020	hypothetical protein	623.801	-0.155939	0.327513	-0.47613	0.633982	0.749143
TGME49_209030	actin ACT1 (ACT1)	132001	-1.45893	0.200086	-7.2915	3.06517e-13	3.23182e-12
TGME49_209040	hypothetical protein	25.3828	5.90545	1.83054	3.22606	0.00125505	0.00403576
TGME49_209045	hypothetical protein	87.6884	4.71045	0.937174	5.02623	5.00223e-07	2.85747e-06
TGME49_209050	Tyrosine kinase-like (TKL) protein	3036.44	-1.52414	0.224189	-6.79846	1.05744e-11	9.73531e-11
TGME49_209060	thrombospondin type 1 domain-containing protein	1248.45	0.0866817	0.233299	0.371547	0.71023	0.806817
TGME49_209070	hypothetical protein	1905.46	0.135295	0.249078	0.543181	0.587005	0.710731
TGME49_209080	transport protein particle (trapp) component, bet3 protein	1124.98	0.66579	0.468413	1.42137	0.155209	0.261486
TGME49_209090	proteasome maturation factor ump1 protein	729.797	-1.16643	0.377536	-3.08958	0.00200439	0.00614194
TGME49_209095	hypothetical protein	1007.16	-1.04108	0.407901	-2.55229	0.0107019	0.0269949
TGME49_209100	PUB domain-containing protein	954.654	0.338531	0.277904	1.21816	0.223164	0.348291
TGME49_209108	hypothetical protein	1553.11	-0.275534	0.275929	-0.998571	0.318002	0.457886
TGME49_209112	hypothetical protein	412.562	-0.37226	0.441164	-0.843814	0.398773	0.542477
TGME49_209120	hypothetical protein	4108.19	-1.214	0.26814	-4.52747	5.96949e-06	2.92694e-05
TGME49_209130	regulator of chromosome condensation (RCC1) repeat-containing protein	1175.6	-0.733347	0.315947	-2.32111	0.020281	0.0470489
TGME49_209140	anti-silencing protein, ASF1 family protein	5402.15	-0.294223	0.193946	-1.51704	0.129256	0.225882
TGME49_209150	non-proton pumping type-II NADH dehydrogenase I (NDH2-I)	4104.54	-1.63489	0.232897	-7.0198	2.22178e-12	2.17745e-11
TGME49_209160	myristoyl CoA:protein N-myristoyltransferase	3364.57	-1.0247	0.183342	-5.589	2.28383e-08	1.52683e-07
TGME49_209170	hypothetical protein	2948.85	-0.972626	0.289302	-3.36198	0.000773865	0.00260378
TGME49_209180	PAN domain-containing protein	304.288	3.3492	0.623769	5.3693	7.90444e-08	4.9724e-07
TGME49_209190	ABC transporter transmembrane region domain-containing protein	2585.66	0.400636	0.265403	1.50954	0.13116	0.2289
TGME49_209200	hypothetical protein	5359.24	0.345363	0.202565	1.70495	0.0882041	0.164899
TGME49_209210	hypothetical protein	2117.45	0.180598	0.207448	0.870566	0.383991	0.529214
TGME49_209240	RNA methyltransferase	911.081	0.381971	0.291687	1.30952	0.190357	0.307894
TGME49_209250	hypothetical protein	9947.12	-0.680692	0.158078	-4.30606	1.66186e-05	7.46561e-05
TGME49_209260	cytochrome c oxidase subunit, putative	11237.3	-0.692682	0.225121	-3.07692	0.00209148	0.00638022
TGME49_209270	hypothetical protein	468.326	0.491112	0.373207	1.31592	0.188201	0.305221
TGME49_209280	hypothetical protein	999.966	0.301697	0.301747	0.999836	0.31739	0.457244
TGME49_209290	ribosomal protein RPS28 (RPS28)	19964.5	-0.9332	0.294381	-3.17004	0.00152418	0.0048088
TGME49_209300	WD domain, G-beta repeat-containing protein	169.122	5.33417	0.951469	5.60625	2.0676e-08	1.39135e-07
TGME49_209410	hypothetical protein	403.808	3.49168	0.386789	9.02735	1.75879e-19	2.9686e-18
TGME49_209420	hypothetical protein	4312.6	-1.24246	0.198033	-6.274	3.51894e-10	2.85235e-09
TGME49_209430	40S ribosomal protein S4, putative	1558.34	-0.635505	0.237147	-2.67979	0.00736684	0.0194309
TGME49_209440	hypothetical protein	717.66	0.87309	0.361008	2.41848	0.0155856	0.0372955
TGME49_209450	TLD protein	4304.26	-0.193212	0.216295	-0.893277	0.371709	0.516276
TGME49_209460	hypothetical protein	735.471	1.51438	0.460966	3.28524	0.00101896	0.00333857
TGME49_209470	hypothetical protein	133.078	5.09997	0.870044	5.86174	4.58042e-09	3.32212e-08
TGME49_209480	hypothetical protein	29.6494	4.56359	1.46218	3.12108	0.00180186	0.00558394
TGME49_209485	hypothetical protein	273.307	4.90602	0.521163	9.41359	4.79468e-21	8.91853e-20
TGME49_209490	hypothetical protein	2184.56	-0.322666	0.27667	-1.16625	0.243515	0.371706
TGME49_209500	hypothetical protein	2907.94	0.309171	0.184194	1.6785	0.0932488	0.172614
TGME49_209510	hypothetical protein	46.6884	4.34692	1.16153	3.74241	0.000182267	0.000685528
TGME49_209515	hypothetical protein	59.2665	7.44883	1.35262	5.50697	3.65053e-08	2.38989e-07
TGME49_209520	WD domain, G-beta repeat-containing protein	702.628	-0.0193321	0.293119	-0.0659532	0.947415	0.969638
TGME49_209530	hypothetical protein	1632.56	-0.169075	0.22732	-0.743774	0.457013	0.59848
TGME49_209540	hypothetical protein	363.685	0.891935	0.546875	1.63097	0.102897	0.187529
TGME49_209550	hypothetical protein	642.46	-0.461808	0.453562	-1.01818	0.308592	0.447714
TGME49_209560	hypothetical protein	199.405	6.85963	0.757045	9.06106	1.29186e-19	2.20773e-18
TGME49_209570	suppressor of mitotic defects protein (XPMC2)	2791.77	0.958346	0.215083	4.45571	8.36166e-06	3.99713e-05
TGME49_209580	RNA methylase family UPF0020 protein	1447.49	-0.139685	0.337261	-0.414174	0.678747	0.782319
TGME49_209583	hypothetical protein	4.35579	4.55366	3.18372	1.43029	0.152633	0.257676
TGME49_209585	hypothetical protein	19.8713	5.97056	1.88637	3.16511	0.00155022	0.00488157
TGME49_209590	hypothetical protein	1.74159	2.22278	3.92524	0.566278	0.571205	0.698297
TGME49_209600	hypothetical protein	11250	-1.27222	0.257205	-4.94632	7.56286e-07	4.20313e-06
TGME49_209610	oocyst wall protein OWP2 (OWP2)	2952.95	-0.346783	0.21908	-1.58291	0.113443	0.203582
TGME49_209620	eukaryotic aspartyl protease superfamily protein	793.174	7.44853	0.738137	10.091	6.05593e-24	1.37229e-22
TGME49_209630	hypothetical protein	324.236	0.406226	0.409769	0.991352	0.321514	0.461846
TGME49_209640	hypothetical protein	364.758	0.317749	0.543073	0.585095	0.558484	0.689258
TGME49_209650	RNA-directed DNA polymerase	1251.31	0.530735	0.234325	2.26495	0.0235159	0.0536133
TGME49_209670	hypothetical protein	176.201	0.170535	0.51702	0.329843	0.741519	0.829834
TGME49_209680	hypothetical protein	725.674	0.0702359	0.30362	0.231328	0.81706	0.881771
TGME49_209690	small nuclear ribonucleoprotein	3070.97	-0.177751	0.207903	-0.854971	0.392567	0.537153
TGME49_209700	hypothetical protein	5488.07	0.716418	0.253875	2.82193	0.0047735	0.0132377
TGME49_209705	hypothetical protein	74	0.516582	0.750693	0.68814	0.491365	0.630481
TGME49_209710	ribosomal protein RPL28 (RPl28)	1923.75	0.138912	0.278105	0.499493	0.617432	0.736163
TGME49_209720	hypothetical protein	3581.26	-0.409628	0.27841	-1.47131	0.141208	0.242531
TGME49_209730	hypothetical protein	1227.73	-0.348473	0.238979	-1.45818	0.144792	0.247185
TGME49_209740	hypothetical protein	827.869	-0.207027	0.484123	-0.427632	0.668919	0.775458
TGME49_209755	hypothetical protein	25155.1	8.78977	0.222128	39.5707	0	0
TGME49_209770	helicase, putative	1146.01	2.06542	0.240766	8.57855	9.60766e-18	1.42775e-16
TGME49_209780	hypothetical protein	68.5599	-0.597625	0.844906	-0.707328	0.479363	0.619441
TGME49_209790	radical SAM domain-containing protein	554.443	-0.826943	0.343716	-2.40589	0.016133	0.0384817
TGME49_209800	formate/nitrite transporter protein	11196.5	0.215481	0.179188	1.20255	0.229152	0.35466
TGME49_209810	hypothetical protein	83.96	8.38901	1.24494	6.73847	1.60064e-11	1.44923e-10
TGME49_209820	syntaxin protein	763.011	0.452942	0.271725	1.66691	0.0955313	0.176139
TGME49_209830	myosin heavy chain, putative	1089.24	1.05568	0.267433	3.94746	7.89853e-05	0.000321866
TGME49_209850	RNA recognition motif-containing protein	4043.91	0.399178	0.220003	1.81442	0.069613	0.135322
TGME49_209860	SRP40, C-terminal domain-containing protein	932.958	-0.486926	0.258763	-1.88174	0.0598707	0.119429
TGME49_209870	HAD hydrolase, family IIA protein	1240.75	0.190898	0.278166	0.686275	0.49254	0.631396
TGME49_209880	glutamic acid-rcih protein, putative	3345.41	-0.177528	0.195126	-0.909812	0.362921	0.507076
TGME49_209890	hypothetical protein	15773.3	-0.13849	0.181254	-0.764065	0.444829	0.587306
TGME49_209900	hypothetical protein	2744.23	-0.974692	0.206195	-4.72704	2.27818e-06	1.18653e-05
TGME49_209910	histone H2Bv	45536.1	-1.0656	0.244351	-4.36093	1.29514e-05	5.95516e-05
TGME49_209920	PAN domain-containing protein	130.764	4.16476	0.731002	5.69733	1.21698e-08	8.43863e-08
TGME49_209930	hypothetical protein	1567.2	0.30197	0.250773	1.20416	0.228529	0.353837
TGME49_209940	transporter/permease protein	1903.08	0.589781	0.287727	2.0498	0.0403843	0.0851162
TGME49_209945	hypothetical protein	2599.81	-0.787088	0.25211	-3.12201	0.00179622	0.00557276
TGME49_209950	thioredoxin, putative	4575.14	-0.794968	0.276406	-2.87608	0.00402645	0.0113385
TGME49_209960	glycosyltransferase	2107.97	-0.260031	0.223323	-1.16437	0.244272	0.37242
TGME49_209970	Spc97 / Spc98 family protein	1540.8	0.0681715	0.280512	0.243025	0.807986	0.875434
TGME49_209985	cAMP-dependent protein kinase	1941.52	6.58402	0.537783	12.2429	1.83408e-34	7.41131e-33
TGME49_210095	hypothetical protein	124.486	5.71251	0.737849	7.74211	9.77817e-15	1.17783e-13
TGME49_210100	hypothetical protein	4.31578	6.02373	3.91852	1.53725	0.124233	0.218969
TGME49_210210	hypothetical protein	87.0782	10.2131	1.50338	6.79345	1.09486e-11	1.00686e-10
TGME49_210220	hypothetical protein	165.925	0.696206	0.558924	1.24562	0.212904	0.335663
TGME49_210230	hypothetical protein	2277.04	0.716105	0.222058	3.22486	0.00126035	0.00404961
TGME49_210235	hypothetical protein	209.608	6.70282	0.938561	7.14158	9.22609e-13	9.27471e-12
TGME49_210245	hypothetical protein	467.004	5.20318	0.551165	9.44032	3.71638e-21	6.97608e-20
TGME49_210255	hypothetical protein	6309.4	0.355968	0.210703	1.68943	0.0911371	0.169485
TGME49_210260	NAD-dependent glycerol-3-phosphate dehydrogenase	40.8035	-0.867117	1.37193	-0.632042	0.527359	0.662571
TGME49_210270	hypothetical protein	3603.08	0.101466	0.189059	0.536691	0.591481	0.714358
TGME49_210280	PEK kinase	1199.88	-0.589286	0.297808	-1.97875	0.0478445	0.0987367
TGME49_210300	hypothetical protein	2004.47	0.325858	0.229377	1.42062	0.155426	0.261799
TGME49_210310	hypothetical protein	937.212	0.565642	0.284446	1.98857	0.0467484	0.0969356
TGME49_210320	SAG-related sequence SRS37A (SRS37A)	237.179	3.46998	0.541493	6.40817	1.47278e-10	1.23152e-09
TGME49_210330	SAG-related sequence SRS37B (SRS37B)	603.634	8.50416	0.743244	11.4419	2.58022e-30	8.1094e-29
TGME49_210345	hypothetical protein	711.395	-0.841155	0.36562	-2.30063	0.0214128	0.0492982
TGME49_210360	DEAD (Asp-Glu-Ala-Asp) box polypeptide 41 family protein	1678.5	0.615996	0.285383	2.15849	0.0308896	0.0679688
TGME49_210370	hypothetical protein	6399.61	-2.63604	0.216185	-12.1934	3.36867e-34	1.32216e-32
TGME49_210380	hypothetical protein	2223.07	-0.043397	0.220833	-0.196515	0.844207	0.900861
TGME49_210390	WD domain, G-beta repeat-containing protein	1079.2	0.139263	0.310587	0.448385	0.653875	0.763739
TGME49_210400	hypothetical protein	43.7147	3.33202	1.15817	2.87696	0.00401521	0.0113146
TGME49_210408	HMG (high mobility group) box domain-containing protein	65515.5	-0.650163	0.232065	-2.80164	0.00508442	0.0139771
TGME49_210412	hypothetical protein	1200.22	-1.63474	0.25887	-6.31491	2.7032e-10	2.21081e-09
TGME49_210420	hypothetical protein	4472.22	-2.58241	0.214601	-12.0335	2.36792e-33	8.74956e-32
TGME49_210430	DnaJ domain-containing protein	1712.6	-0.225837	0.228442	-0.988598	0.32286	0.463497
TGME49_210440	polynucleotide adenylyltransferase	1068.91	0.303739	0.252642	1.20225	0.229266	0.354709
TGME49_210450	hypothetical protein	890.582	0.587662	0.34595	1.69869	0.089378	0.166781
TGME49_210460	hypothetical protein	84.8162	6.27489	1.0339	6.06912	1.28612e-09	9.89684e-09
TGME49_210470	hypothetical protein	411.112	3.38074	0.467611	7.2298	4.83703e-13	5.00355e-12
TGME49_210478	hypothetical protein	1018.56	2.84799	0.448969	6.3434	2.24753e-10	1.85291e-09
TGME49_210482	hypothetical protein	675.648	3.18844	0.326609	9.76224	1.63496e-22	3.36974e-21
TGME49_210490	hypothetical protein	2257.54	-0.0352221	0.277036	-0.127139	0.89883	0.937815
TGME49_210600	KRUF family protein	733.392	3.0142	0.32124	9.38302	6.41075e-21	1.18707e-19
TGME49_210678	OTU family cysteine protease	83.0224	4.35906	0.880262	4.952	7.34559e-07	4.09347e-06
TGME49_210682	hypothetical protein	1582.03	0.416936	0.286267	1.45646	0.145265	0.247891
TGME49_210690	ribosomal protein RPS6 (RPS6)	48869.9	-0.894287	0.19179	-4.66285	3.11852e-06	1.58989e-05
TGME49_210700	hypothetical protein	2352.14	0.152813	0.259341	0.589237	0.555702	0.687234
TGME49_210715	hypothetical protein	126.492	0.442896	0.635383	0.697054	0.485769	0.625453
TGME49_210730	ATP-dependent hsl protease ATP-binding subunit hslU, putative	1034.05	-0.168683	0.296667	-0.568595	0.569631	0.696999
TGME49_210740	hypothetical protein	26.1363	3.84785	1.49898	2.56697	0.010259	0.0260784
TGME49_210750	Ferredoxin-fold anticodon binding domain-containing protein	732.227	0.130038	0.276898	0.469624	0.638624	0.752352
TGME49_210760	glutamine amidotransferase-related, putative	2607.7	0.874876	0.21186	4.1295	3.63546e-05	0.00015524
TGME49_210770	hypothetical protein	619.95	-0.445137	0.446731	-0.99643	0.319041	0.459059
TGME49_210778	hemimethylated DNA binding domain-containing protein	2260.77	-0.362862	0.25832	-1.4047	0.16011	0.268093
TGME49_210781	ubiquitin carboxyl-terminal hydrolase	2029.18	0.0156778	0.306651	0.0511258	0.959225	0.976559
TGME49_210783	hypothetical protein	4.57131	2.5911	2.8105	0.921937	0.356561	0.500406
TGME49_210787	Erv1 / Alr family protein	1438.64	-0.0532415	0.271098	-0.196392	0.844303	0.900861
TGME49_210790	dihydroorotate dehydrogenase reveal, putative	1717.43	0.60881	0.217698	2.79658	0.00516467	0.014155
TGME49_210800	activator of hsp90 ATPase, putative	1133.39	-0.133517	0.249991	-0.534088	0.593281	0.715689
TGME49_210810	hypothetical protein	8918.9	1.01951	0.229836	4.4358	9.17292e-06	4.33947e-05
TGME49_210815	hypothetical protein	2.79226	0.996733	3.80994	0.261614	0.793619	0.864368
TGME49_210820	hypothetical protein	2781.57	-1.89894	0.192327	-9.87351	5.42324e-23	1.14657e-21
TGME49_210830	RIO1 family protein	579.108	-0.0850779	0.370429	-0.229674	0.818345	0.88279
TGME49_210840	arginyl-tRNA synthetase family protein	3943.34	-0.592948	0.182745	-3.24467	0.00117588	0.00380352
TGME49_210950	oocyst wall protein	216.402	4.88218	1.01949	4.78886	1.67733e-06	8.84833e-06
TGME49_210960	replication factor C subunit 4, putative	2116.36	-0.606902	0.228251	-2.65892	0.00783906	0.0204985
TGME49_210970	hypothetical protein	1.24531	2.52235	3.94696	0.639061	0.522783	0.658608
TGME49_210975	hypothetical protein	60.2778	0.714848	1.09787	0.651122	0.514968	0.651895
TGME49_210980	alternative splicing type 3 and, putative	2442.5	-0.0287336	0.258884	-0.11099	0.911624	0.946229
TGME49_210990	hypothetical protein	399.234	3.77756	0.473726	7.97415	1.53439e-15	1.96359e-14
TGME49_211000	hypothetical protein	3878.72	1.19401	0.273546	4.36492	1.27166e-05	5.86037e-05
TGME49_211010	hypothetical protein	2188.12	0.00701252	0.241705	0.0290127	0.976854	0.986354
TGME49_211015	hypothetical protein	1922.03	-0.252731	0.208397	-1.21274	0.22523	0.350249
TGME49_211020	RNA recognition motif-containing protein	4148.9	-0.381809	0.178295	-2.14145	0.0322381	0.0702762
TGME49_211030	hypothetical protein	8199.21	-0.30286	0.263751	-1.14828	0.250853	0.38029
TGME49_211040	Sec61beta family protein	20532.6	-0.778174	0.297984	-2.61146	0.00901573	0.0232806
TGME49_211050	ATPase, AAA family protein	239.934	5.54024	0.672965	8.23259	1.83208e-16	2.4637e-15
TGME49_211090	aminotransferase, class V superfamily protein	4943.64	-0.390849	0.191634	-2.03956	0.0413942	0.0869543
TGME49_211150	hypothetical protein	1421.62	0.343988	0.292781	1.1749	0.240035	0.367626
TGME49_211220	hypothetical protein	1610.53	-0.410255	0.222599	-1.84302	0.0653255	0.128212
TGME49_211230	eukaryotic initiation factor-2B, alpha subunit, putative	2551.95	-0.596629	0.245513	-2.43013	0.0150935	0.0362873
TGME49_211240	peptidyl-tRNA hydrolase, putative	2139.55	-0.334401	0.22999	-1.45398	0.145951	0.24875
TGME49_211250	hypothetical protein	7616.27	-0.387967	0.16444	-2.35932	0.0183086	0.0430207
TGME49_211260	rhoptry kinase family protein ROP26 (incomplete catalytic triad) (ROP26)	33984.6	0.675311	0.237621	2.84197	0.00448355	0.0125182
TGME49_211270	sushi domain (scr repeat) domain-containing protein	9935.27	-0.178176	0.160329	-1.11131	0.266434	0.398244
TGME49_211280	hypothetical protein	296.807	0.0474387	0.44523	0.106549	0.915147	0.948446
TGME49_211290	rhoptry protein ROP15 (ROP15)	19208.6	-2.40312	0.245193	-9.80095	1.11535e-22	2.31041e-21
TGME49_211300	DUF74 family protein, putative	1444.05	0.289931	0.220187	1.31675	0.187923	0.305013
TGME49_211310	hypothetical protein	1358.96	0.721551	0.305751	2.35993	0.0182784	0.042967
TGME49_211320	hypothetical protein	195.753	4.53225	0.893725	5.07119	3.95339e-07	2.28057e-06
TGME49_211330	methionine aminopeptidase	626.933	-2.45927	0.438783	-5.60476	2.08548e-08	1.40223e-07
TGME49_211340	hypothetical protein	1833.96	1.20157	0.26576	4.52124	6.14784e-06	3.01079e-05
TGME49_211350	CBS domain-containing protein	2162.95	0.743877	0.241235	3.08362	0.00204499	0.00625002
TGME49_211360	hypothetical protein	115.613	3.60266	0.955849	3.76907	0.000163859	0.000621136
TGME49_211370	tetratricopeptide repeat-containing protein	859.294	6.36414	0.445248	14.2935	2.40331e-46	1.69951e-44
TGME49_211380	hypothetical protein	59.6371	7.44899	1.39434	5.34231	9.1771e-08	5.72035e-07
TGME49_211385	hypothetical protein	1200.85	9.36235	1.50426	6.22391	4.84913e-10	3.90357e-09
TGME49_211390	hypothetical protein	810.233	0.456509	0.267032	1.70957	0.0873458	0.163435
TGME49_211400	DEAD/DEAH box helicase domain-containing protein	441.667	-0.543136	0.347531	-1.56284	0.118089	0.210437
TGME49_211410	translation initiation factor sui1 protein	1133.26	-0.981256	0.263418	-3.72509	0.000195248	0.000729998
TGME49_211420	RNA recognition motif-containing protein	17380	-0.73771	0.185326	-3.9806	6.87405e-05	0.000282221
TGME49_211430	leucine rich repeat-containing protein	475.077	5.78019	1.76104	3.28226	0.00102977	0.00336811
TGME49_211440	hypothetical protein	1058.68	0.466408	0.255891	1.82268	0.0683512	0.133116
TGME49_211450	hypothetical protein	874.548	0.171353	0.327172	0.52374	0.600459	0.721801
TGME49_211460	hypothetical protein	3491.14	-0.975815	0.180149	-5.4167	6.07104e-08	3.88764e-07
TGME49_211470	Fcf2 pre-rRNA processing protein	509.608	-0.780379	0.427613	-1.82497	0.0680063	0.132539
TGME49_211480	GTP-binding protein engA, putative	685.884	0.224509	0.309598	0.725162	0.468353	0.609245
TGME49_211600	hypothetical protein	1111.38	-0.656107	0.306537	-2.14038	0.0323238	0.0704255
TGME49_211610	hypothetical protein	1262.57	-0.660954	0.323254	-2.04469	0.0408852	0.0860392
TGME49_211630	hypothetical protein	6728.1	-0.682691	0.259036	-2.63551	0.0084011	0.0218359
TGME49_211640	hypothetical protein	1077.56	0.589437	0.248219	2.37466	0.017565	0.0414754
TGME49_211650	hypothetical protein	2138.18	-0.971412	0.225193	-4.31369	1.60549e-05	7.24014e-05
TGME49_211660	hypothetical protein	108.356	-0.523045	0.609896	-0.857597	0.391115	0.535838
TGME49_211670	S1 RNA binding domain-containing protein	2920.16	0.373892	0.243267	1.53696	0.124302	0.218997
TGME49_211675	hypothetical protein	89.8092	1.61169	0.747793	2.15526	0.0311412	0.0683939
TGME49_211680	protein disulfide isomerase	64151.1	-0.309985	0.251754	-1.2313	0.21821	0.342514
TGME49_211690	AAA family protein	1516.38	-0.564386	0.233202	-2.42016	0.0155136	0.0371557
TGME49_211695	hypothetical protein	590.405	-1.49156	0.304051	-4.90562	9.3131e-07	5.11652e-06
TGME49_211700	hypothetical protein	1307.35	-0.708746	0.232125	-3.0533	0.00226338	0.0068496
TGME49_211710	TB2/DP1, HVA22 family protein	15668.3	0.262764	0.171785	1.52961	0.126114	0.221516
TGME49_211720	AP2 domain transcription factor AP2IV-5 (AP2IV5)	6011.59	-1.98269	0.189143	-10.4825	1.03965e-25	2.63216e-24
TGME49_211730	histone lysine methyltransferase SET8 (SET8)	2549.52	-0.112346	0.229448	-0.489636	0.624391	0.740906
TGME49_211850	hypothetical protein	8052.22	-1.75745	0.228955	-7.67596	1.64179e-14	1.93223e-13
TGME49_211860	hypothetical protein	2957.3	-0.0414773	0.216448	-0.191627	0.848034	0.903197
TGME49_211870	LSU ribosomal protein L18P, putative	1166.42	-0.544079	0.323245	-1.68318	0.0923403	0.17125
TGME49_211880	hypothetical protein	251.089	-0.605446	0.486768	-1.24381	0.21357	0.336454
TGME49_211890	RAP domain-containing protein	1387.98	0.713504	0.240483	2.96697	0.00300752	0.00879213
TGME49_211910	kinesin-related protein 3A, putative	872.528	6.92126	1.59058	4.35141	1.35262e-05	6.18826e-05
TGME49_211920	hypothetical protein	10.8496	1.32665	2.21702	0.598392	0.549579	0.682026
TGME49_212030	hypothetical protein	25.7577	3.35188	1.36144	2.462	0.0138164	0.033611
TGME49_212045	hypothetical protein	27.0074	0.744945	1.10452	0.67445	0.500025	0.637604
TGME49_212060	hypothetical protein	93.1236	6.56264	1.06408	6.16743	6.9411e-10	5.48006e-09
TGME49_212075	hypothetical protein	1104.13	8.1524	0.631294	12.9138	3.76317e-38	1.87086e-36
TGME49_212090	hypothetical protein	1988.46	-0.391749	0.275971	-1.41953	0.155744	0.262159
TGME49_212100	ThiF family protein	720.241	1.29725	0.421478	3.07785	0.00208497	0.00636272
TGME49_212110	histone lysine demethylase JMJD5 (JMJD5)	238.405	0.313818	0.633203	0.495604	0.620174	0.738242
TGME49_212130	phospholipase, patatin family protein	2681.74	-0.0655714	0.201905	-0.324763	0.74536	0.832882
TGME49_212140	hypothetical protein	946.679	0.327169	0.346266	0.944848	0.344736	0.486976
TGME49_212145	hypothetical protein	30.1266	-0.0713716	1.10461	-0.0646124	0.948483	0.970302
TGME49_212150	hypothetical protein	1165.33	0.38311	0.252198	1.51909	0.128741	0.225173
TGME49_212160	hypothetical protein	758.622	0.0470439	0.299719	0.15696	0.875276	0.921283
TGME49_212170	GIY-YIG catalytic domain-containing protein	1182.96	1.16954	0.252551	4.63092	3.6405e-06	1.83659e-05
TGME49_212180	hypothetical protein	139.362	4.26902	1.07504	3.97104	7.15599e-05	0.000292771
TGME49_212190	RNA recognition motif-containing protein	8469.89	0.868075	0.204309	4.24884	2.14881e-05	9.5074e-05
TGME49_212200	hypothetical protein	1384.79	0.612697	0.296096	2.06925	0.0385226	0.0818656
TGME49_212210	hypothetical protein	3847.05	-1.33212	0.221384	-6.01726	1.77394e-09	1.33747e-08
TGME49_212220	hypothetical protein	6099.06	0.0720467	0.173932	0.414223	0.678711	0.782319
TGME49_212240	beta-1 tubulin, putative	150.271	-0.197064	0.930616	-0.211757	0.832297	0.892695
TGME49_212250	XPG N-terminal domain-containing protein	7592.77	-0.492318	0.181152	-2.7177	0.00657368	0.0175578
TGME49_212260	Sjogren's syndrome/scleroderma autoantigen 1 (Autoantigen p27) protein	2932.01	-0.308283	0.249733	-1.23445	0.217036	0.340866
TGME49_212270	hypothetical protein	27218	-1.41136	0.174614	-8.08278	6.33074e-16	8.32228e-15
TGME49_212275	hypothetical protein	1072.28	5.93859	0.620952	9.56369	1.13636e-21	2.23005e-20
TGME49_212280	hypothetical protein	471.977	1.26147	0.458619	2.75058	0.00594902	0.0160473
TGME49_212290	ribosomal protein RPS19 (RPS19)	41102.9	-1.18842	0.258566	-4.59621	4.30236e-06	2.15066e-05
TGME49_212300	hypothetical protein	21670.1	-1.14443	0.228353	-5.01168	5.39566e-07	3.06302e-06
TGME49_212310	vacuolar ATP synthetase	29174.7	-1.25714	0.222187	-5.658	1.53148e-08	1.04777e-07
TGME49_212410	dense granule protein GRA11	93.191	1.52078	1.1325	1.34285	0.179319	0.293662
TGME49_212420	hypothetical protein	21.605	1.44796	1.73325	0.835404	0.40349	0.546808
TGME49_212710	phenylalanine-4-hydroxylase	40.3859	4.21482	1.28713	3.27458	0.00105821	0.00345148
TGME49_212725	hypothetical protein	2324.83	-0.262031	0.2697	-0.971567	0.331266	0.47229
TGME49_212735	hypothetical protein	1214.13	0.12323	0.251312	0.490346	0.623889	0.740524
TGME49_212740	aromatic amino acid hydrolase AAH2 (AAH2)	109.907	5.58666	0.981496	5.69198	1.25572e-08	8.69255e-08
TGME49_212760	hypothetical protein	1024.13	1.06215	0.259243	4.09714	4.1828e-05	0.000177046
TGME49_212770	hypothetical protein	11226.7	-2.91919	0.183337	-15.9225	4.42136e-57	5.1812e-55
TGME49_212775	hypothetical protein	3.28001	0.924745	3.71615	0.248845	0.803481	0.872281
TGME49_212780	hypothetical protein	2497.21	-0.634109	0.20699	-3.06347	0.00218783	0.00665189
TGME49_212800	hypothetical protein	2143.15	-0.000161393	0.258458	-0.000624445	0.999502	0.999502
TGME49_212810	hypothetical protein	1855.16	2.94154	0.262358	11.2119	3.5642e-29	1.05932e-27
TGME49_212820	ubiquitin family protein	1158.69	0.256711	0.251072	1.02246	0.306563	0.446034
TGME49_212830	expressed protein JLP1	44.1801	3.01741	1.20573	2.50257	0.0123296	0.030519
TGME49_212840	HIT zinc finger protein	1685.47	1.97714	0.35588	5.55565	2.76575e-08	1.83407e-07
TGME49_212850	hypothetical protein	2874.25	-0.0013909	0.220203	-0.00631644	0.99496	0.996905
TGME49_212860	hypothetical protein	1490.17	0.431399	0.235751	1.82989	0.0672662	0.131274
TGME49_212880	surface antigen repeat-containing protein	2385.11	-0.871246	0.237367	-3.67047	0.000242109	0.000893055
TGME49_212900	hypothetical protein	6084.89	-0.419402	0.20149	-2.0815	0.0373881	0.0799308
TGME49_212910	rhomboid protease ROM3 (ROM3)	26.0914	1.26557	1.57117	0.8055	0.420531	0.563663
TGME49_212920	hypothetical protein	1915.83	1.98791	0.2684	7.40652	1.29655e-13	1.41056e-12
TGME49_212930	NifU family domain-containing protein	972.802	0.255187	0.248361	1.02748	0.304192	0.443611
TGME49_212937	hypothetical protein	6.66576	0.291232	3.0596	0.0951864	0.924167	0.955139
TGME49_212940	hypothetical protein	2440.67	0.488862	0.24879	1.96496	0.0494192	0.101448
TGME49_212950	ADP-ribosylation factor family protein 2, putative	978.465	-0.975391	0.257355	-3.79005	0.000150616	0.000577067
TGME49_212955	hypothetical protein	176.315	1.04633	0.703213	1.48793	0.13677	0.236724
TGME49_212960	hypothetical protein	2182.97	-0.134907	0.211869	-0.636747	0.52429	0.659523
TGME49_212970	protein kinase (incomplete catalytic triad)	3806.86	0.279986	0.231726	1.20826	0.226945	0.352249
TGME49_212980	hypothetical protein	18457.4	-1.74462	0.169044	-10.3205	5.69073e-25	1.36494e-23
TGME49_212990	hypothetical protein	3023.84	-0.232572	0.185864	-1.25131	0.210823	0.333214
TGME49_213000	replication factor C, subunit 5, putative	1383.49	-0.541152	0.221342	-2.44486	0.0144908	0.034992
TGME49_213010	hypothetical protein	1820.58	-0.732508	0.228776	-3.20185	0.00136546	0.00435323
TGME49_213020	hypothetical protein	866.866	1.43648	0.337454	4.2568	2.0737e-05	9.19988e-05
TGME49_213030	hypothetical protein	6993.82	-0.675575	0.172345	-3.91991	8.85839e-05	0.000357781
TGME49_213040	hypothetical protein	981.158	-0.826111	0.350392	-2.35768	0.0183897	0.0431865
TGME49_213050	hypothetical protein	12054.3	-0.417687	0.1836	-2.27499	0.0229066	0.0523697
TGME49_213060	WD domain, G-beta repeat-containing protein	2138.61	1.65344	0.351645	4.70201	2.5761e-06	1.32821e-05
TGME49_213065	hypothetical protein	621.398	1.90824	0.394678	4.83494	1.33187e-06	7.1361e-06
TGME49_213067	hypothetical protein	6909.24	1.86863	0.163055	11.4601	2.09217e-30	6.62627e-29
TGME49_213069	hypothetical protein	466.09	0.85121	0.344453	2.47119	0.0134663	0.0328468
TGME49_213072	Sec1 family protein	1763.7	0.0493503	0.243879	0.202356	0.839638	0.897518
TGME49_213100	hypothetical protein	541.261	0.281815	0.453582	0.621309	0.534396	0.668954
TGME49_213115	hypothetical protein	391.329	0.216103	0.498005	0.433938	0.664334	0.771779
TGME49_213240	hypothetical protein	2365.87	-0.386446	0.248082	-1.55774	0.119296	0.211998
TGME49_213255	hypothetical protein	1389.5	2.00491	0.248937	8.05388	8.02101e-16	1.04439e-14
TGME49_213280	SAG-related sequence SRS25 (SRS25)	37605.1	-0.530254	0.200772	-2.64107	0.00826445	0.0215012
TGME49_213290	hypothetical protein	36.5714	3.79409	1.34504	2.8208	0.00479043	0.0132801
TGME49_213300	hypothetical protein	891.761	0.216688	0.324037	0.668714	0.503678	0.641365
TGME49_213310	hypothetical protein	1623.2	0.29352	0.251342	1.16781	0.242882	0.370948
TGME49_213325	TBC domain-containing protein	844.222	0.278474	0.353577	0.787591	0.430936	0.573859
TGME49_213340	GMC oxidoreductase	669.853	6.4384	1.63762	3.93156	8.43949e-05	0.000342041
TGME49_213350	ribosomal protein RPS15 (RPS15)	40497.6	-1.18248	0.280403	-4.21706	2.47512e-05	0.000108749
TGME49_213360	leucine rich repeat-containing protein	17.9636	5.54208	2.00284	2.76711	0.00565558	0.0153365
TGME49_213370	formin FRM3 (FRM3)	1704.41	-0.637126	0.331896	-1.91965	0.0549017	0.111117
TGME49_213388	hypothetical protein	1207.01	0.0288709	0.253792	0.113758	0.909429	0.94443
TGME49_213392	surface antigen repeat-containing protein	2319.57	-0.4273	0.258311	-1.65421	0.0980853	0.179757
TGME49_213400	zinc finger (CCCH type) motif-containing protein	1664.98	-0.734339	0.227339	-3.23015	0.00123727	0.00398794
TGME49_213410	small nuclear ribonucleoprotein f (snrnp-f), putative	7556.38	-0.264702	0.172854	-1.53136	0.12568	0.220931
TGME49_213415	hypothetical protein	384.641	-0.0195652	0.355504	-0.0550349	0.956111	0.974888
TGME49_213420	RAP domain-containing protein	672.301	0.101564	0.322427	0.314998	0.752763	0.838334
TGME49_213430	hypothetical protein	13.7907	4.15936	1.91377	2.17339	0.0297508	0.0658161
TGME49_213445	hypothetical protein	3913.83	2.86173	0.23765	12.0418	2.14188e-33	7.98628e-32
TGME49_213460	hypothetical protein	4177.66	2.48248	0.18863	13.1606	1.47876e-39	7.98045e-38
TGME49_213480	hypothetical protein	849.523	2.55683	0.398421	6.41741	1.38615e-10	1.16383e-09
TGME49_213490	hypothetical protein	2049.37	-0.322541	0.21751	-1.48288	0.138105	0.2384
TGME49_213520	peptidase M20D, amidohydrolase	3216.98	0.884832	0.19472	4.54413	5.5162e-06	2.72095e-05
TGME49_213530	hypothetical protein	409.527	3.44778	0.427475	8.06547	7.29542e-16	9.5598e-15
TGME49_213550	DHHC zinc finger domain-containing protein	3331.95	-0.164595	0.180788	-0.910433	0.362594	0.506705
TGME49_213560	hypothetical protein	298.303	2.41405	0.452113	5.33948	9.32117e-08	5.79693e-07
TGME49_213570	hypothetical protein	15423.4	-0.735705	0.187957	-3.91422	9.06986e-05	0.000365602
TGME49_213580	hypothetical protein	14654.5	-0.809964	0.326443	-2.48118	0.0130947	0.032055
TGME49_213590	hypothetical protein	9045.4	-0.907507	0.256676	-3.53561	0.000406835	0.00145036
TGME49_213600	hypothetical protein	380.228	-0.505952	0.378329	-1.33733	0.181114	0.295893
TGME49_213610	hypothetical protein	7855.08	1.02913	0.20837	4.93895	7.85426e-07	4.35622e-06
TGME49_213620	ABC1 family protein	4590.34	0.128384	0.253032	0.507382	0.611887	0.731145
TGME49_213635	hypothetical protein	7696.9	-2.00846	0.188244	-10.6695	1.41422e-26	3.73018e-25
TGME49_213650	ATP-binding domain 1 family protein	4328.45	-0.212764	0.197891	-1.07516	0.282303	0.418128
TGME49_213660	zinc finger (CCCH type) motif-containing protein	15589.2	0.12876	0.178921	0.719648	0.471742	0.612585
TGME49_213670	hypothetical protein	1928.06	-0.508068	0.248352	-2.04576	0.0407804	0.0858628
TGME49_213680	MmgE/PrpD family protein	1779.84	0.070715	0.331565	0.213276	0.831112	0.892306
TGME49_213690	ring box protein 1 family protein	3899.46	0.112995	0.275768	0.409746	0.681992	0.784736
TGME49_213700	hypothetical protein	1919.56	5.04001	0.306362	16.4512	8.2265e-61	1.16348e-58
TGME49_213710	WD domain, G-beta repeat-containing protein	1880.65	0.45046	0.227586	1.9793	0.0477825	0.0987056
TGME49_213720	hypothetical protein	841.756	3.24291	0.369583	8.7745	1.71659e-18	2.66689e-17
TGME49_213730	lanthionine synthetase C family protein	2420.61	0.180394	0.231601	0.7789	0.436039	0.57875
TGME49_213740	hypothetical protein	1166.45	0.145226	0.250537	0.579661	0.562143	0.69124
TGME49_213746	hypothetical protein	749.41	1.09889	0.379056	2.89901	0.0037434	0.0106585
TGME49_213748	hypothetical protein	101.55	0.992383	0.820037	1.21017	0.226214	0.351313
TGME49_213752	herpesviridae ul52/ul70 dna primase	584.117	-0.622208	0.34909	-1.78237	0.0746889	0.143416
TGME49_213760	hypothetical protein	52.2588	1.89268	0.922266	2.0522	0.0401498	0.0846655
TGME49_213770	Superkiller viralicidic activity 2 family 2, putative	1352.81	-0.303005	0.22441	-1.35023	0.176941	0.290755
TGME49_213780	radical SAM domain-containing protein	799.141	2.16924	0.394634	5.49683	3.86689e-08	2.52348e-07
TGME49_213790	hypothetical protein	2338.37	0.349254	0.292551	1.19382	0.232547	0.358906
TGME49_213800	protein phosphatase 2b regulatory subunit, putative	6528.13	-0.207569	0.186702	-1.11177	0.266238	0.398095
TGME49_213810	iron-sulfur cluster protein ISCA (ISCA)	927.918	-0.343269	0.408843	-0.839612	0.401126	0.544765
TGME49_213820	hypothetical protein	2118.85	1.28856	0.218229	5.90463	3.53447e-09	2.60731e-08
TGME49_213830	Ufm1-conjugating enzyme 1, putative	4981.23	-0.479379	0.229704	-2.08694	0.0368939	0.0791217
TGME49_213840	hypothetical protein	44.5349	2.6159	0.974531	2.68426	0.00726904	0.0191977
TGME49_213850	MORN repeat-containing protein	166.346	2.76643	0.730212	3.78853	0.00015154	0.000579527
TGME49_213860	hypothetical protein	56.6805	5.1058	1.09087	4.68047	2.86221e-06	1.4711e-05
TGME49_213870	UBA/TS-N domain-containing protein	1532.57	-0.137843	0.261306	-0.527516	0.597835	0.719489
TGME49_213880	hypothetical protein	2036.74	2.44868	0.228687	10.7075	9.38302e-27	2.49899e-25
TGME49_213885	hypothetical protein	57.4659	0.952902	1.18159	0.806459	0.419978	0.563014
TGME49_213890	Myb family DNA-binding domain-containing protein	1076.01	0.228336	0.362317	0.630211	0.528557	0.663771
TGME49_213900	regulator of chromosome condensation RCC1	3363.32	0.353506	0.211836	1.66877	0.0951626	0.175578
TGME49_213910	hypothetical protein	1689.64	0.163226	0.24556	0.664712	0.506235	0.643521
TGME49_213920	hypothetical protein	3519.36	-1.39217	0.190492	-7.3083	2.70546e-13	2.86729e-12
TGME49_213930	3' exoribonuclease family, domain 1 domain-containing protein	1821.73	0.251406	0.258981	0.970753	0.331671	0.472754
TGME49_213940	CHCH domain-containing protein	25034.4	-1.31814	0.237897	-5.5408	3.01097e-08	1.98705e-07
TGME49_213950	hypothetical protein	2713.51	0.108245	0.277356	0.390275	0.696333	0.797263
TGME49_213960	hypothetical protein	0.987844	3.40804	3.97422	0.857536	0.391149	0.535838
TGME49_213970	ribosomal RNA small subunit methyltransferase B, putative	4373.62	-0.175535	0.171869	-1.02133	0.307099	0.446575
TGME49_214070	hypothetical protein	22.0097	1.71607	1.72739	0.993446	0.320493	0.460582
TGME49_214080	toxofilin	6612.83	-1.25965	0.311328	-4.04606	5.20859e-05	0.00021799
TGME49_214090	signal peptidase	2509.11	0.640223	0.328073	1.95147	0.0510017	0.104279
TGME49_214100	hypothetical protein	3126.25	0.228272	0.236617	0.964734	0.334678	0.475921
TGME49_214110	protein yipf5, putative	1463.06	-0.541618	0.273607	-1.97955	0.0477544	0.0986725
TGME49_214115	hypothetical protein	0.247045	0.597694	4.02222	0.148598	0.881871	0.925772
TGME49_214120	hypothetical protein	870.227	-0.163762	0.360281	-0.454539	0.649441	0.760291
TGME49_214130	hypothetical protein	1929.36	0.0295043	0.280169	0.105309	0.916131	0.949106
TGME49_214140	hypothetical protein	3342.58	-0.247491	0.194293	-1.27381	0.202732	0.322915
TGME49_214150	mitochondrial inner membrane translocase subunit TIM17, putative	2228.5	-1.12084	0.256474	-4.37021	1.24126e-05	5.72993e-05
TGME49_214170	hypothetical protein	1168.31	0.532612	0.336892	1.58096	0.113887	0.2042
TGME49_214180	ENTH domain-containing protein	4636.97	-0.685543	0.192082	-3.56902	0.000358319	0.00128916
TGME49_214190	SAG-related sequence SRS46 (SRS46)	1840.74	0.301726	0.266668	1.13146	0.25786	0.389043
TGME49_214200	WD domain, G-beta repeat-containing protein	1672.37	-0.18753	0.234327	-0.800294	0.423541	0.566493
TGME49_214210	rRNA pseudouridine synthase	11027.5	-0.207861	0.184339	-1.1276	0.259487	0.390723
TGME49_214220	hypothetical protein	39930.9	1.20145	0.213743	5.62102	1.89832e-08	1.28269e-07
TGME49_214230	Dopey, N-terminal domain-containing protein	890.459	0.369318	0.277294	1.33186	0.182905	0.298381
TGME49_214240	bromodomain-containing protein	2455.98	0.401295	0.221432	1.81227	0.0699448	0.13564
TGME49_214250	hypothetical protein	10975.1	-0.804867	0.23819	-3.37909	0.000727251	0.00246326
TGME49_214260	alpha-glucan water dikinase 1, putative	2278.28	0.776185	0.227219	3.41602	0.000635435	0.00217822
TGME49_214270	translation initiation factor IF-2, putative	6337.02	0.336598	0.162644	2.06954	0.0384958	0.0818298
TGME49_214280	phosphoadenosine phosphosulfate reductase family protein	1247.62	-1.01758	0.260185	-3.91099	9.19185e-05	0.000369612
TGME49_214290	DJ-1 family protein	7957.94	-0.295471	0.202369	-1.46006	0.144274	0.246506
TGME49_214295	hypothetical protein	27.2228	1.9481	1.2638	1.54147	0.123204	0.217461
TGME49_214300	hypothetical protein	2223.28	0.177871	0.199232	0.892786	0.371972	0.516379
TGME49_214310	hypothetical protein	2368.4	1.2364	0.196031	6.30717	2.84192e-10	2.31963e-09
TGME49_214320	facilitative glucose transporter GT1 (GT1)	20802.8	0.556482	0.165848	3.35537	0.000792587	0.00266023
TGME49_214330	DnaJ domain-containing protein	1.49912	3.30388	3.96477	0.833308	0.404671	0.548137
TGME49_214340	hypothetical protein	1555.27	0.124775	0.268551	0.464623	0.642202	0.755374
TGME49_214350	GTP-binding protein, putative	4872.14	-1.24192	0.176177	-7.0493	1.79818e-12	1.76864e-11
TGME49_214370	hypothetical protein	1618.96	0.316236	0.282489	1.11946	0.262942	0.394534
TGME49_214380	hypothetical protein	1999.79	0.0214739	0.199962	0.10739	0.91448	0.947994
TGME49_214385	hypothetical protein	278.637	-0.552785	0.411238	-1.34419	0.178885	0.293202
TGME49_214390	hypothetical protein	593.597	0.0651295	0.309505	0.210431	0.833331	0.893141
TGME49_214400	hypothetical protein	948.691	-1.29462	0.283419	-4.56787	4.92702e-06	2.44701e-05
TGME49_214410	hypothetical protein	6962.92	1.19026	0.223766	5.31919	1.04229e-07	6.42365e-07
TGME49_214420	hypothetical protein	38.666	0.962667	1.24779	0.771495	0.440413	0.583071
TGME49_214430	hypothetical protein	700.519	0.743354	0.299545	2.48161	0.013079	0.0320356
TGME49_214440	4'-phosphopantetheinyl transferase superfamily protein	17137.5	-1.51362	0.152559	-9.9215	3.35685e-23	7.20843e-22
TGME49_214470	Ulp1 protease family, C-terminal catalytic domain-containing protein	1411.28	-0.140195	0.233368	-0.600745	0.54801	0.680697
TGME49_214480	replication factor a protein 3 protein	3620.38	-0.248319	0.180067	-1.37903	0.167885	0.278727
TGME49_214490	peptidase M16 inactive domain-containing protein	1347.4	0.0598711	0.287392	0.208326	0.834975	0.894182
TGME49_214500	ankyrin repeat-containing protein	807.249	0.627236	0.300581	2.08674	0.0369112	0.0791382
TGME49_214510	hypothetical protein	1319.48	7.66423	1.42874	5.36433	8.1249e-08	5.09935e-07
TGME49_214520	general transcription factor IIH polypeptide 4 GTF2H4 (GTF2H4)	1314.27	0.213574	0.30146	0.708465	0.478657	0.61897
TGME49_214530	DnaJ domain-containing protein	1506.14	0.41708	0.274461	1.51963	0.128603	0.22498
TGME49_214540	hypothetical protein	4237.11	-0.0829408	0.193196	-0.429309	0.667699	0.774591
TGME49_214545	hypothetical protein	179.154	2.76241	0.682595	4.04693	5.18947e-05	0.000217301
TGME49_214550	hypothetical protein	43.8246	6.48762	1.45529	4.45795	8.27465e-06	3.95784e-05
TGME49_214560	hypothetical protein	2340.82	0.0171397	0.203218	0.0843419	0.932785	0.959813
TGME49_214570	hypothetical protein	45.2258	-1.29554	1.63319	-0.79326	0.427626	0.570284
TGME49_214575	hypothetical protein	1818.64	-0.756374	0.259867	-2.91062	0.00360709	0.0103349
TGME49_214580	tetratricopeptide repeat-containing protein	1342.83	1.86153	0.401889	4.63194	3.62255e-06	1.82866e-05
TGME49_214590	micro-fibrillar-associated protein 1	2286.86	0.0701873	0.201623	0.348112	0.727756	0.818227
TGME49_214600	hypothetical protein	1245.24	-0.344016	0.270058	-1.27386	0.202713	0.322915
TGME49_214610	hypothetical protein	1033.15	0.32315	0.290086	1.11398	0.265288	0.396892
TGME49_214620	hypoxia- inducible factor prolyl hydroxylase (phd2), putative	1728.59	0.13907	0.266806	0.521241	0.602199	0.723138
TGME49_214630	hypothetical protein	1314.86	-0.16271	0.285331	-0.570251	0.568508	0.69604
TGME49_214740	hypothetical protein	1417.55	-0.137349	0.220955	-0.621614	0.534196	0.668954
TGME49_214750	hypothetical protein	2867.5	-0.142137	0.208292	-0.682389	0.494993	0.633513
TGME49_214760	erythronate-4-phosphate dehydrogenase domain-containing protein	447.907	-0.283893	0.383104	-0.741033	0.458673	0.599888
TGME49_214770	small GTP binding protein rab1a, putative	7328.17	-0.322261	0.222421	-1.44888	0.147371	0.250442
TGME49_214780	hydrolase, NUDIX family protein	1738.22	1.81774	0.303637	5.98655	2.14336e-09	1.6042e-08
TGME49_214783	hypothetical protein	2.92032	2.13411	3.89726	0.547592	0.583972	0.709047
TGME49_214787	hypothetical protein	2.93772	0.135146	3.63085	0.0372215	0.970308	0.981532
TGME49_214790	glycoprotein	17646.6	-1.07676	0.172214	-6.25243	4.04126e-10	3.26605e-09
TGME49_214800	hypothetical protein	1155.67	1.17169	0.245412	4.77438	1.80262e-06	9.47273e-06
TGME49_214810	hypothetical protein	974.915	-0.496408	0.358199	-1.38584	0.165794	0.275864
TGME49_214820	G-patch domain-containing protein	2943.13	-0.136181	0.236785	-0.575125	0.565207	0.693967
TGME49_214830	hypothetical protein	876.153	0.165639	0.276625	0.598784	0.549317	0.681804
TGME49_214835	hypothetical protein	67.3793	-0.715764	0.790049	-0.905974	0.364949	0.50939
TGME49_214840	AP2 domain transcription factor AP2X-7 (AP2X7)	19996	-0.318564	0.169858	-1.87547	0.0607277	0.120734
TGME49_214850	1-deoxy-D-xylulose 5-phosphate reductoisomerase, putative	158.381	-0.460979	0.775624	-0.594333	0.552289	0.684148
TGME49_214870	ribosomal protein L9, N-terminal domain-containing protein	948.333	0.339443	0.273964	1.23901	0.215342	0.338986
TGME49_214880	hypothetical protein	8793.32	-1.41174	0.253577	-5.5673	2.58712e-08	1.72397e-07
TGME49_214900	hypothetical protein	1683.55	0.25341	0.220149	1.15108	0.249698	0.378749
TGME49_214910	hypothetical protein	734.801	-0.383853	0.291696	-1.31594	0.188196	0.305221
TGME49_214920	GPI-anchored wall transfer protein GWT1 , putative	6670.96	-0.260786	0.171091	-1.52425	0.127446	0.223385
TGME49_214940	MIC2-associated protein M2AP	52863.4	-1.67011	0.150206	-11.1188	1.01587e-28	2.96555e-27
TGME49_214950	hypothetical protein	7081.61	-1.07957	0.221872	-4.86574	1.14027e-06	6.1781e-06
TGME49_214960	AP2 domain transcription factor AP2X-8 (AP2X8)	1388.33	0.707616	0.259503	2.72681	0.00639501	0.0171208
TGME49_214970	DNA replication licensing factor, putative	7740.36	-1.22834	0.183513	-6.69348	2.1793e-11	1.95162e-10
TGME49_214980	hypothetical protein	5950.77	-0.635821	0.22922	-2.77384	0.00553987	0.0150825
TGME49_214990	hypothetical protein	564.513	0.66541	0.33142	2.00776	0.044669	0.0932367
TGME49_215010	hypothetical protein	3950.59	0.369963	0.211139	1.75222	0.0797352	0.151685
TGME49_215020	hypothetical protein	1149.17	0.320988	0.498997	0.643266	0.520051	0.656277
TGME49_215030	hypothetical protein	825.806	0.261688	0.387007	0.676183	0.498924	0.636786
TGME49_215040	HEAT repeat-containing protein	2077.81	-0.484754	0.202086	-2.39875	0.0164513	0.0391499
TGME49_215050	hypothetical protein	125.745	-0.224963	0.650179	-0.346001	0.729342	0.819593
TGME49_215055	hypothetical protein	15.1654	1.4565	1.81119	0.804171	0.421298	0.564507
TGME49_215060	small GTP-binding protein sar1, putative	6952.6	-0.909511	0.210623	-4.31819	1.57315e-05	7.09823e-05
TGME49_215070	ferredoxin FD (FD)	2561.49	-0.545227	0.216768	-2.51526	0.0118946	0.029576
TGME49_215080	hypothetical protein	844.202	0.199395	0.328361	0.607243	0.54369	0.67728
TGME49_215090	ATP binding protein, putative	3108.66	0.395388	0.298479	1.32468	0.185278	0.301316
TGME49_215100	PP-loop family protein	574.311	0.343364	0.320138	1.07255	0.283473	0.419431
TGME49_215130	adaptor-related protein complex 3, sigma 2 subunit	2869.85	0.26327	0.218541	1.20467	0.22833	0.353634
TGME49_215140	hypothetical protein	42.6465	1.1042	0.995915	1.10873	0.267547	0.399543
TGME49_215150	AP2 domain transcription factor AP2X-9 (AP2X9)	12922.3	-1.06976	0.205772	-5.19873	2.00654e-07	1.19794e-06
TGME49_215160	hypothetical protein	23644.7	0.0161127	0.156338	0.103063	0.917913	0.950352
TGME49_215165	hypothetical protein	9.61569	2.15374	2.46781	0.872732	0.382809	0.528117
TGME49_215170	serine/threonine-protein phosphatase 2A catalytic subunit beta isoform, putative	4212.89	-1.14097	0.271715	-4.19915	2.67924e-05	0.000117028
TGME49_215180	hypothetical protein	325.591	0.0301	0.439799	0.0684403	0.945435	0.968215
TGME49_215185	hypothetical protein	12.567	6.55636	2.34579	2.79494	0.00519091	0.0142079
TGME49_215195	tetratricopeptide repeat-containing protein	1859.62	5.07663	0.390574	12.9979	1.25791e-38	6.4091e-37
TGME49_215210	hypothetical protein	1956.19	0.649642	0.350636	1.85276	0.0639175	0.126098
TGME49_215220	hypothetical protein	17037.2	-1.75512	0.21095	-8.32006	8.79215e-17	1.22656e-15
TGME49_215230	RNA recognition motif-containing protein	1482.75	-0.34112	0.233475	-1.46106	0.144	0.246141
TGME49_215250	thiamin pyrophosphokinase, catalytic domain-containing protein	1252.77	-0.584216	0.246858	-2.36661	0.0179517	0.0422425
TGME49_215260	carbamoylphosphate synthetase	1917.5	-0.248121	0.214213	-1.15829	0.246744	0.375273
TGME49_215280	succinate dehydrogenase [ubiquinone] iron-sulfur protein	4161.77	-0.636709	0.196217	-3.24493	0.00117479	0.00380151
TGME49_215290	saccharopine dehydrogenase domain-containing protein	3488.82	-0.362348	0.29838	-1.21438	0.224601	0.349801
TGME49_215300	hypothetical protein	1076.93	-0.159813	0.301153	-0.530673	0.595646	0.717802
TGME49_215320	hypothetical protein	478.798	3.27121	0.363293	9.00433	2.16987e-19	3.63997e-18
TGME49_215328	hypothetical protein	410.065	3.71041	0.502863	7.37856	1.60007e-13	1.72249e-12
TGME49_215340	AP2 domain transcription factor AP2X-10 (AP2X10)	2688.55	2.57563	0.197102	13.0675	5.04728e-39	2.6105e-37
TGME49_215343	hypothetical protein	961.077	4.15463	0.516221	8.04817	8.40403e-16	1.09252e-14
TGME49_215347	hypothetical protein	829.457	1.25431	0.45891	2.73323	0.00627158	0.0168399
TGME49_215350	hypothetical protein	6364.45	-0.132481	0.176069	-0.752439	0.451787	0.593798
TGME49_215360	hypothetical protein	2048.48	-4.60822	1.37739	-3.34562	0.000820978	0.00274653
TGME49_215370	hypothetical protein	1007.13	0.481364	0.37206	1.29378	0.195742	0.314775
TGME49_215380	hypothetical protein	1935.14	0.928228	0.306645	3.02704	0.00246959	0.00739345
TGME49_215385	transporter, major facilitator family protein	260.286	-0.0984611	0.553862	-0.177772	0.858902	0.909576
TGME49_215390	TIM10 family protein, putative	224.715	-0.0048709	0.478208	-0.0101857	0.991873	0.995058
TGME49_215400	RNA recognition motif-containing protein	1151.55	-0.152371	0.271887	-0.560419	0.575194	0.701357
TGME49_215410	DPCD family protein	9.69163	1.3269	2.38255	0.556924	0.577579	0.70354
TGME49_215420	SNARE protein	1629.56	0.0262161	0.258453	0.101435	0.919205	0.95109
TGME49_215425	hypothetical protein	4579.02	-0.475297	0.204341	-2.32599	0.0200189	0.0464934
TGME49_215430	hypothetical protein	4616.43	-0.43741	0.183122	-2.38862	0.0169117	0.0400944
TGME49_215440	WWE domain-containing protein	4419.03	0.786619	0.219766	3.57934	0.00034446	0.00124312
TGME49_215450	aquaporin 1	2795.74	1.48877	0.229892	6.47595	9.42166e-11	7.97584e-10
TGME49_215460	ribosomal protein RPS24 (RPS24)	40635.8	-1.5895	0.227855	-6.97594	3.03835e-12	2.94605e-11
TGME49_215470	ribosomal protein RPL10A (RPL10A)	31903.2	-0.95189	0.214918	-4.42909	9.46328e-06	4.46647e-05
TGME49_215480	Adenosine/AMP deaminase domain-containing protein	2614.91	0.436442	0.215477	2.02547	0.042819	0.0897405
TGME49_215490	transporter, major facilitator family protein	12109.5	-0.577338	0.176244	-3.27579	0.00105365	0.00343798
TGME49_215500	TPR repeat-containing protein	462.136	1.89848	0.49178	3.86042	0.000113194	0.000446196
TGME49_215510	MraW methylase family protein	2947.7	0.104314	0.25313	0.412095	0.68027	0.783304
TGME49_215520	hypothetical protein	2797.98	-0.388303	0.243467	-1.59489	0.110737	0.199423
TGME49_215530	hypothetical protein	58894.1	-1.27707	0.237622	-5.37438	7.68447e-08	4.85263e-07
TGME49_215540	hypothetical protein	558.415	4.67792	0.459267	10.1856	2.29889e-24	5.32707e-23
TGME49_215550	hypothetical protein	1009.38	-0.557908	0.409068	-1.36385	0.172614	0.28536
TGME49_215560	histone arginine methyltransferase PRMT5 (PRMT5)	1525.66	-0.0217182	0.259561	-0.0836726	0.933317	0.96024
TGME49_215570	AP2 domain transcription factor AP2X-11 (AP2X11)	1065.98	-1.07829	0.277361	-3.8877	0.0001012	0.000403178
TGME49_215580	hypothetical protein	194.889	-1.86901	0.487363	-3.83495	0.00012559	0.000489092
TGME49_215590	flavoprotein subunit of succinate dehydrogenase	7552.94	-0.537438	0.195015	-2.75589	0.00585332	0.0158203
TGME49_215600	hypothetical protein	2338.9	0.0175866	0.329196	0.0534229	0.957395	0.975713
TGME49_215610	hypothetical protein	5067.28	-0.483104	0.23256	-2.07734	0.0377706	0.0805596
TGME49_215620	hypothetical protein	466.541	0.405323	0.331579	1.2224	0.221556	0.346638
TGME49_215640	zinc finger, C3HC4 type (RING finger) domain-containing protein	2605.61	-0.934587	0.246242	-3.7954	0.000147406	0.000565298
TGME49_215660	hypothetical protein	1139.52	0.0553761	0.251993	0.219753	0.826064	0.889148
TGME49_215670	cAMP-dependent protein kinase	1165.95	8.42417	1.32948	6.33645	2.35112e-10	1.93443e-09
TGME49_215680	SAG-related sequence SRS18 (SAG2E)	338.61	0.761342	0.53675	1.41843	0.156065	0.262605
TGME49_215690	hypothetical protein	1040.47	-0.282431	0.293214	-0.963227	0.335434	0.476511
TGME49_215700	phosphatidylinositol 3- and 4-kinase	492.734	0.0671885	0.34071	0.197201	0.84367	0.900861
TGME49_215710	hypothetical protein	1212.95	-0.492246	0.273033	-1.80288	0.0714063	0.13792
TGME49_215730	Gas41, putative	1885.94	-0.145149	0.241273	-0.601598	0.547442	0.680404
TGME49_215740	notchless, putative	919.62	-0.412136	0.255693	-1.61184	0.106997	0.194009
TGME49_215750	cytidine and deoxycytidylate deaminase zinc-binding region domain-containing protein	561.274	0.886658	0.881474	1.00588	0.314473	0.454251
TGME49_215775	rhoptry protein ROP8 (ROP8)	28148.7	-2.66049	0.243192	-10.9399	7.43139e-28	2.10933e-26
TGME49_215785	rhoptry protein ROP2A (ROP2A)	2264.91	-2.89919	0.221865	-13.0673	5.05997e-39	2.6105e-37
TGME49_215885	hypothetical protein	17.4795	3.50525	1.77971	1.96956	0.0488883	0.100509
TGME49_215890	hypothetical protein	990.344	0.689137	0.249076	2.76678	0.00566135	0.0153405
TGME49_215895	AP2 domain-containing protein	1188.72	0.561709	0.372785	1.50679	0.131864	0.229998
TGME49_215900	hypothetical protein	89.2112	3.81422	0.761331	5.00994	5.44473e-07	3.08874e-06
TGME49_215910	hypothetical protein	7021.76	1.64582	0.180539	9.11615	7.78393e-20	1.34993e-18
TGME49_215920	hypothetical protein	2314.43	2.15195	0.203855	10.5563	4.75109e-26	1.22173e-24
TGME49_215930	mediator complex subunit MED21 (MED21)	304.232	0.0985344	0.44945	0.219234	0.826468	0.88935
TGME49_215940	Acetyl-coenzyme A transporter, putative	2176.4	-0.494076	0.306835	-1.61023	0.107347	0.194471
TGME49_215950	hypothetical protein	2290.88	-0.200527	0.250022	-0.802039	0.42253	0.565788
TGME49_215955	hypothetical protein	52.06	0.186958	0.916692	0.203948	0.838394	0.897097
TGME49_215960	hypothetical protein	28244.3	-1.29771	0.228556	-5.67785	1.36401e-08	9.38672e-08
TGME49_215990	helicase, putative	1577.48	-0.213925	0.221019	-0.967903	0.333093	0.474286
TGME49_216000	alveolin domain containing intermediate filament IMC3 (ALV3)	27115.8	-2.61737	0.173125	-15.1184	1.22462e-51	1.03562e-49
TGME49_216010	ribosomal protein RPL24 (RPL24)	1363.5	0.322039	0.4135	0.778812	0.436091	0.57875
TGME49_216020	peptidase family c78 protein	1587.28	0.261363	0.34	0.768713	0.442063	0.584313
TGME49_216030	hypothetical protein	464.66	-0.166809	0.349142	-0.477769	0.632815	0.748303
TGME49_216040	30S ribosomal protein S15, putative	2706.95	-0.0457824	0.216948	-0.211029	0.832864	0.892958
TGME49_216050	tetratricopeptide repeat-containing protein	1673.12	-0.3229	0.222569	-1.45079	0.146839	0.2499
TGME49_216053	hypothetical protein	95.2022	0.841328	0.670353	1.25505	0.20946	0.331506
TGME49_216055	hypothetical protein	4584.67	1.47145	0.179688	8.18892	2.6358e-16	3.52715e-15
TGME49_216060	hypothetical protein	3186.58	-0.198846	0.184666	-1.07679	0.281575	0.417376
TGME49_216070	hypothetical protein	389.094	0.494782	0.365634	1.35322	0.175987	0.289651
TGME49_216080	apical complex lysine methyltransferase	5222.44	-0.163268	0.240478	-0.67893	0.497182	0.635559
TGME49_216090	hypothetical protein	14.2387	0.60923	1.44554	0.421455	0.673423	0.778698
TGME49_216120	hypothetical protein	3030.68	-0.123441	0.195586	-0.631133	0.527953	0.663114
TGME49_216130	ubiquitin conjugating enzyme E2, putative	5595.06	-1.03787	0.16748	-6.19699	5.75549e-10	4.58372e-09
TGME49_216140	tetratricopeptide repeat-containing protein	20003	8.64605	0.315478	27.4062	2.31509e-165	2.71295e-162
TGME49_216150	peptidase family M3 protein	504.806	9.19265	0.748162	12.287	1.06406e-34	4.40833e-33
TGME49_216155	hypothetical protein	46.6965	3.32293	1.36184	2.44003	0.0146862	0.0354119
TGME49_216160	hypothetical protein	726.886	2.15139	0.834788	2.57717	0.00996127	0.0254001
TGME49_216170	SufS subfamily cysteine desulfurase	1886.22	0.507031	0.234838	2.15907	0.0308449	0.0678885
TGME49_216180	hypothetical protein	22808.6	0.244136	0.281738	0.866533	0.386198	0.531137
TGME49_216190	hypothetical protein	298.437	1.96145	0.465757	4.21132	2.53879e-05	0.000111248
TGME49_216200	hypothetical protein	439.974	4.91031	0.650318	7.55063	4.33143e-14	4.92115e-13
TGME49_216210	hypothetical protein	1742.24	0.364425	0.370564	0.983432	0.325395	0.466319
TGME49_216220	AP2 domain transcription factor AP2XI-5 (AP2XI5)	2301.98	0.707139	0.426958	1.65622	0.0976764	0.179128
TGME49_216230	hypothetical protein	2473.83	-0.0159355	0.237836	-0.0670022	0.94658	0.969146
TGME49_216240	hypothetical protein	1380.57	-0.65679	0.241678	-2.71762	0.00657535	0.0175578
TGME49_216250	RecF/RecN/SMC N terminal domain-containing protein	556.886	0.457109	0.307226	1.48786	0.136788	0.236724
TGME49_216260	eukaryotic initiation factor-2B, gamma subunit, putative	2658.6	-0.704166	0.225421	-3.12378	0.00178544	0.00554332
TGME49_216270	hypothetical protein	356.276	-0.771301	0.43163	-1.78695	0.0739457	0.142355
TGME49_216275	ACR, YggU family COG1872 domain-containing protein	237.696	-0.634923	0.502222	-1.26423	0.206148	0.327339
TGME49_216280	adenylate and guanylate cyclase catalytic domain-containing protein	230.093	5.68212	0.87648	6.48289	8.99821e-11	7.63312e-10
TGME49_216285	hypothetical protein	2254.83	2.51647	0.227397	11.0664	1.82496e-28	5.23431e-27
TGME49_216290	hypothetical protein	681.349	3.94629	0.318693	12.3827	3.24136e-35	1.38484e-33
TGME49_216335	hypothetical protein	2128.24	3.09392	0.219736	14.0802	5.0272e-45	3.32565e-43
TGME49_216370	hypothetical protein	447.631	-0.630417	0.383438	-1.64412	0.100152	0.183235
TGME49_216375	hypothetical protein	474.641	-0.0112872	0.585532	-0.0192769	0.98462	0.990902
TGME49_216380	phospholipid-translocating P-type ATPase, flippase subfamily protein	1920.42	0.40409	0.251022	1.60978	0.107446	0.194565
TGME49_216390	RNA methyltransferase, TrmH family protein	1374.58	0.217473	0.280174	0.776205	0.437628	0.580099
TGME49_216400	meiotic recombination protein DMC1 family protein	999.664	-0.170759	0.370774	-0.460548	0.645123	0.757286
TGME49_216410	hypothetical protein	1354.83	-0.28568	0.28651	-0.997102	0.318715	0.458705
TGME49_216415	hypothetical protein	451.043	0.00509658	0.347896	0.0146497	0.988312	0.993033
TGME49_216430	TBC domain-containing protein	3591.23	-0.373945	0.235818	-1.58573	0.1128	0.202738
TGME49_216435	hypothetical protein	2010.56	0.395855	0.214242	1.8477	0.0646455	0.127167
TGME49_216440	OTU family cysteine protease	2906.31	-0.432872	0.246434	-1.75654	0.0789956	0.150471
TGME49_216450	peptidase, T1 family protein	4506.38	-0.868887	0.218394	-3.97852	6.93457e-05	0.000284564
TGME49_216460	hypothetical protein	5833.34	-1.55503	0.187748	-8.28258	1.20538e-16	1.6507e-15
TGME49_216470	hypothetical protein	908.08	0.105702	0.379882	0.278249	0.780821	0.854696
TGME49_216480	NMD3 family protein	1023.11	0.226552	0.260153	0.870841	0.383841	0.529096
TGME49_216490	hypothetical protein	1569.26	0.541891	0.311869	1.73756	0.0822879	0.155675
TGME49_216500	tRNA synthetase, putative	860.348	0.371052	0.265746	1.39627	0.162634	0.271451
TGME49_216510	thioredoxin, putative	1883.15	-0.430097	0.246139	-1.74737	0.0805728	0.153137
TGME49_216530	ribosome recycling factor protein	852.163	-0.287082	0.345566	-0.830759	0.40611	0.54936
TGME49_216540	dolichyl-phosphate beta-glucosyltransferase	1133.44	-0.357165	0.247538	-1.44287	0.149058	0.252524
TGME49_216560	methyltransferase domain-containing protein	757.727	-0.58815	0.318467	-1.84682	0.0647737	0.127297
TGME49_216580	hypothetical protein	2550.12	-0.639327	0.253041	-2.52658	0.011518	0.028788
TGME49_216585	hypothetical protein	1.90691	2.30908	3.92497	0.588304	0.556328	0.687801
TGME49_216590	HEAT repeat-containing protein	5866.19	-0.680722	0.174502	-3.90094	9.58208e-05	0.000383424
TGME49_216600	exonuclease III APE (APE)	966.205	-0.691134	0.2885	-2.39561	0.0165929	0.0394297
TGME49_216610	ribosomal RNA large subunit methyltransferase J protein	1711.69	1.44472	0.301059	4.79878	1.59634e-06	8.44282e-06
TGME49_216620	EF hand domain-containing protein	2078.07	-1.28916	0.225115	-5.72667	1.02419e-08	7.16844e-08
TGME49_216630	trigger factor protein, putative	856.637	0.503325	0.264741	1.90119	0.0572765	0.114988
TGME49_216640	GHMP kinase, putative	3587.27	2.66575	0.221461	12.0371	2.2676e-33	8.41679e-32
TGME49_216650	S15 sporozoite-expressed protein	9473.42	-0.083946	0.166761	-0.503392	0.614688	0.733531
TGME49_216660	hypothetical protein	1798.07	-0.323916	0.253405	-1.27825	0.201161	0.321098
TGME49_216670	FUSE-binding protein 2 / KH-type splicing regulatory protein (FUBP2)	6865.44	-0.0957971	0.181083	-0.529022	0.59679	0.71897
TGME49_216680	ankyrin repeat-containing protein	2057.39	0.204822	0.229246	0.893459	0.371611	0.516228
TGME49_216700	hypothetical protein	779.265	-0.159217	0.289488	-0.549994	0.582324	0.707586
TGME49_216710	transporter, major facilitator family protein	1281.64	3.0624	0.278534	10.9947	4.05152e-28	1.158e-26
TGME49_216730	MCM2/3/5 family protein	5425.9	-0.739832	0.182958	-4.04372	5.26089e-05	0.000219955
TGME49_216740	riboflavin kinase	830.769	-0.647027	0.315242	-2.05248	0.0401233	0.0846342
TGME49_216750	Paf1/RNA polymerase II complex component LEO1 (LEO1)	2457.05	-0.115696	0.2083	-0.555427	0.578602	0.704404
TGME49_216760	RNA pseudouridine synthase superfamily protein	737.167	0.501076	0.386466	1.29656	0.194783	0.313418
TGME49_216770	hypothetical protein	1462.63	-0.671896	0.232392	-2.89122	0.00383752	0.0108811
TGME49_216780	hypothetical protein	2526.17	0.271841	0.290833	0.934698	0.349944	0.492975
TGME49_216785	hypothetical protein	379.577	-0.815148	0.414167	-1.96817	0.049049	0.100764
TGME49_216790	ATP-binding cassette sub-family E member 1, putative	1571.23	-1.04502	0.223358	-4.67868	2.88726e-06	1.48304e-05
TGME49_216800	flagellar/basal body protein	1085.13	-0.50869	0.279981	-1.81688	0.0692359	0.134679
TGME49_216810	5'-nucleotidase, C-terminal domain-containing protein	5617.94	0.299884	0.2013	1.48974	0.136293	0.236021
TGME49_216820	transporter, major facilitator family protein	11421.4	-1.77091	0.158434	-11.1776	5.24948e-29	1.55457e-27
TGME49_216830	DTW domain-containing protein	1024.14	0.490803	0.302748	1.62116	0.104984	0.190864
TGME49_216840	hypothetical protein	384.636	0.915527	0.364268	2.51334	0.0119595	0.0297015
TGME49_216850	hypothetical protein	885.242	-0.193432	0.262674	-0.736393	0.461491	0.602613
TGME49_216860	DEAD (Asp-Glu-Ala-Asp) box polypeptide DDX39 (DDX39)	20816.8	-0.624481	0.167392	-3.73066	0.00019098	0.000716328
TGME49_216870	DNA excision repair helicase	797.837	-0.405231	0.396726	-1.02144	0.307046	0.446575
TGME49_216875	cpw-wpc domain-containing protein	80.0357	4.17858	1.1754	3.55504	0.000377923	0.00135317
TGME49_216880	guanine nucleotide-binding protein	33696	-1.32956	0.240139	-5.53663	3.08339e-08	2.0332e-07
TGME49_216890	hypothetical protein	1890.14	0.273437	0.234962	1.16375	0.244525	0.372624
TGME49_216900	cytokine induced apoptosis inhibitor 1 family protein	2711.65	-0.367494	0.198169	-1.85445	0.0636753	0.125802
TGME49_216910	hypothetical protein	1886.65	0.359893	0.332472	1.08247	0.279042	0.414295
TGME49_216920	mediator complex subunit MED8 (MED8)	3146.44	-0.482612	0.30233	-1.59631	0.11042	0.199029
TGME49_216930	cholinephosphate cytidylyltransferase	5402.36	-0.710427	0.220289	-3.22497	0.00125986	0.00404961
TGME49_216940	hypothetical protein	69.3081	1.62292	0.770816	2.10546	0.0352513	0.0760964
TGME49_216950	helicase	734.602	0.0803532	0.303321	0.264912	0.791078	0.862583
TGME49_216960	elongation factor Tu GTP binding domain-containing protein	1105.77	0.156577	0.329655	0.474973	0.634806	0.749532
TGME49_216965	leucine rich repeat-containing protein	3.51616	-0.415415	3.41079	-0.121794	0.903062	0.940215
TGME49_216970	coronin, putative	7591	-0.731594	0.210695	-3.4723	0.000516024	0.00180432
TGME49_216980	WDR8 protein isoform 3 family protein	1564.01	1.09915	0.373936	2.9394	0.00328849	0.00953533
TGME49_216990	LysM domain-containing protein	528.319	-0.192064	0.408276	-0.470428	0.63805	0.752108
TGME49_217000	hypothetical protein	2955.44	-0.308718	0.287157	-1.07508	0.282337	0.418128
TGME49_217010	hypothetical protein	2779.02	0.145954	0.253144	0.576565	0.564233	0.693199
TGME49_217020	ATPase, AFG1 family protein	1319.35	0.118672	0.243925	0.486512	0.626604	0.742462
TGME49_217030	hypothetical protein	553.964	-0.0659292	0.343743	-0.191798	0.847901	0.903172
TGME49_217040	hypothetical protein	271.471	6.09607	0.839303	7.26326	3.77872e-13	3.93861e-12
TGME49_217050	ADA2-A transcriptional co-activator SAGA component	3578.48	0.135905	0.249432	0.544857	0.585852	0.710173
TGME49_217160	Der1 family protein	547.283	0.299134	0.509173	0.587489	0.556875	0.688062
TGME49_217170	hypothetical protein	114.001	4.35624	1.08134	4.02857	5.61178e-05	0.000233317
TGME49_217178	hypothetical protein	161.51	1.73781	0.559511	3.10594	0.00189678	0.00584935
TGME49_217182	RNA-dependent RNA polymerase RDP	4258.11	-0.619967	0.200248	-3.096	0.00196151	0.00602407
TGME49_217220	zinc finger, C3HC4 type (RING finger) domain-containing protein	1765.47	0.261763	0.268818	0.973755	0.330178	0.471212
TGME49_217340	hypothetical protein	3336.25	-0.566022	0.212401	-2.66488	0.00770159	0.0201583
TGME49_217350	methyltransferase MTA70, putative	1441.47	0.54839	0.251995	2.1762	0.0295406	0.0654216
TGME49_217360	hypothetical protein	1171.25	-0.912318	0.236972	-3.8499	0.000118168	0.000463354
TGME49_217370	hypothetical protein	50.6733	2.19887	0.900735	2.4412	0.0146387	0.035318
TGME49_217380	hypothetical protein	3.34529	1.89858	3.87862	0.489499	0.624489	0.740914
TGME49_217390	hypothetical protein	31.9135	7.82194	2.1773	3.5925	0.000327519	0.00118668
TGME49_217400	hypothetical protein	3535.56	-0.242333	0.202688	-1.1956	0.231855	0.358132
TGME49_217410	hypothetical protein	2527.21	1.31482	0.260488	5.0475	4.47623e-07	2.56952e-06
TGME49_217420	hypothetical protein	1138.09	3.31033	0.320438	10.3306	5.12194e-25	1.23212e-23
TGME49_217430	protease inhibitor PI1 (PI1)	2180.43	-0.17453	0.21506	-0.811541	0.417055	0.56037
TGME49_217440	HCNGP family protein	4401.27	-0.135928	0.17391	-0.7816	0.434449	0.577225
TGME49_217450	general transcription factor IIH polypeptide 5 GTF2H5 (GTF2H5)	1941.15	-0.246385	0.207343	-1.1883	0.234716	0.361229
TGME49_217460	glutaminyl-tRNA synthetase (GlnRS)	5926.57	-1.07143	0.169229	-6.33121	2.4324e-10	1.9953e-09
TGME49_217470	hypothetical protein	1038.51	1.48303	0.296725	4.99799	5.79315e-07	3.26831e-06
TGME49_217480	hypothetical protein	1718.79	-0.502563	0.22067	-2.27744	0.0227598	0.0520778
TGME49_217490	hypothetical protein	1210.37	2.98789	0.264552	11.2942	1.40243e-29	4.27664e-28
TGME49_217500	HMG (high mobility group) box domain-containing protein	2273.46	-0.101433	0.20376	-0.497805	0.618621	0.737044
TGME49_217510	hypothetical protein	13385.4	-1.15294	0.214193	-5.38268	7.33847e-08	4.64845e-07
TGME49_217520	hypothetical protein	13169.1	-1.99612	0.264977	-7.53318	4.95197e-14	5.61064e-13
TGME49_217530	hypothetical protein	563.066	-1.87623	0.416218	-4.50781	6.54999e-06	3.19059e-05
TGME49_217540	RNA recognition motif-containing protein	6180.52	0.723143	0.174757	4.138	3.50347e-05	0.000149916
TGME49_217550	hypothetical protein	12871.3	-0.0764491	0.233707	-0.327115	0.743581	0.83146
TGME49_217555	hypothetical protein	10934.5	0.546678	0.297934	1.83489	0.0665216	0.13014
TGME49_217560	DNA-directed RNA polymerase II RPB10 (POLR2L)	3466.13	-0.537444	0.20743	-2.59096	0.00957078	0.0245264
TGME49_217570	ribosomal protein RPS27 (RPS27)	30753.6	-0.942976	0.267761	-3.52171	0.000428771	0.00152128
TGME49_217580	DNA-directed RNA polymerase III RPC6 (POLR3F)	2372.25	0.175667	0.207188	0.847863	0.396514	0.54049
TGME49_217590	50S ribosomal protein L17, putative	830.512	0.535812	0.321817	1.66496	0.0959202	0.176676
TGME49_217600	calcium-dependent protein kinase CDPK9 (CDPK9)	3648.11	-0.659271	0.204068	-3.23064	0.00123513	0.00398262
TGME49_217610	hypothetical protein	5276.59	0.55183	0.206254	2.67549	0.0074619	0.0196123
TGME49_217620	hypothetical protein	1068.37	1.17759	0.302771	3.88938	0.000100502	0.000400983
TGME49_217630	hypothetical protein	1960.82	2.73045	0.261103	10.4573	1.356e-25	3.40161e-24
TGME49_217640	hypothetical protein	2649.16	-0.644838	0.191933	-3.35971	0.000780253	0.00262312
TGME49_217650	hypothetical protein	1.53273	1.41605	3.91927	0.361304	0.717872	0.812684
TGME49_217660	Tctex-1 family protein	11.9893	1.34883	1.55732	0.866124	0.386422	0.531137
TGME49_217665	hypothetical protein	1252.66	0.437612	0.339927	1.28737	0.197966	0.317109
TGME49_217670	ribosomal protein RPS6 (RPS6)	995.595	-0.0770045	0.264064	-0.291613	0.770582	0.84881
TGME49_217680	hypothetical protein	11781.4	-0.363964	0.157172	-2.31571	0.0205742	0.0475944
TGME49_217688	hypothetical protein	900.82	0.224725	0.269775	0.833008	0.40484	0.548276
TGME49_217692	hypothetical protein	751.137	-0.102462	0.295141	-0.347163	0.728469	0.818804
TGME49_217700	AP2 domain transcription factor AP2XII-2 (AP2XII2)	1012.67	-1.53583	0.338609	-4.5357	5.74135e-06	2.82183e-05
TGME49_217710	DnaJ domain-containing protein	5.11002	3.81403	3.08885	1.23477	0.216914	0.340844
TGME49_217720	hypothetical protein	609.358	0.974435	0.317674	3.0674	0.00215928	0.00656995
TGME49_217722	hypothetical protein	10.6887	0.551068	1.59643	0.345188	0.729953	0.820135
TGME49_217724	hypothetical protein	23.5475	2.72618	1.24318	2.19292	0.0283133	0.0632328
TGME49_217726	hypothetical protein	108.958	1.85977	0.626327	2.96933	0.00298448	0.00874972
TGME49_217728	hypothetical protein	10.0432	1.48632	1.71115	0.868613	0.385059	0.53015
TGME49_217730	hypothetical protein	1579.76	0.431631	0.262628	1.6435	0.100279	0.183409
TGME49_217740	3-ketoacyl-(acyl-carrier-protein) reductase	2149.07	-0.706319	0.338908	-2.0841	0.0371507	0.0795269
TGME49_217750	hypothetical protein	1657.75	-0.698571	0.246711	-2.83154	0.00463248	0.0128858
TGME49_217760	GTP-binding protein	2395.38	-0.113719	0.292875	-0.388285	0.697805	0.798228
TGME49_217770	hypothetical protein	2248.62	-0.520674	0.196722	-2.64675	0.00812704	0.0211773
TGME49_217780	Sec20 protein	949.94	0.760266	0.273027	2.78458	0.00535968	0.0146356
TGME49_217790	S1 RNA binding domain-containing protein	344.057	0.469288	0.553904	0.847237	0.396863	0.540596
TGME49_217800	hypothetical protein	148.348	7.77806	0.940596	8.26929	1.34764e-16	1.83633e-15
TGME49_217810	hypothetical protein	4.2965	-0.153613	3.47763	-0.0441716	0.964768	0.979421
TGME49_217820	PCI domain-containing protein	7398.76	-0.198354	0.225614	-0.879177	0.379305	0.524237
TGME49_217830	hypothetical protein	1538.7	-0.594843	0.297545	-1.99917	0.0455901	0.0948694
TGME49_217850	Sucrose-6F-phosphate phosphohydrolase	541.409	-0.129693	0.447024	-0.290126	0.77172	0.849083
TGME49_217855	hypothetical protein	91.4948	3.83464	0.789491	4.8571	1.19117e-06	6.42036e-06
TGME49_217860	hypothetical protein	1670.54	2.09485	0.220192	9.51372	1.83972e-21	3.52599e-20
TGME49_217870	DHHC zinc finger domain-containing protein	1657.92	-0.806038	0.226725	-3.55514	0.000377779	0.00135317
TGME49_217875	hypothetical protein	195.801	-0.117063	0.532077	-0.220012	0.825862	0.889129
TGME49_217880	RNA-binding protein Nova-1, putative	502.301	-0.192922	0.358572	-0.538029	0.590557	0.713557
TGME49_217890	alkyl hydroperoxide reductase/ Thiol specific antioxidant/ Mal allergen, putative	53188.3	-0.692555	0.238387	-2.90518	0.00367048	0.0104854
TGME49_217900	hypothetical protein	2997.21	-0.148903	0.217302	-0.685235	0.493195	0.631976
TGME49_217910	DNA polymerase (pol2) superfamily protein	2433.44	-0.569789	0.218527	-2.60741	0.00912295	0.0235184
TGME49_217915	hypothetical protein	185.759	1.57028	0.525697	2.98704	0.00281693	0.00832245
TGME49_217920	hypothetical protein	48.3935	4.11993	1.21504	3.39077	0.000696954	0.00237126
TGME49_217930	hypothetical protein	1448.63	0.210625	0.240223	0.876789	0.380601	0.52569
TGME49_217940	hypothetical protein	316.683	1.22061	0.41987	2.90711	0.0036479	0.0104409
TGME49_217951	hypothetical protein	3461.44	-0.427757	0.207669	-2.0598	0.0394179	0.0833578
TGME49_217961	hypothetical protein	427.313	1.93305	0.369725	5.22834	1.71037e-07	1.03163e-06
TGME49_218000	hypothetical protein	539.769	0.460449	0.32133	1.43295	0.151873	0.256552
TGME49_218070	hypothetical protein	1395.78	-0.335987	0.255077	-1.31719	0.187774	0.30483
TGME49_218130	hypothetical protein	74.6455	3.48479	0.87666	3.97508	7.03562e-05	0.00028799
TGME49_218188	hypothetical protein	446.269	-0.134287	0.571799	-0.234851	0.814325	0.879691
TGME49_218192	hypothetical protein	4383.61	-0.917587	0.18016	-5.09317	3.52129e-07	2.04279e-06
TGME49_218195	hypothetical protein	129.482	1.28349	1.2617	1.01727	0.309026	0.448186
TGME49_218200	UDP-sugar pyrophospharylase	575.511	-0.37986	0.331459	-1.14602	0.251786	0.381563
TGME49_218210	Chromosome-associated kinesin KLP1, putative	269.391	4.84541	0.78718	6.1554	7.48872e-10	5.90106e-09
TGME49_218215	hypothetical protein	124.173	4.35737	0.979419	4.44894	8.62966e-06	4.11325e-05
TGME49_218220	cell-cycle-associated protein kinase CDK, putative	3512.92	-0.133055	0.350557	-0.379553	0.704277	0.80261
TGME49_218230	histone lysine methyltransferase, SET, putative	1457.32	0.819741	0.324548	2.52579	0.0115438	0.0288325
TGME49_218240	hypothetical protein	6316.5	-0.863337	0.174132	-4.95795	7.12407e-07	3.97542e-06
TGME49_218250	TAP42 family protein	2442.72	0.106602	0.206885	0.515271	0.606364	0.726416
TGME49_218260	histone H3.3	69651.3	0.0388428	0.199519	0.194682	0.845642	0.901554
TGME49_218270	hypothetical protein	4263.98	-2.11847	0.292963	-7.23118	4.78824e-13	4.95933e-12
TGME49_218280	eukaryotic porin, putative	4424.92	-0.578055	0.181531	-3.18433	0.0014509	0.00460236
TGME49_218290	WD domain, G-beta repeat-containing protein	881.74	6.3926	0.650984	9.81989	9.24424e-23	1.91976e-21
TGME49_218300	zinc finger (CCCH type) motif-containing protein	5889.08	-0.0232009	0.215135	-0.107844	0.91412	0.947741
TGME49_218310	microneme protein MIC14 (MIC14)	8396.04	0.507235	0.219976	2.30586	0.0211184	0.0487298
TGME49_218340	hypothetical protein	846.45	3.70664	0.289413	12.8074	1.48959e-37	7.2733e-36
TGME49_218350	hypothetical protein	0.600713	1.26196	4.02312	0.313676	0.753767	0.838787
TGME49_218358	zinc knuckle domain-containing protein	664.79	-0.342871	0.358346	-0.956817	0.33866	0.479963
TGME49_218362	zinc finger protein ZFP1	1404.65	-0.257507	0.239069	-1.07712	0.281425	0.417305
TGME49_218370	hypothetical protein	1368.02	-0.360058	0.372708	-0.966059	0.334015	0.475186
TGME49_218390	hypothetical protein	175.373	-1.44019	0.53561	-2.68887	0.0071694	0.018965
TGME49_218400	NEK kinase	612.234	-1.52654	0.403	-3.78794	0.000151904	0.000579836
TGME49_218410	ribosomal protein RPP0 (RPP0)	13410.2	-1.19754	0.258836	-4.62663	3.71671e-06	1.87159e-05
TGME49_218420	WD domain, G-beta repeat-containing protein	5968.13	0.0562058	0.183148	0.306888	0.758929	0.841852
TGME49_218450	hypothetical protein	178.792	5.83075	0.787406	7.40502	1.31132e-13	1.42473e-12
TGME49_218460	hypothetical protein	64.3492	7.39764	1.3343	5.54422	2.95276e-08	1.95177e-07
TGME49_218470	protein disulfide-isomerase, putative	1764.64	4.86439	0.510648	9.52591	1.636e-21	3.15026e-20
TGME49_218490	hypothetical protein	368.619	0.76638	0.40742	1.88105	0.0599646	0.119508
TGME49_218500	hypothetical protein	783.859	3.08727	0.455577	6.77661	1.23031e-11	1.12511e-10
TGME49_218520	microneme protein MIC6 (MIC6)	42849	-2.20519	0.168298	-13.1029	3.16885e-39	1.66629e-37
TGME49_218530	proteasome-interacting thioredoxin domain-containing protein	1259.28	-0.502069	0.325722	-1.5414	0.123218	0.217461
TGME49_218540	peptidase S15, putative	3046.44	0.638111	0.26143	2.44085	0.0146527	0.0353414
TGME49_218550	PIK3R4 kinase-related protein	13564.9	-0.460026	0.202713	-2.26934	0.0232476	0.0530754
TGME49_218560	acetyl-coA carboxylase ACC2 (ACC2)	4069.73	0.459803	0.254757	1.80487	0.0710951	0.137448
TGME49_218570	Nin one binding (NOB1) Zn-ribbon family protein	1967.41	0.375962	0.323919	1.16067	0.245778	0.374047
TGME49_218580	RNA methyltransferase, TrmH family protein	796.693	0.0615136	0.297241	0.206949	0.83605	0.894996
TGME49_218590	protein phosphatase 2C domain-containing protein	1281.67	-0.550008	0.24997	-2.2003	0.0277857	0.0622409
TGME49_218600	RNA recognition motif-containing protein	1800.65	-0.269527	0.256451	-1.05099	0.293264	0.430734
TGME49_218610	ATPase (DUF699) protein	1321.78	-0.0329854	0.372873	-0.0884629	0.929509	0.958246
TGME49_218720	calcium-dependent protein kinase CDPK6 (CDPK6)	1913.79	-1.19461	0.226118	-5.28314	1.26987e-07	7.75634e-07
TGME49_218730	hypothetical protein	6858.79	0.182352	0.188546	0.96715	0.333469	0.474582
TGME49_218740	membrane protein, putative	590.332	-1.39058	0.396035	-3.51126	0.000445983	0.00157758
TGME49_218750	hypothetical protein	5381.54	0.692674	0.182136	3.80305	0.000142925	0.000549911
TGME49_218760	SNAP protein (soluble N-ethylmaleimide-sensitive factor Attachment Protein), putative	3557.18	0.094068	0.190223	0.494514	0.620944	0.738672
TGME49_218770	carrier superfamily protein	202.428	0.174875	0.460643	0.379632	0.704218	0.80261
TGME49_218780	phosphoserine aminotransferase, putative	9030.81	-0.728511	0.186909	-3.89768	9.7118e-05	0.000388235
TGME49_218790	elongation factor G C-terminus domain-containing protein	1092.36	0.651132	0.434917	1.49714	0.134357	0.233009
TGME49_218800	hypothetical protein	679.004	-0.131084	0.300415	-0.436344	0.662587	0.770287
TGME49_218810	histidyl-tRNA synthetase	2445.49	-0.437411	0.276045	-1.58457	0.113065	0.203037
TGME49_218820	alba 2	27083.2	-0.901694	0.209257	-4.30902	1.63977e-05	7.38259e-05
TGME49_218830	hypothetical protein	1246.03	0.578983	0.337628	1.71486	0.0863716	0.161907
TGME49_218840	mutS domain protein (MSH1)	1174.4	0.170918	0.239408	0.713919	0.475277	0.61608
TGME49_218850	ribosomal protein RPS9 (RPS9)	952.275	-0.396135	0.280645	-1.41152	0.158092	0.265255
TGME49_218860	hypothetical protein	27.3106	0.896761	1.25448	0.714845	0.474705	0.615848
TGME49_218870	TBC domain-containing protein	2064.81	-0.501884	0.262113	-1.91476	0.0555226	0.112035
TGME49_218880	SF-assemblin, putative	5264.32	-1.38383	0.203085	-6.81401	9.49151e-12	8.76789e-11
TGME49_218890	hypothetical protein	8998.8	5.27399	0.178804	29.4959	3.24879e-191	5.32996e-188
TGME49_218900	hypothetical protein	272.127	5.53587	0.861265	6.42761	1.29629e-10	1.09173e-09
TGME49_218910	hypothetical protein	3551.72	0.730752	0.283683	2.57595	0.0099966	0.0254744
TGME49_218920	proteasome subunit beta type, putative	4990.69	0.120706	0.175997	0.685839	0.492815	0.63165
TGME49_218930	BTB/POZ domain-containing protein	786.447	7.13895	1.6738	4.26512	1.99795e-05	8.87822e-05
TGME49_218940	hypothetical protein	3452.32	-0.646769	0.223468	-2.89423	0.0038009	0.0107993
TGME49_218950	hypothetical protein	1122.69	0.422211	0.269638	1.56585	0.117384	0.209373
TGME49_218955	hypothetical protein	485.748	0.118584	0.439412	0.269871	0.78726	0.859677
TGME49_218960	AP2 domain transcription factor AP2XII-1 (AP2XII1)	2441.88	0.122669	0.278618	0.440276	0.659737	0.768071
TGME49_219070	cyclic nucleotide-binding domain-containing protein	1971.74	-0.786444	0.252525	-3.11432	0.00184366	0.00569841
TGME49_219080	edge expressed protein, putative	1791.82	-0.0126088	0.208342	-0.0605196	0.951742	0.971883
TGME49_219090	hypothetical protein	15.0023	3.18179	1.54092	2.06486	0.038936	0.082509
TGME49_219100	cyclin-dependent kinase regulatory subunit protein	2309.8	-0.514874	0.198817	-2.58968	0.00960643	0.0246024
TGME49_219120	zinc finger (CCCH type) motif-containing protein	12054.8	0.380344	0.177548	2.14221	0.0321768	0.0701611
TGME49_219125	hypothetical protein	88.0117	1.84865	0.688159	2.68638	0.00722318	0.0190888
TGME49_219130	NADPH-glutathione reductase	2576.25	1.55236	0.201911	7.68834	1.49054e-14	1.7618e-13
TGME49_219140	EF-1 guanine nucleotide exchange domain-containing protein	8518.22	-1.69692	0.219151	-7.74313	9.69997e-15	1.17013e-13
TGME49_219150	zinc finger, zz type domain-containing protein	759.026	0.526177	0.341278	1.54179	0.123126	0.217392
TGME49_219160	hypothetical protein	43.7222	1.22023	1.05363	1.15813	0.246812	0.375273
TGME49_219170	hypothetical protein	3365.41	-1.51664	0.268994	-5.63817	1.71864e-08	1.16899e-07
TGME49_219175	hypothetical protein	243.112	-1.77011	0.495088	-3.57535	0.000349755	0.00126001
TGME49_219180	acetyltransferase, GNAT family protein	1107.98	1.08345	0.282023	3.84172	0.000122174	0.000477462
TGME49_219190	nuclear movement protein domain containing protein	4126.12	-0.219422	0.206469	-1.06274	0.287902	0.42453
TGME49_219200	DEAD/DEAH box RNA helicase family protein	1657.81	0.451406	0.273891	1.64812	0.0993271	0.18187
TGME49_219210	ankyrin repeat-containing protein	1867.43	-0.309943	0.246106	-1.25939	0.20789	0.329213
TGME49_219218	hypothetical protein	7425.71	1.20442	0.226709	5.31261	1.08064e-07	6.65e-07
TGME49_219222	hypothetical protein	249.86	5.32764	0.939732	5.66932	1.43362e-08	9.84097e-08
TGME49_219230	AMP-binding enzyme domain-containing protein	6999.58	-0.012172	0.174798	-0.0696347	0.944484	0.967414
TGME49_219240	Peptidyl-tRNA hydrolase PTH2 domain-containing protein	2650.78	0.305894	0.206865	1.47871	0.139218	0.239664
TGME49_219250	acetyltransferase, GNAT family protein	3111.29	-0.453688	0.19728	-2.29972	0.0214642	0.0493749
TGME49_219260	cation-transporting ATPase, putative	2126.8	0.343095	0.206324	1.66289	0.0963335	0.17718
TGME49_219270	multi-pass transmembrane protein	59313.2	-1.79056	0.158462	-11.2997	1.31731e-29	4.03205e-28
TGME49_219280	actin like protein ALP1 (ALP1)	3780.17	-0.505911	0.195976	-2.58149	0.00983744	0.0251363
TGME49_219290	F-actin-capping protein subunit beta, putative	1610.69	-0.292816	0.226473	-1.29294	0.196031	0.314932
TGME49_219300	ran binding protein	824.162	-0.500097	0.373898	-1.33752	0.181053	0.295852
TGME49_219310	DnaK family protein	14080.7	0.239901	0.181134	1.32444	0.185356	0.301383
TGME49_219320	acid phosphatase GAP50 (GAP50)	33536.1	-2.02019	0.195266	-10.3458	4.37069e-25	1.05449e-23
TGME49_219348	SAG-related sequence SRS55M (SRS55M)	33.6109	4.81219	1.38391	3.47725	0.000506589	0.00177514
TGME49_219370	hypothetical protein	679.978	3.45457	0.379326	9.10711	8.46028e-20	1.46105e-18
TGME49_219430	tRNA ligase class II core domain (G, H, P, S and T) domain-containing protein	790.596	0.378336	0.330288	1.14547	0.252013	0.381836
TGME49_219440	hypothetical protein	1417.74	0.284689	0.246295	1.15588	0.247728	0.376178
TGME49_219450	WD domain, G-beta repeat-containing protein	1942.29	5.66874	0.344218	16.4685	6.18317e-61	8.89834e-59
TGME49_219460	hypothetical protein	535.86	0.59997	0.477001	1.2578	0.208466	0.330061
TGME49_219470	hypothetical protein	150.486	0.830002	0.572715	1.44924	0.14727	0.250426
TGME49_219485	hypothetical protein	3584.27	1.26419	0.22637	5.58462	2.34216e-08	1.56456e-07
TGME49_219500	hypothetical protein	398.41	0.00676642	0.549728	0.0123087	0.990179	0.994301
TGME49_219510	GTP binding protein 7 isoform 2 family protein, putative	2708.1	-0.091229	0.314694	-0.289898	0.771895	0.849083
TGME49_219520	histone arginine methyltransferase PRMT1 (PRMT1)	8940.26	-0.319041	0.178942	-1.78293	0.0745977	0.143316
TGME49_219530	hypothetical protein	751.142	0.0143324	0.294492	0.048668	0.961184	0.976904
TGME49_219540	cytosolic tRNA-Ala synthetase	6723.53	-1.30399	0.168052	-7.75948	8.52781e-15	1.03635e-13
TGME49_219550	dihydrolipoyllysine-residue succinyltransferase component of oxoglutarate dehydrogenase	4773.84	-0.21072	0.173685	-1.21323	0.225044	0.350158
TGME49_219570	hypothetical protein	154.896	0.706004	0.806521	0.87537	0.381372	0.526489
TGME49_219590	RuvB family 1 protein	3836.72	1.13075	0.191904	5.89225	3.80982e-09	2.80035e-08
TGME49_219600	hypothetical protein	2763.42	0.943595	0.195701	4.82163	1.42392e-06	7.59455e-06
TGME49_219610	hypothetical protein	1039.06	3.32009	0.399237	8.31609	9.09125e-17	1.26399e-15
TGME49_219620	hypothetical protein	1277.49	0.826188	0.309493	2.66949	0.00759667	0.0199091
TGME49_219630	flavodoxin domain-containing protein	3475.87	-1.19646	0.206108	-5.80503	6.43552e-09	4.6186e-08
TGME49_219640	hypothetical protein	629.268	1.32059	0.309099	4.27238	1.93402e-05	8.62215e-05
TGME49_219650	transporter, small conductance mechanosensitive ion channel (MscS) family protein	1680.65	2.15495	0.270473	7.96735	1.62114e-15	2.07137e-14
TGME49_219660	hypothetical protein	717.995	3.88184	0.803702	4.82995	1.36567e-06	7.30764e-06
TGME49_219670	zinc finger (CCCH type) motif-containing protein	599.579	5.60326	0.620101	9.03605	1.62433e-19	2.75867e-18
TGME49_219678	hypothetical protein	1058.55	0.218307	0.266201	0.820082	0.41217	0.555177
TGME49_219682	pyruvate dehydrogenase kinase, putative	1301.35	-0.268274	0.230416	-1.16431	0.2443	0.37242
TGME49_219690	hypothetical protein	8178.86	-0.0747525	0.235713	-0.317134	0.751142	0.836835
TGME49_219700	DNA replication licensing factor MCM4, putative	7166.38	-1.01977	0.178366	-5.71727	1.08251e-08	7.55086e-08
TGME49_219710	hypothetical protein	3178.07	0.479152	0.228603	2.096	0.0360821	0.077604
TGME49_219720	Ras-related protein Rab-5C, putative	2789.67	-0.454648	0.18897	-2.40593	0.0161315	0.0384817
TGME49_219730	hypothetical protein	10878.3	-1.21469	0.177966	-6.82539	8.76865e-12	8.146e-11
TGME49_219738	hypothetical protein	3012.83	1.68697	0.193576	8.71478	2.91314e-18	4.4583e-17
TGME49_219742	hypothetical protein	63.2162	7.6445	1.36342	5.60684	2.06055e-08	1.38774e-07
TGME49_219750	cytochrome c, putative	5838.84	-1.10645	0.221368	-4.99825	5.78537e-07	3.26831e-06
TGME49_219760	N-acetyltransferase family protein	2941.16	-0.0913353	0.215804	-0.423232	0.672126	0.777857
TGME49_219770	30S ribosomal protein S12, putative	823.632	-0.27508	0.286979	-0.958535	0.337793	0.4789
TGME49_219790	pre-mRNA processing factor PRP3	841.204	-0.00861802	0.33942	-0.0253904	0.979744	0.988311
TGME49_219800	vacuolar ATP synthase subunit b, putative	10425.2	-0.134622	0.18706	-0.71967	0.471728	0.612585
TGME49_219810	hypothetical protein	31180.7	-0.310718	0.149784	-2.07444	0.0380388	0.0810263
TGME49_219820	polyubiquitin UbC, putative	5425.66	-0.771848	0.188447	-4.09583	4.20651e-05	0.000177774
TGME49_219828	HMG (high mobility group) box domain-containing protein	61.791	2.16233	1.50443	1.43731	0.150631	0.254821
TGME49_219832	cyclin-dependent kinase regulatory subunit protein	1549.85	1.34134	0.265129	5.05917	4.21077e-07	2.42392e-06
TGME49_219840	hypothetical protein	8.83366	0.466807	1.86359	0.250488	0.80221	0.871247
TGME49_219850	prolyl-tRNA synthetase (ProRS)	2138.25	-0.714903	0.235832	-3.03141	0.00243417	0.00730875
TGME49_219860	replication licensing factor, putative	7015.57	-0.854882	0.167358	-5.10811	3.25392e-07	1.89901e-06
TGME49_220025	hypothetical protein	31.4499	-1.45809	1.81596	-0.80293	0.422015	0.56519
TGME49_220060	hypothetical protein	2.25958	1.98502	3.33956	0.594395	0.552248	0.684148
TGME49_220070	hypothetical protein	338.456	5.4187	0.444732	12.1842	3.77476e-34	1.47449e-32
TGME49_220080	Toxoplasma gondii family C protein	155.595	3.50813	0.605543	5.79336	6.89903e-09	4.93398e-08
TGME49_220090	hypothetical protein	2233.36	0.0544176	0.195573	0.278247	0.780823	0.854696
TGME49_220100	phosphoribosylpyrophosphate synthetase	4768.18	-0.694094	0.207837	-3.33961	0.000838954	0.00280095
TGME49_220110	hypothetical protein	516.012	0.352715	0.416015	0.847842	0.396526	0.54049
TGME49_220120	hypothetical protein	881.971	-0.367393	0.308804	-1.18973	0.234154	0.360757
TGME49_220125	hypothetical protein	29.7866	1.08947	1.18951	0.9159	0.35972	0.503715
TGME49_220128	hypothetical protein	10.0422	0.0458147	2.28056	0.0200892	0.983972	0.990888
TGME49_220132	hypothetical protein	46.1732	-0.674351	0.973275	-0.692868	0.488393	0.627354
TGME49_220140	EF hand domain-containing protein	824.546	0.518286	0.320506	1.61709	0.105859	0.192286
TGME49_220145	hypothetical protein	1.52012	1.53219	3.92682	0.390185	0.6964	0.797263
TGME49_220150	50S ribosomal protein L16, putative	753.11	0.307003	0.269914	1.13741	0.255366	0.386008
TGME49_220160	WD domain-containing protein	562.513	0.469122	0.433309	1.08265	0.278963	0.414253
TGME49_220170	hypothetical protein	1119.77	0.37486	0.260615	1.43837	0.15033	0.254416
TGME49_220175	hypothetical protein	516.013	-0.976879	0.425902	-2.29367	0.0218093	0.0500985
TGME49_220180	hypothetical protein	274.511	0.254247	0.404961	0.627829	0.530116	0.665118
TGME49_220190	hypothetical protein	361.707	-0.0998219	0.390461	-0.255651	0.79822	0.867833
TGME49_220200	hypothetical protein	1133.69	-0.892786	0.290915	-3.06889	0.00214857	0.00654223
TGME49_220208	hypothetical protein	603.822	-0.469479	0.312639	-1.50166	0.133184	0.231463
TGME49_220212	pseudouridine synthase	314.787	-0.377428	0.429344	-0.879081	0.379357	0.524237
TGME49_220230	leucine rich repeat-containing protein	1038.95	0.305039	0.310999	0.980836	0.326674	0.467499
TGME49_220240	hypothetical protein	21084.9	-1.2044	0.173372	-6.94695	3.73263e-12	3.60221e-11
TGME49_220250	Nucleotide-sensitive chloride conductance regulator (ICln) protein	5078.5	-0.395089	0.184804	-2.13788	0.0325265	0.0707544
TGME49_220260	hypothetical protein	461.763	-0.612985	0.334456	-1.83278	0.0668351	0.130598
TGME49_220270	alveolin domain containing intermediate filament IMC6 (IMC6)	12975.2	-2.73181	0.153735	-17.7695	1.21675e-70	2.16979e-68
TGME49_220280	mucin family glycoprotein	228.838	3.33739	0.828871	4.02643	5.66295e-05	0.000234968
TGME49_220290	hypothetical protein	857.21	0.677248	0.271483	2.49462	0.0126092	0.031089
TGME49_220300	ribosomal protein L15 protein	749.84	0.0258073	0.276375	0.0933778	0.925603	0.956503
TGME49_220310	hypothetical protein	10.9978	1.6685	1.9757	0.844509	0.398385	0.542182
TGME49_220320	BSD domain-containing protein	719.25	0.0199012	0.328304	0.0606182	0.951663	0.971883
TGME49_220330	hypothetical protein	2266.36	0.527729	0.246253	2.14304	0.03211	0.0700341
TGME49_220340	hypothetical protein	498.892	3.25816	0.336579	9.68025	3.65838e-22	7.35531e-21
TGME49_220350	tRNA ligases class II (D, K and N) domain-containing protein	1637.43	-0.338396	0.273968	-1.23517	0.216768	0.340707
TGME49_220360	FAD binding domain-containing protein	2129.15	1.00617	0.224831	4.47525	7.63213e-06	3.66763e-05
TGME49_220370	hypothetical protein	2130.51	-0.0775312	0.203002	-0.381924	0.702517	0.801941
TGME49_220380	hypothetical protein	2317.12	-1.58807	0.239634	-6.62703	3.42502e-11	3.00486e-10
TGME49_220390	hypothetical protein	5838.99	1.14284	0.306182	3.73256	0.000189544	0.000711917
TGME49_220400	actin depolymerizing factor ADF (ADF)	20074.3	-1.89488	0.268041	-7.06935	1.55667e-12	1.54219e-11
TGME49_220420	3'5'-cyclic nucleotide phosphodiesterase domain-containing protein	780.074	4.83449	0.56499	8.55677	1.1607e-17	1.71863e-16
TGME49_220430	hypothetical protein	1613.33	0.215221	0.297707	0.72293	0.469723	0.61064
TGME49_220440	cyclin-dependent kinase regulatory subunit protein	1338.47	0.808128	0.26678	3.02919	0.00245212	0.00735457
TGME49_220450	ribonuclease HI protein	430.681	0.424451	0.50586	0.839067	0.401432	0.544919
TGME49_220460	SNF7 family protein	1323.14	2.77151	0.276321	10.03	1.12475e-23	2.4802e-22
TGME49_220470	hypothetical protein	3631.71	-0.861562	0.220478	-3.9077	9.31796e-05	0.000373949
TGME49_220480	hypothetical protein	101.242	-0.227116	0.7462	-0.304364	0.760851	0.842787
TGME49_220490	pre-rRNA-processing protein PNO1, putative	2322.28	-0.535487	0.230986	-2.31826	0.020435	0.0473174
TGME49_220500	UBX domain-containing protein	5877.54	-0.364388	0.225895	-1.61309	0.106725	0.193644
TGME49_220510	hypothetical protein	3008.08	-0.0965037	0.225236	-0.428456	0.668319	0.774982
TGME49_220520	hypothetical protein	521.649	-0.0271504	0.332011	-0.0817757	0.934825	0.96129
TGME49_220525	hypothetical protein	95.3659	0.150989	0.646257	0.233637	0.815267	0.8803
TGME49_220530	AP2 domain transcription factor AP2V-1 (AP2V1)	577.599	0.177831	0.328027	0.542122	0.587735	0.711299
TGME49_220540	hypothetical protein	578.697	0.63636	0.298653	2.13077	0.0331085	0.0719059
TGME49_220560	hypothetical protein	505.421	7.02132	0.780132	9.00017	2.25374e-19	3.77294e-18
TGME49_220570	hypothetical protein	3199.2	-0.233892	0.192759	-1.2134	0.224979	0.350158
TGME49_220580	hypothetical protein	122.659	-0.876819	0.600502	-1.46014	0.144251	0.246506
TGME49_220585	hypothetical protein	1133.81	2.93208	0.324663	9.03117	1.6985e-19	2.87274e-18
TGME49_220600	hypothetical protein	5973.32	0.157135	0.167515	0.93804	0.348224	0.490973
TGME49_220610	protein phosphatase 2C domain-containing protein	2009.4	-0.0613149	0.199946	-0.306657	0.759104	0.841932
TGME49_220630	hypothetical protein	8293.88	0.724274	0.17609	4.11309	3.90396e-05	0.000165928
TGME49_220640	hypothetical protein	9760.33	0.704949	0.197126	3.57613	0.000348723	0.0012574
TGME49_220650	hypothetical protein	1061.23	1.53349	0.247595	6.19354	5.88294e-10	4.68012e-09
TGME49_220720	hypothetical protein	374.333	3.8849	0.394415	9.84976	6.87082e-23	1.44147e-21
TGME49_220730	hypothetical protein	132.372	2.82131	1.13091	2.49473	0.0126053	0.0310887
TGME49_220740	hypothetical protein	5.65193	4.06807	2.93107	1.38791	0.165164	0.274926
TGME49_220840	threonine synthase	32.1764	1.65204	1.21519	1.35949	0.173993	0.287175
TGME49_220860	DEAD/DEAH box helicase	2762.53	-0.538195	0.233532	-2.30459	0.0211894	0.0488523
TGME49_220870	hypothetical protein	2516.57	-0.564528	0.197361	-2.86038	0.00423135	0.0118625
TGME49_220880	hypothetical protein	1456.45	0.230818	0.234825	0.982939	0.325638	0.46654
TGME49_220890	hypothetical protein	4811.95	-0.477626	0.190321	-2.50959	0.0120873	0.0299824
TGME49_220900	hypothetical protein	21289.3	-2.05432	0.156357	-13.1386	1.97773e-39	1.05346e-37
TGME49_220910	HEAT repeat-containing protein	1435.18	-0.390106	0.232726	-1.67625	0.0936897	0.173328
TGME49_220920	hypothetical protein	1285.87	-0.480279	0.3062	-1.56852	0.116761	0.208351
TGME49_220930	hypothetical protein	4328.97	-1.86175	0.172402	-10.7989	3.48477e-27	9.52851e-26
TGME49_220940	ribosomal RNA methyltransferase (FtsJ ) family protein	2130.23	0.572417	0.267744	2.13793	0.0325228	0.0707544
TGME49_220950	hypothetical protein	23443.5	-1.7673	0.207432	-8.5199	1.5969e-17	2.34335e-16
TGME49_221160	acetyltransferase, GNAT family protein	1526.78	0.0388854	0.217518	0.178769	0.858119	0.909336
TGME49_221170	CAAX metallo endopeptidase	2880.49	-0.209155	0.199786	-1.04689	0.295148	0.43288
TGME49_221180	hypothetical protein	9702.84	-1.66784	0.190148	-8.77129	1.76632e-18	2.73896e-17
TGME49_221190	mrna cleavage factor family protein, putative	1598.93	-0.673904	0.222997	-3.02203	0.00251088	0.00749518
TGME49_221200	CW-type Zinc Finger protein	1851.03	-0.0952114	0.247142	-0.38525	0.700052	0.800018
TGME49_221210	cyclophilin	23140.2	-1.30242	0.265589	-4.90388	9.39624e-07	5.15223e-06
TGME49_221220	hypothetical protein	928.101	1.54268	0.287538	5.36513	8.08915e-08	5.08081e-07
TGME49_221230	hypothetical protein	3206.79	-0.0589266	0.195472	-0.301459	0.763065	0.844043
TGME49_221240	hypothetical protein	1.24531	2.52235	3.94696	0.639061	0.522783	0.658608
TGME49_221250	hypothetical protein	5127.25	-1.72903	0.221815	-7.79491	6.44524e-15	7.89109e-14
TGME49_221260	Class-II DAHP synthetase family protein	1835.69	0.502799	0.258125	1.94789	0.0514286	0.105047
TGME49_221265	hypothetical protein	17.7621	2.68137	1.88902	1.41945	0.155768	0.262159
TGME49_221270	oxidoreductase, 2OG-Fe(II) oxygenase family protein	9734.75	-0.493997	0.207694	-2.37848	0.017384	0.0410716
TGME49_221275	hypothetical protein	44.7886	4.52209	1.37092	3.29858	0.000971756	0.00320648
TGME49_221280	hypothetical protein	1224.16	-0.221346	0.326436	-0.678068	0.497729	0.635961
TGME49_221295	hypothetical protein	5085.6	0.839961	0.301686	2.78422	0.00536571	0.0146472
TGME49_221310	aminopeptidase N protein	1563.79	1.84774	0.424035	4.35751	1.31552e-05	6.03534e-05
TGME49_221320	acetyl-CoA carboxylase ACC1 (ACC1)	4067.88	-0.441534	0.265288	-1.66436	0.0960409	0.176809
TGME49_221330	DNA gyrase/topoisomerase IV, A subunit domain-containing protein	1935.98	-0.501109	0.251041	-1.99612	0.0459203	0.095484
TGME49_221340	hypothetical protein	1392.77	0.32536	0.254022	1.28083	0.200253	0.320084
TGME49_221350	Ctr copper transporter family protein	2061.48	0.553964	0.225195	2.45993	0.0138963	0.0337552
TGME49_221360	hypothetical protein	2697.76	0.0368439	0.229716	0.160389	0.872575	0.919539
TGME49_221370	hypothetical protein	1027.77	0.0433122	0.317332	0.136489	0.891435	0.933066
TGME49_221380	alba 1	21856.1	-0.0536992	0.163066	-0.32931	0.741921	0.83017
TGME49_221390	hypothetical protein	1453.05	-0.340769	0.313339	-1.08754	0.276797	0.411409
TGME49_221400	hypothetical protein	6727.81	1.23902	0.161497	7.67209	1.69217e-14	1.98866e-13
TGME49_221410	actin-like protein ALP4 (ALP4)	2240.71	0.0970419	0.265506	0.365498	0.714739	0.809808
TGME49_221415	hypothetical protein	39.6493	4.38902	1.47159	2.98251	0.00285897	0.00842693
TGME49_221420	Chromosome-associated kinesin KLP1, putative	476.646	4.45398	0.379345	11.7412	7.83495e-32	2.64486e-30
TGME49_221430	hypothetical protein	378.991	1.15933	0.708765	1.63571	0.1019	0.186001
TGME49_221440	RPGR, putative	652.838	-0.161466	0.329505	-0.490027	0.624115	0.740685
TGME49_221450	SPRY domain-containing protein	1182.6	-0.019839	0.313716	-0.0632387	0.949576	0.970724
TGME49_221455	hypothetical protein	49.9564	1.30514	0.973152	1.34115	0.179873	0.294335
TGME49_221460	phosphoglycerate mutase family protein	4844.33	-0.686291	0.17726	-3.87167	0.000108093	0.000428142
TGME49_221470	hypothetical protein	11972.4	0.295564	0.24508	1.20599	0.22782	0.353272
TGME49_221480	hypothetical protein	5606.56	-1.43305	0.205815	-6.96282	3.33533e-12	3.22258e-11
TGME49_221490	cell cycle regulator protein	2998.56	0.0719407	0.188247	0.382161	0.702342	0.801941
TGME49_221500	dual specificity phosphatase, catalytic domain-containing protein	1210.72	0.00578446	0.290676	0.0199001	0.984123	0.990888
TGME49_221510	hypothetical protein	8543.12	-1.05833	0.217894	-4.85709	1.19124e-06	6.42036e-06
TGME49_221518	hypothetical protein	491.81	-0.0244343	0.350616	-0.0696895	0.944441	0.967414
TGME49_221522	adaptor complexes medium subunit family protein	4352.63	-0.259152	0.185612	-1.3962	0.162653	0.271451
TGME49_221530	hypothetical protein	2996.98	-0.790293	0.208735	-3.7861	0.000153029	0.000583318
TGME49_221540	hypothetical protein	1038.88	1.30272	0.264276	4.92937	8.24957e-07	4.55698e-06
TGME49_221550	CMGC kinase, MAPK family, MEK kinase-related (incomplete catalytic triad)	3388.81	6.98666	0.466122	14.9889	8.67413e-51	7.2606e-49
TGME49_221560	hypothetical protein	63.7972	5.11023	1.32404	3.85957	0.000113588	0.000447103
TGME49_221570	pre-rRNA-processing protein, putative	1003.94	-0.506697	0.363195	-1.39511	0.162983	0.271848
TGME49_221580	ribosomal RNA large subunit methyltransferase J protein	837.397	0.0710833	0.301117	0.236065	0.813382	0.87919
TGME49_221585	hypothetical protein	771.818	-0.42638	0.457222	-0.932547	0.351054	0.494199
TGME49_221590	dual specificity phosphatase, catalytic domain-containing protein	14591.2	-0.714295	0.185044	-3.86014	0.000113323	0.000446489
TGME49_221600	hypothetical protein	325.831	-0.18721	0.481368	-0.388912	0.697341	0.797809
TGME49_221610	ubiquitin carboxyl-terminal hydrolase	1671.65	-0.217327	0.257315	-0.844593	0.398338	0.542182
TGME49_221620	beta-tubulin, putative	19837.4	-2.00682	0.186226	-10.7763	4.45655e-27	1.21452e-25
TGME49_221630	hypothetical protein	1028.33	0.322464	0.243778	1.32278	0.185909	0.302162
TGME49_221640	hypothetical protein	2864.24	0.216545	0.274312	0.789411	0.429872	0.572825
TGME49_221660	DEAD/DEAH box helicase domain-containing protein	1251.24	-0.241438	0.32956	-0.732608	0.463798	0.604662
TGME49_221665	hypothetical protein	663.374	4.46895	0.610677	7.31803	2.51643e-13	2.67387e-12
TGME49_221670	transcriptional elongation factor FACT140 (FACT140)	5241.28	0.173396	0.180893	0.958554	0.337784	0.4789
TGME49_221675	hypothetical protein	1941.62	1.06678	0.244054	4.3711	1.23622e-05	5.70987e-05
TGME49_221685	hypothetical protein	175.771	2.56072	0.511893	5.00245	5.66065e-07	3.20237e-06
TGME49_221690	hypothetical protein	1539.44	-0.0351813	0.292821	-0.120146	0.904367	0.94096
TGME49_221700	hypothetical protein	1587.95	0.146519	0.251902	0.581652	0.560801	0.690107
TGME49_221710	TBC domain-containing protein	1288.67	0.115502	0.237622	0.486074	0.626914	0.742709
TGME49_221720	hypothetical protein	1364.25	-0.403201	0.251121	-1.60561	0.10836	0.195918
TGME49_221818	hypothetical protein	836.429	-0.290768	0.326925	-0.889403	0.373787	0.518197
TGME49_221830	subtilisin SUB12 (SUB12)	1410.97	2.12711	0.244917	8.68502	3.78671e-18	5.74166e-17
TGME49_221840	hypothetical protein	2605.99	8.48126	0.413765	20.4978	2.25432e-93	8.0401e-91
TGME49_221850	prohibitin family protein, putative	962.233	-0.418416	0.282213	-1.48262	0.138175	0.23847
TGME49_221855	hypothetical protein	68.9366	3.65693	1.16486	3.13937	0.00169311	0.00529693
TGME49_221860	hypothetical protein	25.2936	2.40733	1.56073	1.54244	0.122966	0.217156
TGME49_221865	hypothetical protein	30.7478	2.18955	1.52516	1.43563	0.151109	0.255422
TGME49_221870	hypothetical protein	2574.46	-0.368147	0.23321	-1.57861	0.114426	0.204942
TGME49_221880	hypothetical protein	1088.52	0.850329	0.29263	2.90581	0.003663	0.0104695
TGME49_221890	WD domain, G-beta repeat-containing protein	655.363	0.931487	0.321821	2.89442	0.00379858	0.0107969
TGME49_221895	hypothetical protein	32.6139	4.11522	1.64995	2.49415	0.0126259	0.0311209
TGME49_221900	hypothetical protein	912.063	0.709562	0.320402	2.2146	0.0267875	0.0603179
TGME49_221905	hypothetical protein	2539.81	-0.578857	0.247334	-2.34038	0.0192641	0.044944
TGME49_221910	AN1 family Zinc finger domain-containing protein	4758.71	-0.510203	0.289314	-1.76349	0.0778176	0.148416
TGME49_221922	NifU family domain-containing protein	1079.74	-1.08726	0.299378	-3.63174	0.000281513	0.00102771
TGME49_221930	hypothetical protein	7.49091	4.6356	2.66572	1.73896	0.0820411	0.15528
TGME49_221940	adaptin n terminal region domain-containing protein	1075.02	-0.147249	0.259077	-0.568358	0.569792	0.697092
TGME49_221950	splicesome-associated protein, putative	3829.86	-0.454783	0.265661	-1.71189	0.0869161	0.162816
TGME49_221970	hypothetical protein	1291.87	-0.432831	0.246699	-1.75449	0.0793468	0.151087
TGME49_221980	U1 zinc finger protein	850.921	0.209878	0.425994	0.492679	0.62224	0.739636
TGME49_221990	hypothetical protein	3411.19	-1.25331	0.189004	-6.63112	3.33149e-11	2.92593e-10
TGME49_222000	brix domain-containing protein	2327.06	0.206094	0.197424	1.04391	0.296525	0.434434
TGME49_222010	HAD hydrolase, family IIID protein	794.759	0.407971	0.326605	1.24913	0.211619	0.334022
TGME49_222020	phosphoglycerate kinase PGKII (PGKII)	1602.6	-1.45674	0.320237	-4.54893	5.39196e-06	2.66769e-05
TGME49_222030	hypothetical protein	920.582	0.335268	0.298793	1.12208	0.26183	0.393297
TGME49_222040	Ran-interacting Mog1 protein	2057.7	1.06166	0.252045	4.21219	2.52911e-05	0.000110884
TGME49_222050	hypothetical protein	1622.9	0.130423	0.312333	0.417577	0.676257	0.780435
TGME49_222060	hypothetical protein	6613.17	-1.19397	0.187131	-6.38043	1.76587e-10	1.46911e-09
TGME49_222070	elongation factor Tu GTP binding domain-containing protein	2544.77	-0.0248587	0.260913	-0.0952761	0.924096	0.955139
TGME49_222075	hypothetical protein	26.4079	-0.618424	1.39468	-0.443415	0.657465	0.766399
TGME49_222080	hypothetical protein	10.7479	1.24689	2.28275	0.546221	0.584914	0.709591
TGME49_222090	hypothetical protein	3738.84	-0.265584	0.223437	-1.18863	0.234584	0.36117
TGME49_222100	hypothetical protein	3395.08	-1.6761	0.249299	-6.72326	1.77705e-11	1.60365e-10
TGME49_222110	PUB domain-containing protein	4432.88	-0.294502	0.198284	-1.48525	0.137477	0.237565
TGME49_222120	hypothetical protein	1038.04	0.0521707	0.276382	0.188763	0.850279	0.904227
TGME49_222130	hypothetical protein	1913.95	-0.788832	0.252177	-3.12808	0.0017595	0.00547541
TGME49_222140	DEAD/DEAH box helicase domain-containing protein	824.641	-0.49473	0.342088	-1.44621	0.148119	0.25117
TGME49_222150	hypothetical protein	54.1158	2.65322	1.32742	1.99877	0.0456329	0.0949346
TGME49_222155	hypothetical protein	528.646	1.09388	0.420446	2.60171	0.00927615	0.0238758
TGME49_222160	aldehyde dehydrogenase	1231.01	3.14955	0.350603	8.98323	2.62926e-19	4.37481e-18
TGME49_222170	dense-granule antigen DG32	8529.31	-0.135563	0.192322	-0.704874	0.480889	0.621022
TGME49_222180	hypothetical protein	1243.97	-0.388365	0.278055	-1.39672	0.162497	0.271314
TGME49_222188	hypothetical protein	190.318	5.71794	0.837364	6.8285	8.58042e-12	7.99832e-11
TGME49_222192	hypothetical protein	1255.44	-0.109127	0.336516	-0.324283	0.745723	0.833023
TGME49_222200	LMBR1 family region protein, putative	1205.22	0.0487545	0.256866	0.189805	0.849462	0.904227
TGME49_222210	SPFH domain / Band 7 family protein	1168.62	-0.148746	0.237323	-0.626766	0.530813	0.665692
TGME49_222220	alveolin domain containing intermediate filament IMC7 (IMC7)	38511.1	-0.693102	0.204616	-3.38733	0.000705768	0.00239628
TGME49_222230	hypothetical protein	1237.98	-0.448541	0.294473	-1.5232	0.127709	0.223702
TGME49_222240	hypothetical protein	2243.05	-0.00729875	0.385909	-0.0189131	0.98491	0.991072
TGME49_222245	hypothetical protein	2788.01	-0.645914	0.24361	-2.65143	0.00801514	0.0209123
TGME49_222250	hypothetical protein	366.451	1.6529	0.521801	3.16768	0.0015366	0.00484272
TGME49_222260	hypothetical protein	199.779	8.24846	1.10723	7.44961	9.3615e-14	1.03355e-12
TGME49_222270	hypothetical protein	2112.87	-0.413309	0.249801	-1.65455	0.0980156	0.17967
TGME49_222280	hypothetical protein	1563.51	-0.555654	0.255813	-2.17211	0.0298473	0.0659761
TGME49_222290	LSM domain-containing protein	3053.21	-0.184043	0.32669	-0.563357	0.573192	0.699582
TGME49_222300	hypothetical protein	1304.72	1.07458	0.251242	4.27705	1.89384e-05	8.45683e-05
TGME49_222305	hypothetical protein	133.315	0.69134	0.742291	0.93136	0.351668	0.494977
TGME49_222310	hypothetical protein	1561.61	-0.759665	0.244978	-3.10096	0.00192897	0.00593748
TGME49_222330	hypothetical protein	605.99	-0.553835	0.313357	-1.76742	0.0771574	0.147294
TGME49_222340	NOL1/NOP2/sun family protein	340.384	0.517052	0.395895	1.30603	0.191541	0.309293
TGME49_222350	hypothetical protein	5060.57	-0.699477	0.187981	-3.721	0.000198439	0.000740918
TGME49_222360	hypothetical protein	3025.62	-0.722506	0.253204	-2.85345	0.00432472	0.0120995
TGME49_222370	SAG-related sequence SRS13 (SRS13)	14477.6	6.73783	0.274853	24.5143	1.04055e-132	5.6904e-130
TGME49_222380	importin-beta N-terminal domain-containing protein	4318.36	-0.525252	0.176022	-2.98401	0.002845	0.00839479
TGME49_222385	hypothetical protein	256.28	5.79943	0.841959	6.88802	5.65756e-12	5.37764e-11
TGME49_222390	hypothetical protein	1193.06	0.916414	0.256898	3.56723	0.000360779	0.00129687
TGME49_222400	hypothetical protein	779.27	0.407297	0.35777	1.13843	0.25494	0.385559
TGME49_222410	hypothetical protein	2304.75	0.150099	0.248791	0.603315	0.546299	0.679493
TGME49_222420	hypothetical protein	1847.61	1.4667	0.473561	3.09717	0.00195376	0.00600476
TGME49_222430	HECT-domain (ubiquitin-transferase) domain-containing protein	1084.85	-0.187867	0.263306	-0.713495	0.475539	0.616151
TGME49_222440	hypothetical protein	90.0876	0.376558	0.662166	0.568676	0.569576	0.696999
TGME49_222660	leucine rich repeat-containing protein	1979.92	-0.441917	0.206155	-2.14361	0.0320643	0.0699877
TGME49_222700	hypothetical protein	53.8979	5.62908	1.1375	4.94864	7.47343e-07	4.15624e-06
TGME49_222710	IMP-specific 5'-nucleotidase 1, putative	5004.1	0.140133	0.182683	0.767081	0.443033	0.5855
TGME49_222800	glycogen synthase, putative	841.811	0.175492	0.281553	0.623301	0.533087	0.667926
TGME49_222840	Ser/Thr phosphatase family protein	8582.54	-0.668861	0.195872	-3.41478	0.000638327	0.00218539
TGME49_222850	stress responsive a/b barrel domain-containing protein	8812.62	-0.539924	0.173521	-3.11158	0.00186091	0.00574737
TGME49_222860	eukaryotic translation initiation factor, putative	20375.7	-0.631067	0.184193	-3.42611	0.000612286	0.0021059
TGME49_222870	hypothetical protein	3888.08	0.341462	0.215435	1.58498	0.11297	0.202955
TGME49_222880	hypothetical protein	394.673	0.702677	0.516984	1.35919	0.174088	0.287217
TGME49_222900	phosphoserine phosphatase	1879.89	0.364859	0.205451	1.77589	0.0757505	0.145076
TGME49_222910	phosphoglycerate mutase	3673.31	0.257464	0.177688	1.44897	0.147346	0.250442
TGME49_222920	mbp-1 interacting protein-2a family protein	4828.23	-0.308694	0.273491	-1.12872	0.259017	0.390144
TGME49_222930	hypothetical protein	4690.34	-1.13467	0.193388	-5.86731	4.42929e-09	3.22677e-08
TGME49_222935	hypothetical protein	78.5913	3.47584	1.23636	2.81136	0.00493325	0.0136254
TGME49_222940	hypothetical protein	640.103	2.3144	0.29176	7.93255	2.14691e-15	2.71776e-14
TGME49_222948	hypothetical protein	1556.98	0.600009	0.324575	1.8486	0.0645158	0.127034
TGME49_222952	phosphohistidine phosphatase	2276.84	0.758271	0.436588	1.73681	0.0824209	0.155864
TGME49_222960	SCY kinase-related protein (incomplete catalytic triad)	712.995	0.294995	0.329287	0.895857	0.370329	0.514796
TGME49_222970	inositol(myo)-1(or 4)-monophosphatase 2, putative	3812.68	0.644681	0.192958	3.34105	0.000834633	0.00278766
TGME49_222975	hypothetical protein	419.428	5.77983	0.520719	11.0997	1.25853e-28	3.6609e-27
TGME49_222980	hypothetical protein	283.565	6.53099	0.713222	9.15703	5.33459e-20	9.39048e-19
TGME49_222990	ribosomal protein S18, putative	2646.96	0.0372819	0.224164	0.166315	0.867909	0.915861
TGME49_223000	dynein light chain DLC	5912.2	-0.366526	0.244388	-1.49977	0.133673	0.232117
TGME49_223010	hypothetical protein	7025.67	-0.317616	0.260714	-1.21825	0.223128	0.348291
TGME49_223020	coproporphyrinogen III oxidase	1033.42	-1.35682	0.430061	-3.15495	0.00160525	0.00504322
TGME49_223025	hypothetical protein	22.8622	2.47923	1.74969	1.41695	0.156496	0.263094
TGME49_223030	tetratricopeptide repeat-containing protein	27.1318	2.82317	1.56038	1.80929	0.070406	0.136309
TGME49_223040	hypothetical protein	7303.98	-0.221407	0.217636	-1.01733	0.308996	0.448186
TGME49_223045	hypothetical protein	11.8889	-1.45211	2.14516	-0.676926	0.498453	0.636291
TGME49_223050	ribosomal protein RPS20 (RPS20)	14781.5	-1.34116	0.278921	-4.80838	1.52158e-06	8.07344e-06
TGME49_223060	MORN repeat-containing protein	1605.52	2.42712	0.331239	7.32739	2.34673e-13	2.50003e-12
TGME49_223070	hypothetical protein	12520.3	-0.3162	0.189986	-1.66433	0.0960456	0.176809
TGME49_223080	hypothetical protein	8779.96	0.441996	0.240027	1.84144	0.0655572	0.128591
TGME49_223095	hypothetical protein	1064.05	3.02229	0.32938	9.1757	4.48668e-20	7.94541e-19
TGME49_223110	glycolipid transfer protein GLTP (GLTP)	10876.6	0.566566	0.172858	3.27763	0.00104681	0.00341702
TGME49_223120	cyclin-dependent kinase regulatory subunit protein	93.1635	0.144549	0.750587	0.192581	0.847287	0.902636
TGME49_223125	ubiquitin family protein	3763.19	0.291893	0.181643	1.60696	0.108064	0.195453
TGME49_223130	hypothetical protein	510.528	-0.0197092	0.395896	-0.0497837	0.960295	0.976559
TGME49_223140	tRNA binding domain-containing protein	4723.57	-0.886001	0.170283	-5.20312	1.95975e-07	1.17085e-06
TGME49_223150	START domain-containing protein	718.667	0.345449	0.278204	1.24171	0.214344	0.337608
TGME49_223258	hypothetical protein	133.855	4.66508	0.696687	6.69609	2.14071e-11	1.91915e-10
TGME49_223262	WD domain, G-beta repeat-containing protein	739.005	2.75515	0.360805	7.63612	2.23872e-14	2.61226e-13
TGME49_223270	hypothetical protein	786.15	0.620938	0.26828	2.31451	0.0206397	0.0477056
TGME49_223390	activating signal cointegrator 1 complex subunit 3 family 1 ASCC3L1, putative	3970.38	-0.0220901	0.189371	-0.11665	0.907138	0.942885
TGME49_223400	hypothetical protein	16.2789	2.01387	1.82157	1.10557	0.268915	0.40122
TGME49_223410	eukaryotic initiation factor-4E, putative	11236.5	-0.0187339	0.163144	-0.11483	0.90858	0.943746
TGME49_223420	DnaJ domain-containing protein	1188.3	0.513798	0.250895	2.04786	0.0405737	0.0854567
TGME49_223430	hypothetical protein	2883.91	4.04249	0.319339	12.6589	9.98549e-37	4.62774e-35
TGME49_223440	DEAD/DEAH box helicase domain-containing protein	789.63	1.00372	0.334601	2.99975	0.00270197	0.00800732
TGME49_223450	ubiquitin carboxyl-terminal hydrolase	2027.04	1.162	0.240642	4.82876	1.37386e-06	7.34666e-06
TGME49_223470	hypothetical protein	215.359	2.36318	0.455541	5.18764	2.12974e-07	1.26688e-06
TGME49_223480	sushi domain (scr repeat) domain-containing protein	549.345	2.60067	0.39119	6.64811	2.96889e-11	2.63e-10
TGME49_223485	hypothetical protein	6182.97	-0.482495	0.207894	-2.32087	0.0202937	0.0470651
TGME49_223490	hypothetical protein	1974.17	-0.0795818	0.201587	-0.394777	0.693008	0.794513
TGME49_223500	hypothetical protein	882.894	-0.0082956	0.305548	-0.0271499	0.97834	0.987611
TGME49_223510	hypothetical protein	1142.5	0.295829	0.568255	0.520591	0.602652	0.723405
TGME49_223520	EF hand domain-containing protein	223.291	-0.576413	0.663584	-0.868637	0.385046	0.53015
TGME49_223530	hypothetical protein	5459.16	0.677078	0.285446	2.372	0.0176923	0.041716
TGME49_223540	importin-beta N-terminal domain-containing protein	3333.15	-0.386159	0.198742	-1.94302	0.0520139	0.105979
TGME49_223550	hypothetical protein	669.461	0.497937	0.426929	1.16632	0.243484	0.371706
TGME49_223560	hypothetical protein	590.608	1.17391	0.349149	3.36219	0.000773257	0.0026028
TGME49_223570	hypothetical protein	1354.36	1.13207	0.233063	4.85736	1.18961e-06	6.42036e-06
TGME49_223580	mediator complex subunit MED4 (MED4)	693.82	-0.238804	0.401537	-0.594724	0.552028	0.684143
TGME49_223590	proteasome subunit	16069.9	-0.913021	0.225717	-4.04498	5.23267e-05	0.000218886
TGME49_223600	hypothetical protein	1210.16	0.750221	0.237109	3.16403	0.00155601	0.00489603
TGME49_223610	hypothetical protein	1471.68	-1.43607	0.281146	-5.10792	3.25723e-07	1.89901e-06
TGME49_223620	golgi SNARE, putative	1762.88	-1.03111	0.240704	-4.28371	1.83804e-05	8.22105e-05
TGME49_223630	hypothetical protein	1318.41	-0.418272	0.413959	-1.01042	0.312295	0.451569
TGME49_223640	hypothetical protein	727.071	1.53078	0.351254	4.35805	1.31228e-05	6.02388e-05
TGME49_223650	hypothetical protein	293.729	1.60607	0.511899	3.13748	0.00170406	0.00532307
TGME49_223660	50S ribosomal protein L4, putative	13399.6	0.371923	0.179016	2.0776	0.0377464	0.0805499
TGME49_223668	LYAR-type C2HC zinc finger protein	1057.96	-0.572292	0.312291	-1.83256	0.0668677	0.13063
TGME49_223672	3'(2'),5'-bisphosphate nucleotidase	1773.84	0.81873	0.314448	2.60371	0.00922212	0.0237517
TGME49_223680	ubiquitin family protein	5966.74	-0.828137	0.165995	-4.98893	6.07148e-07	3.41593e-06
TGME49_223690	hypothetical protein	2005.36	-0.201516	0.209041	-0.964002	0.335045	0.476321
TGME49_223700	F5/8 type C domain-containing protein	84.1256	6.95776	1.47974	4.70201	2.5761e-06	1.32821e-05
TGME49_223710	tetratricopeptide repeat-containing protein	1405.69	-0.583695	0.261207	-2.2346	0.0254434	0.0576393
TGME49_223725	hypothetical protein	1408.51	4.12837	0.252417	16.3554	3.98284e-60	5.35594e-58
TGME49_223750	hypothetical protein	1764.1	-0.114098	0.266254	-0.428529	0.668266	0.774982
TGME49_223760	hypothetical protein	1310.84	0.0746235	0.280992	0.265572	0.790569	0.862257
TGME49_223770	hypothetical protein	0.21392	-1.14009	4.0278	-0.283057	0.777133	0.851515
TGME49_223780	hypothetical protein	1505.26	-0.258842	0.22105	-1.17097	0.241613	0.369284
TGME49_223790	hypothetical protein	4257.62	-0.972079	0.200864	-4.8395	1.30169e-06	6.99723e-06
TGME49_223800	hypothetical protein	1165.6	0.403185	0.307637	1.31059	0.189998	0.307467
TGME49_223810	hypothetical protein	8728.4	1.28442	0.196601	6.53314	6.44061e-11	5.51485e-10
TGME49_223830	fasciclin domain-containing protein	70.2078	4.72967	1.06036	4.46043	8.17949e-06	3.91461e-05
TGME49_223840	ATP-citrate lyase, putative	3899.19	-0.438602	0.215476	-2.0355	0.0418006	0.0877855
TGME49_223845	hypothetical protein	206.715	0.790003	0.495658	1.59385	0.110971	0.199783
TGME49_223855	RNA recognition motif-containing protein	1092.99	1.32049	0.271599	4.86189	1.16271e-06	6.29549e-06
TGME49_223870	hypothetical protein	758.829	1.12476	0.330573	3.40247	0.000667808	0.00228061
TGME49_223880	zinc finger, C3HC4 type (RING finger) domain-containing protein	772.275	0.492544	0.26816	1.83675	0.0662465	0.129818
TGME49_223900	hypothetical protein	1140.61	4.28554	0.405876	10.5587	4.62848e-26	1.19395e-24
TGME49_223910	acyltransferase domain-containing protein	3800.78	0.0917354	0.181723	0.504808	0.613693	0.732839
TGME49_223915	hypothetical protein	7.43704	-1.46174	2.48393	-0.588477	0.556212	0.687761
TGME49_223920	rhoptry neck protein RON3 (RON3)	12183.4	-2.0131	0.261561	-7.69649	1.39858e-14	1.66028e-13
TGME49_223930	RNA recognition motif-containing protein	9385.12	-0.005651	0.157186	-0.035951	0.971321	0.982097
TGME49_223940	GAP45	36134.1	-1.61561	0.216172	-7.47371	7.79657e-14	8.67778e-13
TGME49_223950	hypothetical protein	3185.79	-0.821435	0.184787	-4.44531	8.77645e-06	4.1711e-05
TGME49_223960	ubiquitin interaction motif family protein	2408.37	-0.309514	0.208596	-1.4838	0.137862	0.23803
TGME49_223970	translation elongation and release factors (gtpases), putative	428.099	-0.550904	0.367162	-1.50044	0.133501	0.231867
TGME49_223985	serine/threonine specific protein phosphatase	1599.3	-0.607435	0.252055	-2.40993	0.0159558	0.0381256
TGME49_224000	hypothetical protein	3682.03	-1.77154	0.200271	-8.84572	9.09365e-19	1.44845e-17
TGME49_224010	hypothetical protein	686.681	6.34769	1.49343	4.2504	2.13392e-05	9.45599e-05
TGME49_224020	hypothetical protein	5325.65	0.314188	0.225903	1.39081	0.164283	0.273626
TGME49_224030	hypothetical protein	1828.59	1.08645	0.240939	4.50923	6.50648e-06	3.17128e-05
TGME49_224050	AP2 domain transcription factor AP2X-4 (AP2X4)	2612.66	-0.749044	0.258084	-2.90233	0.00370398	0.0105646
TGME49_224060	thioredoxin, putative	8241.86	-0.19442	0.189805	-1.02431	0.305687	0.444995
TGME49_224070	hypothetical protein	1268.3	-0.220843	0.246376	-0.896368	0.370056	0.514765
TGME49_224080	Kazal-type serine protease inhibitor domain-containing protein	196.554	4.4856	1.04139	4.30734	1.65231e-05	7.43088e-05
TGME49_224090	enoyl-CoA hydratase/isomerase family protein	2720.1	-0.0890737	0.277865	-0.320565	0.74854	0.834843
TGME49_224100	hypothetical protein	131.882	3.95415	1.13692	3.47794	0.000505289	0.00177207
TGME49_224110	adhesion regulating molecule region protein, putative	4502.57	-0.378743	0.236301	-1.6028	0.108979	0.19695
TGME49_224130	hypothetical protein	41273.8	-2.00681	0.249071	-8.05719	7.80665e-16	1.01971e-14
TGME49_224140	hypothetical protein	1683.56	4.05615	0.239455	16.9391	2.31803e-64	3.72839e-62
TGME49_224150	hypothetical protein	492.715	-0.460998	0.395888	-1.16447	0.244235	0.37242
TGME49_224160	hypothetical protein	650.289	1.1824	0.34416	3.4356	0.000591244	0.0020378
TGME49_224170	SAG-related sequence SRS60A (SRS60A)	10233	3.39087	0.177458	19.108	2.16701e-81	5.38666e-79
TGME49_224180	hypothetical protein	3268.49	4.09993	0.337247	12.157	5.26279e-34	2.03635e-32
TGME49_224190	cation-transporting atpase family protein	1590.94	-0.698608	0.236892	-2.94905	0.00318752	0.0092622
TGME49_224200	tRNA pseudouridine synthase	611.568	-0.554914	0.318478	-1.74239	0.08144	0.154391
TGME49_224205	ER lumen protein retaining receptor, putative	8702.58	-0.295713	0.200468	-1.47511	0.140183	0.241081
TGME49_224210	hypothetical protein	1212.84	-0.254019	0.310281	-0.818675	0.412972	0.555984
TGME49_224220	serine/threonine-protein phosphatase PP2A catalytic subunit	2884.33	0.0585679	0.196856	0.297517	0.766072	0.845924
TGME49_224230	AP2 domain transcription factor AP2X-3 (AP2X3)	420.961	0.248541	0.366654	0.677862	0.497859	0.635976
TGME49_224235	translation initiation factor IF-3 protein	1184.37	-0.0983773	0.249532	-0.394247	0.693399	0.79485
TGME49_224240	protein phosphatase 2C domain-containing protein	2610.11	-0.0561771	0.213272	-0.263406	0.792238	0.863482
TGME49_224250	hypothetical protein	532.812	1.99204	0.388884	5.12246	3.01571e-07	1.76699e-06
TGME49_224260	PHD-finger domain-containing protein	3337.57	0.203003	0.295499	0.686984	0.492093	0.631218
TGME49_224270	hypothetical protein	1440.38	-0.491858	0.265845	-1.85017	0.0642893	0.126679
TGME49_224275	hypothetical protein	187.845	2.5036	0.584122	4.2861	1.81839e-05	8.13761e-05
TGME49_224280	CPSF A subunit region protein	1360.72	-0.251421	0.261576	-0.96118	0.336462	0.477425
TGME49_224290	DHHC zinc finger domain-containing protein	2605.72	-1.64326	0.246962	-6.65391	2.85401e-11	2.53645e-10
TGME49_224310	DHHC zinc finger domain-containing protein	1855.35	0.625614	0.212531	2.94364	0.00324382	0.00942246
TGME49_224320	hypothetical protein	432.221	0.493169	0.361882	1.36279	0.172948	0.285739
TGME49_224330	proteasome activator pa28 beta subunit protein	2212.38	0.399221	0.214745	1.85904	0.063021	0.124749
TGME49_224340	hypothetical protein	2553.05	-0.241904	0.199765	-1.21094	0.225919	0.350987
TGME49_224350	aminopeptidase N, putative	6647.38	-0.55435	0.178966	-3.09751	0.00195154	0.00600017
TGME49_224460	aminopeptidase n, putative	27952.8	-1.17667	0.177174	-6.64131	3.10916e-11	2.73947e-10
TGME49_224470	hypothetical protein	1941.75	0.524335	0.253469	2.06864	0.0385803	0.0819244
TGME49_224480	cell-cycle-associated protein kinase CLK, putative	1642.49	0.28221	0.211902	1.33179	0.182928	0.298381
TGME49_224490	polyprenyl synthetase superfamily protein	1111.34	0.407283	0.351923	1.15731	0.247146	0.375642
TGME49_224510	hypothetical protein	938.349	0.143079	0.332879	0.429823	0.667325	0.774267
TGME49_224520	alveolin domain containing intermediate filament IMC8 (ALV10)	6630.78	-1.61214	0.200902	-8.0245	1.01941e-15	1.31688e-14
TGME49_224530	alveolin domain containing intermediate filament IMC5 (ALV11)	5980.57	-1.82894	0.174359	-10.4895	9.65378e-26	2.4517e-24
TGME49_224540	hypothetical protein	678.547	-0.531847	0.320857	-1.65758	0.097402	0.178785
TGME49_224560	hypothetical protein	80.8501	-0.378138	0.791701	-0.477628	0.632915	0.748314
TGME49_224570	hypothetical protein	2402.46	-0.852953	0.208201	-4.09677	4.1895e-05	0.000177207
TGME49_224575	hypothetical protein	68.4759	0.892105	0.834897	1.06852	0.285286	0.42143
TGME49_224580	RNA recognition motif-containing protein	3479.98	0.0315472	0.254518	0.123949	0.901356	0.939375
TGME49_224590	DNA-directed RNA polymerase III POLR3C (POLR3C)	1145.33	-0.484504	0.38812	-1.24834	0.211908	0.334349
TGME49_224600	GTP binding protein	909.42	-0.343572	0.31942	-1.07561	0.282101	0.41793
TGME49_224610	GYF domain-containing protein	1613.19	0.460016	0.222331	2.06906	0.0385403	0.0818819
TGME49_224620	hypothetical protein	4151.71	1.22304	0.205012	5.9657	2.43581e-09	1.81315e-08
TGME49_224630	zinc finger (CCCH type) motif-containing protein	1020.5	3.91793	0.684898	5.72046	1.06235e-08	7.42286e-08
TGME49_224650	mRNA capping enzyme, beta chain protein	1387.09	0.137428	0.260424	0.527707	0.597703	0.719436
TGME49_224660	transcription factor s-ii (tfiis), central domain-containing protein	1207.69	-0.0101828	0.236691	-0.0430213	0.965685	0.979536
TGME49_224670	DnaJ domain-containing protein	558.633	-0.074436	0.481278	-0.154663	0.877087	0.922758
TGME49_224675	hypothetical protein	128.741	8.26703	1.13419	7.28891	3.12469e-13	3.28613e-12
TGME49_224680	hypothetical protein	446.62	3.67938	0.404927	9.08652	1.02261e-19	1.75859e-18
TGME49_224700	hypothetical protein	2544.52	-1.05876	0.242791	-4.36078	1.296e-05	5.95577e-05
TGME49_224710	hypothetical protein	518.93	2.59519	0.417352	6.21824	5.02768e-10	4.03148e-09
TGME49_224720	SPOC domain-containing protein	552.696	-0.315573	0.315398	-1.00055	0.317042	0.456941
TGME49_224730	hypothetical protein	1791.55	0.138344	0.212602	0.650719	0.515228	0.652123
TGME49_224740	hypothetical protein	1672.79	-0.0741095	0.239825	-0.309015	0.75731	0.841194
TGME49_224750	SAG-related sequence SRS40F (SRS40F)	218.128	2.88416	0.837113	3.44537	0.000570284	0.00197537
TGME49_224760	SAG-related sequence SRS40E (SRS4)	244.763	1.39754	0.473767	2.94985	0.00317929	0.00924486
TGME49_224770	SAG-related sequence SRS40D (SRS40D)	992.202	2.15125	0.392279	5.48399	4.15832e-08	2.70505e-07
TGME49_224780	SAG-related sequence SRS40B (SRS40B)	3.41154	3.48323	3.90076	0.892962	0.371877	0.516336
TGME49_224790	SAG-related sequence SRS40A (SRS40A)	3.71003	-1.76075	3.0312	-0.580876	0.561324	0.690543
TGME49_224800	hypothetical protein	1938.42	-0.711858	0.232651	-3.05977	0.00221506	0.00671971
TGME49_224810	hypothetical protein	1815.25	1.78541	0.229662	7.7741	7.59832e-15	9.27515e-14
TGME49_224820	hypothetical protein	3875.75	0.744303	0.207507	3.58688	0.000334652	0.00121038
TGME49_224830	hypothetical protein	877.366	3.02114	0.515785	5.85736	4.70275e-09	3.40783e-08
TGME49_224840	3'5'-cyclic nucleotide phosphodiesterase domain-containing protein	2163.71	0.0769273	0.237987	0.323242	0.746512	0.833488
TGME49_224845	hypothetical protein	85.0166	2.0197	0.88076	2.29313	0.0218404	0.0501559
TGME49_224850	polyadenylate binding protein, putative	17822.9	-1.12491	0.225826	-4.98131	6.31539e-07	3.54587e-06
TGME49_224860	exosome component 2, putative	1953.52	-0.174021	0.258946	-0.672039	0.501559	0.639063
TGME49_224870	hypothetical protein	2265.19	0.19078	0.274563	0.694849	0.48715	0.626641
TGME49_224880	kinesin motor domain-containing protein	871.946	-2.39148	0.465103	-5.14184	2.72061e-07	1.60209e-06
TGME49_224890	hypothetical protein	2274.59	1.02108	0.20958	4.87201	1.10469e-06	6.00117e-06
TGME49_224900	adenylate kinase, putative	8002.26	-0.45685	0.207035	-2.20663	0.0273396	0.0613421
TGME49_224905	hypothetical protein	7.96813	4.58145	2.64247	1.73377	0.082958	0.156654
TGME49_224910	divalent cation tolerance protein, CutA1 family protein	1199.02	-0.436391	0.253505	-1.72143	0.0851723	0.160061
TGME49_224920	hypothetical protein	1801.23	-0.160493	0.268496	-0.597748	0.550008	0.682353
TGME49_224928	histone lysine demethylase JMJD4 (JMJD4)	422.015	0.708892	0.39883	1.77743	0.0754979	0.1447
TGME49_224932	hypothetical protein	1623.22	6.75522	0.440678	15.3291	4.88478e-53	4.5534e-51
TGME49_224935	hypothetical protein	3303.85	1.73984	0.193329	8.99939	2.26972e-19	3.79196e-18
TGME49_224940	hypothetical protein	1127.92	1.7743	0.31596	5.61556	1.95923e-08	1.32167e-07
TGME49_224950	calcium-dependent protein kinase CDPK5 (CDPK5)	4395.38	0.386785	0.17768	2.17687	0.0294904	0.065338
TGME49_224960	hypothetical protein	8213.81	0.761347	0.210766	3.61229	0.000303505	0.00110455
TGME49_224970	nucleolar protein,nop52 protein	3804.53	-0.31353	0.203216	-1.54284	0.122869	0.217031
TGME49_224980	hypothetical protein	2062.25	0.223015	0.21763	1.02474	0.305485	0.444939
TGME49_224990	hypothetical protein	3093.48	0.518045	0.204343	2.53518	0.011239	0.0281507
TGME49_225000	hypothetical protein	1089.23	-0.654	0.326732	-2.00164	0.0453232	0.0944336
TGME49_225005	hypothetical protein	352.903	-0.962484	0.451434	-2.13206	0.033002	0.0717127
TGME49_225010	hypothetical protein	4182.16	-1.07332	0.229708	-4.67253	2.97507e-06	1.52338e-05
TGME49_225020	hypothetical protein	2642.56	-1.61256	0.221524	-7.27938	3.35355e-13	3.5178e-12
TGME49_225028	myosin heavy chain, putative	272.007	2.1613	0.552275	3.91344	9.09895e-05	0.000366415
TGME49_225032	myosin heavy chain, putative	16.53	5.87791	2.04263	2.87762	0.00400682	0.0112948
TGME49_225050	adenosylhomocysteinase, putative	6525.89	-0.752366	0.238742	-3.15138	0.00162499	0.00510314
TGME49_225060	nucleoredoxin family protein	2594.74	-0.139212	0.229966	-0.605362	0.544939	0.678207
TGME49_225070	hypothetical protein	113.936	1.97252	0.626752	3.14722	0.00164834	0.00516277
TGME49_225080	ribosomal protein RPS18 (RPS18)	59131.9	-0.557599	0.252372	-2.20943	0.0271448	0.0610051
TGME49_225090	hypothetical protein	2123.01	0.110615	0.198158	0.558218	0.576696	0.702709
TGME49_225098	hypothetical protein	936.919	1.23361	0.30667	4.02259	5.7561e-05	0.000238351
TGME49_225102	hypothetical protein	1098.24	1.1483	0.258271	4.44611	8.7438e-06	4.15799e-05
TGME49_225105	hypothetical protein	2418.73	0.87132	0.273172	3.18963	0.00142454	0.00452926
TGME49_225108	SNF7 family protein	1365.25	-0.534718	0.290284	-1.84205	0.0654674	0.128445
TGME49_225110	AP2 domain transcription factor AP2X-2 (AP2X2)	1802.32	-0.210261	0.230853	-0.910798	0.362402	0.506705
TGME49_225120	hypothetical protein	6087.55	-0.888798	0.19709	-4.50962	6.4945e-06	3.16733e-05
TGME49_225125	pre-rRNA processing protein	1868.68	-0.139258	0.245202	-0.567933	0.570081	0.69726
TGME49_225130	hypothetical protein	1139.84	0.866651	0.320297	2.70578	0.00681448	0.0181021
TGME49_225140	BT1 family protein	204.015	6.51401	0.892464	7.2989	2.90129e-13	3.06297e-12
TGME49_225150	hypothetical protein	12264.3	-1.42663	0.196397	-7.26401	3.75768e-13	3.92166e-12
TGME49_225160	hypothetical protein	5894.57	-0.873181	0.195107	-4.47539	7.62723e-06	3.66742e-05
TGME49_225170	hypothetical protein	1734.99	-0.188359	0.227574	-0.827681	0.407851	0.550904
TGME49_225190	hypothetical protein	438.585	0.0931012	0.402073	0.231553	0.816885	0.881699
TGME49_225200	hypothetical protein	3994.87	-1.37201	0.257206	-5.33428	9.59248e-08	5.95213e-07
TGME49_225210	hypothetical protein	25.1052	-1.00523	1.16144	-0.865511	0.386759	0.53142
TGME49_225220	SCP family extracellular subfamily protein	3812.1	-1.30182	0.339958	-3.82935	0.000128484	0.000499409
TGME49_225230	hypothetical protein	2937.67	0.233685	0.300698	0.777141	0.437076	0.579588
TGME49_225240	50S ribosomal protein L13, putative	5708.64	-0.272094	0.198892	-1.36804	0.171298	0.283469
TGME49_225250	LSU ribosomal protein L14P, putative	2114.69	0.121833	0.332332	0.3666	0.713917	0.809211
TGME49_225260	DNA-directed RNA polymerase II RPB1 (POLR2A)	3217.06	-0.242594	0.194571	-1.24682	0.212465	0.335099
TGME49_225270	hypothetical protein	1390.56	-0.850006	0.278602	-3.05097	0.00228105	0.00689188
TGME49_225280	hypothetical protein	583.541	3.9922	0.328201	12.1639	4.84058e-34	1.88186e-32
TGME49_225290	GDA1/CD39 (nucleoside phosphatase) family protein	4041.08	6.87753	0.342324	20.0907	8.89826e-90	2.9197e-87
TGME49_225300	hypothetical protein	3612.2	-0.584369	0.250774	-2.33026	0.0197923	0.0460454
TGME49_225310	ARF1-directed GTPase-activating protein, putative	3204.9	-0.183956	0.228099	-0.806476	0.419969	0.563014
TGME49_225315	hypothetical protein	35.2367	0.715507	1.7257	0.414618	0.678422	0.782163
TGME49_225320	hypothetical protein	2442.63	-2.54554	0.317257	-8.02361	1.02678e-15	1.32432e-14
TGME49_225330	hypothetical protein	2805.13	-0.724391	0.2804	-2.58342	0.00978269	0.0250148
TGME49_225340	hypothetical protein	2013.27	-0.577009	0.235728	-2.44777	0.0143742	0.0347925
TGME49_225350	hypothetical protein	1479.78	0.796849	0.231763	3.4382	0.000585588	0.00202256
TGME49_225360	hypothetical protein	649.413	0.302234	0.297393	1.01628	0.309496	0.448788
TGME49_225370	hypothetical protein	209.858	6.44138	0.821691	7.83917	4.53532e-15	5.61982e-14
TGME49_225380	hypothetical protein	759.321	-0.0272638	0.29561	-0.092229	0.926516	0.957085
TGME49_225400	hypothetical protein	261.132	3.37051	0.476048	7.08018	1.43962e-12	1.42969e-11
TGME49_225410	histone H3 centromeric CENH3	2062.86	-1.94349	0.273776	-7.09883	1.25821e-12	1.25408e-11
TGME49_225413	hypothetical protein	361.109	6.69102	0.799302	8.37108	5.70917e-17	8.03299e-16
TGME49_225420	histidine triad domain-containing protein	3434.2	-0.373598	0.254202	-1.46969	0.141646	0.243182
TGME49_225430	Ras-related GTP binding A family protein	346.833	0.506778	0.493706	1.02648	0.304667	0.443983
TGME49_225440	hypothetical protein	523.494	0.397691	0.31054	1.28064	0.200319	0.320129
TGME49_225450	hypothetical protein	1383.31	0.132315	0.233288	0.567172	0.570597	0.697765
TGME49_225460	hypothetical protein	13.5318	0.996042	1.60224	0.621654	0.534169	0.668954
TGME49_225470	peptide methionine sulfoxide reductase	3285.3	-0.123354	0.18249	-0.675949	0.499073	0.636786
TGME49_225480	hypothetical protein	1682.9	-0.61847	0.230432	-2.68397	0.00727547	0.0192084
TGME49_225490	calcium-dependent protein kinase CDPK2 (CDPK2)	8860.43	-0.954298	0.256252	-3.72407	0.00019604	0.000732626
TGME49_225500	hypothetical protein	3826.62	0.112958	0.203428	0.55527	0.57871	0.704431
TGME49_225510	RAP domain-containing protein	9906.51	-0.13149	0.191181	-0.687778	0.491593	0.630675
TGME49_225520	hypothetical protein	182.525	0.406429	0.537665	0.755914	0.449701	0.591738
TGME49_225530	metal cation transporter, ZIP family protein	4536.34	-0.260118	0.170851	-1.52249	0.127887	0.223918
TGME49_225540	hypothetical protein	10548.9	2.34692	0.263238	8.91558	4.85268e-19	7.8669e-18
TGME49_225550	phosphatidylserine decarboxylase	4570.43	-0.567666	0.178809	-3.17472	0.00149983	0.00474475
TGME49_225555	hypothetical protein	8829.48	-0.15803	0.321318	-0.491818	0.622848	0.739931
TGME49_225560	hypothetical protein	12248.4	-1.34483	0.205211	-6.55344	5.62278e-11	4.84493e-10
TGME49_225570	hypothetical protein	163.209	3.4886	0.715816	4.87359	1.09589e-06	5.96126e-06
TGME49_225580	proteasome (prosome, macropain) 26S subunit, non-ATPase, 9, putative	3063.78	0.120624	0.243906	0.494552	0.620916	0.738672
TGME49_225590	hypothetical protein	293.275	3.4777	0.600145	5.79477	6.84137e-09	4.90044e-08
TGME49_225680	hypothetical protein	468.964	1.30811	0.359078	3.64298	0.000269497	0.000985591
TGME49_225690	hypothetical protein	4019.67	-1.79822	0.217833	-8.25505	1.51837e-16	2.05531e-15
TGME49_225710	mitochondrial inner membrane translocase subunit TIM17, putative	628.793	0.460639	0.361282	1.27501	0.202305	0.322485
TGME49_225720	hypothetical protein	1850.02	1.14277	0.274598	4.1616	3.16024e-05	0.000136439
TGME49_225730	membrane protein, putative	18077.7	0.419118	0.189159	2.21569	0.0267128	0.0601991
TGME49_225745	hypothetical protein	3398.29	0.8009	0.259951	3.08097	0.00206331	0.0063035
TGME49_225770	Tyrosine kinase-like (TKL) protein	887.788	0.0171435	0.432099	0.0396749	0.968352	0.980424
TGME49_225780	hypothetical protein	1597.26	-0.980308	0.23366	-4.19545	2.72329e-05	0.000118762
TGME49_225790	PDI family protein	5843.8	-0.0171624	0.234312	-0.073246	0.94161	0.965142
TGME49_225800	iron-sulfur assembly ATPase	1283.64	0.110368	0.240041	0.459788	0.645668	0.757605
TGME49_225810	BIR protein	5215.35	0.076515	0.170347	0.449172	0.653308	0.763293
TGME49_225820	hypothetical protein	1513.05	1.86758	0.365615	5.10804	3.25522e-07	1.89901e-06
TGME49_225830	hypothetical protein	1482.33	-0.36225	0.247569	-1.46323	0.143405	0.245376
TGME49_225840	hypothetical protein	1862.41	0.461586	0.263369	1.75262	0.0796674	0.151592
TGME49_225850	peptidase, M28 family protein	2571.36	0.622532	0.199613	3.1187	0.00181649	0.005625
TGME49_225860	hypothetical protein	1779.62	-1.80128	0.391105	-4.60562	4.11231e-06	2.06068e-05
TGME49_225870	hypothetical protein	5874.93	-0.536908	0.173578	-3.09317	0.00198029	0.00607492
TGME49_225880	UDP-glucose 4-epimerase	1411	0.462738	0.253464	1.82565	0.0679027	0.132368
TGME49_225890	hypothetical protein	1648.69	0.424175	0.214645	1.97617	0.048136	0.0992109
TGME49_225900	hypothetical protein	1512.83	-0.0975884	0.237574	-0.410771	0.681241	0.784091
TGME49_225905	hypothetical protein	276.084	0.0634477	0.41801	0.151785	0.879356	0.924263
TGME49_225910	hypothetical protein	645.239	-0.407058	0.321824	-1.26485	0.205926	0.327113
TGME49_225920	hypothetical protein	1674.65	-0.013097	0.309357	-0.0423361	0.966231	0.979663
TGME49_225930	triose-phosphate isomerase TPI-I (TPI-I)	9250.57	0.0469595	0.263199	0.178419	0.858394	0.90939
TGME49_225940	hypothetical protein	6485.73	0.824918	0.223249	3.69506	0.000219831	0.000815961
TGME49_225950	hypothetical protein	51.5158	3.1415	1.43404	2.19066	0.0284762	0.0635102
TGME49_225953	hypothetical protein	504.231	6.39177	1.67401	3.81824	0.000134408	0.000519299
TGME49_225955	hypothetical protein	78.6374	2.11541	1.31236	1.61191	0.106981	0.194009
TGME49_225958	hypothetical protein	15.1403	5.08357	2.31692	2.19411	0.0282277	0.0630589
TGME49_225960	STE kinase	1047.43	0.317104	0.331762	0.955817	0.339165	0.480512
TGME49_225970	mediator complex subunit MED31 (MED31)	170.384	0.221514	0.519519	0.426382	0.66983	0.776075
TGME49_225980	hypothetical protein	1208.51	0.157969	0.26725	0.591093	0.554458	0.686213
TGME49_225990	acyl transferase domain-containing protein	1036.41	-0.96557	0.388337	-2.48643	0.0129034	0.031662
TGME49_226000	ATP synthase, putative	4831.94	-0.919517	0.225018	-4.08641	4.38094e-05	0.000184765
TGME49_226010	pterin-4-alpha-carbinolamine dehydratase	1338.15	-0.445077	0.272449	-1.63361	0.10234	0.186762
TGME49_226020	transporter, major facilitator family protein	17224.2	-1.21831	0.203971	-5.97295	2.33e-09	1.73754e-08
TGME49_226030	AGC kinase	16777	-1.28681	0.197405	-6.51862	7.09568e-11	6.06311e-10
TGME49_226040	EF hand domain-containing protein	6694.3	0.391344	0.251849	1.55389	0.120212	0.213395
TGME49_226050	hypothetical protein	2927.3	0.753187	0.210938	3.57066	0.000356079	0.00128167
TGME49_226060	transmembrane amino acid transporter protein	5440.58	-0.630195	0.234029	-2.6928	0.00708547	0.0187612
TGME49_226068	DnaJ domain-containing protein	5035.22	-0.878186	0.187117	-4.69325	2.68904e-06	1.3847e-05
TGME49_226072	Ser/Thr phosphatase family protein	5274.43	0.208909	0.17747	1.17715	0.239137	0.366494
TGME49_226080	polyA polymerase	1018.61	0.148047	0.411503	0.359772	0.719018	0.81297
TGME49_226090	DEAD/DEAH box helicase domain-containing protein	702.284	-0.57026	0.284606	-2.00368	0.0451044	0.0940258
TGME49_226100	haloacid dehalogenase family hydrolase domain-containing protein	1123.36	2.62218	0.316614	8.28194	1.21182e-16	1.65676e-15
TGME49_226110	Copper-exporting ATPase	519.233	3.582	0.391908	9.1399	6.25088e-20	1.08866e-18
TGME49_226220	alveolin domain containing intermediate filament IMC9 (ALV6)	1630.64	-1.72543	0.230898	-7.47268	7.85784e-14	8.73413e-13
TGME49_226230	hypothetical protein	57.7093	5.07707	1.43063	3.54883	0.000386952	0.00138308
TGME49_226240	bud site selection protein, putative	984.532	0.0718305	0.248449	0.289116	0.772493	0.849083
TGME49_226245	hypothetical protein	113.141	6.95939	1.11011	6.2691	3.63145e-10	2.94065e-09
TGME49_226250	DEAD (Asp-Glu-Ala-Asp) box polypeptide DDX3X (DDX3X)	12911.9	-1.05296	0.154165	-6.83011	8.48515e-12	7.91851e-11
TGME49_226260	hypothetical protein	8932.99	0.871146	0.198712	4.38397	1.16538e-05	5.41623e-05
TGME49_226270	hypothetical protein	2394.3	-0.0115797	0.229242	-0.0505127	0.959714	0.976559
TGME49_226280	ribosomal protein L28, putative	1312.95	0.402077	0.244534	1.64426	0.100123	0.183235
TGME49_226290	hypothetical protein	6058.37	-0.662612	0.229174	-2.8913	0.0038365	0.0108811
TGME49_226300	2,4-dienoyl CoA reductase 2, peroxisomal family protein	537.609	2.4029	0.436116	5.50977	3.59294e-08	2.35595e-07
TGME49_226310	zinc finger (CCCH type) motif-containing protein	1292.25	1.41296	0.283686	4.98073	6.33458e-07	3.55204e-06
TGME49_226320	hypothetical protein	769.008	0.318303	0.368609	0.863524	0.387849	0.532295
TGME49_226330	hypothetical protein	595.408	0.260547	0.295861	0.88064	0.378513	0.523517
TGME49_226340	hypothetical protein	3304.51	-0.545876	0.205504	-2.65628	0.0079008	0.0206534
TGME49_226350	hypothetical protein	917.536	1.43562	0.356103	4.03148	5.54275e-05	0.000230798
TGME49_226370	dgat2l1-prov protein	2336.17	0.542522	0.305974	1.7731	0.0762125	0.145728
TGME49_226380	hypothetical protein	13277.1	-0.910351	0.226462	-4.01988	5.8229e-05	0.000240874
TGME49_226385	hypothetical protein	21.363	1.37837	1.88269	0.73213	0.464089	0.604946
TGME49_226390	hypothetical protein	1202.77	1.10366	0.303675	3.63434	0.000278691	0.00101786
TGME49_226400	lipoic acid synthase LIPA (LIPA)	3130.19	-0.408789	0.197801	-2.06667	0.0387652	0.0822319
TGME49_226410	EF-1 guanine nucleotide exchange domain-containing protein	17222.9	-1.46938	0.204127	-7.19835	6.09459e-13	6.24144e-12
TGME49_226420	peptidase family M3 protein	17886.2	2.26921	0.227993	9.95298	2.44741e-23	5.28318e-22
TGME49_226430	reticulon protein	20409.2	-0.111635	0.152722	-0.730974	0.464795	0.60577
TGME49_226440	SWI2/SNF2-containing protein RAD16 (RAD16)	1997.46	-0.0243473	0.229038	-0.106302	0.915342	0.948467
TGME49_226450	hypothetical protein	39.2484	0.753665	1.59858	0.471458	0.637314	0.751466
TGME49_226460	hypothetical protein	836.808	0.0507026	0.281384	0.18019	0.857003	0.909091
TGME49_226470	hypothetical protein	1779.61	-0.479753	0.208252	-2.30371	0.0212388	0.0489526
TGME49_226480	DNA topoisomerase family protein	378.883	-0.184147	0.378937	-0.485957	0.626997	0.742709
TGME49_226490	hypothetical protein	97.9803	1.53749	1.09034	1.41011	0.158508	0.26579
TGME49_226500	hypothetical protein	9232.65	-0.792077	0.253734	-3.12168	0.00179822	0.00557474
TGME49_226510	Sec23/Sec24 trunk domain-containing protein	1815.41	-0.00688917	0.225771	-0.030514	0.975657	0.985739
TGME49_226515	hypothetical protein	146.823	1.28353	0.701066	1.83082	0.0671273	0.131106
TGME49_226520	hypothetical protein	3347.97	-0.385722	0.194919	-1.97889	0.0478289	0.0987367
TGME49_226532	hypothetical protein	32.7446	0.995593	1.17496	0.847339	0.396806	0.540596
TGME49_226540	protein kinase	1666.81	-0.412986	0.343889	-1.20093	0.229778	0.355435
TGME49_226550	TBC domain containing protein	2874.03	-0.211133	0.240156	-0.87915	0.37932	0.524237
TGME49_226560	zinc finger (CCCH type) motif-containing protein	1636.6	0.619043	0.299676	2.06571	0.0388559	0.0823604
TGME49_226565	hypothetical protein	58.7454	1.99278	0.873548	2.28125	0.0225339	0.0516328
TGME49_226570	hypothetical protein	27482.1	-1.56118	0.247753	-6.30135	2.95066e-10	2.40599e-09
TGME49_226580	hypothetical protein	6735.71	-0.436484	0.222614	-1.96072	0.0499121	0.102255
TGME49_226590	cytochrome C oxidase subunit IIa, putative	13262.7	-1.04174	0.235776	-4.41834	9.94598e-06	4.67815e-05
TGME49_226600	syntaxin 5, putative	1931.43	0.0437537	0.27372	0.159848	0.873001	0.919638
TGME49_226610	hypothetical protein	179.678	3.20449	0.625727	5.12123	3.03549e-07	1.77604e-06
[truncated: 6,204 more rows]
