# Supplementary material for: Identification of a Master Regulator of Differentiation in Toxoplasma
Source: Cell. 2020 Jan 23;180(2):359–372.e16. doi: 10.1016/j.cell.2019.12.013 (PMC6978799; doi:10.1016/j.cell.2019.12.013)
Supplement: Data S2. Data from Libraries Used in Cas9-Mediated Screening for Differentiation Mutants, Related to Figure 1 — Both raw gRNA counts and analysis at the gRNA and gene level are provided. [file mmc2.xlsx]

## Sheet: DNA_binding_libraries
ID	Description	Lib1	Lib2	Phenotype	category
TGME49_273100	3'-5' exonuclease domain-containing protein	1	0	-2.39	Candidate
TGME49_305780	5'-3' exoribonuclease, putative	1	0	-5.1	Candidate
TGME49_218820	alba 2	1	0	0.68	Candidate
TGME49_000000	Non-cutting guides	1	1	N/A	Non.cutting
TGME49_123456	mNeonGreen reporter	1	1	N/A	mNG
TGME49_200385	Myb family DNA-binding domain-containing protein	0	1	0.98	Candidate
TGME49_253380	AP2 domain transcription factor AP2III-2	1	0	-3.22	Candidate
TGME49_201200	zinc finger (CCCH type) motif-containing protein	0	1	-3.11	Candidate
TGME49_299020	AP2 domain transcription factor AP2III-4	1	0	-0.59	Candidate
TGME49_201790	FHA domain-containing protein	0	1	-3.7	Candidate
TGME49_202490	AP2 domain transcription factor AP2VIIa-7	0	1	-2.76	Candidate
TGME49_202840	FHA domain-containing protein	0	1	-3.54	Candidate
TGME49_318470	AP2 domain transcription factor AP2IV-4	1	0	-3.37	Candidate
TGME49_211720	AP2 domain transcription factor AP2IV-5	1	0	-1.29	Candidate
TGME49_267460	AP2 domain transcription factor AP2IX-1	1	0	0.38	Candidate
TGME49_264485	AP2 domain transcription factor AP2IX-3	1	0	-3.67	Candidate
TGME49_288950	AP2 domain transcription factor AP2IX-4	1	0	1.92	Candidate
TGME49_202900	zinc finger (CCCH type) motif-containing protein	0	1	0.89	Candidate
TGME49_203050	AP2 domain transcription factor AP2VIIa-6	0	1	1.27	Candidate
TGME49_203690	AP2 domain transcription factor AP2VIIa-5	0	1	0.89	Candidate
TGME49_203710	AP2 domain transcription factor AP2VIIa-4	0	1	-0.56	Candidate
TGME49_306620	AP2 domain transcription factor AP2IX-9	1	0	1.56	Candidate
TGME49_203950	Myb family DNA-binding domain-containing protein	0	1	-5.25	Candidate
TGME49_204130	perforin-like protein PLP1	1	1	1.13	Nonessential.genes
TGME49_205650	AP2 domain transcription factor AP2VIIa-3	0	1	-2.5	Candidate
TGME49_240900	AP2 domain transcription factor AP2VI-2	1	0	-2.74	Candidate
TGME49_206650	zinc finger, c2h2 type domain-containing protein	0	1	0.56	Candidate
TGME49_208020	AP2 domain transcription factor AP2Ib-1	0	1	-0.09	Candidate
TGME49_208580	putative DNA ligase 1	1	1	-5.23	Essential.genes
TGME49_210408	HMG (high mobility group) box domain-containing protein	0	1	-0.28	Candidate
TGME49_213400	zinc finger (CCCH type) motif-containing protein	0	1	-0.94	Candidate
TGME49_213660	zinc finger (CCCH type) motif-containing protein	0	1	0.32	Candidate
TGME49_213890	Myb family DNA-binding domain-containing protein	0	1	-2.72	Candidate
TGME49_214190	SAG-related sequence SRS46	1	1	0.42	Nonessential.genes
TGME49_282210	AP2 domain transcription factor AP2VIIa-8	1	0	-0.05	Candidate
TGME49_214270	putative translation initiation factor IF-2	1	1	-5.99	Essential.genes
TGME49_214820	G-patch domain-containing protein	0	1	-4.12	Candidate
TGME49_214840	AP2 domain transcription factor AP2X-7	0	1	-3.39	Candidate
TGME49_214960	AP2 domain transcription factor AP2X-8	0	1	-2.34	Candidate
TGME49_215340	AP2 domain transcription factor AP2X-10	0	1	-0.82	Candidate
TGME49_273660	AP2 domain transcription factor AP2VIII-3	1	0	0.06	Candidate
TGME49_215570	AP2 domain transcription factor AP2X-11	0	1	-0.56	Candidate
TGME49_215895	AP2 domain-containing protein	0	1	0.74	Candidate
TGME49_271030	AP2 domain transcription factor AP2VIII-6	1	0	0.06	Candidate
TGME49_216220	AP2 domain transcription factor AP2XI-5	0	1	-4.57	Candidate
TGME49_216400	meiotic recombination protein DMC1 family protein	1	1	-0.1	Nonessential.genes
TGME49_217500	HMG (high mobility group) box domain-containing protein	0	1	0.89	Candidate
TGME49_217700	AP2 domain transcription factor AP2XII-2	0	1	-1.16	Candidate
TGME49_218300	zinc finger (CCCH type) motif-containing protein	0	1	1.21	Candidate
TGME49_218358	zinc knuckle domain-containing protein	0	1	-2.35	Candidate
TGME49_218362	zinc finger protein ZFP1	0	1	1.83	Candidate
TGME49_237090	AP2 domain transcription factor AP2X-5	1	0	-3.54	Candidate
TGME49_237425	AP2 domain transcription factor AP2X-6	1	0	0.2	Candidate
TGME49_218960	AP2 domain transcription factor AP2XII-1	0	1	-3.73	Candidate
TGME49_219120	zinc finger (CCCH type) motif-containing protein	0	1	2.32	Candidate
TGME49_215150	AP2 domain transcription factor AP2X-9	1	0	-2.29	Candidate
TGME49_219700	putative DNA replication licensing factor MCM4	1	1	-5.43	Essential.genes
TGME49_219828	HMG (high mobility group) box domain-containing protein	0	1	0.96	Candidate
TGME49_220530	AP2 domain transcription factor AP2V-1	0	1	0.77	Candidate
TGME49_221910	AN1 family Zinc finger domain-containing protein	0	1	-2.38	Candidate
TGME49_221980	U1 zinc finger protein	0	1	-2.25	Candidate
TGME49_223668	LYAR-type C2HC zinc finger protein	0	1	0.52	Candidate
TGME49_224050	AP2 domain transcription factor AP2X-4	0	1	-3.71	Candidate
TGME49_224230	AP2 domain transcription factor AP2X-3	0	1	-5.22	Candidate
TGME49_225110	AP2 domain transcription factor AP2X-2	0	1	-0.57	Candidate
TGME49_226310	zinc finger (CCCH type) motif-containing protein	0	1	1.1	Candidate
TGME49_226560	zinc finger (CCCH type) motif-containing protein	0	1	-4.2	Candidate
TGME49_227360	ribosomal protein RPL3	1	1	-5.9	Essential.genes
TGME49_227560	IWS1 transcription factor, putative	0	1	-0.72	Candidate
TGME49_227900	AP2 domain transcription factor AP2X-1	0	1	-2.94	Candidate
TGME49_228990	zinc finger (CCCH type) motif-containing protein	0	1	0.99	Candidate
TGME49_310160	argonaute AGO	1	0	-0.51	Candidate
TGME49_259250	ATP-dependent DNA helicase, RecQ family protein	1	0	-1.46	Candidate
TGME49_282200	ATPase, AAA family protein	1	0	0.74	Candidate
TGME49_229370	AP2 domain transcription factor AP2VIII-1	0	1	-0.16	Candidate
TGME49_221420	Chromosome-associated kinesin KLP1, putative	1	0	-0.43	Candidate
TGME49_218210	Chromosome-associated kinesin KLP1, putative	1	0	-3.64	Candidate
TGME49_233080	G-patch domain-containing protein	0	1	-4.9	Candidate
TGME49_267470	cold-shock DNA-binding domain-containing protein	1	0	0.59	Candidate
TGME49_233120	AP2 domain transcription factor AP2VIII-2	0	1	-3.38	Candidate
TGME49_204472	cyclic nucleotide-binding domain-containing protein	1	0	1.54	Candidate
TGME49_266900	cyclin, N-terminal domain-containing protein	1	0	1.72	Candidate
TGME49_226250	DEAD (Asp-Glu-Ala-Asp) box polypeptide DDX3X	1	0	-4.25	Candidate
TGME49_313010	DEAD (Asp-Glu-Ala-Asp) box polypeptide DDX6	1	0	-0.38	Candidate
TGME49_263820	DEAD/DEAH box helicase domain-containing protein	1	0	0.64	Candidate
TGME49_268290	DEAD/DEAH box helicase domain-containing protein	1	0	-1.63	Candidate
TGME49_230080	DEAD/DEAH box helicase domain-containing protein	1	0	-2.3	Candidate
TGME49_241140	DEAD/DEAH box helicase domain-containing protein	1	0	-2.9	Candidate
TGME49_266110	DEAD/DEAH box helicase domain-containing protein	1	0	-4.47	Candidate
TGME49_288680	endonuclease IV APN	1	0	0.26	Candidate
TGME49_235540	putative eukaryotic initiation factor-2 beta	1	1	-5.6	Essential.genes
TGME49_240460	AP2 domain transcription factor AP2VI-1	0	1	0.69	Candidate
TGME49_203830	FHA domain-containing protein	1	0	-0.44	Candidate
TGME49_240590	DNA-directed RNA polymerase II RPB5	1	1	-5.78	Essential.genes
TGME49_242090	zinc finger (CCCH type) motif-containing protein	0	1	-0.36	Candidate
TGME49_243920	putative DNA replication licensing factor MCM5	1	1	-5.35	Essential.genes
TGME49_251620	flap structure-specific endonuclease 1, putative	1	0	-3.9	Candidate
TGME49_244510	AP2 domain transcription factor AP2VI-3	0	1	-1.45	Candidate
TGME49_244840	zinc knuckle domain-containing protein	0	1	-3.58	Candidate
TGME49_245570	origin recognition complex subunit 2 protein	1	1	-5.2	Essential.genes
TGME49_283840	GATA zinc finger domain-containing protein	1	0	-4.72	Candidate
TGME49_257990	heat shock protein 101, putative	1	0	0.05	Candidate
TGME49_209770	helicase, putative	1	0	-4.09	Candidate
TGME49_246200	zinc finger (CCCH type) motif-containing protein	0	1	-1.04	Candidate
TGME49_246660	AP2 domain transcription factor AP2XII-3	0	1	-0.92	Candidate
TGME49_247700	AP2 domain transcription factor AP2XII-4	0	1	-5.12	Candidate
TGME49_247730	AP2 domain transcription factor AP2XII-5	0	1	-2.05	Candidate
TGME49_230160	hypothetical protein	1	0	2.11	Candidate
TGME49_224130	hypothetical protein	1	0	1.47	Candidate
TGME49_241170	hypothetical protein	1	0	0.03	Candidate
TGME49_271250	hypothetical protein	1	0	0.03	Candidate
TGME49_313725	hypothetical protein	1	0	-0.06	Candidate
TGME49_260570	hypothetical protein	1	0	-0.25	Candidate
TGME49_321430	hypothetical protein	1	0	-0.35	Candidate
TGME49_311070	hypothetical protein	1	0	-0.63	Candidate
TGME49_222250	hypothetical protein	1	0	-0.78	Candidate
TGME49_313220	hypothetical protein	1	0	-0.99	Candidate
TGME49_316510	hypothetical protein	1	0	-1.05	Candidate
TGME49_244680	hypothetical protein	1	0	-1.97	Candidate
TGME49_250330	hypothetical protein	1	0	-2.6	Candidate
TGME49_212980	hypothetical protein	1	0	-2.64	Candidate
TGME49_203060	hypothetical protein	1	0	-2.78	Candidate
TGME49_217620	hypothetical protein	1	0	-3.34	Candidate
TGME49_312618	hypothetical protein	1	0	-4.13	Candidate
TGME49_309040	hypothetical protein	1	0	-4.58	Candidate
TGME49_255635	hypothetical protein	1	0	-4.83	Candidate
TGME49_256030	hypothetical protein	1	0	-5.03	Candidate
TGME49_248270	zinc finger (CCCH type) motif-containing protein	0	1	0.28	Candidate
TGME49_249190	AP2 domain transcription factor AP2XII-6	0	1	1.43	Candidate
TGME49_286440	malic enzyme	1	0	-4.01	Candidate
TGME49_316220	mediator complex subunit MED6	1	0	-0.96	Candidate
TGME49_306280	mediator complex subunit MED7	1	0	-3.8	Candidate
TGME49_304730	Mob1/phocein family protein	1	0	1.52	Candidate
TGME49_278060	Mre11 DNA-binding domain-containing protein	1	0	-0.92	Candidate
TGME49_221190	mrna cleavage factor family protein, putative	1	0	-1.09	Candidate
TGME49_250800	AP2 domain transcription factor AP2XII-8	0	1	-4.32	Candidate
TGME49_251740	AP2 domain transcription factor AP2XII-9	0	1	-4.32	Candidate
TGME49_252370	AP2 domain transcription factor AP2III-1	0	1	-2.98	Candidate
TGME49_253500	hypothetical protein	1	1	0.76	Nonessential.genes
TGME49_254650	zinc finger protein	0	1	-3.31	Candidate
TGME49_255190	myosin C	1	1	2.25	Nonessential.genes
TGME49_255220	AP2 domain transcription factor AP2VIIb-3	0	1	0.3	Candidate
TGME49_227960	PCI domain-containing protein	1	0	-3.33	Candidate
TGME49_292220	PCI domain-containing protein	1	0	-4.39	Candidate
TGME49_270840	poly(ADP-ribose) polymerase catalytic domain-containing protein	1	0	0.1	Candidate
TGME49_224850	polyadenylate binding protein, putative	1	0	-4.12	Candidate
TGME49_231970	pre-mRNA processing splicing factor PRP8	1	0	-3.84	Candidate
TGME49_247460	proliferating cell nuclear antigen PCNA1	1	0	-4.69	Candidate
TGME49_279390	proliferation-associated protein 2G4, putative	1	0	-0.88	Candidate
TGME49_260600	Pumilio-family RNA binding repeat-containing protein	1	0	-0.34	Candidate
TGME49_267030	ribonuclease type III Dicer	1	0	-4.03	Candidate
TGME49_203540	RNA binding protein, putative	1	0	0.86	Candidate
TGME49_299030	RNA recognition motif 2 protein	1	0	0.81	Candidate
TGME49_313910	RNA recognition motif 2 protein	1	0	-5.42	Candidate
TGME49_217540	RNA recognition motif-containing protein	1	0	1.98	Candidate
TGME49_321630	RNA recognition motif-containing protein	1	0	0.55	Candidate
TGME49_272440	RNA recognition motif-containing protein	1	0	0.39	Candidate
TGME49_262620	RNA recognition motif-containing protein	1	0	-2.1	Candidate
TGME49_264610	RNA recognition motif-containing protein	1	0	-3.94	Candidate
TGME49_236540	RNA recognition motif-containing protein	1	0	-4.66	Candidate
TGME49_291930	RNA recognition motif-containing protein	1	0	-4.82	Candidate
TGME49_211420	RNA recognition motif-containing protein	1	0	-5.22	Candidate
TGME49_270880	RNA recognition motif-containing protein	1	0	-5.73	Candidate
TGME49_205180	RNA recognition motif-containing protein	1	0	-5.79	Candidate
TGME49_310060	small nuclease	1	0	1.45	Candidate
TGME49_319530	splicing factor SF2	1	0	-0.02	Candidate
TGME49_319850	splicing factor U2AF family SnRNP auxilary factor large subunit, RRM domain-containing protein	1	0	-3.52	Candidate
TGME49_314055	splicing factor, putative	1	0	0.55	Candidate
TGME49_209570	suppressor of mitotic defects protein	1	0	1.26	Candidate
TGME49_245720	SWI2/SNF2-containing protein	1	0	-0.25	Candidate
TGME49_258680	TATA-box binding protein TBP2	1	0	-3.73	Candidate
TGME49_269660	TFIIH basal transcription factor complex helicase XPB subunit	1	0	-2.54	Candidate
TGME49_244160	transcription initiation factor TFIID complex subunit TAF12	1	0	-2.03	Candidate
TGME49_249370	translation initiation factor SUI1, putative	1	0	1.86	Candidate
TGME49_226720	translin family protein	1	0	0.29	Candidate
TGME49_255310	zinc finger (CCCH type) motif-containing protein	0	1	0.7	Candidate
TGME49_306380	U1 zinc finger protein	1	0	-0.91	Candidate
TGME49_256820	zinc finger (CCCH type) motif-containing protein	0	1	-4.96	Candidate
TGME49_258210	DNA-directed RNA polymerase II RPB2	1	1	-5.1	Essential.genes
TGME49_311100	zinc finger (CCCH type) motif-containing protein	1	0	2.38	Candidate
TGME49_258530	flagellar associated protein	1	1	0.66	Nonessential.genes
TGME49_262000	AP2 domain transcription factor AP2VIIb-2	0	1	0.61	Candidate
TGME49_224630	zinc finger (CCCH type) motif-containing protein	1	0	1.07	Candidate
TGME49_266785	zinc finger (CCCH type) motif-containing protein	1	0	0.96	Candidate
TGME49_262420	AP2 domain transcription factor APVIIb-1/ADA2-B	0	1	-0.05	Candidate
TGME49_262780	FHA domain-containing protein	0	1	-2.67	Candidate
TGME49_257130	zinc finger (CCCH type) motif-containing protein	1	0	0.79	Candidate
TGME49_219670	zinc finger (CCCH type) motif-containing protein	1	0	0.63	Candidate
TGME49_263720	HMG (high mobility group) box domain-containing protein	0	1	-0.67	Candidate
TGME49_264120	Myb family DNA-binding domain-containing protein	0	1	-4.61	Candidate
TGME49_267600	FHA domain-containing protein	0	1	0.74	Candidate
TGME49_253790	zinc finger (CCCH type) motif-containing protein	1	0	0.34	Candidate
TGME49_268570	zinc finger (CCCH type) motif-containing protein	0	1	-4.23	Candidate
TGME49_269010	AP2 domain transcription factor AP2VIII-7	0	1	-1.01	Candidate
TGME49_269940	zinc finger motif, C2HC5-type protein	0	1	-2.28	Candidate
TGME49_271200	AP2 domain transcription factor AP2VIII-5	0	1	0.69	Candidate
TGME49_272710	AP2 domain transcription factor AP2VIII-4	0	1	-0.21	Candidate
TGME49_275480	Myb family DNA-binding domain-containing protein	0	1	-4.24	Candidate
TGME49_278040	G-patch domain-containing protein	0	1	-3.4	Candidate
TGME49_280460	AP2 domain transcription factor AP2VIIa-2	0	1	1.16	Candidate
TGME49_280470	AP2 domain transcription factor AP2VIIa-1	0	1	0.07	Candidate
TGME49_282220	AP2 domain transcription factor AP2VIIa-9	0	1	-0.67	Candidate
TGME49_285895	AP2 domain transcription factor AP2V-2	0	1	-3.66	Candidate
TGME49_287980	FHA domain-containing protein	0	1	-3.15	Candidate
TGME49_289710	AP2 domain transcription factor AP2IX-5	0	1	-5.29	Candidate
TGME49_290180	AP2 domain transcription factor AP2IX-6	0	1	-3.53	Candidate
TGME49_290630	AP2 domain transcription factor AP2IX-7	0	1	-4.22	Candidate
TGME49_290930	Mnd1 family protein	1	1	0.75	Nonessential.genes
TGME49_291860	HORMA domain-containing protein	1	1	1.95	Nonessential.genes
TGME49_294785	zinc finger (CCCH type) motif-containing protein	0	1	0.86	Candidate
TGME49_294840	zinc finger (CCCH type) motif-containing protein	0	1	0.69	Candidate
TGME49_299150	AP2 domain transcription factor AP2III-3	0	1	-0.64	Candidate
TGME49_293710	Zn-finger in Ran binding protein and others domain-containing protein	1	0	0.06	Candidate
TGME49_278240	Zn-finger in Ran binding protein and others domain-containing protein	1	0	-1.17	Candidate
TGME49_227660	DNA methyltransferase 2, putative	1	0	-1.48	Candidate
TGME49_236080	replication factor-a protein 1 (rpa1) subfamily protein	1	0	-3.35	Candidate
TGME49_261580	histone H2AX	1	0	2.95	Candidate
TGME49_305460	methionine aminopeptidase 2, putative	1	0	-4.01	Candidate
TGME49_315600	MCM2/3/5 family protein	1	0	0.04	Candidate
TGME49_305220	C-Myc-binding family protein	0	1	1.44	Candidate
TGME49_306000	AP2 domain transcription factor AP2IX-8	0	1	-2.64	Candidate
TGME49_306040	CHY zinc finger protein	0	1	0.85	Candidate
TGME49_306320	Myb family DNA-binding domain-containing protein	0	1	0.9	Candidate
TGME49_309200	zinc finger (CCCH type) motif-containing protein	0	1	0.41	Candidate
TGME49_309410	AP2 domain transcription factor AP2XI-1	0	1	0.55	Candidate
TGME49_309590	rhoptry protein ROP1	1	1	1.59	Nonessential.genes
TGME49_310900	AP2 domain transcription factor AP2XI-2	0	1	-5.07	Candidate
TGME49_310950	AP2 domain transcription factor AP2XI-3	0	1	-4.42	Candidate
TGME49_311440	SAG-related sequence SRS50	1	1	2.92	Nonessential.genes
TGME49_311450	zinc finger, c2h2 type domain-containing protein	0	1	-4.64	Candidate
TGME49_313740	zinc finger (CCCH type) motif-containing protein	0	1	1.11	Candidate
TGME49_314860	zinc knuckle domain-containing protein	0	1	-1.53	Candidate
TGME49_315760	AP2 domain transcription factor AP2XI-4	0	1	0.29	Candidate
TGME49_316110	ribosomal protein RPS15	1	1	-6.71	Essential.genes
TGME49_318610	AP2 domain transcription factor AP2IV-3	0	1	1.68	Candidate
TGME49_320600	cold-shock DNA-binding domain-containing protein	0	1	0.66	Candidate
TGME49_320680	AP2 domain transcription factor AP2IV-2	0	1	-0.91	Candidate
TGME49_320700	AP2 domain transcription factor AP2IV-1	0	1	-4.19	Candidate
TGME49_321450	Myb family DNA-binding domain-containing protein	0	1	-4.21	Candidate
TGME49_321560	zinc knuckle domain-containing protein	0	1	-3.33	Candidate

## Sheet: L1_raw_gRNA_counts
ID	Input_Lib	Bulk_BZ_10d	Bulk_BZ_7d	Sorted_10d_BZ	Sorted_7d_BZ	TZ_p4	TZ_p5	TZ_p6	TZ_p7	TZ_p8
TGME49_288680-1	457	861	853	811	682	779	765	1012	1029	749
TGME49_268290-1	487	114	64	115	46	82	55	46	80	48
TGME49_221420-3	476	629	716	943	654	624	756	721	644	420
TGME49_286440-1	168	115	89	18	22	174	75	105	98	65
TGME49_264610-2	247	8	8	8	8	10	4	3	2	0
TGME49_226720-5	3558	2926	3242	3296	2588	2542	2079	2460	2629	2786
TGME49_221420-4	216	126	127	107	118	127	104	124	127	85
TGME49_291930-1	406	166	118	206	148	196	131	221	231	170
TGME49_306280-3	241	21	19	54	7	41	16	21	18	15
TGME49_253380-3	573	72	66	102	72	98	52	50	45	25
TGME49_264485-2	337	147	146	144	131	105	116	121	113	71
TGME49_227660-3	602	1529	1834	1240	1422	1262	1187	1731	1849	1897
TGME49_249370-5	805	805	947	1026	867	429	592	788	1262	1227
TGME49_272440-5	608	144	174	122	106	119	164	170	60	89
TGME49_241170-2	1900	1047	1133	979	864	1222	906	994	1358	1568
TGME49_256030-2	602	115	99	105	88	146	69	83	78	58
TGME49_264485-3	184	405	524	513	385	293	277	373	329	492
TGME49_209570-3	401	113	132	160	119	71	53	55	98	68
TGME49_224850-5	718	17	5	13	3	33	6	8	12	15
TGME49_217620-2	1040	10	7	20	5	22	7	1	10	3
TGME49_306280-4	502	8	2	7	2	11	0	2	4	1
TGME49_315600-4	380	83	103	81	147	170	74	75	103	34
TGME49_257990-2	564	448	579	541	374	406	383	421	355	350
TGME49_205180-1	698	126	144	110	114	97	65	76	90	93
TGME49_218820-2	456	183	136	175	149	176	81	78	83	46
TGME49_231970-3	431	24	20	17	11	32	17	6	10	3
TGME49_227960-3	748	50	31	37	25	52	23	38	18	22
TGME49_311440-4	541	1658	1646	1863	1559	1431	1336	1594	1784	1864
TGME49_282200-2	922	918	1042	914	861	1210	998	980	905	708
TGME49_311070-3	1234	319	332	368	275	613	295	327	180	90
TGME49_204472-2	383	698	699	680	632	698	493	710	986	902
TGME49_309590-1	659	264	278	301	237	237	212	217	239	231
TGME49_271250-4	1445	970	919	1006	860	634	475	639	705	721
TGME49_267470-4	1319	3194	3467	2898	2716	2565	2572	2815	3180	2728
TGME49_227360-1	562	18	14	41	11	30	18	14	10	6
TGME49_204130-3	352	152	127	129	98	121	49	80	73	72
TGME49_245720-2	826	691	806	787	708	535	551	688	644	624
TGME49_227960-1	1104	383	285	511	328	336	294	359	542	410
TGME49_257130-2	1537	1621	1664	1957	1504	1508	1306	1675	1899	1816
TGME49_267460-1	1708	721	716	893	685	605	512	562	605	688
TGME49_250330-1	773	737	872	1070	793	891	681	615	668	450
TGME49_222250-1	882	658	773	746	626	683	713	701	721	688
TGME49_269660-5	260	3	1	4	2	3	1	2	1	0
TGME49_237090-1	689	164	118	189	124	273	112	177	193	111
TGME49_267030-4	841	940	947	1021	750	590	646	747	857	748
TGME49_251620-3	282	12	4	8	0	10	1	1	7	0
TGME49_224130-2	346	666	629	767	623	541	402	562	622	423
TGME49_212980-1	1023	7	2	19	0	23	13	6	7	7
TGME49_221190-4	682	79	104	188	95	151	62	102	153	60
TGME49_269660-3	765	573	507	686	528	537	438	626	896	688
TGME49_211720-2	2609	230	257	332	281	373	222	200	217	209
TGME49_240590-1	539	156	137	257	137	159	73	127	169	107
TGME49_312618-3	1652	338	338	357	190	335	282	387	502	460
TGME49_311070-1	1911	1053	1107	1148	790	1382	965	872	575	308
TGME49_258210-4	329	9	10	16	14	13	3	2	5	0
TGME49_316510-2	159	120	174	169	117	96	87	84	145	163
TGME49_240590-5	851	71	57	54	88	56	24	46	52	25
TGME49_255635-5	1002	1022	1125	1220	968	701	777	1037	1546	1987
TGME49_288950-3	696	497	506	557	331	648	408	427	226	253
TGME49_219670-2	644	423	542	645	491	415	381	436	421	277
TGME49_224850-2	1552	234	192	236	121	308	125	221	222	138
TGME49_313220-3	639	337	407	460	259	280	274	329	388	296
TGME49_262620-4	887	9	14	29	10	34	7	5	14	3
TGME49_230160-2	541	1425	1752	1899	1529	1705	1661	1880	2030	1396
TGME49_299020-2	607	1118	1458	1397	1180	1227	1197	1415	1387	1062
TGME49_313220-4	879	434	523	373	380	327	347	388	462	413
TGME49_240900-1	324	282	374	347	443	286	324	344	297	216
TGME49_319530-4	2212	531	735	522	482	823	518	464	367	177
TGME49_273100-5	229	32	19	24	14	81	29	31	5	4
TGME49_270840-3	2547	302	355	277	114	320	209	194	171	85
TGME49_261580-4	1304	2232	2604	2400	2091	2753	2398	2388	1983	1726
TGME49_271250-2	1207	5471	6130	5628	5029	4882	4717	5324	5794	4514
TGME49_226250-3	309	135	138	173	137	126	85	138	257	210
TGME49_269660-1	391	24	20	25	5	19	10	6	3	2
TGME49_282210-1	407	89	85	81	73	81	62	70	53	53
TGME49_000000-5	306	130	150	152	88	80	59	79	78	124
TGME49_273660-5	474	13	6	27	0	41	16	3	4	3
TGME49_282210-4	67	1	1	2	1	0	0	1	1	0
TGME49_272440-2	769	1554	1830	1650	1171	1382	1418	1539	1880	1671
TGME49_255190-5	427	230	309	214	159	208	129	160	115	65
TGME49_270840-4	1343	282	277	331	237	338	248	267	322	233
TGME49_305780-4	1379	203	293	358	145	191	162	227	339	230
TGME49_306380-5	517	179	216	171	236	50	42	83	102	284
TGME49_316110-3	624	865	861	973	903	502	626	900	1265	1604
TGME49_321430-3	613	417	490	578	330	523	410	475	504	311
TGME49_282210-3	1562	3902	4424	4177	3861	3785	3326	3363	3063	2888
TGME49_291860-2	408	1600	1941	1631	1494	1485	1379	1641	1724	1635
TGME49_253500-5	813	835	1074	833	951	806	681	663	441	516
TGME49_291860-1	456	184	231	272	194	316	170	200	246	133
TGME49_305780-2	1088	193	169	176	109	163	94	156	208	139
TGME49_249370-1	719	1566	1792	1588	1543	1323	1352	1754	2141	1835
TGME49_316220-5	428	12	9	17	3	6	4	4	2	1
TGME49_244160-3	1391	74	37	60	40	72	35	45	27	25
TGME49_226720-1	437	1517	1739	1873	1513	1281	1371	2258	3492	4842
TGME49_204130-1	440	207	179	162	217	297	201	198	198	135
TGME49_309040-3	408	240	238	277	208	287	191	297	332	208
TGME49_266785-2	210	53	43	68	37	59	23	41	52	18
TGME49_288680-4	147	690	821	982	804	448	454	711	985	920
TGME49_288950-5	187	3422	3665	3832	3680	2216	2621	3947	4931	5188
TGME49_203830-4	1262	300	378	316	389	287	222	202	256	216
TGME49_253790-2	224	105	112	162	137	191	127	108	130	93
TGME49_222250-4	950	1260	1490	1337	1135	1274	1110	1453	1398	1345
TGME49_253380-1	865	25	18	29	26	117	28	12	15	12
TGME49_253380-5	385	19	30	24	13	103	50	41	7	17
TGME49_267460-5	429	79	118	62	21	138	92	93	36	25
TGME49_259250-2	169	6	1	13	0	9	5	3	2	2
TGME49_251620-5	366	74	73	111	42	54	42	54	109	94
TGME49_288950-2	222	1262	1457	1484	1011	719	957	1376	1670	2163
TGME49_217620-3	443	25	24	20	13	15	5	13	10	3
TGME49_203060-2	578	24	17	18	19	18	8	12	23	3
TGME49_267030-1	557	36	26	46	18	18	11	16	29	10
TGME49_319850-1	446	24	12	28	7	27	21	15	13	3
TGME49_227360-5	986	48	45	56	41	44	25	40	88	43
TGME49_236540-1	733	337	415	399	413	308	317	363	234	319
TGME49_266785-1	1931	2097	2334	2212	1831	2496	2121	2301	1856	1475
TGME49_203540-3	882	5	19	37	14	27	19	13	23	11
TGME49_312618-2	605	37	23	45	5	27	6	8	17	15
TGME49_273660-1	876	170	223	178	129	536	295	197	108	43
TGME49_262620-3	336	15	29	37	35	27	12	24	25	8
TGME49_309040-4	741	26	29	26	33	49	23	11	26	8
TGME49_219670-3	650	989	1050	1008	834	717	637	730	789	785
TGME49_244680-1	269	689	820	942	709	559	725	941	834	1101
TGME49_270880-1	241	31	27	38	4	27	14	27	24	8
TGME49_244160-2	500	125	108	114	61	177	83	138	156	108
TGME49_318470-4	2118	37	4	76	18	28	16	13	19	11
TGME49_258210-5	554	92	84	97	68	81	30	67	71	51
TGME49_256030-3	457	334	208	439	227	204	180	299	480	441
TGME49_305780-1	724	70	59	95	32	48	51	60	117	52
TGME49_219670-4	427	432	445	376	361	491	384	371	375	274
TGME49_230080-3	858	55	45	84	57	44	29	30	28	10
TGME49_241170-4	1006	468	564	413	431	653	420	356	278	188
TGME49_266785-4	319	467	575	615	513	520	489	596	570	584
TGME49_306280-1	210	66	49	32	54	60	50	57	85	51
TGME49_222250-3	470	543	533	435	372	488	352	470	518	418
TGME49_313010-3	397	58	44	36	54	205	27	26	21	9
TGME49_209770-3	275	15	36	29	18	17	21	21	7	23
TGME49_253380-4	666	105	67	87	63	72	65	51	86	34
TGME49_268290-4	669	93	70	109	44	52	35	58	69	59
TGME49_271250-1	2153	3358	3545	3615	3044	3147	2867	3239	3223	3155
TGME49_255190-4	287	982	1001	1257	1126	881	665	917	1159	932
TGME49_244680-3	253	310	323	445	246	288	294	326	361	305
TGME49_260570-2	1436	632	601	636	409	460	425	403	426	283
TGME49_310060-4	456	466	500	470	417	664	491	473	361	295
TGME49_313220-5	6861	9856	11156	10634	9876	7956	8183	10254	11161	10557
TGME49_311100-2	417	532	598	66	59	659	301	183	108	30
TGME49_321630-5	522	261	273	283	285	377	194	354	481	321
TGME49_203060-4	241	2	0	7	0	4	3	1	1	0
TGME49_312618-1	2533	130	111	131	31	101	65	60	75	52
TGME49_293710-5	1331	177	187	181	175	237	142	216	173	118
TGME49_204130-2	828	194	213	179	215	456	207	196	64	25
TGME49_203830-2	652	1457	1710	1712	1438	1233	1235	1372	1527	1295
TGME49_313725-5	214	83	40	59	64	80	45	46	12	17
TGME49_204472-3	645	827	904	753	623	902	665	776	693	428
TGME49_216400-1	523	402	447	552	553	386	352	451	607	543
TGME49_261580-5	991	4591	5118	4831	4516	4308	4212	4945	4309	4348
TGME49_266110-2	675	29	21	35	11	42	22	25	43	18
TGME49_231970-4	777	110	100	173	81	108	76	126	168	162
TGME49_241170-5	1033	518	597	550	445	747	456	480	479	416
TGME49_000000-3	679	408	419	168	327	437	339	352	439	258
TGME49_224630-2	405	1361	1518	1550	1237	1045	1207	1575	2135	1965
TGME49_257130-3	1208	940	986	902	737	919	767	992	866	845
TGME49_226720-2	56	203	228	262	169	198	151	299	323	272
TGME49_258530-4	208	802	928	1023	748	936	802	855	995	704
TGME49_218210-4	411	339	349	312	270	296	277	419	535	464
TGME49_290930-2	1538	788	762	711	658	648	606	811	579	634
TGME49_260570-1	1004	231	211	230	218	323	207	226	147	82
TGME49_319530-3	2819	424	419	505	305	405	190	270	353	277
TGME49_240900-4	812	859	923	900	897	427	395	478	454	514
TGME49_313010-5	386	13	6	22	4	47	7	7	3	2
TGME49_306620-1	505	186	196	190	147	190	132	199	201	152
TGME49_267460-3	720	259	313	295	193	257	172	182	199	193
TGME49_316510-4	642	556	606	521	633	340	374	448	363	322
TGME49_218820-4	544	13	4	5	1	50	8	2	2	0
TGME49_253500-3	1568	1947	2142	1994	1795	1447	1324	1871	2127	2782
TGME49_000000-4	464	874	957	1005	790	1067	843	858	866	699
TGME49_309040-2	1450	93	99	69	57	127	54	72	32	24
TGME49_319530-5	567	85	70	71	105	89	44	47	33	28
TGME49_222250-2	233	76	90	63	49	71	68	47	63	76
TGME49_282200-3	1274	727	849	845	791	739	593	763	679	610
TGME49_212980-4	1520	94	80	117	46	138	79	79	104	77
TGME49_290930-5	608	532	572	523	547	780	486	455	322	293
TGME49_278240-5	582	245	295	180	226	379	232	315	332	314
TGME49_237425-1	1874	1041	1091	859	870	980	721	817	774	820
TGME49_321430-2	509	152	137	95	123	158	121	130	136	123
TGME49_203060-5	1071	34	25	26	11	43	23	27	11	22
TGME49_227360-3	731	35	22	44	28	31	14	16	5	2
TGME49_222250-5	412	144	190	194	170	187	226	253	271	195
TGME49_316510-3	145	26	35	48	54	12	20	29	56	24
TGME49_208580-5	879	322	247	325	174	365	251	329	440	317
TGME49_321430-4	723	72	93	143	96	116	104	121	153	52
TGME49_319850-4	357	112	82	101	61	83	43	66	88	63
TGME49_217620-5	907	1347	1649	870	1066	1052	1209	1660	1880	1990
TGME49_264485-1	767	276	270	330	256	338	165	193	252	103
TGME49_306380-4	572	290	219	344	208	294	189	257	326	344
TGME49_230080-1	246	29	55	36	58	46	58	74	74	63
TGME49_211420-4	1965	606	499	515	458	556	378	457	466	395
TGME49_243920-2	823	115	92	146	62	139	107	87	116	97
TGME49_250330-2	532	50	83	25	19	30	38	30	16	16
TGME49_266900-4	478	951	1128	1015	873	1048	881	979	883	635
TGME49_255190-2	324	2498	2576	2722	2270	1608	2024	2734	3322	3714
TGME49_236540-4	706	33	24	30	18	55	18	41	37	21
TGME49_247460-3	1279	311	287	320	195	340	143	227	269	212
TGME49_251620-4	945	153	143	106	88	145	93	75	75	47
TGME49_244680-4	312	100	100	156	103	95	75	88	116	89
TGME49_245570-3	581	34	23	66	34	79	22	37	52	27
TGME49_244160-4	1258	206	244	294	174	287	226	216	264	210
TGME49_257130-4	333	47	61	63	10	53	24	42	67	41
TGME49_311100-5	274	26	35	11	11	24	12	9	18	26
TGME49_259250-4	479	363	348	499	405	513	306	380	357	261
TGME49_278060-3	865	1287	1229	1001	925	1298	1134	1175	914	739
TGME49_319850-2	575	99	84	114	21	84	27	46	62	36
TGME49_240590-2	167	14	17	14	12	24	9	18	23	3
TGME49_279390-3	581	425	413	452	425	356	305	441	642	554
TGME49_237090-5	419	15	14	15	10	47	10	8	1	1
TGME49_304730-1	648	461	640	612	534	432	449	570	629	613
TGME49_231970-1	624	82	47	29	21	85	39	69	88	53
TGME49_208580-4	363	22	31	30	23	49	25	22	31	17
TGME49_243920-4	467	67	94	36	42	91	56	42	22	21
TGME49_305460-5	976	36	22	60	27	25	16	30	24	23
TGME49_240900-3	546	476	495	620	448	593	397	462	444	493
TGME49_313010-2	873	152	161	168	105	334	126	141	158	131
TGME49_219700-2	2056	33	20	61	10	36	14	17	22	6
TGME49_245570-4	568	315	433	458	297	350	307	310	237	246
TGME49_313010-1	364	36	48	36	18	47	30	12	12	16
TGME49_216400-5	388	692	582	934	678	452	483	687	657	1079
TGME49_253790-4	680	680	645	823	618	691	611	773	727	745
TGME49_316220-2	1011	175	194	223	125	116	68	94	87	61
TGME49_316510-1	240	490	480	443	475	481	347	473	384	351
TGME49_224130-4	922	1629	1685	1496	1411	1504	1280	1395	1005	1376
TGME49_227960-2	504	370	390	443	289	426	314	515	641	569
TGME49_208580-3	726	20	4	22	8	18	8	5	12	2
TGME49_224850-3	760	20	19	19	21	22	13	20	2	6
TGME49_316220-4	847	6	1	20	0	13	7	3	11	0
TGME49_278060-5	555	316	335	369	293	413	288	326	396	261
TGME49_264610-3	5408	1022	896	1018	711	936	654	794	841	482
TGME49_309590-2	904	2500	2732	2814	2517	1371	1903	2847	4245	8267
TGME49_247460-1	550	18	25	24	20	22	15	18	17	11
TGME49_224130-3	849	1694	1694	1814	1635	1685	1502	1569	1204	1229
TGME49_241140-5	1340	128	109	159	73	152	60	85	113	60
TGME49_245720-1	804	966	987	875	887	783	886	1074	997	861
TGME49_269660-2	723	53	62	84	19	86	37	30	56	24
TGME49_208580-1	622	79	76	88	33	38	29	46	31	10
TGME49_245720-5	844	367	294	276	365	296	227	263	225	222
TGME49_219700-3	567	128	133	114	98	169	82	113	67	84
TGME49_278240-1	1531	1313	1636	1443	1298	1386	1400	1771	2288	2570
TGME49_306380-1	915	92	104	80	66	136	82	99	127	65
TGME49_247460-5	337	21	8	11	0	15	11	12	14	7
TGME49_299030-5	1263	13592	13640	16176	12753	3331	6932	11188	21852	60582
TGME49_314055-5	937	924	830	860	831	748	705	904	985	1186
TGME49_291860-4	1790	2749	3303	2540	2713	2701	2556	3100	2636	2275
TGME49_321430-5	846	421	484	400	426	195	191	323	254	271
TGME49_266900-3	809	1113	1301	1019	1013	1228	988	1184	943	876
TGME49_235540-5	1939	63	55	70	46	53	53	58	71	34
TGME49_283840-4	468	562	653	819	718	398	505	668	905	1163
TGME49_313220-2	388	441	481	369	340	389	325	356	315	330
TGME49_218210-2	594	896	854	859	824	618	585	721	681	620
TGME49_208580-2	513	56	50	48	35	75	43	55	46	13
TGME49_279390-5	566	135	172	114	126	162	73	67	48	36
TGME49_253500-4	326	254	302	286	175	330	180	256	155	140
TGME49_216400-2	561	517	472	410	400	457	425	451	365	350
TGME49_214270-5	582	111	123	138	142	178	118	114	155	71
TGME49_271030-1	548	295	383	321	206	252	231	323	285	212
TGME49_299030-2	257	1473	1656	1958	1444	713	872	1262	1990	3245
TGME49_279390-4	1202	18	12	50	6	38	20	6	20	2
TGME49_313910-1	242	150	123	141	99	129	106	165	204	183
TGME49_319530-2	1793	456	548	481	424	573	417	308	181	105
TGME49_203830-3	519	361	435	373	302	382	319	315	434	340
TGME49_235540-3	417	65	49	86	45	99	62	70	73	39
TGME49_292220-5	460	128	126	104	68	169	111	126	111	75
TGME49_237090-4	391	75	53	63	17	35	34	63	150	201
TGME49_260570-4	474	479	439	471	375	555	410	410	364	318
TGME49_256030-5	1247	73	74	92	85	33	42	89	168	167
TGME49_270880-2	444	232	264	155	186	286	187	240	178	107
TGME49_230080-2	2602	2127	2557	2224	1981	1687	1967	2364	2660	3511
TGME49_260600-2	739	57	52	43	47	65	38	40	70	31
TGME49_305780-5	1148	55	32	42	34	30	27	24	18	15
TGME49_261580-2	396	1451	1691	1609	1558	1598	1597	1644	1225	1063
TGME49_267030-2	464	88	147	119	88	120	77	109	96	88
TGME49_292220-2	2086	136	126	221	111	128	80	162	226	231
TGME49_314055-1	1401	1082	1232	1314	1099	1065	1029	1217	1242	1411
TGME49_230160-5	316	744	842	837	769	793	730	808	544	480
TGME49_256030-4	3	0	0	0	2	1	0	0	0	0
TGME49_267460-2	358	413	355	367	399	134	121	154	228	175
TGME49_263820-2	905	486	418	405	274	456	408	420	351	411
TGME49_219670-1	2838	5187	5526	6092	4740	3733	3674	4779	5193	5330
TGME49_291930-5	644	79	117	106	58	77	64	71	77	36
TGME49_214190-2	565	790	740	704	475	729	582	639	539	492
TGME49_260600-5	1420	73	44	107	39	133	43	33	28	13
TGME49_311070-5	1163	775	903	874	717	757	539	633	548	464
TGME49_216400-4	414	1775	1486	2028	1758	1131	1297	1397	1607	2121
TGME49_314055-3	441	1251	1102	1129	1218	952	898	1170	1139	1155
TGME49_311100-4	400	394	452	491	341	465	296	438	681	586
TGME49_304730-4	517	663	768	841	583	683	611	764	864	652
TGME49_306280-2	685	228	227	282	216	134	131	166	188	148
TGME49_214190-1	714	1550	1429	1497	1375	1482	1309	1432	1166	1297
TGME49_260570-5	806	490	532	546	453	581	468	416	413	410
TGME49_318470-1	1454	379	410	547	369	341	272	500	743	582
TGME49_306620-4	426	703	748	579	563	515	612	735	1026	724
TGME49_291860-3	384	748	831	796	704	573	524	826	1037	797
TGME49_305460-3	1395	221	190	205	225	260	167	243	306	210
TGME49_306380-3	428	78	78	87	48	82	50	74	63	35
TGME49_264485-5	605	62	72	82	137	78	50	56	64	60
TGME49_306280-5	347	6	3	5	7	3	2	0	3	4
TGME49_271030-5	99	17	24	17	58	28	24	15	27	4
TGME49_244680-2	268	72	146	119	70	51	72	126	108	147
TGME49_243920-5	490	31	28	17	8	17	10	9	5	7
TGME49_209770-5	467	11	6	11	2	9	9	1	9	2
TGME49_319850-3	3575	474	449	442	338	430	275	364	403	358
TGME49_270880-5	110	0	3	3	0	0	2	3	0	1
TGME49_290930-4	228	123	109	132	99	115	93	125	97	30
TGME49_227660-4	166	38	37	68	45	78	39	36	27	28
TGME49_218820-3	2855	87	94	91	79	440	108	56	51	13
TGME49_283840-2	241	304	366	280	357	345	270	305	240	155
TGME49_291860-5	1049	461	450	412	467	375	306	371	349	338
TGME49_209570-2	278	43	25	55	29	52	31	33	40	24
TGME49_241170-3	1511	593	511	589	397	514	316	475	646	593
TGME49_267470-3	85	325	333	370	178	280	293	317	179	152
TGME49_235540-2	705	128	85	66	83	100	90	60	77	80
TGME49_266110-3	1293	40	17	38	22	41	43	36	38	28
TGME49_204472-4	283	1284	1498	1660	1313	848	1012	1315	1794	2848
TGME49_259250-3	324	725	906	765	787	850	787	1057	1022	857
TGME49_299030-3	1279	6651	7419	7868	5883	2128	3694	6061	11207	20625
TGME49_230160-3	318	785	886	874	835	694	674	734	649	637
TGME49_250330-4	309	28	32	16	21	26	29	22	25	6
TGME49_204130-5	287	69	68	13	16	57	24	30	17	5
TGME49_272440-1	473	352	374	380	324	280	282	389	512	336
TGME49_258680-4	715	11	10	28	2	17	10	6	7	5
TGME49_240900-5	800	741	756	703	619	712	759	848	985	1568
TGME49_257990-4	734	1392	1882	1247	1468	1119	1369	1678	2004	1853
TGME49_310160-2	176	7	13	3	2	4	1	13	8	24
TGME49_237425-4	686	539	634	578	521	379	350	490	291	258
TGME49_253500-2	175	1089	1050	1232	1003	927	870	965	899	809
TGME49_261580-1	3132	9937	10977	10424	9524	9391	8884	10209	10649	8232
TGME49_293710-4	873	432	482	417	399	501	439	628	654	330
TGME49_282200-1	866	3068	3451	3922	3438	2191	2064	2683	3237	3218
TGME49_310160-3	274	1130	1129	1135	1119	828	844	995	1136	947
TGME49_305780-3	2169	155	147	223	139	185	114	141	167	114
TGME49_309590-5	263	39	55	70	36	49	28	69	42	37
TGME49_315600-1	277	7	4	3	1	5	1	1	3	3
TGME49_218210-5	396	303	238	366	166	282	252	248	175	178
TGME49_278060-1	1425	354	402	310	233	394	370	425	418	356
TGME49_257990-3	656	475	533	486	486	315	302	389	554	458
TGME49_270880-4	276	234	209	181	148	135	117	176	223	139
TGME49_291930-4	1358	51	29	54	23	62	34	28	37	36
TGME49_226720-3	409	2034	2431	2429	2096	1389	1567	2190	2663	2821
TGME49_290930-1	1646	1521	1638	1659	1433	925	925	1205	1530	1513
TGME49_264485-4	552	439	531	398	351	580	416	381	300	194
TGME49_211720-3	757	362	478	384	319	527	436	416	559	233
TGME49_218820-1	326	32	14	24	57	177	30	14	3	1
TGME49_272440-3	636	1431	1728	1942	1604	1580	1434	1717	1410	1260
TGME49_230160-4	325	2093	2485	2433	2471	1775	1864	2317	2464	2607
TGME49_291930-3	1192	146	174	198	110	83	50	76	86	75
TGME49_221190-5	233	83	77	110	74	135	40	55	71	44
TGME49_283840-3	463	621	762	769	615	545	460	555	541	463
TGME49_214270-2	308	8	1	4	6	4	3	3	0	2
TGME49_250330-3	315	157	146	117	83	134	66	62	82	36
TGME49_203060-3	1868	574	542	633	252	710	354	608	809	566
TGME49_313910-5	831	46	29	30	30	25	19	23	19	17
TGME49_282200-4	257	17	31	9	24	23	9	16	9	8
TGME49_236080-1	696	25	17	23	7	80	21	16	12	1
TGME49_240590-3	137	2	0	2	0	6	2	1	0	2
TGME49_315600-2	315	406	526	457	292	355	369	492	291	264
TGME49_309590-3	291	751	988	887	829	840	723	851	735	712
TGME49_226250-1	350	52	47	57	41	55	30	78	106	60
TGME49_321630-4	853	2014	2467	2428	2233	2634	2138	2051	1926	1340
TGME49_211420-2	672	60	60	98	38	93	45	70	102	55
TGME49_311070-4	410	22	62	81	50	30	37	48	55	19
TGME49_306620-5	413	228	294	318	225	401	247	270	181	147
TGME49_299020-5	322	1091	1201	1193	864	852	842	824	880	733
TGME49_203830-1	948	433	466	436	302	471	424	383	364	310
TGME49_310060-3	1210	2961	3095	2905	2450	2579	2558	2875	2684	2569
TGME49_321630-1	632	264	293	287	274	295	211	245	225	203
TGME49_211720-4	523	363	282	468	289	466	290	417	598	484
TGME49_271030-4	1468	760	955	619	658	1052	923	1107	900	555
TGME49_273660-2	535	332	326	391	201	431	231	316	319	229
TGME49_271030-3	516	352	363	233	252	485	331	447	325	235
TGME49_315600-5	777	1048	1125	1254	971	794	782	946	1169	1252
TGME49_312618-5	323	58	80	65	71	66	65	88	99	64
TGME49_237425-5	488	182	175	106	60	123	41	80	74	83
TGME49_000000-1	311	597	676	558	519	326	333	484	639	651
TGME49_211720-1	517	290	365	322	250	450	240	309	350	224
TGME49_278060-4	1048	481	457	429	269	532	301	437	399	287
TGME49_258210-2	2381	264	253	311	227	263	190	278	246	212
TGME49_272440-4	310	234	253	262	172	257	173	177	145	157
TGME49_313725-1	441	387	353	557	328	242	260	328	572	504
TGME49_258680-3	750	389	458	448	330	323	290	616	1264	1419
TGME49_288680-5	958	1250	1493	1549	1495	960	1010	1144	1216	1360
TGME49_235540-1	340	13	7	14	14	13	4	10	8	7
TGME49_312618-4	275	245	303	206	234	101	150	207	173	204
TGME49_293710-2	147	300	269	297	235	135	180	233	257	399
TGME49_218820-5	717	50	34	38	28	119	35	23	8	19
TGME49_299030-4	80	144	162	233	136	31	60	96	170	399
TGME49_311440-1	1479	4183	4450	4505	3804	3114	3075	3862	4269	4911
TGME49_203060-1	502	281	282	267	208	236	148	194	209	146
TGME49_310160-5	415	650	775	536	623	378	499	819	816	1030
TGME49_224850-4	569	45	52	60	32	52	21	23	57	33
TGME49_224130-1	1211	2409	2604	2329	2521	2120	1996	2101	1638	1508
TGME49_263820-5	856	588	626	600	401	695	493	549	603	398
TGME49_262620-5	730	116	111	138	68	99	62	75	94	64
TGME49_264610-5	757	46	40	41	11	41	38	23	58	41
TGME49_203540-5	428	27	9	15	2	18	4	9	2	0
TGME49_203540-1	306	15	9	20	0	43	12	6	9	10
TGME49_316110-5	778	81	130	138	110	115	75	105	78	62
TGME49_245570-2	273	3	2	5	4	3	1	0	1	0
TGME49_313010-4	1659	38	33	62	34	89	29	11	13	6
TGME49_214190-4	873	181	210	240	217	160	135	190	251	199
TGME49_305460-4	471	50	69	89	39	93	52	69	82	61
TGME49_203540-2	290	22	16	21	3	65	29	35	50	12
TGME49_258530-3	1029	2922	3582	3361	2970	3240	3222	3625	4103	3748
TGME49_305460-1	234	132	111	122	87	140	97	122	142	101
TGME49_253790-3	661	1107	1476	1238	1261	1097	1112	935	785	512
TGME49_235540-4	651	195	191	170	175	214	117	155	174	119
TGME49_316220-1	7405	82	27	144	37	106	52	24	68	11
TGME49_221190-2	734	122	132	109	100	105	67	51	70	47
TGME49_211420-5	854	15	7	25	3	49	11	11	11	11
TGME49_123456-5	1436	2583	2935	74	452	2476	2419	2720	3038	2286
TGME49_310160-1	521	461	627	540	495	515	479	535	545	386
TGME49_215150-1	396	74	51	115	63	72	58	106	96	85
TGME49_315600-3	855	193	199	219	171	210	142	144	139	82
TGME49_212980-3	510	80	76	65	45	57	44	43	35	4
TGME49_260600-3	611	83	101	68	45	161	65	40	26	17
TGME49_215150-5	627	412	411	542	282	505	370	431	364	235
TGME49_316110-1	412	684	626	621	693	438	605	795	957	994
TGME49_313910-3	317	130	141	221	157	165	115	202	312	317
TGME49_249370-3	375	605	671	697	594	549	494	629	392	506
TGME49_318470-5	3744	54	37	121	11	70	22	7	25	0
TGME49_224850-1	413	15	5	3	0	28	5	4	1	1
TGME49_217540-4	333	950	1141	1486	827	754	889	1244	1033	1044
TGME49_268290-3	644	188	155	177	145	257	154	173	159	108
TGME49_313725-3	372	275	291	268	374	139	237	263	407	434
TGME49_123456-4	1151	2334	2796	88	106	2378	1954	2324	2322	1796
TGME49_221190-3	323	53	58	52	19	77	20	33	16	24
TGME49_309040-5	2837	211	212	228	195	114	69	118	260	281
TGME49_270840-2	1314	636	715	943	681	690	638	704	678	697
TGME49_269660-4	896	51	53	51	33	63	36	35	25	10
TGME49_313910-2	1441	95	56	59	31	98	42	43	44	26
TGME49_273100-1	640	416	314	696	384	291	267	569	730	796
TGME49_304730-2	839	2761	3111	2682	2137	2365	2139	2590	2206	2554
TGME49_231970-5	841	25	9	26	18	37	19	11	24	22
TGME49_123456-1	1463	3593	4015	172	244	3644	3621	4102	3538	3251
TGME49_226250-2	410	71	62	52	34	68	44	36	37	24
TGME49_273100-2	910	160	141	231	146	182	120	170	203	196
TGME49_211420-3	690	37	42	32	33	88	26	19	47	15
TGME49_247460-2	757	10	5	11	8	11	8	0	5	0
TGME49_123456-3	198	62	77	2	2	65	52	72	39	61
TGME49_286440-4	166	4	4	3	2	5	1	4	0	0
TGME49_123456-2	1282	2714	2762	312	411	2532	2265	3012	3586	3373
TGME49_216400-3	562	333	403	243	197	331	247	296	361	299
TGME49_217540-1	711	4878	5537	5709	4783	2997	3210	4512	5245	5863
TGME49_305460-2	474	79	77	79	31	91	39	48	58	42
TGME49_319850-5	2044	36	23	74	16	39	23	25	41	21
TGME49_278060-2	147	113	111	81	141	157	117	121	98	61
TGME49_290930-3	364	2405	2447	2584	2221	1614	1885	2403	2326	2482
TGME49_286440-5	457	10	5	9	1	11	4	3	1	3
TGME49_205180-4	470	34	20	28	12	29	16	24	38	18
TGME49_292220-3	595	153	159	144	102	229	119	179	197	127
TGME49_249370-2	893	618	584	490	462	535	410	367	392	291
TGME49_219700-4	889	327	252	319	191	97	89	135	117	150
TGME49_316110-2	998	18	27	26	31	31	18	22	22	29
TGME49_263820-1	422	1384	1318	1578	1247	1050	1026	1262	1221	1360
TGME49_257990-5	412	588	774	530	538	459	498	540	812	834
TGME49_255635-1	366	9	12	9	8	12	6	6	4	0
TGME49_316510-5	298	130	102	122	124	184	107	127	121	101
TGME49_224630-4	257	342	425	592	329	325	309	390	377	283
TGME49_260600-1	449	70	66	79	34	97	35	55	92	61
TGME49_311070-2	449	138	172	167	136	144	103	98	98	78
TGME49_227960-5	407	23	27	27	35	13	7	8	10	1
TGME49_253790-5	491	1095	1183	1148	1030	391	398	585	715	1045
TGME49_217620-4	246	16	10	45	21	4	9	17	41	34
TGME49_259250-5	358	673	784	709	730	536	456	544	626	498
TGME49_227360-4	580	5	3	14	4	10	2	5	2	1
TGME49_311440-2	165	1067	1157	1095	970	742	749	959	1232	1188
TGME49_227660-2	1093	453	534	419	425	367	297	420	493	382
TGME49_237090-2	440	14	10	28	5	29	13	16	29	13
TGME49_245570-5	807	130	138	163	125	158	111	138	179	84
TGME49_244680-5	333	106	76	37	30	161	46	51	19	17
TGME49_309590-4	505	2375	2773	2287	2395	1724	1979	2386	2692	3226
TGME49_224130-5	1013	1179	1302	1280	1093	1352	1093	1104	818	649
TGME49_266110-1	458	65	58	45	31	64	28	39	18	6
TGME49_227960-4	819	14	14	36	3	13	7	5	4	1
TGME49_261580-3	610	2607	3086	3195	2489	2490	2379	3072	3295	2878
TGME49_221420-2	662	1141	1280	1181	1352	990	1216	1352	1339	1518
TGME49_278240-3	231	12	15	6	8	17	21	9	8	6
TGME49_231970-2	529	75	93	69	28	92	71	83	103	40
TGME49_270840-5	603	471	536	490	431	378	278	398	489	362
TGME49_219670-5	641	503	524	644	481	418	355	376	483	480
TGME49_286440-3	873	251	250	356	208	222	185	233	237	185
TGME49_266785-3	262	528	532	585	482	529	349	520	516	302
TGME49_253380-2	1181	366	334	369	234	351	189	281	324	365
TGME49_209570-5	387	118	106	118	79	91	44	62	63	98
TGME49_267470-2	370	918	898	987	752	1120	838	1158	1412	1109
TGME49_262620-1	838	130	110	86	113	135	85	134	136	94
TGME49_224630-3	992	1194	1241	1140	794	1140	861	945	820	648
TGME49_266110-5	1063	84	66	63	34	74	45	40	34	29
TGME49_217540-5	200	644	718	997	638	380	459	690	852	957
TGME49_221420-1	471	2292	2724	2922	2176	1701	1960	2911	3750	5073
TGME49_236080-2	718	127	113	134	97	196	75	139	164	138
TGME49_258210-3	650	186	179	270	221	268	146	216	307	262
TGME49_204472-1	532	1952	2121	2487	2018	1803	1949	2449	2510	2430
TGME49_266900-1	1698	5939	6325	6179	4857	4645	4657	6134	7321	7840
TGME49_226250-5	834	17	23	22	8	37	24	16	15	29
TGME49_313725-2	219	371	519	576	465	484	455	493	463	323
TGME49_226720-4	457	34	17	40	22	33	25	36	30	16
TGME49_253500-1	490	1012	1289	1285	1135	655	758	968	937	1061
TGME49_293710-3	750	371	382	322	403	423	369	467	470	419
TGME49_311100-3	2594	2655	3167	773	744	3084	1801	1050	559	376
TGME49_321630-2	347	210	220	125	136	191	129	147	97	108
TGME49_258680-2	402	22	26	16	8	42	7	11	7	9
TGME49_214190-3	395	1356	1435	1224	1277	1010	1018	1235	1083	997
TGME49_205180-3	712	137	100	140	74	151	93	78	116	51
TGME49_241140-1	424	60	53	95	32	60	51	52	82	64
TGME49_311440-5	787	1673	2092	1810	1962	1724	1662	1823	1775	1683
TGME49_266900-2	770	597	508	496	456	390	272	348	421	289
TGME49_209770-1	88	9	9	0	5	32	12	2	8	3
TGME49_271250-5	1870	3738	4194	3569	3343	3037	3021	3564	4079	3825
TGME49_266110-4	968	61	57	81	42	40	15	18	19	21
TGME49_258530-2	1303	1226	1586	1370	1514	1351	1509	1524	2188	1612
TGME49_230080-4	142	18	12	13	2	15	7	5	2	2
TGME49_209570-4	1180	2040	2456	2372	2189	1736	1859	1985	1779	1758
TGME49_212980-2	390	10	12	19	4	9	5	6	9	2
TGME49_227660-1	403	1479	1551	1574	1327	1077	1229	1444	1456	1498
TGME49_309040-1	637	48	28	52	24	38	15	17	19	21
TGME49_273100-4	801	84	52	110	48	156	74	85	89	54
TGME49_271030-2	3239	1229	1413	813	1065	1683	1313	1772	1579	1027
TGME49_255190-3	735	2866	3128	3303	2867	2923	2705	3155	3389	2505
TGME49_221190-1	958	724	804	842	621	693	589	864	1137	1027
TGME49_271250-3	376	202	177	209	153	260	153	143	145	116
TGME49_245720-3	357	1405	1458	1323	1325	1317	1345	1549	1645	1325
TGME49_299020-4	451	1743	2016	1857	1661	1349	1351	1771	1907	1676
TGME49_279390-2	1960	831	871	911	839	607	450	646	651	497
TGME49_255635-4	1182	87	69	88	80	61	40	58	64	40
TGME49_313725-4	346	683	643	601	550	595	642	684	641	632
TGME49_258210-1	1082	46	26	43	29	84	28	25	32	12
TGME49_278240-2	408	102	94	107	110	42	50	55	45	61
TGME49_266900-5	1537	6257	6863	6192	5400	6256	5770	6799	6354	6208
TGME49_270840-1	486	526	532	630	508	603	568	730	800	539
TGME49_288950-4	2086	14245	14788	16615	13740	7304	9669	13974	19386	25959
TGME49_241140-3	936	143	140	48	36	221	142	199	224	186
TGME49_266785-5	372	559	573	641	563	443	486	483	524	477
TGME49_311100-1	1614	1036	1244	314	312	1369	621	397	146	95
TGME49_205180-2	1131	26	10	14	4	10	13	5	6	12
TGME49_267030-5	726	787	885	934	809	904	765	762	862	643
TGME49_314055-2	540	1053	1273	1364	999	862	844	916	979	888
TGME49_264610-1	578	18	12	11	21	10	11	4	4	13
TGME49_250330-5	125	92	82	168	70	137	94	88	78	19
TGME49_253790-1	1117	1507	1659	1680	1492	1319	1249	1415	1495	1576
TGME49_282210-5	698	1939	2202	2359	1949	1957	1801	2129	2118	1897
TGME49_267030-3	646	1462	1575	1580	1325	1213	1321	1645	1741	1636
TGME49_245570-1	327	140	103	125	110	135	102	162	142	169
TGME49_209770-2	822	14	8	24	4	25	10	9	9	8
TGME49_306620-3	905	234	233	271	189	341	184	229	322	165
TGME49_236080-5	209	11	5	3	0	12	7	4	1	3
TGME49_204130-4	667	202	130	152	84	232	107	70	98	21
TGME49_236540-2	1090	217	185	252	125	98	76	101	166	114
TGME49_321430-1	372	912	931	862	924	825	795	881	1146	826
TGME49_209570-1	361	314	270	215	352	160	203	183	159	146
TGME49_283840-5	546	751	766	726	650	620	712	811	696	787
TGME49_245720-4	221	35	64	3	34	53	25	41	23	14
TGME49_288680-2	828	356	385	166	166	350	226	332	347	343
TGME49_249370-4	264	31	65	48	83	38	45	50	65	58
TGME49_211720-5	2727	906	1070	951	658	1080	631	602	602	364
TGME49_267460-4	1360	2877	3486	3457	3005	2764	2830	3563	3756	4135
TGME49_278240-4	903	781	898	899	920	618	517	633	710	608
TGME49_243920-3	724	159	121	155	140	175	93	130	145	98
TGME49_263820-4	814	198	196	218	211	158	86	98	79	66
TGME49_299020-3	1184	702	800	589	555	700	585	675	444	409
TGME49_236540-5	278	28	19	16	13	58	21	23	30	26
TGME49_230080-5	702	481	598	543	497	594	432	544	505	509
TGME49_227360-2	1108	153	143	155	96	205	160	358	564	447
TGME49_304730-5	1023	3459	3795	3891	3589	2555	2643	3481	3785	3695
TGME49_279390-1	893	196	188	345	185	241	159	174	293	195
TGME49_319530-1	983	1396	1498	1513	901	1346	1217	1338	1119	848
TGME49_258680-1	1175	23	5	27	4	12	15	8	14	9
TGME49_224630-1	2323	1838	1920	2027	1675	1555	1355	1364	1577	1006
TGME49_224630-5	628	886	902	995	787	540	402	478	506	445
TGME49_282210-2	537	2567	2965	3393	2855	2119	2278	2982	3012	2942
TGME49_251620-2	828	125	113	74	38	149	93	98	123	75
TGME49_268290-5	593	298	289	364	275	272	250	323	475	369
TGME49_311440-3	706	1565	1733	1562	1566	1380	1318	1427	1232	1286
TGME49_316110-4	485	460	487	593	393	375	280	406	471	422
TGME49_310060-2	1583	2086	2091	2008	1883	2304	1868	1867	1513	1192
TGME49_256030-1	724	7	5	16	0	20	0	6	5	2
TGME49_217620-1	312	95	128	128	101	43	57	68	20	29
TGME49_214270-1	718	62	49	70	56	60	45	76	130	75
TGME49_258530-1	223	77	134	122	78	137	89	98	100	72
TGME49_310060-5	2438	617	564	430	428	774	520	482	372	224
TGME49_268290-2	420	31	18	46	22	43	26	55	42	18
TGME49_273100-3	755	88	79	149	95	76	50	61	63	44
TGME49_247460-4	791	15	5	31	6	50	4	8	13	10
TGME49_211420-1	1595	94	95	129	104	99	53	68	53	46
TGME49_313220-1	247	1097	1231	1290	1007	1166	1029	1139	1104	1134
TGME49_316220-3	1379	43	24	57	14	58	19	11	24	9
TGME49_212980-5	301	9	0	7	0	9	1	2	0	0
TGME49_264610-4	819	43	45	59	29	67	25	46	68	56
TGME49_217540-3	1103	848	794	931	701	574	478	488	510	331
TGME49_292220-4	719	327	295	372	219	399	230	417	517	378
TGME49_255190-1	486	212	246	234	78	112	87	96	196	154
TGME49_226250-4	286	47	17	21	11	39	7	19	10	9
TGME49_215150-4	441	321	286	366	322	365	215	466	621	494
TGME49_288680-3	427	4467	5321	5480	4467	1767	2849	4764	9095	15601
TGME49_321630-3	1133	834	798	822	726	1040	702	730	413	311
TGME49_283840-1	1028	625	720	620	599	416	538	749	1002	1276
TGME49_244160-5	794	119	107	93	73	148	67	84	108	69
TGME49_217540-2	680	825	988	846	841	553	517	827	825	731
TGME49_299030-1	128	765	780	820	617	328	461	815	1248	1875
TGME49_318470-3	645	213	229	262	216	208	161	244	220	183
TGME49_258530-5	833	1530	1841	1638	1404	1630	1592	1899	2275	2221
TGME49_310160-4	309	5	2	18	0	8	5	0	4	3
TGME49_306620-2	818	672	715	708	575	703	526	636	587	650
TGME49_243920-1	1988	110	135	86	29	96	56	57	56	32
TGME49_263820-3	1628	871	974	810	981	843	691	742	809	750
TGME49_282200-5	524	242	283	317	176	247	192	241	349	241
TGME49_318470-2	2434	105	91	140	73	135	67	92	131	64
TGME49_313910-4	393	118	92	119	81	93	76	99	102	82
TGME49_219700-5	457	134	195	149	111	154	114	166	180	212
TGME49_221420-5	463	225	277	316	224	160	121	141	128	122
TGME49_260600-4	569	51	30	62	34	121	52	38	10	15
TGME49_314055-4	327	49	57	121	25	31	23	20	13	19
TGME49_259250-1	1022	1609	1617	1221	1258	1119	1437	1543	1831	2133
TGME49_270880-3	152	8	11	8	4	3	5	11	6	9
TGME49_214190-5	1875	5009	5451	5216	4678	3802	3662	4767	4470	5073
TGME49_310060-1	2287	3190	3352	3141	2911	3068	2559	2526	2028	1916
TGME49_267470-5	682	3063	3298	3179	3213	2346	2426	2992	3375	3001
TGME49_240590-4	405	15	8	7	4	6	4	1	10	6
TGME49_204472-5	1009	2148	2505	2586	2057	2219	2123	2482	2788	2664
TGME49_273660-4	506	154	121	150	79	114	71	113	116	108
TGME49_218210-1	898	2896	2964	2815	2438	1859	1971	2482	2974	2902
TGME49_251620-1	602	111	66	97	65	140	71	102	124	61
TGME49_237425-2	648	892	980	900	874	756	757	853	1024	1074
TGME49_236080-3	567	60	48	36	14	194	55	27	42	26
TGME49_241170-1	274	697	726	739	654	963	737	553	377	252
TGME49_237090-3	296	14	18	30	8	41	20	14	18	5
TGME49_240900-2	585	890	951	906	821	704	813	808	733	516
TGME49_260570-3	524	41	64	63	57	41	54	51	58	31
TGME49_288950-1	318	196	247	217	168	105	62	114	135	141
TGME49_236540-3	1364	165	106	134	132	105	64	79	101	66
TGME49_214270-4	332	29	20	18	15	32	18	21	16	12
TGME49_203830-5	612	118	131	91	80	136	88	113	95	44
TGME49_218210-3	1452	1801	1731	1672	1637	1236	1172	1352	1372	1506
TGME49_236080-4	136	51	33	51	24	24	14	20	24	20
TGME49_237425-3	294	77	94	94	85	136	76	99	100	59
TGME49_293710-1	293	62	53	70	71	77	43	49	48	44
TGME49_304730-3	568	184	297	136	123	226	162	300	402	197
TGME49_267470-1	1066	389	347	424	350	305	246	356	325	453
TGME49_215150-3	835	63	44	36	21	57	31	42	50	20
TGME49_219700-1	4630	96	40	163	49	88	60	74	55	22
TGME49_227660-5	1067	2174	2311	2526	2091	1541	1973	2347	2955	2728
TGME49_273660-3	651	114	93	121	73	185	90	81	80	66
TGME49_215150-2	305	31	14	39	8	12	9	9	4	11
TGME49_244160-1	1248	120	113	172	102	237	92	108	102	83
TGME49_241140-2	738	30	20	16	6	40	18	14	27	12
TGME49_255635-2	823	78	60	25	26	89	63	76	56	27
TGME49_257990-1	228	423	462	501	327	216	258	296	305	387
TGME49_258680-5	830	243	200	248	132	161	112	176	313	369
TGME49_291930-2	642	92	112	78	123	128	113	124	106	83
TGME49_299020-1	862	456	436	510	316	374	254	342	325	262
TGME49_209770-4	701	135	119	86	75	160	94	131	146	148
TGME49_257130-5	963	620	710	864	652	742	540	711	623	565
TGME49_292220-1	369	80	75	111	31	44	33	61	88	124
TGME49_000000-2	865	1350	1612	1471	1437	1294	1169	1362	1510	1125
TGME49_205180-5	1352	186	192	45	18	275	154	230	114	92
TGME49_230160-1	117	32	55	59	58	80	54	51	41	37
TGME49_257130-1	491	928	1045	751	1064	591	550	733	741	852
TGME49_286440-2	485	92	66	93	74	117	54	47	55	75
TGME49_241140-4	430	71	59	113	68	45	19	32	19	29
TGME49_203540-4	261	35	25	22	15	50	28	24	18	17
TGME49_262620-2	572	130	89	112	65	84	53	60	77	53
TGME49_306380-2	297	99	72	127	80	139	72	92	102	63
TGME49_255635-3	414	371	246	222	192	304	219	458	544	501
TGME49_214270-3	1427	69	24	51	37	74	42	28	37	15

## Sheet: L2_raw_gRNA_counts
ID	Input_Lib	Bulk_BZ_10d	Bulk_BZ_7d	Sorted_10d_BZ	Sorted_7d_BZ	TZ_p4	TZ_p5	TZ_p6	TZ_p7	TZ_p8
TGME49_223668-2	1248	2312	2804	3046	3481	3204	3036	3047	2203	3117
TGME49_224050-3	758	7	27	0	3	6	7	10	2	0
TGME49_311450-1	744	5	3	6	5	48	28	18	16	12
TGME49_280460-3	3142	367	610	265	336	958	559	362	136	89
TGME49_224230-2	420	0	0	0	0	10	0	0	1	1
TGME49_290630-3	1512	53	127	5	8	217	116	84	63	84
TGME49_217700-4	1232	282	747	228	200	350	321	226	135	207
TGME49_202900-1	865	1	0	0	5	12	3	3	2	0
TGME49_314860-5	1425	73	28	34	116	161	97	80	65	56
TGME49_305220-3	1340	1123	1716	1530	1958	1204	1398	1686	1717	2910
TGME49_219828-4	1230	331	739	725	713	468	538	572	529	901
TGME49_221910-5	1133	132	190	121	110	217	128	118	89	130
TGME49_203050-3	1122	868	1077	940	1254	920	763	775	505	753
TGME49_201200-2	1578	1	0	3	8	47	10	9	4	2
TGME49_210408-4	1578	26	0	21	9	165	46	7	1	0
TGME49_216220-2	1253	11	0	0	13	27	22	24	13	9
TGME49_311440-4	725	397	527	431	570	546	559	572	416	537
TGME49_287980-4	1700	885	1100	1097	1321	965	972	1204	936	1324
TGME49_206650-5	729	6	23	8	7	55	43	29	31	23
TGME49_309590-1	1334	2020	2457	2366	2040	2008	1957	2217	2101	2338
TGME49_315760-2	3010	369	683	505	551	1147	721	444	293	214
TGME49_256820-3	682	1	0	1	5	23	17	12	6	7
TGME49_227360-1	1883	0	49	0	37	76	3	0	0	9
TGME49_204130-3	1167	20	43	24	167	152	100	40	20	3
TGME49_215895-2	667	2458	3186	2361	2425	2808	2859	3085	2245	3929
TGME49_262780-5	1439	18	0	1	13	44	24	18	9	12
TGME49_315760-1	853	59	129	29	98	112	105	40	35	36
TGME49_321450-2	641	6	40	1	8	32	9	8	4	4
TGME49_226560-1	496	2	2	0	4	21	10	5	10	2
TGME49_223668-1	1924	615	1257	881	998	1188	1047	879	862	1115
TGME49_208020-1	1811	724	1052	1561	1179	1250	992	841	601	571
TGME49_255220-1	1105	378	402	341	392	680	450	293	231	100
TGME49_252370-3	1135	23	0	1	4	42	15	3	4	1
TGME49_240590-1	1238	15	66	1	82	55	35	30	25	24
TGME49_258210-4	795	43	25	24	58	96	97	65	72	40
TGME49_247730-4	1474	467	752	570	1011	1558	1064	574	312	302
TGME49_271200-2	1110	111	118	271	198	352	234	147	87	153
TGME49_240590-5	1244	1	0	17	47	26	5	3	0	1
TGME49_227900-4	929	3	4	3	4	58	19	15	8	4
TGME49_219120-5	1475	467	593	430	429	616	513	477	368	656
TGME49_224230-4	3877	1	0	15	28	82	20	12	10	11
TGME49_282220-2	1148	0	2	1	3	63	26	13	6	7
TGME49_309200-1	1892	3375	4035	3592	3744	2481	2989	3540	3733	7955
TGME49_282220-1	1303	23	0	44	9	43	46	10	17	10
TGME49_318610-1	787	733	1375	855	1214	1010	940	876	637	1002
TGME49_221980-1	949	246	266	152	258	495	324	269	201	191
TGME49_227900-2	1244	0	59	0	12	54	13	11	12	5
TGME49_203050-2	1046	1275	1814	1609	1737	1424	1383	1507	1246	1696
TGME49_200385-3	451	1901	2689	37	55	1456	2047	2457	2214	3971
TGME49_262780-1	1972	9	1	2	6	27	22	17	5	3
TGME49_311450-4	3331	0	0	7	0	56	11	2	0	11
TGME49_272710-1	1448	363	523	503	526	869	525	275	245	107
TGME49_263720-2	851	705	872	960	869	660	678	531	445	639
TGME49_227900-1	1493	9	5	35	79	96	67	43	29	32
TGME49_287980-3	818	66	113	96	126	244	119	63	39	4
TGME49_290180-2	1663	39	16	18	117	168	203	151	140	125
TGME49_219120-2	1474	507	596	597	570	948	763	770	645	700
TGME49_280470-2	2406	5310	7436	7110	8313	6816	6925	6187	5011	9462
TGME49_271200-1	1584	2316	3010	2522	2800	3183	3122	3702	2930	5845
TGME49_250800-4	1151	11	3	48	7	35	18	10	14	4
TGME49_000000-5	1340	775	991	844	979	714	763	893	807	1134
TGME49_247700-3	1602	0	0	8	2	34	14	2	2	4
TGME49_255190-5	888	381	562	441	655	494	637	546	362	255
TGME49_264120-2	1189	3	4	1	10	48	38	13	13	9
TGME49_233120-4	680	1	0	0	1	6	7	2	0	0
TGME49_316110-3	1433	57	36	69	68	107	60	60	43	51
TGME49_291860-2	1983	7246	8930	9264	11008	8483	9302	10107	7662	13211
TGME49_201200-1	2399	11	3	1	30	36	31	12	6	7
TGME49_201790-1	1334	8	4	4	15	40	33	14	10	0
TGME49_253500-5	2290	3522	4752	4598	5102	5336	4669	4772	3649	6045
TGME49_263720-4	1228	1804	1925	2157	2223	1925	2483	2443	2006	3601
TGME49_206650-4	747	184	323	138	271	216	258	234	256	341
TGME49_291860-1	1547	498	407	397	530	667	606	615	458	522
TGME49_262780-4	1666	28	131	49	74	82	68	69	48	120
TGME49_213400-3	1129	455	342	278	551	554	500	566	448	564
TGME49_246660-1	7	0	0	0	0	1	0	0	0	0
TGME49_256820-1	1132	2	1	33	3	19	9	8	7	1
TGME49_203050-1	1951	3166	4485	4717	5514	3386	3971	4094	3548	4572
TGME49_218960-3	1782	0	0	17	0	32	3	2	0	0
TGME49_213660-3	2425	649	813	791	898	1040	1177	1350	1400	2684
TGME49_213890-4	1886	157	401	359	308	473	440	401	261	214
TGME49_294785-2	3314	8808	11072	11510	12789	10599	10919	11317	9119	13821
TGME49_203690-4	1339	1209	1694	1967	2253	1397	1838	2126	2351	4247
TGME49_299150-4	1934	1698	2417	2214	2596	2887	2724	2574	1875	3145
TGME49_202840-2	643	0	13	1	0	10	3	0	0	0
TGME49_280470-4	1264	224	448	290	375	249	280	242	231	245
TGME49_204130-1	1299	53	57	24	51	277	145	62	32	32
TGME49_240460-1	747	262	418	274	405	323	252	219	148	111
TGME49_215340-1	1637	70	107	64	99	229	159	73	82	28
TGME49_229370-5	393	76	71	82	64	102	109	93	79	110
TGME49_271200-4	700	328	310	308	329	463	368	385	191	316
TGME49_218362-3	1793	545	726	705	547	773	750	597	395	514
TGME49_267600-2	1952	1705	2380	2058	1719	2004	1676	1903	1574	2133
TGME49_290630-2	573	413	458	423	411	506	553	520	410	518
TGME49_218362-2	676	620	979	1018	838	1052	1119	784	534	303
TGME49_210408-3	1260	6	29	3	11	31	10	6	1	1
TGME49_275480-5	2061	6	1	6	4	47	30	14	20	11
TGME49_306320-4	1412	2002	2380	2035	2129	2157	2033	2235	1661	3175
TGME49_227360-5	1038	6	2	10	46	23	14	1	1	3
TGME49_290180-4	3774	42	48	58	47	114	74	81	82	83
TGME49_233120-5	340	0	0	3	3	13	10	7	10	5
TGME49_217500-1	3935	2730	3612	2857	3990	3461	3231	3132	2390	3773
TGME49_202900-5	2012	10	0	1	26	90	39	14	7	2
TGME49_262000-3	726	1	0	1	25	2	5	6	0	0
TGME49_290630-1	900	2	70	11	27	91	20	17	11	8
TGME49_289710-1	2457	35	38	81	92	75	39	23	9	42
TGME49_246200-2	1751	403	708	578	512	587	417	468	331	384
TGME49_285895-4	1183	47	0	73	26	73	72	64	39	147
TGME49_313740-4	1552	394	432	470	592	1007	681	604	382	250
TGME49_214960-1	1766	60	29	18	113	99	28	21	12	32
TGME49_262420-5	1563	1302	2497	1704	2257	2717	2418	2307	1486	1708
TGME49_285895-3	3196	50	128	49	181	168	136	107	144	51
TGME49_242090-4	873	1	0	0	0	14	10	1	0	1
TGME49_218960-1	784	0	0	3	1	17	4	1	4	0
TGME49_206650-1	5133	5205	7795	6942	7119	5923	5886	6596	5880	11977
TGME49_255220-3	1712	368	475	544	727	630	386	282	159	166
TGME49_258210-5	4274	0	0	0	40	47	16	6	2	3
TGME49_250800-1	1743	6	1	0	17	14	17	9	6	2
TGME49_217700-1	759	25	31	58	19	49	37	13	19	4
TGME49_315760-3	788	205	217	287	235	449	312	150	68	9
TGME49_215570-3	871	584	865	552	887	545	600	565	530	734
TGME49_255190-4	1451	2960	3813	3858	4814	4593	4208	4195	3194	6271
TGME49_309410-2	1830	1037	1230	1418	1373	1157	1157	1053	901	1025
TGME49_255310-1	1303	502	682	392	687	831	687	660	365	412
TGME49_306040-3	2065	974	1335	1363	1621	1508	1448	1344	944	1193
TGME49_262420-1	1476	415	674	662	796	1046	727	692	419	342
TGME49_262000-4	955	1113	1227	1498	1343	1167	1408	1217	962	1085
TGME49_310900-5	1592	5	2	2	12	39	35	21	18	42
TGME49_206650-3	1254	80	80	131	28	178	94	51	41	41
TGME49_280460-4	2600	134	154	96	71	204	115	50	34	39
TGME49_314860-4	1388	0	19	3	1	17	11	2	4	2
TGME49_299150-1	3207	160	278	257	347	345	344	195	128	165
TGME49_213890-3	3731	1096	1625	954	1697	1331	1201	1137	792	1153
TGME49_313740-1	1058	1245	1742	1729	2305	1347	1347	1350	1489	2916
TGME49_269010-2	915	3	0	0	12	8	4	3	7	5
TGME49_318610-3	1999	2322	2633	3004	4231	3017	3076	3487	2955	3872
TGME49_204130-2	1940	181	234	101	99	617	297	190	90	39
TGME49_306040-2	1148	1509	2362	2616	2542	2706	2458	2313	1532	2435
TGME49_216400-1	2160	683	953	713	829	750	693	724	487	702
TGME49_263720-1	1051	2927	3193	3511	3612	2938	3498	3492	2984	4997
TGME49_242090-3	1197	14	0	0	1	69	16	0	1	0
TGME49_252370-1	1424	796	1077	1015	1435	1203	1067	1215	1108	1956
TGME49_000000-3	838	699	1052	991	1266	948	926	871	681	694
TGME49_258530-4	479	246	292	299	334	208	208	178	179	306
TGME49_220530-3	1388	1059	1486	1584	1756	981	973	890	825	1243
TGME49_290930-2	1399	188	326	289	399	463	325	253	160	135
TGME49_321450-4	1167	30	7	3	18	52	60	40	27	10
TGME49_225110-3	562	168	345	231	423	312	267	252	188	109
TGME49_253500-3	1978	673	940	544	896	1113	878	755	473	516
TGME49_000000-4	1306	856	1116	1234	1309	1097	1083	1169	884	1466
TGME49_321450-3	668	28	10	11	81	57	96	82	89	47
TGME49_264120-3	821	39	0	22	2	71	19	12	0	70
TGME49_290930-5	1097	910	1037	1128	1411	1215	1170	1001	653	1155
TGME49_262780-2	932	14	32	10	29	25	27	41	23	21
TGME49_247730-1	469	28	25	0	0	61	44	12	12	28
TGME49_306000-4	2821	77	218	134	136	186	167	166	87	199
TGME49_244840-1	1204	132	165	250	336	230	249	205	181	71
TGME49_268570-1	1699	90	65	57	113	195	251	171	226	118
TGME49_203950-3	1106	0	0	0	12	24	23	1	0	0
TGME49_227360-3	1596	17	15	11	78	70	73	81	80	57
TGME49_310900-2	788	0	1	3	6	20	5	13	7	20
TGME49_208020-4	952	801	1105	676	909	1073	994	1030	1027	2308
TGME49_264120-4	599	0	0	0	0	12	3	0	1	0
TGME49_294785-5	690	22	24	18	74	42	16	37	7	1
TGME49_215340-4	1743	1675	2322	2848	2012	1985	2034	1821	1676	2486
TGME49_299150-2	672	37	150	47	143	220	158	201	128	126
TGME49_208580-5	1858	1	1	21	24	10	12	1	6	1
TGME49_272710-3	540	29	25	28	2	44	11	9	1	0
TGME49_306000-3	1852	106	215	134	68	258	213	159	150	89
TGME49_310950-3	581	0	0	0	0	3	2	2	0	0
TGME49_309200-4	3082	721	403	652	561	690	599	677	684	1045
TGME49_285895-5	1130	10	15	61	61	17	19	29	17	31
TGME49_218300-3	1791	117	172	90	130	347	156	98	80	1
TGME49_225110-1	783	794	1489	1160	1442	891	1066	1114	1089	3028
TGME49_243920-2	1690	2	25	5	23	13	6	1	0	1
TGME49_255190-2	692	726	669	666	783	801	780	794	574	626
TGME49_246660-4	572	54	68	52	124	182	128	140	64	35
TGME49_215895-1	2783	2778	3450	3594	4050	4193	3607	3377	2602	3385
TGME49_255310-5	1210	537	709	543	735	1646	983	787	401	478
TGME49_221980-2	1951	35	19	26	60	28	38	47	29	45
TGME49_268570-5	749	0	0	0	5	21	8	3	2	1
TGME49_226560-5	614	3	1	4	3	22	20	8	11	4
TGME49_248270-3	694	1204	1173	1855	2221	1707	1526	1168	1443	2373
TGME49_223668-5	877	1242	1566	1483	2116	1697	1891	1599	1366	1851
TGME49_203710-3	1442	1	7	1	58	78	45	16	7	3
TGME49_245570-3	996	13	0	1	30	24	9	3	8	1
TGME49_225110-4	339	8	0	0	12	17	28	18	16	12
TGME49_224050-4	754	0	0	1	20	8	4	0	1	0
TGME49_201790-3	1193	151	119	203	231	216	214	155	106	217
TGME49_318610-5	1049	905	1266	1015	1081	984	1066	906	687	1423
TGME49_218300-5	425	161	232	19	229	361	165	139	52	72
TGME49_269010-4	814	1	0	1	6	22	6	3	2	0
TGME49_256820-4	1851	11	0	0	4	27	8	2	0	2
TGME49_240590-2	831	1	0	1	5	15	5	5	1	0
TGME49_205650-3	585	69	125	16	84	237	106	87	32	5
TGME49_246200-5	14789	6659	8837	7748	8907	9452	8714	8762	6461	9701
TGME49_278040-2	549	83	238	99	120	194	153	98	40	108
TGME49_229370-3	980	1008	1446	1534	1475	1067	1203	1467	1122	2344
TGME49_240460-3	698	686	911	929	1065	909	1142	1068	761	907
TGME49_310900-3	757	0	0	1	3	10	7	1	1	1
TGME49_201200-5	888	25	9	5	71	87	111	76	79	54
TGME49_208580-4	552	2	0	8	9	9	1	2	1	1
TGME49_217700-5	1910	532	867	473	588	943	728	406	219	265
TGME49_306320-1	1090	170	308	174	203	283	316	303	197	403
TGME49_243920-4	1511	154	288	135	205	492	314	207	102	125
TGME49_272710-2	216	1	0	0	9	17	46	21	2	3
TGME49_203710-4	793	1	12	0	0	27	12	0	1	0
TGME49_219700-2	3304	13	57	22	59	65	20	6	7	1
TGME49_245570-4	1333	908	827	1006	912	919	904	1195	994	1747
TGME49_203050-5	418	56	14	80	60	43	50	53	63	301
TGME49_216400-5	907	1215	2010	1677	1790	1380	1377	1447	1281	2060
TGME49_272710-5	3865	473	724	438	517	2193	946	350	151	102
TGME49_264120-5	556	0	0	1	6	2	0	0	0	0
TGME49_202840-3	725	1	20	0	23	9	7	3	3	1
TGME49_208580-3	2137	10	22	67	49	32	28	15	7	11
TGME49_240460-4	170	316	307	263	456	267	311	364	284	427
TGME49_220530-4	1538	58	33	30	67	238	157	106	43	25
TGME49_309590-2	1823	2380	3443	2834	3587	2886	3214	3537	3268	5248
TGME49_269010-1	1279	0	0	0	0	17	2	3	1	4
TGME49_247730-5	760	4	81	20	52	77	63	42	28	73
TGME49_290180-3	2460	406	474	536	522	520	535	619	502	330
TGME49_229370-2	1635	1323	1813	1427	2300	1758	1826	1756	1396	2314
TGME49_213660-4	1014	263	322	184	403	303	191	194	128	272
TGME49_310950-1	1407	0	8	0	0	6	7	6	5	1
TGME49_215570-4	649	95	155	216	218	222	193	154	113	339
TGME49_208580-1	1657	3	1	1	63	30	18	9	9	4
TGME49_219700-3	1842	2	1	0	16	14	11	2	3	1
TGME49_264120-1	806	7	2	5	4	72	32	22	27	3
TGME49_255220-5	377	39	0	0	0	24	3	1	3	0
TGME49_291860-4	641	1103	1917	1375	2107	1817	1942	2271	1796	2969
TGME49_235540-5	1172	7	43	0	43	9	2	4	0	5
TGME49_269010-3	527	1	0	1	0	13	2	1	1	0
TGME49_280460-5	1559	962	1618	1172	1252	2192	1624	1247	848	812
TGME49_228990-1	1551	900	1055	940	1427	1377	1289	904	515	535
TGME49_225110-5	1243	135	223	241	275	228	194	134	120	130
TGME49_201790-2	1207	9	35	59	43	55	48	39	25	7
TGME49_208580-2	4168	62	81	91	189	290	158	92	57	92
TGME49_256820-2	1114	388	495	248	265	363	418	496	434	444
TGME49_287980-2	383	3	3	1	9	28	11	14	12	6
TGME49_254650-2	878	32	67	3	0	51	26	16	39	1
TGME49_201790-4	684	44	1	28	19	49	37	45	23	85
TGME49_253500-4	3424	1451	2088	2021	1943	1997	1650	1232	878	1231
TGME49_229370-4	2245	3089	4639	3745	4119	3374	4014	3813	3459	5740
TGME49_246660-5	1081	1013	1300	1088	1489	1108	1361	1270	1150	1728
TGME49_216400-2	915	1404	2090	2321	2461	2435	2424	2248	1418	1336
TGME49_214270-5	1275	9	2	1	60	39	24	12	18	4
TGME49_251740-3	2145	0	3	0	3	19	12	1	6	44
TGME49_203950-4	718	0	2	0	0	12	3	1	0	1
TGME49_262000-2	831	3	10	4	21	24	16	7	3	2
TGME49_203950-5	399	2	1	1	0	6	12	9	8	3
TGME49_217500-4	819	94	252	120	239	260	191	178	88	93
TGME49_306320-5	1278	589	793	510	837	417	383	390	498	1068
TGME49_235540-3	991	11	36	0	0	17	3	1	1	0
TGME49_221910-4	2150	287	376	284	469	338	176	134	75	91
TGME49_213890-5	1382	1	0	1	3	8	7	8	6	2
TGME49_226310-3	907	55	28	124	147	168	187	141	123	76
TGME49_215570-5	1517	224	270	291	289	400	271	202	158	118
TGME49_220530-2	405	64	138	77	142	62	56	31	39	27
TGME49_321560-3	1375	564	1014	685	850	1017	881	815	651	1103
TGME49_215340-2	2763	6258	7774	7582	9317	6662	6998	6938	6788	9374
TGME49_203950-1	1305	138	185	190	279	154	211	331	312	780
TGME49_267600-1	1006	323	497	260	313	570	348	153	147	111
TGME49_244840-4	1796	201	260	192	233	163	203	222	219	101
TGME49_254650-3	776	6	2	2	1	10	11	5	6	2
TGME49_213400-1	733	436	942	592	709	767	807	822	615	766
TGME49_290180-5	2955	0	0	0	15	55	15	3	2	1
TGME49_221980-5	2258	92	141	119	154	360	175	113	60	11
TGME49_246200-3	450	201	377	312	360	255	315	174	199	178
TGME49_225110-2	934	697	478	590	607	569	627	709	557	1012
TGME49_226560-4	989	0	0	0	1	24	4	2	2	0
TGME49_233120-1	1684	197	420	2	23	379	425	375	273	717
TGME49_269010-5	856	2	10	0	1	21	1	2	1	0
TGME49_218358-4	1511	36	19	20	39	95	51	20	23	1
TGME49_214190-2	744	1355	2041	1407	1879	1036	1511	1547	1641	1735
TGME49_244840-2	643	4	0	1	1	11	8	6	9	1
TGME49_215570-1	1133	732	863	1423	1274	996	1208	1334	1121	1902
TGME49_216400-4	726	878	946	1216	739	1023	853	836	759	822
TGME49_214190-1	2851	4178	4932	5029	5509	4331	4821	5163	4068	5364
TGME49_227900-3	1049	2	0	3	13	111	23	10	3	17
TGME49_310900-1	1644	2	2	2	11	44	14	8	11	3
TGME49_214960-2	883	11	0	17	0	82	26	5	2	1
TGME49_202900-3	849	0	1	2	4	12	17	9	11	1
TGME49_250800-3	1943	36	13	1	1	43	25	10	10	2
TGME49_219120-3	2387	4419	5549	4681	6972	7052	7127	7831	5727	8364
TGME49_224230-3	2142	88	61	84	20	131	47	30	2	1
TGME49_320680-4	1834	1087	1289	1082	1597	1377	1211	1530	1114	1623
TGME49_244510-1	687	119	167	112	179	275	209	150	137	207
TGME49_203710-1	1620	234	146	249	297	334	224	200	191	265
TGME49_202900-4	1168	7	1	0	4	70	15	8	2	2
TGME49_291860-3	757	2271	3634	3104	3192	2542	2477	2470	1834	3334
TGME49_243920-5	903	5	0	0	14	12	4	0	0	0
TGME49_244510-2	2425	2269	3389	2645	3368	3137	2942	3220	2307	3440
TGME49_290930-4	434	6	0	6	28	26	26	25	16	45
TGME49_313740-2	759	1183	1452	1131	1501	1463	1444	1601	1163	2588
TGME49_202840-5	901	11	0	2	24	52	42	37	27	13
TGME49_215895-3	1849	295	263	368	331	265	298	225	170	426
TGME49_244510-5	623	644	569	554	543	377	403	242	269	327
TGME49_226560-3	632	5	0	6	5	28	7	7	2	3
TGME49_291860-5	1074	759	952	1031	1330	1074	1046	970	803	1550
TGME49_321560-1	658	0	0	0	0	19	2	0	0	0
TGME49_224230-1	1873	26	48	1	5	74	21	38	11	7
TGME49_306040-4	919	1745	2222	2238	2555	2277	2262	1886	1544	2037
TGME49_235540-2	588	60	62	139	87	206	248	198	124	142
TGME49_204130-5	603	112	198	47	125	552	290	113	51	4
TGME49_306320-3	915	389	598	511	553	591	430	409	256	302
TGME49_218960-2	1593	40	88	43	46	57	63	69	51	66
TGME49_309200-5	1040	252	342	280	390	452	311	262	228	271
TGME49_213400-5	667	207	434	196	414	408	352	321	215	237
TGME49_309410-1	1267	672	1046	461	735	788	675	614	433	846
TGME49_214960-5	614	0	0	0	0	16	4	3	2	1
TGME49_247730-3	347	19	68	40	16	55	35	15	8	9
TGME49_203710-5	1229	11	11	30	31	103	28	23	10	2
TGME49_218362-5	333	75	174	54	128	107	103	115	86	287
TGME49_320600-1	436	16	101	66	68	72	57	56	15	5
TGME49_253500-2	500	844	1234	1226	1030	1147	1087	1001	859	1433
TGME49_200385-4	1232	1056	1665	51	97	1103	1487	1494	1152	2418
TGME49_320700-5	1238	13	25	50	44	95	44	14	2	3
TGME49_278040-4	1259	129	133	104	174	108	119	76	36	18
TGME49_215895-5	1254	925	1209	1188	1153	1387	1261	1393	1136	1774
TGME49_320600-2	1478	2166	2062	1941	2036	2327	2255	1922	1818	2583
TGME49_210408-2	1176	16	35	95	37	136	116	65	12	0
TGME49_213890-1	1101	363	510	324	460	578	431	400	442	611
TGME49_309590-5	976	1863	2371	2716	2891	2367	2427	2791	2450	3203
TGME49_216220-4	2475	3	0	1	5	39	20	3	5	6
TGME49_202490-2	1174	170	321	296	401	363	233	174	104	225
TGME49_217500-5	1687	4397	5674	6202	6588	5951	6630	6713	5553	7848
TGME49_228990-4	971	409	630	657	609	535	506	468	451	574
TGME49_219120-4	932	782	1325	817	1160	1061	1206	1105	932	1342
TGME49_299150-3	1004	706	619	592	754	788	570	575	596	699
TGME49_310950-4	2015	96	279	231	136	206	134	122	141	90
TGME49_290930-1	1783	171	86	272	281	297	212	163	168	207
TGME49_254650-1	713	2	0	19	6	15	9	2	2	0
TGME49_201200-3	444	0	0	0	0	12	3	1	0	0
TGME49_254650-4	2056	101	120	149	97	137	178	107	118	42
TGME49_221910-3	246	0	0	9	18	5	1	6	5	1
TGME49_233080-3	552	24	69	12	44	73	98	59	56	40
TGME49_203690-2	1060	387	741	353	457	718	468	446	342	510
TGME49_247700-4	1772	36	63	29	31	70	44	31	27	15
TGME49_305220-2	918	741	1075	940	984	923	1035	960	684	971
TGME49_306040-1	537	708	1010	1135	1044	1144	1038	898	549	770
TGME49_247700-1	2671	12	0	6	12	43	13	4	4	1
TGME49_269940-4	2185	1993	2803	2378	2962	2242	2488	2582	2078	4583
TGME49_246200-4	1086	608	1294	971	1149	944	1128	984	890	1151
TGME49_214270-2	959	0	0	5	14	5	6	1	3	0
TGME49_226310-1	1642	994	1360	1476	1357	1337	1251	1354	963	2027
TGME49_256820-5	843	0	0	0	1	31	11	1	2	10
TGME49_214840-3	1929	8	7	3	17	41	29	20	35	14
TGME49_220530-1	1295	1312	2056	1623	2031	2458	1727	1573	1116	1604
TGME49_278040-1	2188	472	682	511	589	783	667	405	223	400
TGME49_267600-4	572	151	180	191	254	265	282	223	258	293
TGME49_262000-1	2318	764	954	962	1168	882	867	1035	1014	1230
TGME49_218300-1	613	335	478	544	575	767	618	588	431	935
TGME49_240590-3	678	3	0	0	2	19	3	2	1	0
TGME49_309590-3	584	1643	2283	2108	2078	2555	2235	2135	1641	2755
TGME49_208020-5	1625	329	313	304	259	374	397	385	236	299
TGME49_203690-5	1325	466	425	813	779	582	662	662	563	928
TGME49_228990-5	255	49	52	11	100	120	62	50	33	122
TGME49_201200-4	616	17	13	5	70	38	36	30	37	31
TGME49_219828-2	1803	1211	2239	920	1089	1817	2147	2186	1584	3036
TGME49_290630-4	308	0	0	0	0	24	3	0	0	0
TGME49_217500-3	1688	11	19	24	6	127	96	41	43	80
TGME49_289710-4	1055	1	12	2	2	16	12	7	2	4
TGME49_224050-2	4022	55	94	74	28	81	84	92	40	75
TGME49_213400-4	550	25	0	12	4	36	30	8	8	29
TGME49_205650-4	2075	179	350	300	445	475	373	329	206	184
TGME49_309200-3	1223	1826	1944	2339	2714	1951	2088	2569	2264	3082
TGME49_000000-1	725	661	975	788	922	930	876	816	588	744
TGME49_258210-2	1237	25	0	18	58	85	57	6	10	34
TGME49_280460-2	467	8	36	0	19	41	36	15	12	5
TGME49_202840-1	1131	1	2	0	4	33	19	7	1	1
TGME49_235540-1	1278	9	26	1	15	46	24	14	9	23
TGME49_282220-3	938	155	208	278	223	221	238	190	175	313
TGME49_227560-5	1082	51	35	57	84	195	151	82	69	46
TGME49_244510-3	835	95	145	175	127	173	212	212	170	102
TGME49_311440-1	1202	1790	2617	2007	2412	2599	2467	2490	1791	1983
TGME49_271200-3	1458	160	220	326	338	247	309	354	295	368
TGME49_255310-4	1636	721	1026	846	1121	1518	1129	838	587	819
TGME49_223668-3	218	423	380	655	673	500	470	522	426	359
TGME49_320700-1	747	214	263	341	346	319	255	240	122	196
TGME49_233080-1	2176	9	1	18	2	62	18	11	13	1
TGME49_294840-2	485	632	1087	664	864	1259	908	696	430	699
TGME49_262780-3	815	89	102	152	114	92	90	87	107	148
TGME49_320700-4	1252	44	35	6	51	32	26	30	6	3
TGME49_309410-4	561	174	138	343	155	288	268	274	235	470
TGME49_203710-2	711	1	27	1	3	65	29	15	6	1
TGME49_250800-5	496	0	0	0	0	9	1	0	1	1
TGME49_320700-2	1044	4	30	2	56	39	32	16	19	6
TGME49_213660-1	622	411	482	226	423	565	527	463	329	426
TGME49_224230-5	433	12	0	0	39	13	7	0	1	1
TGME49_316110-5	1699	184	243	26	17	333	251	261	126	56
TGME49_245570-2	718	0	0	0	1	27	4	0	1	1
TGME49_306000-2	900	5	0	0	2	7	5	4	5	0
TGME49_221910-2	1250	413	214	700	507	450	278	201	168	109
TGME49_214190-4	3988	1039	1305	1420	1596	1708	1365	1355	994	1248
TGME49_217700-2	1162	436	936	692	904	1067	772	464	234	484
TGME49_233080-4	1384	1	0	1	2	30	22	6	4	0
TGME49_258530-3	1377	1420	1941	2075	2474	1505	1787	1672	1556	2269
TGME49_203690-1	2539	317	503	491	548	670	488	423	355	628
TGME49_226310-2	1615	3351	5388	4116	6045	3278	3555	3940	3593	10634
TGME49_228990-3	96	0	0	0	0	1	3	0	2	0
TGME49_235540-4	1160	6	0	2	19	18	14	4	6	1
TGME49_233080-5	1931	2	0	1	4	27	12	5	2	1
TGME49_275480-3	1051	89	81	44	255	218	230	210	312	282
TGME49_213890-2	1709	12	1	19	18	21	16	9	8	0
TGME49_248270-5	659	472	466	384	827	897	644	320	237	635
TGME49_310950-2	1127	5	2	30	4	37	27	11	14	2
TGME49_227900-5	889	15	12	35	33	52	31	4	6	18
TGME49_123456-5	2421	1889	2502	26	490	2246	2147	2272	1786	2735
TGME49_251740-5	1540	2	0	0	6	29	23	4	7	3
TGME49_250800-2	433	7	1	0	15	16	27	17	16	11
TGME49_210408-5	365	0	0	0	1	39	2	1	0	0
TGME49_247730-2	456	31	0	4	27	56	23	7	12	4
TGME49_289710-5	114	0	0	0	0	0	1	0	0	0
TGME49_316110-1	3113	573	547	747	954	1058	852	916	507	637
TGME49_262420-4	1094	480	871	524	896	679	563	438	374	410
TGME49_269940-2	1759	907	1385	890	1168	1181	1137	1067	703	1304
TGME49_214820-1	1004	163	402	257	303	183	198	220	214	266
TGME49_285895-2	2214	7	0	23	13	95	17	7	11	3
TGME49_246660-2	386	118	103	249	203	258	156	124	157	230
TGME49_244840-3	675	0	0	2	9	5	4	4	0	1
TGME49_262420-3	725	585	939	607	966	607	667	667	487	505
TGME49_123456-4	2194	2196	3176	67	153	4456	3425	3033	2184	2839
TGME49_246660-3	7	0	0	0	0	0	0	0	0	0
TGME49_320600-4	1397	319	453	334	455	656	460	343	178	252
TGME49_123456-1	2607	2405	2753	23	205	2950	2607	2635	2057	2561
TGME49_217500-2	1689	5890	7467	7618	8836	6507	7221	8084	6687	13351
TGME49_280470-1	747	496	628	787	945	689	683	606	466	578
TGME49_318610-2	3216	3647	3974	3797	4655	4703	4415	4286	3020	3385
TGME49_123456-3	318	20	18	0	2	64	78	67	37	13
TGME49_313740-3	1703	1977	2438	2802	2403	2672	2660	2846	2440	3853
TGME49_221980-4	755	1	1	0	3	2	3	1	6	0
TGME49_123456-2	2220	1728	2089	240	393	3153	2170	1860	1132	1633
TGME49_216400-3	1514	1001	1222	690	971	1269	926	1021	688	908
TGME49_314860-2	1328	0	1	0	0	13	5	3	5	1
TGME49_290930-3	662	543	983	528	975	787	844	744	502	961
TGME49_226560-2	839	0	0	0	1	6	4	1	2	0
TGME49_290630-5	981	0	0	0	9	37	19	4	15	1
TGME49_233080-2	2655	0	0	3	6	47	7	2	0	2
TGME49_263720-5	1947	496	669	677	713	969	561	461	345	715
TGME49_294840-4	1380	2185	3207	2860	3822	3642	3374	2994	2287	3769
TGME49_219700-4	1589	41	36	22	57	82	52	54	59	80
TGME49_316110-2	1517	16	57	8	52	17	8	5	2	0
TGME49_252370-4	1001	478	860	443	682	305	277	268	339	674
TGME49_247700-2	1095	11	8	71	2	36	34	9	11	50
TGME49_247700-5	125	8	1	3	5	12	29	27	36	13
TGME49_208020-2	3182	1124	965	1060	1229	1414	1203	1061	672	1133
TGME49_214820-5	1074	18	15	0	28	31	19	8	9	18
TGME49_321560-5	1820	98	27	3	44	264	117	111	79	50
TGME49_255310-3	2811	3136	4297	4500	4927	6011	5009	5329	3670	5959
TGME49_306000-1	1249	45	109	22	85	88	46	6	27	2
TGME49_227360-4	4300	1	0	2	49	44	21	7	13	2
TGME49_311440-2	313	784	1430	1078	1214	845	929	843	709	1064
TGME49_245570-5	823	28	79	74	13	93	52	28	16	10
TGME49_309590-4	2647	4290	6607	5762	6458	5177	5195	5940	4821	6192
TGME49_214820-2	969	3	0	0	5	9	8	2	4	7
TGME49_218960-5	626	0	0	0	28	6	3	1	0	2
TGME49_215340-5	2497	8575	11451	9851	11412	9575	11339	11353	10307	14213
TGME49_271200-5	701	533	538	628	651	483	586	861	950	1679
TGME49_208020-3	1480	1567	2506	2002	2520	2232	2184	2288	1890	3531
TGME49_305220-1	1794	4366	5806	5264	6261	5990	5853	6125	4668	6606
TGME49_268570-2	1767	972	1290	1306	984	709	967	1286	1338	1547
TGME49_215570-2	1319	952	1004	1211	1253	1665	1525	1444	1145	1657
TGME49_242090-1	1566	0	30	1	3	96	14	1	0	0
TGME49_320600-3	1134	204	206	102	118	311	287	288	196	344
TGME49_278040-5	1303	442	327	503	473	583	362	238	157	131
TGME49_203050-4	3752	6478	8403	8244	9334	7648	7541	7854	5846	9738
TGME49_320680-3	1349	713	1090	799	1015	1152	1077	853	604	1099
TGME49_258210-3	908	1	38	0	73	26	3	1	1	1
TGME49_305220-4	522	1569	2178	2298	2405	1662	1694	1918	1326	2099
TGME49_314860-3	486	1	1	1	11	32	7	3	4	0
TGME49_311450-3	609	3	5	2	1	8	1	2	2	0
TGME49_253500-1	1989	3700	5391	4933	5382	5503	4848	4975	3861	5553
TGME49_214840-5	1286	5	0	0	10	17	2	0	0	0
TGME49_306040-5	1459	2883	3937	2839	3508	3908	4059	3865	2969	5527
TGME49_280460-1	3145	815	853	409	528	1766	1098	694	459	347
TGME49_267600-5	2362	3858	5279	3632	3933	4676	5179	4826	4991	7420
TGME49_214190-3	1245	1215	1461	1304	1399	1231	1281	1119	825	1062
TGME49_242090-2	1539	7	1	0	59	128	41	8	8	17
TGME49_218300-2	1284	48	54	35	84	276	136	57	61	33
TGME49_221980-3	1811	42	11	12	54	70	43	29	10	7
TGME49_219828-1	1118	231	473	190	338	315	379	349	324	207
TGME49_311440-5	1207	3133	4226	4644	4224	3739	3976	4263	3886	6072
TGME49_313740-5	706	1773	2385	2023	2109	1829	2335	2493	2118	3845
TGME49_233120-3	2604	4	32	0	1	60	15	26	20	7
TGME49_219120-1	2044	1078	1602	1509	2041	2449	1707	1582	1078	1359
TGME49_216220-1	1156	348	419	427	605	507	515	531	384	446
TGME49_282220-5	1457	0	0	0	2	15	3	6	2	0
TGME49_258530-2	927	789	1013	913	1133	743	685	956	609	1110
TGME49_215340-3	563	584	972	760	742	960	883	593	542	896
TGME49_244510-4	2463	2820	3809	3508	3790	3712	3664	3602	2692	4384
TGME49_315760-5	1193	389	365	272	280	537	392	267	129	100
TGME49_310950-5	1160	22	32	11	40	25	56	26	45	16
TGME49_255190-3	3188	5631	7109	6901	7469	6403	6188	7001	5515	9617
TGME49_227560-2	1719	0	33	2	32	75	22	9	3	0
TGME49_289710-3	850	26	21	31	118	53	33	20	24	30
TGME49_224050-5	677	0	1	0	4	7	10	1	4	0
TGME49_289710-2	442	2	2	2	11	11	26	14	20	5
TGME49_218300-4	1609	74	239	195	199	503	334	119	79	42
TGME49_299150-5	1237	1059	1278	1161	1505	1308	1519	1547	1055	1915
TGME49_255220-4	1441	299	352	250	205	392	255	130	134	28
TGME49_320600-5	8429	7403	10199	9585	8830	10230	8769	6862	5644	6220
TGME49_226310-4	3540	969	1265	659	942	1564	1329	1243	812	1372
TGME49_249190-2	2992	1995	2114	2414	2447	3179	2774	2843	2082	3073
TGME49_219828-5	1859	1072	1704	1151	1145	1094	1068	1007	725	1135
TGME49_258210-1	1274	4	1	3	67	32	34	19	25	5
TGME49_280470-3	3362	1608	2102	1714	2029	2187	1768	1748	1174	1475
TGME49_294785-4	782	397	557	404	520	447	504	510	336	616
TGME49_280470-5	672	86	68	166	191	137	146	153	115	117
TGME49_202900-2	1363	8	1	1	2	36	10	6	5	0
TGME49_224050-1	1009	48	1	110	46	118	76	84	63	59
TGME49_251740-1	1262	3	14	1	6	36	17	5	8	12
TGME49_310900-4	536	0	0	0	1	22	5	2	1	0
TGME49_251740-2	980	13	62	2	39	33	23	27	17	35
TGME49_275480-2	5041	11	2	12	21	75	44	28	39	10
TGME49_294840-3	1412	2231	3494	2116	2474	2887	2704	2546	2104	2791
TGME49_287980-1	3886	370	718	296	224	1490	685	336	192	318
TGME49_249190-5	1356	459	804	690	754	757	672	538	426	551
TGME49_214820-3	1810	11	30	0	16	40	12	5	4	1
TGME49_214960-3	860	1	1	0	1	22	5	0	0	0
TGME49_227560-1	1270	760	671	687	599	580	585	508	530	596
TGME49_245570-1	661	7	2	2	38	28	32	24	26	11
TGME49_251740-4	2203	56	0	30	29	71	43	29	9	5
TGME49_249190-4	1520	766	952	1094	1217	1156	1144	1384	1103	1537
TGME49_204130-4	1946	379	254	309	368	876	462	432	198	261
TGME49_268570-3	556	0	3	0	4	28	7	9	6	6
TGME49_218362-1	605	655	1235	634	918	678	709	747	517	573
TGME49_206650-2	1508	1044	2048	1046	1052	1647	1570	1700	1256	1570
TGME49_272710-4	1056	157	177	163	67	686	237	58	9	1
TGME49_294785-3	1601	1369	1577	1767	2017	1689	1617	1488	1371	1506
TGME49_320680-1	1654	1417	1351	1722	1709	1569	1593	1401	1090	1253
TGME49_282220-4	1261	6	0	1	0	26	13	2	7	1
TGME49_320700-3	1895	43	31	63	52	140	52	65	62	5
TGME49_213400-2	2654	671	1192	1004	818	1049	982	998	606	1210
TGME49_214960-4	668	9	70	17	15	70	17	6	1	2
TGME49_249190-1	893	448	795	666	584	820	873	719	614	925
TGME49_249190-3	463	236	464	192	365	482	319	316	228	186
TGME49_254650-5	747	0	0	1	17	19	4	2	1	0
TGME49_248270-2	1133	635	667	877	1054	1080	999	941	614	1466
TGME49_200385-2	3117	4502	7194	291	359	5797	5658	6385	4966	11143
TGME49_216220-5	1068	339	460	398	389	570	530	597	519	655
TGME49_275480-4	775	0	0	0	1	8	3	2	1	2
TGME49_203950-2	1505	163	393	237	333	383	281	298	319	711
TGME49_203690-3	797	97	129	200	142	140	145	144	114	237
TGME49_227560-3	1192	69	63	56	15	51	27	36	27	6
TGME49_269940-1	790	1162	982	994	1484	1105	1236	1289	879	1474
TGME49_243920-3	1389	13	1	19	57	30	6	2	2	3
TGME49_200385-1	3013	9801	14779	210	567	11120	11466	12736	10631	26437
TGME49_290180-1	1403	53	7	22	105	143	57	62	23	39
TGME49_227560-4	2448	79	138	122	72	132	69	43	39	102
TGME49_218358-5	1159	5	2	4	10	73	24	10	10	6
TGME49_227360-2	2110	48	0	175	227	149	42	4	1	10
TGME49_233120-2	1937	9	81	0	10	63	25	1	7	4
TGME49_311450-5	970	60	5	4	76	51	93	100	86	113
TGME49_306320-2	995	112	155	163	230	187	155	128	90	138
TGME49_248270-4	1878	1978	2179	2608	3018	2498	2304	2176	1709	2768
TGME49_228990-2	1823	2415	2643	2948	3241	2799	2772	2756	2262	3389
TGME49_269940-3	1542	453	388	406	459	657	577	572	300	324
TGME49_214840-1	417	4	1	0	9	21	9	7	7	2
TGME49_287980-5	1535	296	641	263	133	838	524	237	145	71
TGME49_217700-3	310	267	264	292	317	233	216	303	171	363
TGME49_320680-2	2367	1510	1667	1753	1632	1747	1727	1440	1292	1738
TGME49_320680-5	1897	811	957	1138	1037	1091	971	957	684	1245
TGME49_311440-3	849	1022	1373	1238	1247	1006	949	1133	794	1564
TGME49_202490-1	2386	507	657	903	893	1291	966	621	436	245
TGME49_316110-4	657	27	28	25	97	78	96	87	64	123
TGME49_244840-5	1588	42	125	25	83	59	47	19	34	6
TGME49_309200-2	1935	3620	4395	3938	4228	4345	3910	4697	3787	7224
TGME49_246200-1	1087	244	471	367	576	299	299	353	339	415
TGME49_216220-3	1209	0	0	1	1	43	12	2	1	1
TGME49_268570-4	694	4	2	2	17	27	22	17	13	13
TGME49_214270-1	2103	36	27	4	28	126	191	160	198	152
TGME49_258530-1	640	782	847	1100	1205	346	565	610	694	911
TGME49_218358-1	1176	6	4	2	6	40	23	6	7	5
TGME49_205650-2	2103	424	499	565	728	1288	746	512	290	242
TGME49_255220-2	932	156	115	146	142	113	105	102	42	34
TGME49_275480-1	1333	4	3	5	5	33	28	6	12	7
TGME49_311450-2	1033	85	136	289	84	176	140	117	122	171
TGME49_218362-4	1175	223	235	145	343	409	381	264	168	199
TGME49_226310-5	1587	463	650	841	714	406	389	368	436	985
TGME49_294840-5	501	128	101	174	132	254	218	126	82	44
TGME49_240460-2	823	419	354	414	488	466	352	507	442	742
TGME49_214840-2	2775	5	5	2	20	44	15	9	16	3
TGME49_255190-1	1701	1842	2592	2316	2822	1915	1941	1938	1736	2601
TGME49_229370-1	458	220	273	192	323	145	269	324	193	190
TGME49_240460-5	1877	221	311	319	298	379	293	245	180	186
TGME49_321450-5	1391	9	0	14	0	18	3	5	0	2
TGME49_223668-4	7827	15733	21405	20724	24668	20209	22290	22166	17905	28466
TGME49_218960-4	1679	2	0	1	0	54	11	2	5	4
TGME49_258530-5	1802	2002	2889	2919	3710	2206	2398	2603	2764	3952
TGME49_213660-2	837	198	430	234	466	607	468	298	305	249
TGME49_262420-2	1382	1449	2270	1876	1959	2129	1981	1747	1281	1473
TGME49_243920-1	2557	18	1	1	94	25	27	15	19	6
TGME49_318610-4	671	4	65	20	8	27	30	4	13	3
TGME49_219700-5	1362	75	149	83	191	277	134	112	60	127
TGME49_202490-3	744	149	103	151	206	258	241	206	156	156
TGME49_309410-5	2209	1980	2078	2213	2758	2241	2473	2377	2083	4471
TGME49_285895-1	960	17	103	59	79	46	46	25	16	151
TGME49_205650-5	169	16	91	0	7	44	15	0	4	0
TGME49_294785-1	1439	1186	1374	1526	1716	1474	1805	2104	2218	4606
TGME49_214820-4	2124	1	1	22	2	70	9	0	7	1
TGME49_306000-5	1246	1	40	0	0	13	6	1	8	1
TGME49_200385-5	1680	3647	5133	71	139	4002	4014	4067	3303	6938
TGME49_220530-5	1037	564	862	760	736	713	697	816	624	816
TGME49_214190-5	1470	1787	2442	2418	2763	2802	2599	2454	1805	2940
TGME49_240590-4	786	0	29	1	11	2	2	1	1	1
TGME49_202490-4	922	135	144	240	254	363	275	261	146	154
TGME49_278040-3	727	75	168	105	66	71	132	41	83	36
TGME49_305220-5	981	1935	3010	2444	2514	2481	2476	2700	2000	4006
TGME49_314860-1	1298	11	2	3	25	13	18	11	12	3
TGME49_267600-3	1790	1723	2848	1665	2250	2036	2060	1934	1389	2214
TGME49_219828-3	2256	445	515	435	355	406	347	302	246	284
TGME49_242090-5	646	30	37	17	23	111	29	10	5	4
TGME49_214270-4	590	3	2	2	8	18	13	8	6	10
TGME49_213660-5	602	353	384	361	328	530	450	406	203	202
TGME49_202490-5	1361	34	33	65	63	70	60	32	11	31
TGME49_218358-3	1373	69	168	13	37	123	87	115	75	8
TGME49_218358-2	1619	12	0	45	31	19	21	12	5	2
TGME49_262000-5	1216	866	1345	924	1063	1225	1145	1241	848	1876
TGME49_201790-5	861	13	29	0	0	39	2	7	3	1
TGME49_205650-1	2023	143	367	208	323	602	380	179	92	3
TGME49_255310-2	1516	611	929	828	682	1467	1046	1007	594	688
TGME49_219700-1	1330	10	0	27	159	17	17	9	4	17
TGME49_252370-2	1266	1073	1776	1693	2124	1201	1249	1471	1251	3144
TGME49_215895-4	1594	256	350	254	238	395	239	171	163	191
TGME49_294840-1	1314	1127	1673	1628	1961	1158	1462	1595	1797	2385
TGME49_309410-3	2158	1021	1689	1017	1064	1173	1209	1006	869	1576
TGME49_315760-4	1359	299	687	302	460	557	265	195	110	33
TGME49_214840-4	443	7	0	0	15	12	3	0	0	4
TGME49_321560-4	877	193	150	223	243	360	274	292	157	51
TGME49_321560-2	3225	46	41	21	38	78	15	32	21	84
TGME49_202840-4	453	0	0	0	0	11	7	1	3	0
TGME49_000000-2	682	230	555	338	632	289	240	276	230	539
TGME49_321450-1	449	49	14	2	62	47	7	11	12	1
TGME49_269940-5	614	216	274	96	263	85	74	75	47	160
TGME49_263720-3	1404	1028	1329	808	695	1248	1169	1297	958	2073
TGME49_221910-1	840	1	1	0	10	54	31	44	30	16
TGME49_248270-1	693	306	348	296	442	417	246	186	147	198
TGME49_214270-3	1388	0	0	11	29	22	11	1	0	0
TGME49_252370-5	971	217	179	194	216	291	266	260	152	161
TGME49_210408-1	3072	161	253	118	142	274	88	103	90	50

## Sheet: L1_gene_analysis
ID	annot	Bulk_BZ_10d_mean	Bulk_BZ_7d_mean	Sorted_10d_BZ_mean	Sorted_7d_BZ_mean	TZ_p4_mean	TZ_p5_mean	TZ_p6_mean	TZ_p7_mean	TZ_p8_mean	Bulk_BZ_10d_min	Bulk_BZ_7d_min	Sorted_10d_BZ_min	Sorted_7d_BZ_min	TZ_p4_min	TZ_p5_min	TZ_p6_min	TZ_p7_min	TZ_p8_min	Bulk_BZ_10d_max	Bulk_BZ_7d_max	Sorted_10d_BZ_max	Sorted_7d_BZ_max	TZ_p4_max	TZ_p5_max	TZ_p6_max	TZ_p7_max	TZ_p8_max	Bulk_BZ_10d_median	Bulk_BZ_7d_median	Sorted_10d_BZ_median	Sorted_7d_BZ_median	TZ_p4_median	TZ_p5_median	TZ_p6_median	TZ_p7_median	TZ_p8_median	Bulk_BZ_10d_sd	Bulk_BZ_7d_sd	Sorted_10d_BZ_sd	Sorted_7d_BZ_sd	TZ_p4_sd	TZ_p5_sd	TZ_p6_sd	TZ_p7_sd	TZ_p8_sd
TGME49_000000	Non-cutting control	0.359476	0.400902	0.11812	0.285626	0.321641	0.180971	0.141803	0.158848	-0.12635	-0.980874	-0.895178	-1.83682	-1.38968	-1.46965	-1.7973	-1.6675	-1.84149	-1.38976	1.19496	1.2535	1.29313	1.176	1.66717	1.43885	1.17296	1.1694	1.07203	0.896334	1.03147	0.944152	1.14056	0.533769	0.676049	0.924204	0.934275	0.385437	1.01757	1.04129	1.37861	1.21862	1.20746	1.30367	1.24835	1.30541	1.13889
TGME49_123456	mNeonGreen reporter	0.768153	0.835991	-3.77072	-2.78431	0.970672	0.920552	0.925224	0.632014	0.438612	-1.42101	-1.22918	-6.45123	-6.22108	-1.14118	-1.35148	-1.17332	-2.21346	-1.69234	1.55041	1.58986	-1.86065	-1.23291	1.7824	1.8849	1.77351	1.61448	1.40192	1.27406	1.24071	-3.53111	-2.1757	1.44769	1.34098	1.29983	1.21156	0.677053	1.23429	1.16609	1.71317	2.06007	1.19574	1.29081	1.19326	1.60122	1.23365
TGME49_203060	hypothetical protein	-3.54978	-4.10468	-3.41125	-4.34339	-3.14236	-3.86372	-4.07463	-4.19771	-4.94662	-6.65874	-7.9315	-5.18618	-7.65662	-5.44708	-5.75049	-7.62678	-7.78239	-8.05861	-0.582971	-0.698601	-0.732721	-0.862829	-0.623089	-1.18465	-1.08552	-1.07678	-1.71634	-4.33582	-4.95407	-4.82687	-4.51872	-4.17267	-4.96374	-5.02374	-4.52086	-5.59903	2.49393	2.93187	2.16455	2.73972	2.21171	2.18638	2.80533	3.05238	3.06412
TGME49_203540	RNA binding protein, putative	-4.22963	-4.61854	-3.96213	-6.16055	-2.92899	-4.12117	-4.47824	-4.76631	-5.73162	-7.20856	-5.43815	-4.65645	-8.00112	-4.56394	-6.16403	-5.79808	-7.61097	-8.88719	-2.64448	-3.25066	-3.39035	-3.71274	-1.69173	-2.64311	-2.76451	-2.40555	-3.93416	-3.73243	-4.95407	-3.75733	-6.18667	-2.36531	-4.09498	-5.28543	-4.95696	-4.92918	1.74888	0.948489	0.539557	1.66622	1.31605	1.49635	1.40545	1.9309	1.96746
TGME49_203830	FHA domain-containing protein	-0.734178	-0.636897	-0.812211	-0.776472	-0.50191	-0.671852	-0.920905	-0.949553	-1.50919	-2.1206	-2.09057	-2.57147	-2.52719	-1.70411	-2.22051	-2.35717	-2.55703	-3.79167	1.4142	1.52444	1.57087	1.54939	1.38504	1.49901	1.35945	1.35826	0.996292	-0.876374	-0.891166	-0.942432	-1.24206	-0.543349	-0.583381	-1.02143	-1.25045	-1.60634	1.40975	1.41897	1.58665	1.50977	1.28939	1.50002	1.50193	1.59438	1.82889
TGME49_204130	perforin-like protein PLP1 (PLP1)	-1.38039	-1.69935	-2.16137	-1.98452	-0.898945	-1.86157	-2.0896	-2.66138	-3.96889	-1.83943	-2.22578	-4.28634	-3.75663	-1.86621	-3.0025	-2.9719	-3.94695	-5.8367	-0.833726	-1.16415	-1.26338	-0.611534	-0.101229	-0.552866	-0.865892	-1.0215	-1.69826	-1.46918	-1.82539	-1.95549	-1.53702	-1.05775	-2.06263	-1.85139	-2.63633	-4.98294	0.467534	0.438855	1.24253	1.21263	0.685975	0.923606	0.892913	1.16492	1.84856
TGME49_204472	cyclic nucleotide-binding domain-containing protein	1.5285	1.54664	1.61544	1.57578	1.63198	1.61605	1.66105	1.69782	1.51974	0.612735	0.620415	0.401478	0.358208	0.94964	0.621497	0.552869	0.234055	-0.585405	2.43592	2.53756	2.73044	2.62227	2.22671	2.45068	2.5023	2.7948	3.33736	1.34421	1.44528	1.53592	1.43589	1.60279	1.65062	1.58469	1.5968	1.40695	0.745682	0.788377	0.963662	0.91741	0.520645	0.833856	0.845796	0.980751	1.43917
TGME49_205180	RNA recognition motif-containing protein	-3.1341	-3.72681	-3.88715	-4.701	-3.1786	-3.58553	-3.92547	-3.9351	-4.36443	-5.1888	-6.68806	-6.1579	-7.73511	-6.35564	-5.8655	-7.53534	-7.42792	-6.55214	-2.12355	-2.14377	-2.16832	-2.20592	-1.77152	-2.35913	-2.26928	-2.48725	-2.90164	-2.60757	-2.69849	-3.89104	-4.88328	-2.38136	-2.84727	-2.91304	-3.43749	-3.87103	1.27714	1.86448	1.64175	2.24273	1.91461	1.48451	2.11238	1.99797	1.37877
TGME49_208580	DNA ligase 1, putative	-3.11536	-3.72193	-3.08506	-3.77788	-2.79375	-3.45682	-3.63843	-3.52404	-5.12427	-4.92775	-7.37043	-4.86627	-6.09555	-4.86809	-5.92638	-6.89579	-5.78836	-8.49754	-1.19466	-1.69796	-1.2573	-1.9285	-0.802155	-1.23073	-1.13166	-0.867861	-1.4651	-2.94131	-3.22557	-3.23973	-3.57199	-2.4233	-3.28253	-3.4711	-3.41913	-5.29609	1.37965	2.14618	1.30805	1.49453	1.51989	1.69153	2.08752	1.78016	2.54922
TGME49_209570	suppressor of mitotic defects protein (XPMC2)	-0.874844	-1.1282	-0.845274	-0.881915	-1.0585	-1.30172	-1.47638	-1.47737	-1.75498	-2.43853	-3.34169	-2.15945	-2.85269	-2.0319	-2.5873	-2.78844	-2.66651	-3.52769	1.04393	1.19092	1.18544	1.29976	1.02279	1.23318	1.03646	0.722779	0.581432	-1.4594	-1.46967	-1.1474	-1.34437	-1.62258	-2.3421	-2.35588	-1.90225	-1.9752	1.39793	1.69355	1.27422	1.6907	1.2767	1.72061	1.6309	1.38184	1.5407
TGME49_209770	helicase, putative	-3.97502	-4.21594	-4.2998	-4.96084	-3.20281	-3.73107	-5.10801	-4.51535	-5.04337	-5.62149	-6.5496	-5.43331	-7.459	-5.23154	-5.78362	-8.58117	-6.38257	-7.86099	-2.12231	-2.42506	-2.84888	-2.81618	-0.99362	-2.29703	-2.13374	-2.13295	-2.23753	-3.94225	-3.15612	-4.91991	-3.72923	-3.55001	-3.13353	-5.17332	-5.16543	-4.86819	1.45058	1.96964	1.24083	2.22332	1.82746	1.6235	2.49992	1.73912	2.27326
TGME49_211420	RNA recognition motif-containing protein	-3.60976	-3.96685	-3.39433	-4.13644	-2.68997	-3.86228	-3.98996	-3.84189	-4.56243	-5.57706	-6.79735	-4.91611	-7.74486	-3.65757	-5.70122	-5.99255	-6.14816	-6.27238	-1.44299	-1.84403	-1.75376	-1.69284	-1.35556	-1.80063	-1.81815	-1.94563	-2.30832	-3.83061	-3.90474	-3.44999	-3.73612	-2.50521	-4.15257	-4.26577	-3.74536	-5.10949	1.49036	1.79589	1.26277	2.21045	0.945024	1.43437	1.6318	1.68631	1.59164
TGME49_211720	AP2 domain transcription factor AP2IV-5 (AP2IV5)	-1.24961	-1.21661	-1.0852	-1.27507	-0.540537	-1.10662	-1.27748	-1.18433	-1.90685	-3.24964	-3.21027	-2.79611	-2.80658	-2.34044	-2.97742	-3.41931	-3.45723	-3.63564	-0.272695	-0.368876	0.0178244	-0.447467	0.299331	-0.218524	-0.0406522	0.323833	-0.10552	-0.810157	-0.757724	-0.80106	-0.838462	-0.0566788	-0.529688	-0.577598	-0.43231	-1.69368	1.18358	1.15925	1.07553	0.9695	1.11106	1.17246	1.38388	1.54302	1.39306
TGME49_212980	hypothetical protein	-4.59146	-5.7468	-4.26343	-6.33019	-4.05397	-5.14619	-5.41464	-5.61925	-6.89004	-6.93709	-8.8652	-5.57254	-9.74232	-5.00922	-7.65618	-7.12752	-8.25512	-8.37934	-2.41828	-2.61303	-2.79386	-3.09423	-2.69565	-2.95748	-3.28198	-3.73457	-4.29679	-4.80955	-4.88898	-4.18128	-6.19906	-4.59788	-5.70796	-5.73626	-5.30691	-7.18495	1.66997	2.70288	1.16194	2.63191	1.11979	1.86149	1.73159	2.01314	1.54476
TGME49_214190	SAG-related sequence SRS46 (SRS46)	0.759936	0.680481	0.704164	0.748007	0.735333	0.688595	0.680591	0.44046	0.266297	-2.01585	-1.9222	-1.68482	-1.60001	-1.9821	-2.11558	-1.91387	-1.6678	-2.12693	2.03358	1.99452	1.80981	2.10111	1.82024	1.94325	1.9307	1.58561	1.44223	1.37242	1.1344	1.24621	1.35371	1.48568	1.45191	1.29015	0.838071	0.867466	1.62282	1.55858	1.42912	1.50151	1.56115	1.63976	1.55067	1.31787	1.48662
TGME49_214270	translation initiation factor IF-2, putative	-3.56149	-4.73245	-3.9645	-3.81871	-3.37444	-3.87688	-4.09946	-4.35697	-4.97829	-5.01264	-8.1334	-6.08866	-5.27355	-5.80098	-6.10438	-6.39571	-8.28829	-7.2605	-2.13631	-2.10897	-1.89822	-1.62685	-1.24333	-1.72479	-2.06587	-1.77825	-3.02884	-3.2795	-3.91972	-4.02699	-4.05987	-3.11514	-3.62767	-3.69661	-4.24454	-4.78379	1.07392	2.29955	1.5685	1.44604	1.65056	1.60195	1.77034	2.58928	1.90681
TGME49_215150	AP2 domain transcription factor AP2X-9 (AP2X9)	-1.848	-2.44312	-1.77506	-2.55663	-1.85118	-2.30315	-2.06563	-2.39941	-2.72351	-3.47421	-4.31192	-4.35758	-4.90504	-4.20189	-4.5053	-4.79663	-6.12217	-5.37742	-0.204059	-0.475936	-0.0320458	-0.0454432	0.192929	-0.183499	0.365663	0.624313	0.170016	-2.16576	-2.82354	-1.60574	-2.2438	-1.99362	-2.19393	-1.61532	-1.9139	-2.21368	1.50982	1.87777	1.84399	2.26034	2.01023	2.01589	2.27484	2.67537	2.32702
TGME49_216400	meiotic recombination protein DMC1 family protein	0.590613	0.428022	0.573244	0.602586	0.500293	0.538564	0.511182	0.465042	0.46542	-0.500901	-0.346399	-1.03149	-1.1041	-0.297927	-0.608618	-0.638862	-0.508072	-0.904141	2.35426	1.97712	2.47048	2.49451	1.91571	2.22492	2.04074	2.08717	2.36333	0.13631	-0.0931447	0.255984	0.488743	0.170005	0.176904	0.0724279	0.345384	0.060425	1.14775	0.955395	1.39234	1.35498	0.867121	1.08397	1.06127	1.08222	1.41191
TGME49_217540	RNA recognition motif-containing protein	1.42963	1.46272	1.68839	1.48598	1.05383	1.21506	1.37805	1.28512	1.07	-0.12515	-0.34083	-0.0664529	-0.245672	-0.476499	-0.628909	-0.890368	-0.982365	-1.73025	3.03251	3.09457	3.18344	3.15827	2.54141	2.75209	2.95196	3.01352	3.05	1.76655	1.9101	2.33597	1.72064	1.39181	1.77594	2.07271	1.76375	1.65481	1.24155	1.32339	1.39769	1.30383	1.20456	1.39205	1.53428	1.58125	1.90077
TGME49_217620	hypothetical protein	-2.9329	-3.15957	-2.61504	-3.13883	-3.34117	-3.5215	-3.7727	-3.40281	-4.15221	-6.44629	-7.08162	-5.52231	-7.29216	-5.4767	-6.63757	-9.73626	-6.56994	-8.43112	0.824722	0.995808	0.11804	0.641308	0.679772	0.992081	1.15812	1.18206	1.13988	-3.68837	-4.07281	-2.27253	-3.14192	-4.41846	-4.19515	-3.56894	-3.83298	-3.42114	2.74417	3.13355	2.29792	3.06629	2.54317	3.1171	4.01392	2.99516	3.80254
TGME49_218210	Chromosome-associated kinesin KLP1, putative	0.639953	0.43932	0.552692	0.453396	0.448046	0.493785	0.485303	0.33956	0.171906	-0.132036	-0.601147	-0.219466	-0.846042	-0.0239938	-0.0746351	-0.389049	-1.04765	-1.14734	1.94342	1.85615	1.82647	1.84919	1.51555	1.71158	1.75283	1.85812	1.69854	0.564903	0.386956	0.38166	0.581288	0.233449	0.268373	0.313923	0.327691	0.068089	0.834269	0.926521	0.79234	1.03195	0.636746	0.723972	0.790288	1.04216	1.01176
TGME49_218820	alba 2	-3.5321	-4.40607	-4.04595	-4.20592	-1.73161	-3.64321	-4.87599	-5.78985	-6.77657	-5.13288	-6.95407	-6.58741	-8.67919	-2.9778	-5.51002	-7.80135	-7.95696	-9.23318	-1.06304	-1.61204	-1.20355	-1.20545	-0.415311	-1.9156	-2.26138	-2.32735	-3.30304	-3.58783	-4.40798	-4.05977	-4.2702	-2.1252	-3.7791	-4.67616	-6.35533	-7.77255	1.61369	1.90179	1.95633	2.9041	1.04522	1.3554	2.00494	2.10531	2.44597
TGME49_219670	zinc finger (CCCH type) motif-containing protein	0.361383	0.368048	0.490226	0.418626	0.363354	0.293527	0.162941	0.118977	-0.212318	-0.352257	-0.157366	-0.00537657	-0.00601274	-0.168138	-0.275064	-0.48348	-0.482742	-1.21089	1.12417	1.09475	1.28017	1.14829	0.861272	0.949919	1.03795	1.00219	0.915545	0.270942	0.192961	0.184863	0.166037	0.607345	0.424312	0.0832945	-0.0568466	-0.411006	0.62379	0.565147	0.538948	0.514747	0.486541	0.514835	0.605705	0.594816	0.825722
TGME49_219700	DNA replication licensing factor MCM4, putative	-3.12848	-3.6022	-2.88443	-3.79943	-3.14714	-3.73882	-3.59244	-3.92802	-4.50737	-5.70708	-6.72148	-4.89676	-7.27542	-5.36989	-6.62083	-6.63205	-6.41569	-8.41438	-1.18875	-1.09533	-1.3005	-1.63336	-1.10345	-1.42572	-1.1749	-1.2137	-1.10185	-1.89306	-1.95853	-2.13619	-2.12422	-2.73032	-2.74286	-2.43311	-2.95062	-2.7486	2.20337	2.78754	1.75536	2.69631	2.07388	2.28011	2.40822	2.30521	3.31692
TGME49_221190	mrna cleavage factor family protein, putative	-1.78573	-1.76982	-1.52477	-2.00916	-1.19494	-2.25665	-2.13613	-2.13936	-2.69904	-2.8557	-2.5798	-2.57333	-3.67919	-2.33958	-3.43602	-3.5611	-4.20489	-3.95876	-0.149889	-0.119439	-0.00807859	-0.217158	-0.00135881	-0.124316	0.137117	0.377634	0.106622	-2.33475	-2.34185	-1.68091	-2.4355	-1.60279	-2.87611	-2.45509	-2.02574	-3.50045	1.08946	1.01615	1.08137	1.3204	0.991042	1.30362	1.42915	1.74489	1.67955
TGME49_221420	Chromosome-associated kinesin KLP1, putative	0.584468	0.646359	0.756137	0.763603	0.570736	0.699695	0.634299	0.495373	0.241506	-0.786941	-0.632811	-0.835294	-0.639239	-1.06713	-1.35856	-1.42921	-1.72437	-1.91785	2.53695	2.66532	2.81128	2.61615	2.3184	2.6345	2.91383	3.12359	3.43532	0.656245	0.722389	1.01323	0.866604	0.856396	1.24487	0.885149	0.566598	-0.174288	1.33536	1.36776	1.43735	1.35765	1.30419	1.59935	1.68094	1.84007	2.14828
TGME49_222250	hypothetical protein	-0.333815	-0.236309	-0.388622	-0.412099	-0.0832589	-0.0510477	-0.260175	-0.286377	-0.537986	-1.36211	-1.23894	-1.70878	-1.8412	-1.24863	-1.19928	-2.02349	-1.75641	-1.60997	0.661571	0.782704	0.671127	0.664968	0.889177	0.802002	0.899147	0.687864	0.507891	-0.168545	-0.0569188	-0.0634762	-0.0863413	0.0969184	0.160356	-0.0452528	-0.160281	-0.352086	0.944966	0.856966	0.928568	0.968302	0.873051	0.750138	1.09802	0.931614	0.822254
TGME49_224130	hypothetical protein	1.04888	0.972476	1.02274	1.12332	1.17862	1.04611	0.906555	0.450854	0.221338	0.473076	0.495487	0.515636	0.517934	0.882272	0.687101	0.410217	-0.177963	-0.63606	1.25074	1.23792	1.32658	1.46607	1.45472	1.40049	1.17212	0.976641	0.583926	1.1989	1.0033	1.12164	1.25673	1.17178	1.05075	0.985909	0.566235	0.322721	0.329586	0.284728	0.332991	0.375864	0.210805	0.308929	0.297544	0.435119	0.495979
TGME49_224630	zinc finger (CCCH type) motif-containing protein	0.771543	0.77388	0.93973	0.708223	0.687796	0.620577	0.551939	0.491677	0.0260647	-0.0837059	-0.141491	-0.0185162	-0.0635533	-0.113263	-0.200255	-0.482034	-0.428308	-1.20108	2.00282	2.03957	2.1144	2.01913	1.83332	2.15287	2.24547	2.52874	2.28482	0.666374	0.655754	0.842059	0.733874	0.666433	0.373115	0.216086	-0.144217	-0.490675	0.761822	0.800286	0.839329	0.822157	0.735087	0.949223	1.07212	1.21344	1.35011
TGME49_224850	polyadenylate binding protein, putative	-4.11013	-4.93115	-4.65728	-5.54288	-3.37849	-4.92945	-4.88719	-5.72703	-5.76474	-5.14623	-7.03252	-6.92691	-8.43373	-4.64461	-6.32544	-6.40389	-8.5595	-8.68371	-2.4754	-2.88156	-2.53914	-3.27277	-1.86731	-3.05669	-2.5259	-2.675	-3.4851	-4.52896	-5.18854	-5.1438	-4.76926	-3.41683	-5.29197	-4.96182	-5.77238	-5.57467	1.1399	1.80158	1.82407	2.29967	1.04895	1.31215	1.57371	2.7901	2.12089
TGME49_226250	DEAD (Asp-Glu-Ala-Asp) box polypeptide DDX3X (DDX3X)	-2.68523	-3.07413	-2.91112	-3.44442	-2.31918	-3.24214	-3.00472	-3.08832	-3.4001	-5.36229	-5.04695	-5.06635	-6.29563	-4.02864	-4.77507	-5.41779	-5.66651	-4.98366	-0.940501	-1.02955	-0.658708	-0.765156	-0.828372	-1.28463	-0.876827	-0.13534	-0.550934	-2.35114	-2.76323	-2.80091	-3.18374	-2.20404	-2.96688	-3.22344	-3.33953	-4.08823	1.62217	1.51241	1.61341	2.04148	1.14053	1.44094	1.73567	2.25214	1.8651
TGME49_226720	translin family protein	0.64153	0.47473	0.832413	0.589645	0.637948	0.587649	0.887754	0.903209	0.675707	-3.49444	-4.6152	-3.336	-3.96834	-3.32584	-3.61475	-3.38001	-3.79866	-4.82977	2.56829	2.70477	2.74832	2.76574	2.28781	2.51527	2.70687	3.12885	3.47618	2.04966	2.12594	2.27777	2.0018	2.01738	2.00849	2.65545	2.65853	2.28639	2.52054	3.02777	2.55884	2.76172	2.41361	2.58355	2.70315	2.97196	3.40119
TGME49_227360	ribosomal protein RPL3 (RPL3)	-4.43061	-4.94336	-3.85776	-4.72731	-3.84725	-4.8114	-4.50433	-4.99838	-6.00809	-6.60383	-7.46156	-5.19443	-6.77163	-5.39217	-7.60247	-6.57187	-8.04941	-9.17363	-2.60221	-2.82048	-2.65949	-3.1205	-1.96845	-2.21437	-1.34382	-0.843692	-1.30333	-4.1303	-4.9209	-3.87617	-4.2981	-4.0202	-4.72415	-5.04096	-5.682	-6.54318	1.44391	1.68073	0.90835	1.37261	1.22624	1.92504	1.9431	2.91514	3.1986
TGME49_227660	DNA methyltransferase 2, putative	0.424045	0.42689	0.494234	0.545093	0.536266	0.478552	0.469571	0.365075	0.170288	-1.87297	-2.03219	-1.20514	-1.47491	-1.10863	-1.5122	-1.919	-2.48965	-2.5614	2.12992	2.07774	2.14371	2.12759	1.88398	2.18607	2.12733	1.98366	1.90047	1.28094	1.24835	1.22063	1.37891	0.996118	1.46427	1.42337	1.6001	1.36057	1.75899	1.79816	1.54659	1.63905	1.32986	1.74533	1.84415	2.00775	2.05686
TGME49_227960	PCI domain-containing protein	-2.92424	-3.20675	-2.63321	-3.40947	-2.88438	-3.49191	-3.49652	-3.68573	-4.93134	-5.61622	-5.73697	-4.32967	-7.68448	-5.51147	-6.29292	-7.06968	-7.54722	-9.67144	-0.191752	-0.236558	-0.0079902	-0.39408	0.223241	-0.105218	0.31726	0.477399	0.181289	-3.64889	-3.78061	-3.73587	-3.13133	-3.38064	-4.44589	-4.01286	-5.21646	-5.08118	2.17367	2.182	2.01275	2.86771	2.3502	2.65071	2.99211	3.34683	4.32615
TGME49_230080	DEAD/DEAH box helicase domain-containing protein	-1.91867	-1.91369	-1.85615	-2.19929	-1.69686	-1.90613	-2.0949	-2.52224	-2.9076	-3.70933	-4.11959	-3.27118	-5.74147	-3.81959	-4.30941	-4.55183	-6.01925	-6.41662	-0.0366544	0.108223	-0.0483373	0.0148826	0.224803	0.173818	0.14772	0.162304	0.438545	-2.72568	-2.02776	-2.59446	-1.67626	-1.95314	-1.50709	-1.44695	-1.60256	-1.95895	1.64919	1.90837	1.60635	2.44305	1.71721	2.05523	2.31977	2.7497	3.19701
TGME49_230160	hypothetical protein	1.20475	1.42003	1.49652	1.62605	1.66786	1.64033	1.48492	1.15657	0.869472	-1.61622	-0.955614	-0.809595	-0.604109	-0.0826251	-0.538036	-0.911828	-1.38231	-1.65463	2.94121	3.06813	3.08235	3.33486	2.91512	3.09733	3.11986	3.05299	3.01016	1.55781	1.61167	1.63673	1.80102	1.79321	1.78541	1.64054	1.15969	1.00855	1.68659	1.46457	1.42333	1.41488	1.10085	1.34147	1.4832	1.64913	1.68041
TGME49_231970	pre-mRNA processing splicing factor PRP8 (PRP8)	-3.3069	-3.90108	-3.66443	-4.23831	-2.83509	-3.49923	-3.8932	-3.46083	-4.38726	-4.81796	-6.41265	-4.8374	-5.13776	-4.0407	-4.89059	-5.97042	-5.29912	-7.1603	-2.56416	-2.37457	-1.98902	-2.85365	-2.05775	-2.31994	-2.33838	-2.07895	-2.25564	-2.6737	-3.59742	-4.24929	-4.48481	-2.4102	-3.42256	-2.89077	-2.69547	-3.71891	1.01871	1.58473	1.22648	0.917779	0.813555	1.0247	1.86803	1.56204	1.87909
TGME49_235540	eukaryotic initiation factor-2 beta, putative	-3.05285	-3.59704	-3.22701	-3.2304	-2.81406	-3.38217	-3.38392	-3.42812	-4.0828	-4.68967	-5.46864	-4.61369	-4.98926	-4.72737	-5.83195	-4.80135	-5.27889	-5.82735	-1.48504	-1.63569	-1.759	-1.48703	-1.13924	-1.89871	-1.78428	-1.77307	-2.44541	-2.42739	-2.9558	-3.23896	-2.80378	-2.35181	-2.39218	-3.26848	-3.06419	-3.41222	1.43255	1.59744	1.3021	1.37368	1.59488	1.74411	1.38942	1.48818	1.5301
TGME49_236080	replication factor-a protein 1 (rpa1) subfamily protein	-2.98616	-3.66939	-3.59304	-4.63677	-2.16746	-3.39368	-3.8493	-4.2601	-5.02511	-4.54494	-5.25204	-5.94427	-7.45109	-3.65659	-4.47318	-5.42125	-7.57686	-9.43666	-1.16089	-1.90968	-1.23691	-2.09423	-1.08148	-2.68158	-2.08279	-1.99979	-2.37303	-2.98617	-3.42885	-3.79915	-4.93158	-2.03669	-2.7884	-4.10621	-3.62439	-4.44048	1.35333	1.52959	1.88822	2.32674	1.02831	0.919116	1.52018	2.35755	2.8793
TGME49_236540	RNA recognition motif-containing protein	-2.59138	-3.02955	-2.82455	-2.99839	-2.40795	-3.11963	-2.96528	-2.98628	-3.457	-4.16498	-4.74517	-4.37851	-4.88532	-3.23357	-4.71616	-3.82374	-4.12357	-5.06492	-0.866918	-0.68731	-0.699298	-0.419397	-0.785071	-0.631889	-0.727732	-1.51681	-1.19397	-2.79316	-3.55232	-3.16941	-2.96096	-3.00959	-3.26474	-3.30927	-3.08155	-3.41222	1.22221	1.5467	1.50734	1.68201	1.08471	1.52259	1.28693	1.00388	1.46389
TGME49_237090	AP2 domain transcription factor AP2X-5 (AP2X5)	-3.47246	-3.83286	-3.13794	-4.40282	-2.48396	-3.52294	-3.61164	-3.84787	-4.64835	-4.71986	-5.32604	-4.62579	-6.05116	-3.45757	-4.81144	-5.4247	-8.58031	-8.70452	-1.81666	-2.41233	-1.68799	-2.06589	-0.869792	-2.04356	-1.67464	-1.25171	-0.953689	-4.14795	-3.90614	-3.12444	-4.80118	-2.69041	-3.31008	-4.11599	-3.79288	-5.07464	1.38942	1.25543	1.14178	1.47931	0.985982	1.13889	1.55499	2.904	2.99533
TGME49_237425	AP2 domain transcription factor AP2X-6 (AP2X6)	-0.564024	-0.551012	-0.771173	-0.769015	-0.468052	-0.952465	-0.807031	-1.09547	-1.34313	-1.67874	-1.51169	-2.02469	-2.61557	-1.52241	-2.99574	-2.3227	-2.59079	-2.54941	0.715196	0.730179	0.652058	0.839914	0.688204	0.801741	0.682663	0.790649	0.735212	-0.594004	-0.647078	-0.947264	-0.698759	-0.469456	-0.800608	-0.911602	-1.14522	-1.40455	0.930964	0.939612	1.07297	1.32175	0.788427	1.39336	1.13185	1.21499	1.29801
TGME49_240590	DNA-directed RNA polymerase II RPB5 (POLR2E)	-3.70611	-4.28347	-3.93696	-4.18377	-3.3493	-4.42375	-4.76759	-4.10067	-5.0728	-5.84389	-7.11664	-5.91991	-6.84176	-5.611	-6.08434	-8.37567	-7.11954	-6.09175	-1.53459	-1.84272	-0.89039	-1.56783	-1.29545	-2.30688	-1.79935	-1.54276	-2.32639	-3.32912	-3.76673	-3.8	-3.39047	-3.45985	-4.57061	-3.92334	-3.90208	-5.79246	1.59738	2.06499	2.03396	2.26713	1.64818	1.50693	2.74345	2.16822	1.58859
TGME49_240900	AP2 domain transcription factor AP2VI-2 (AP2VI2)	0.289703	0.307355	0.353198	0.49396	0.287996	0.357347	0.212295	0.00306702	-0.114156	0.0538479	-0.00808099	-0.00834848	0.0382141	-0.461432	-0.462186	-0.478358	-0.708289	-0.653428	0.859515	0.8344	0.809201	0.89722	0.73295	1.05226	0.75203	0.455875	0.977137	0.14362	0.318242	0.326572	0.551903	0.297689	0.501541	0.370176	0.00496799	-0.174782	0.338473	0.333095	0.293781	0.401581	0.460408	0.565953	0.460127	0.480385	0.652287
TGME49_241140	DEAD/DEAH box helicase domain-containing protein	-2.97357	-3.35301	-3.21669	-4.03768	-2.63528	-3.44557	-3.45552	-3.32432	-3.86831	-4.36644	-5.07216	-5.34935	-6.53424	-3.73974	-4.78011	-5.43401	-4.64209	-5.93623	-2.3443	-2.60769	-1.74989	-2.25246	-1.61665	-2.14318	-1.94763	-1.93251	-2.32492	-2.56688	-2.86661	-2.89701	-3.78992	-2.67428	-3.90369	-3.46208	-3.43734	-3.88393	0.835865	1.01868	1.51035	1.586	0.768357	1.10124	1.29946	1.22019	1.44407
TGME49_241170	hypothetical protein	-0.338258	-0.372622	-0.437501	-0.441307	0.171773	-0.290226	-0.552988	-0.712349	-1.08956	-1.09525	-1.43072	-1.18104	-1.52002	-1.08985	-1.68007	-1.38339	-1.72497	-2.41354	1.60113	1.53919	1.60953	1.66339	2.27917	2.00493	1.29921	0.590888	-0.114468	-0.74167	-0.657646	-0.778492	-0.806688	-0.157664	-0.602293	-0.819623	-0.978244	-1.3059	1.09889	1.12043	1.16114	1.2195	1.25389	1.3685	1.07651	0.876023	0.933436
TGME49_243920	DNA replication licensing factor MCM5, putative	-2.94297	-3.07949	-3.38108	-3.91409	-2.77324	-3.36823	-3.73092	-4.1333	-4.49998	-3.9216	-3.99589	-4.67105	-5.69085	-4.38336	-5.03727	-5.4806	-6.48421	-6.123	-1.93282	-2.1793	-2.04559	-1.96229	-1.58282	-2.36584	-2.19137	-2.18944	-2.87885	-2.58511	-3.0278	-3.51923	-3.32228	-2.1	-2.48248	-3.18885	-4.27735	-4.46868	0.84848	0.790179	1.17722	1.631	1.27675	1.3224	1.37407	1.74471	1.53204
TGME49_244160	transcription initiation factor TFIID complex subunit TAF12 (TAF12)	-2.73777	-3.09986	-2.7655	-3.20475	-2.07866	-2.96433	-2.938	-3.0917	-3.59901	-3.97831	-5.09906	-4.35689	-4.7117	-3.80617	-4.73518	-4.66394	-5.55652	-5.79177	-1.74585	-2.07751	-1.91912	-2.4457	-1.03237	-1.8993	-1.57115	-1.54988	-2.20461	-2.48403	-2.75814	-2.68101	-3.0349	-1.93085	-2.98946	-2.95457	-2.74761	-3.51819	0.848854	1.22111	0.991952	0.895821	1.03509	1.14277	1.1626	1.55434	1.40516
TGME49_244680	hypothetical protein	-0.453681	-0.404378	-0.365555	-0.721824	-0.317288	-0.454861	-0.403771	-0.814455	-0.926755	-1.64202	-1.99806	-2.9918	-3.06421	-1.92785	-2.27837	-2.42084	-4.00095	-4.28563	1.61104	1.74141	1.98625	1.80645	1.52105	2.00782	2.0927	1.76294	2.03942	-1.3874	-0.742873	-0.821873	-1.19063	-0.58265	-1.31872	-0.802698	-1.1807	-0.860133	1.45253	1.52229	1.92843	1.8666	1.40127	1.78503	1.7934	2.19595	2.36113
TGME49_245570	origin recognition complex subunit 2 protein	-2.80809	-3.13814	-2.40476	-2.66883	-2.27697	-3.07178	-3.04439	-3.11185	-3.61289	-6.25365	-6.95937	-5.5927	-5.68448	-6.04198	-7.51532	-7.95865	-7.96226	-8.23848	-0.596393	-0.258132	-0.132416	-0.527153	-0.232725	-0.310211	-0.587511	-1.0729	-0.945984	-2.37991	-2.41451	-2.12957	-2.28237	-1.88683	-2.28457	-2.26179	-2.04211	-3.25782	2.31262	2.64197	2.07	2.06956	2.27351	2.8731	3.0241	2.86406	2.96249
TGME49_245720	SWI2/SNF2-containing protein	-0.121081	-0.070377	-0.996551	-0.011414	-0.00481943	-0.136351	-0.0821279	-0.472751	-0.857919	-2.40447	-1.65451	-6.02481	-2.29216	-1.59417	-2.5666	-2.14424	-3.13384	-3.97426	2.23072	2.16339	2.06794	2.30027	2.34907	2.49105	2.40345	2.33459	1.89828	-0.00330956	0.0980295	0.108349	0.185882	-0.160791	-0.0066479	0.0223782	-0.228582	-0.398312	1.72127	1.54219	3.07281	1.69731	1.52986	1.93323	1.78784	2.09509	2.21222
TGME49_247460	proliferating cell nuclear antigen PCNA1 (PCNA1)	-4.33396	-5.17856	-4.26836	-5.52176	-3.76086	-4.9198	-5.43048	-4.87425	-5.96327	-5.98807	-7.17221	-5.92659	-8.14033	-5.63891	-7.05009	-9.43004	-7.11172	-9.70987	-1.78588	-2.0225	-1.82075	-2.3052	-1.4456	-2.58349	-2.20814	-2.11884	-2.5866	-4.67922	-5.26321	-4.49521	-6.15587	-4.0239	-4.61896	-4.64725	-4.88533	-5.63757	1.65616	2.14448	1.50316	2.24513	1.51573	1.69845	2.67592	1.8454	2.53981
TGME49_249370	translation initiation factor SUI1, putative	-0.107491	0.0847088	-0.00945811	0.258708	-0.136975	0.0153782	-0.05018	-0.0541006	-0.27612	-2.83605	-1.88863	-2.2813	-1.26108	-2.33066	-1.9751	-2.11443	-1.89153	-2.18013	1.37717	1.4509	1.32127	1.50995	1.34556	1.48847	1.5727	1.70472	1.358	0.254147	0.367767	0.528097	0.515318	-0.27331	0.13405	0.255318	0.194462	0.438531	1.65188	1.31791	1.48758	1.14502	1.4535	1.35847	1.50465	1.43458	1.53151
TGME49_250330	hypothetical protein	-1.42408	-1.3657	-1.6651	-1.87379	-1.25725	-1.43649	-1.94222	-2.17261	-3.46761	-3.20996	-3.13807	-4.2333	-4.39908	-3.68258	-3.22991	-3.86228	-4.92478	-5.68022	0.185343	0.307251	0.647197	0.445127	0.670769	0.394628	-0.0437706	-0.0801214	-0.77426	-0.750441	-0.975992	-1.25072	-1.51589	-0.767307	-1.67737	-2.0589	-1.81116	-3.123	1.64051	1.43881	2.40636	2.03242	2.04308	1.66995	1.78729	2.02923	1.95837
TGME49_251620	flap structure-specific endonuclease 1, putative	-2.67676	-3.31706	-3.04884	-4.09102	-2.50646	-3.59179	-3.75303	-3.02259	-4.26368	-4.30044	-6.00616	-4.96142	-7.88328	-4.35181	-7.56211	-7.85344	-5.2017	-8.28527	-2.0521	-2.19248	-1.54316	-2.71511	-1.63853	-2.50643	-2.27508	-1.61702	-1.95483	-2.37264	-2.73992	-2.97812	-3.01646	-2.23845	-2.57689	-2.79267	-2.62047	-3.45838	0.922239	1.53497	1.25977	2.18466	1.06338	2.22175	2.32924	1.40547	2.40267
TGME49_253380	AP2 domain transcription factor AP2III-2 (AP2III2)	-3.10609	-3.37097	-3.02328	-3.3266	-1.99339	-2.89387	-3.45381	-3.89363	-4.22918	-4.85855	-5.45324	-4.72045	-4.64784	-2.74364	-4.37176	-5.88548	-5.71917	-6.16531	-1.43595	-1.6887	-1.50019	-1.92715	-1.28465	-2.06611	-1.78526	-1.73544	-1.68776	-2.73832	-3.1799	-2.75831	-2.99382	-2.08187	-2.77957	-3.23242	-3.54004	-4.49497	1.36386	1.3586	1.26692	1.19335	0.625613	0.88877	1.5005	1.75715	1.60946
TGME49_253500	hypothetical protein	0.989094	1.07774	1.05801	1.05917	1.00845	0.894757	0.897573	0.486708	0.461328	-0.105897	0.023068	-0.01073	-0.489242	0.349951	-0.279433	-0.0626168	-0.942105	-1.21316	2.89172	2.71835	2.9937	2.92717	2.87103	2.8911	2.74929	2.49147	2.21507	0.566474	0.583424	0.524867	0.634465	0.483406	0.333419	0.540995	0.570393	0.833481	1.18106	1.0661	1.23978	1.28353	1.06089	1.2354	1.16573	1.40865	1.38629
TGME49_253790	zinc finger (CCCH type) motif-containing protein	0.502148	0.517806	0.683587	0.722487	0.552877	0.50456	0.331445	0.234941	0.0225537	-0.838963	-0.866609	-0.289378	-0.301048	0.137257	-0.241229	-0.766356	-0.654488	-1.26191	1.41128	1.40205	1.40345	1.47712	1.19665	1.32788	0.786427	0.672719	1.09599	0.686197	0.704076	0.766959	0.825893	0.488962	0.423079	0.538825	0.378541	0.137989	0.861166	0.941451	0.648967	0.743925	0.422815	0.580601	0.624938	0.525196	0.893624
TGME49_255190	myosin C	1.17317	1.22017	1.2418	0.944238	1.01897	0.882747	0.905837	1.00532	0.52897	-0.942746	-0.848907	-0.876321	-2.23114	-1.65165	-1.90443	-2.05374	-1.7621	-2.70944	3.20085	3.12446	3.24873	3.2169	2.77701	3.22059	3.36306	3.48849	3.52519	2.02882	1.93571	2.30899	2.372	2.0839	1.78975	1.96198	2.14426	1.70556	1.85021	1.7203	1.94405	2.40807	1.9973	2.27295	2.3587	2.3273	2.60566
TGME49_255635	hypothetical protein	-2.27363	-2.54481	-2.77174	-2.70041	-2.20959	-2.58434	-2.41816	-2.5856	-3.43767	-5.09163	-4.79735	-5.16765	-5.10743	-4.46493	-5.3533	-5.64463	-6.3852	-8.66142	0.282659	0.300434	0.462125	0.358471	0.0202521	0.210546	0.431828	0.756157	0.993993	-3.1452	-3.64447	-3.56946	-3.47681	-2.7432	-3.13003	-3.15071	-3.74689	-4.8788	2.3653	2.24221	2.52055	2.41205	2.09594	2.43811	2.70914	3.11642	4.03249
TGME49_256030	hypothetical protein	-2.81872	-3.21252	-2.33684	-3.1708	-2.57622	-3.57257	-2.90009	-2.80634	-3.3066	-6.43834	-7.04453	-5.32172	-9.24357	-4.77404	-9.07441	-6.62877	-7.04742	-8.49356	-0.1982	-1.00222	0.120154	-0.176688	-0.697814	-0.766756	-0.325937	0.201339	-0.0451318	-2.13398	-2.47087	-2.34125	-2.36591	-1.57798	-2.54765	-2.57247	-2.76143	-2.89426	2.41174	2.41038	2.21695	3.64628	2.00252	3.37515	2.40438	2.66809	3.17014
TGME49_257130	zinc finger (CCCH type) motif-containing protein	-0.311209	-0.262023	-0.225555	-0.641447	-0.170609	-0.493672	-0.315253	-0.374081	-0.647902	-2.57064	-2.31525	-2.22397	-4.64918	-2.18565	-3.21697	-2.70095	-2.18279	-3.01554	1.17255	1.2231	0.791217	1.52398	0.733247	0.74115	0.864202	0.724249	0.801414	-0.107741	-0.159569	0.0216223	-0.154389	0.0896949	-0.0778804	0.00190295	-0.349683	-0.509313	1.3933	1.29362	1.18898	2.35259	1.15914	1.57076	1.39071	1.1346	1.46111
TGME49_257990	heat shock protein 101, putative	0.560174	0.738446	0.532312	0.584239	0.296541	0.512164	0.442905	0.51769	0.388289	-0.211622	-0.166169	-0.254613	-0.184382	-0.592532	-0.541706	-0.467814	-0.537377	-0.682056	1.17745	1.49181	1.3139	1.40827	1.07417	1.47671	1.479	1.57953	1.34229	0.767318	1.04308	0.541475	0.793237	0.387809	0.755779	0.662675	0.550274	0.769584	0.665181	0.702071	0.626553	0.671296	0.632887	0.783938	0.76495	0.864572	0.924056
TGME49_258210	DNA-directed RNA polymerase II RPB2	-3.2091	-3.51367	-2.96848	-3.14164	-2.65003	-3.83414	-3.8205	-3.55761	-4.64373	-4.93787	-5.24565	-4.47509	-4.81323	-4.19569	-6.19954	-7.07583	-5.90952	-8.50766	-1.55099	-1.72709	-1.08935	-1.14812	-0.812395	-1.57703	-1.3033	-0.951702	-1.30459	-2.91881	-3.10097	-2.75845	-2.98253	-2.71262	-3.62941	-2.8123	-3.14434	-3.48315	1.39449	1.5132	1.38947	1.42102	1.24632	1.73608	2.28241	1.93347	2.84121
TGME49_258530	flagellar associated protein	0.795723	1.06337	1.01483	0.974247	1.29431	1.2604	1.10306	1.18925	0.74923	-1.27997	-0.601419	-0.692036	-1.10722	-0.237056	-0.747725	-0.900079	-1.02654	-1.62469	2.20117	2.29093	2.47628	2.25473	2.63574	2.52446	2.32545	2.38861	1.87116	1.13129	1.27749	1.15367	1.16143	1.4343	1.51189	1.47496	1.57998	1.4211	1.38944	1.17242	1.26603	1.32826	1.1672	1.3081	1.3223	1.36702	1.46356
TGME49_258680	TATA-box binding protein TBP2 (TBP2)	-3.46748	-4.01694	-3.27292	-4.82538	-3.30378	-3.93367	-4.07557	-3.78213	-3.97754	-5.76822	-7.74313	-5.26543	-8.07352	-6.14767	-5.71411	-6.91233	-6.54395	-7.15359	-0.692974	-0.578152	-0.565265	-0.77615	-0.749545	-0.793396	0.00215114	0.883533	0.926196	-3.93747	-3.81722	-4.47292	-5.24278	-2.79292	-5.26626	-4.90551	-5.7132	-5.47484	2.28188	2.92345	2.07102	3.2624	2.20695	2.2447	3.01259	3.3744	3.65946
TGME49_259250	ATP-dependent DNA helicase, RecQ family protein	-0.243567	-0.783705	-0.0537663	-0.629114	0.0603187	-0.143426	-0.363097	-0.573544	-0.860892	-4.56177	-7.26749	-3.52231	-7.14461	-3.76514	-4.50151	-5.52981	-6.27038	-6.3946	1.41613	1.61691	1.41759	1.68864	1.85728	1.85781	1.99202	1.78783	1.40959	0.908916	0.795316	0.434795	0.708011	0.596626	0.926516	0.880454	0.936702	0.48247	2.4861	3.69791	2.00012	3.69153	2.20119	2.53073	2.97728	3.27021	3.21331
TGME49_260570	hypothetical protein	-1.28237	-1.31671	-1.20751	-1.26873	-0.973992	-1.08389	-1.41569	-1.67871	-2.3112	-3.42172	-2.90003	-2.87802	-2.79226	-3.21006	-2.70109	-3.07489	-3.04494	-4.07294	0.269285	0.0227253	0.168967	0.0702783	0.693412	0.368178	0.0768482	-0.25045	-0.569577	-0.929913	-1.12323	-0.99683	-1.40361	-1.17034	-1.17908	-1.54709	-1.62263	-2.3369	1.42468	1.19402	1.22029	1.13188	1.4829	1.21269	1.19988	1.17789	1.55084
TGME49_260600	Pumilio-family RNA binding repeat-containing protein	-3.14976	-3.55653	-3.16304	-3.73417	-2.19252	-3.3611	-3.81418	-4.21679	-4.92157	-4.0277	-4.87885	-3.92504	-4.778	-3.04125	-4.46797	-5.14117	-5.69986	-6.76495	-2.42714	-2.46343	-2.32866	-3.31483	-1.4583	-2.65522	-2.7431	-2.15651	-2.87355	-3.22571	-3.6956	-3.01996	-3.56657	-1.76761	-3.10385	-3.64699	-4.42409	-5.16128	0.643983	1.01546	0.608027	0.600704	0.74415	0.732138	0.863995	1.50987	1.40313
TGME49_261580	histone H2AX	1.97854	2.05517	2.04047	2.104	2.23067	2.26661	2.14261	1.84116	1.52524	1.02954	1.13118	1.05822	1.08952	1.54387	1.45633	1.15897	0.73524	0.410772	2.466	2.50201	2.56706	2.59636	2.58587	2.66499	2.61841	2.5639	2.24447	2.12762	2.2277	2.20072	2.3844	2.47851	2.54092	2.33975	1.89606	1.43085	0.570441	0.563427	0.604778	0.606093	0.436415	0.507157	0.606169	0.69335	0.735076
TGME49_262620	RNA recognition motif-containing protein	-3.46345	-3.43675	-3.05347	-3.42899	-2.85953	-3.8393	-3.80566	-3.511	-4.73373	-6.36872	-5.85204	-4.75668	-6.06259	-4.23952	-6.40799	-7.18475	-5.85494	-8.20154	-1.88336	-2.55075	-2.17439	-2.48235	-2.16818	-2.72397	-2.35861	-2.49284	-3.14993	-2.43429	-2.79606	-3.00474	-2.85476	-2.41658	-2.98011	-2.99682	-2.82666	-3.50547	1.85187	1.39263	1.04464	1.48509	0.864155	1.55746	1.93332	1.37573	2.13186
TGME49_263820	DEAD/DEAH box helicase domain-containing protein	-0.279276	-0.410231	-0.357407	-0.378358	-0.19199	-0.451082	-0.585033	-0.81213	-1.05331	-1.78538	-1.92078	-1.72257	-1.53951	-1.89929	-2.66518	-2.76806	-3.23461	-3.61821	1.96768	1.77643	2.08091	1.97142	1.78089	1.85916	1.86651	1.66325	1.69458	-0.642815	-0.607716	-0.82898	-0.685734	-0.483685	-0.571907	-0.821417	-0.87839	-1.11185	1.37709	1.3635	1.45103	1.40049	1.33505	1.60867	1.6548	1.75862	1.88025
TGME49_264485	AP2 domain transcription factor AP2IX-3 (AP2IX3)	-0.775917	-0.73261	-0.685738	-0.527139	-0.549663	-0.856603	-0.997331	-1.16237	-1.70712	-3.03245	-2.93747	-2.70511	-1.73448	-2.48958	-3.01949	-3.14733	-3.11029	-3.32762	1.39236	1.64325	1.65738	1.47343	1.13701	1.16762	1.30558	0.968881	1.42524	-0.942786	-1.07339	-1.03863	-0.954907	-0.716392	-0.961182	-1.19163	-1.44593	-2.24057	1.62082	1.70941	1.57939	1.23916	1.43718	1.61646	1.66013	1.47357	1.88176
TGME49_264610	RNA recognition motif-containing protein	-3.87568	-4.1786	-4.03685	-4.30825	-3.69982	-4.23489	-4.81408	-4.69043	-5.02168	-4.75085	-5.45657	-5.53737	-5.69644	-5.38719	-5.37093	-6.88881	-7.04443	-8.09409	-2.14955	-2.46013	-2.23123	-2.5189	-2.0647	-2.47029	-2.48177	-2.55442	-3.48171	-3.99731	-4.10883	-4.02847	-4.41146	-3.74079	-4.45642	-4.75448	-3.57567	-4.20031	1.05335	1.11938	1.2476	1.13992	1.229	1.17423	1.74917	2.08489	1.87252
TGME49_266110	DEAD/DEAH box helicase domain-containing protein	-3.75024	-4.33305	-3.89408	-4.63061	-3.58739	-4.31365	-4.50513	-4.74305	-5.54066	-4.76043	-6.11565	-4.91045	-5.53104	-4.51314	-5.43453	-5.46283	-5.54044	-6.24796	-2.56269	-2.84783	-3.16922	-3.47673	-2.37339	-3.45441	-3.26769	-3.84198	-5.18966	-3.73398	-3.95258	-3.89852	-4.55819	-3.54061	-4.3328	-4.46878	-4.83596	-5.52026	0.842055	1.22767	0.678343	0.882114	0.817345	0.725537	0.805319	0.621359	0.425854
TGME49_266785	zinc finger (CCCH type) motif-containing protein	0.310354	0.229506	0.470155	0.324513	0.567677	0.249503	0.318839	0.178202	-0.493091	-1.73218	-2.15459	-1.44866	-2.09652	-1.36579	-2.61324	-2.07058	-1.88331	-3.53804	1.26512	1.15525	1.337	1.28774	1.47951	1.19372	1.27506	1.1083	0.878696	0.804013	0.756624	0.963149	1.00611	0.836081	0.963095	0.662832	0.624763	0.211265	1.18464	1.36185	1.13077	1.40048	1.12116	1.6094	1.37347	1.21952	1.76055
TGME49_266900	cyclin, N-terminal domain-containing protein	1.2376	1.20939	1.10986	1.1616	1.31186	1.1841	1.17335	1.00875	0.672639	-0.112981	-0.466639	-0.456391	-0.34755	-0.515573	-0.92381	-0.85966	-0.740539	-1.40751	2.2795	2.29211	2.18842	2.22112	2.49093	2.4859	2.43132	2.2387	2.2133	1.24658	1.37208	1.26452	1.27725	1.59837	1.45957	1.32041	1.0159	0.41603	0.982429	1.09941	1.10308	1.02219	1.14437	1.32625	1.30231	1.26213	1.49054
TGME49_267030	ribonuclease type III Dicer	-0.724828	-0.733947	-0.547385	-0.856289	-0.771941	-0.927829	-0.906694	-0.835772	-1.43408	-3.69746	-4.2877	-3.41984	-4.54333	-4.4858	-5.08466	-4.83542	-4.13305	-5.79332	1.43248	1.41914	1.46845	1.44466	1.37478	1.60947	1.63459	1.56081	1.34685	0.370541	0.30465	0.457932	0.24306	-0.0455794	0.19687	0.115114	0.157688	-0.168867	2.12156	2.25271	2.00268	2.41876	2.33735	2.67676	2.51674	2.27947	2.77811
TGME49_267460	AP2 domain transcription factor AP2IX-1 (AP2IX1)	-0.520492	-0.461104	-0.548225	-0.845697	-0.537071	-0.7291	-0.838077	-1.09206	-1.34182	-2.18691	-1.7288	-2.61251	-3.94424	-1.1705	-1.64383	-1.91956	-3.44441	-4.09469	1.33511	1.49136	1.52404	1.55203	1.48896	1.63464	1.6756	1.59609	1.61056	-0.99009	-1.06844	-0.757449	-0.909857	-1.02042	-1.16065	-1.31755	-1.3668	-1.30554	1.40475	1.28087	1.54069	2.10713	1.13536	1.34658	1.45483	1.84135	2.04326
TGME49_267470	cold-shock DNA-binding domain-containing protein	1.30105	1.19299	1.29088	1.16045	1.31668	1.30614	1.32405	1.1044	0.880998	-1.20022	-1.48581	-1.15194	-1.19851	-1.33951	-1.53804	-1.29615	-1.5832	-1.22834	2.42125	2.40714	2.39886	2.64435	2.24817	2.40818	2.41938	2.43754	2.14388	1.56512	1.52763	1.59365	1.45031	2.06371	1.75687	1.93215	1.40008	1.05468	1.45103	1.55235	1.44099	1.41623	1.52054	1.63391	1.51488	1.58242	1.28241
TGME49_268290	DEAD/DEAH box helicase domain-containing protein	-2.03999	-2.6307	-1.91348	-2.56074	-1.93286	-2.36797	-2.24144	-2.17815	-2.92388	-3.5059	-4.41093	-3.01256	-3.84654	-3.21961	-3.67914	-3.24177	-3.19143	-4.53804	-0.738573	-0.903571	-0.525967	-0.700326	-0.658614	-0.668662	-0.590387	-0.189606	-0.678128	-1.84074	-2.79439	-1.90416	-2.99594	-2.10441	-2.56898	-2.64677	-2.47535	-3.33653	1.05543	1.31573	0.930339	1.3124	1.14585	1.28115	1.1245	1.23412	1.43814
TGME49_269660	TFIIH basal transcription factor complex helicase XPB subunit	-3.5029	-3.97221	-3.29932	-4.36358	-3.17673	-4.03092	-4.23524	-4.60438	-5.46107	-6.18326	-7.88898	-5.84424	-6.61409	-5.97159	-7.44493	-6.73626	-7.89187	-8.16809	-0.162778	-0.460083	0.0208757	-0.126647	-0.0447262	-0.227087	-0.00318571	0.358538	-0.146767	-3.77192	-3.94604	-3.78904	-4.84165	-3.36426	-4.05999	-4.39196	-5.033	-6.47914	2.15384	2.64699	2.13955	2.52721	2.15064	2.58318	2.57191	3.23891	3.22137
TGME49_270840	poly(ADP-ribose) polymerase catalytic domain-containing protein	-1.06927	-1.07417	-0.946876	-1.26233	-0.789166	-1.01831	-1.10549	-1.16849	-1.78048	-2.82203	-2.70952	-3.02271	-4.07342	-2.52684	-3.02978	-3.42856	-3.76623	-4.89891	0.368253	0.263861	0.552522	0.472147	0.777013	0.802376	0.873052	0.849543	0.155613	-0.79272	-0.744559	-0.300509	-0.539964	-0.463486	-0.539632	-0.614207	-0.824109	-0.908451	1.324	1.30334	1.4542	1.83925	1.27054	1.46664	1.66297	1.76864	1.99282
TGME49_270880	RNA recognition motif-containing protein	-2.80877	-2.52542	-2.66912	-3.64143	-3.01831	-2.88227	-2.44979	-3.17961	-3.75667	-6.67922	-5.06301	-5.01827	-6.52509	-6.46755	-5.20392	-4.91029	-6.80286	-6.77508	0.0159868	-0.267774	-0.430552	-0.490796	-0.168733	-0.660718	-0.362981	-0.177126	-0.9833	-2.70455	-3.02461	-2.48683	-4.83965	-2.69219	-3.52809	-2.87189	-3.19743	-4.07172	2.68778	2.0436	1.89017	2.782	2.77873	2.10869	1.94367	2.64288	2.29935
TGME49_271030	AP2 domain transcription factor AP2VIII-6 (AP2VIII6)	-1.01285	-0.843747	-1.36199	-0.787574	-0.425663	-0.603228	-0.707803	-0.914902	-2.03263	-2.28775	-1.911	-2.36377	-1.19642	-1.35619	-1.46695	-2.43635	-1.74397	-4.62307	-0.297649	-0.37401	-0.593476	-0.363101	0.376425	-0.0630983	0.0790151	-0.536432	-1.12843	-0.695634	-0.486888	-1.06771	-0.749418	-0.478702	-0.668841	-0.47653	-0.812715	-1.39701	0.773662	0.660902	0.714403	0.324623	0.65828	0.574086	1.0025	0.48898	1.45989
TGME49_271250	hypothetical protein	0.724041	0.631246	0.684458	0.678417	0.774321	0.611312	0.50388	0.442561	0.163701	-0.642231	-0.953592	-0.669103	-0.888926	-0.722703	-1.02763	-1.10861	-1.24418	-1.69032	2.43453	2.47785	2.39932	2.46712	2.48186	2.54389	2.4272	2.39363	1.90926	0.8954	0.852829	0.925774	0.907895	1.01344	0.990635	0.875312	0.712555	0.557575	1.24437	1.39109	1.23198	1.3294	1.23225	1.48069	1.49089	1.51669	1.47917
TGME49_272440	RNA recognition motif-containing protein	0.109112	0.184567	0.145351	0.0133843	0.221513	0.292988	0.187032	-0.246436	-0.421935	-1.82386	-1.67159	-2.13906	-2.11173	-1.8873	-1.31293	-1.55243	-3.21054	-2.76591	1.42407	1.5754	1.78857	1.74285	1.77864	1.75039	1.7189	1.42018	1.12594	-0.151613	-0.159739	-0.0645746	-0.137572	0.195312	-0.168703	0.00404135	0.244803	-0.487095	1.31891	1.3313	1.52719	1.47818	1.44246	1.28345	1.33409	1.91373	1.59698
TGME49_273100	3'-5' exonuclease domain-containing protein	-2.2104	-2.76871	-1.88521	-2.4837	-1.66039	-2.32615	-2.18206	-2.71846	-3.13995	-2.99919	-3.81183	-3.07611	-3.65242	-2.84659	-3.33904	-3.34348	-5.38678	-5.83292	-0.367342	-0.893916	0.299142	-0.328691	-0.671241	-0.683791	0.116468	0.320323	0.32098	-2.58506	-3.12316	-2.16304	-2.5822	-1.85612	-2.40378	-2.5989	-3.03943	-3.88449	1.06844	1.14548	1.31488	1.35854	0.847278	1.00167	1.35998	2.08954	2.3218
TGME49_273660	AP2 domain transcription factor AP2VIII-3 (AP2VIII3)	-2.24023	-2.63937	-2.03529	-3.40224	-1.23758	-2.09426	-2.79101	-3.03035	-3.67506	-4.93416	-6.17039	-3.95573	-8.63247	-3.06538	-4.3113	-7.01767	-6.75824	-7.2975	-0.434209	-0.581275	-0.274243	-1.00407	0.15396	-0.634204	-0.473503	-0.615484	-1.21791	-2.11125	-1.93074	-2.12093	-2.35529	-1.34932	-2.2558	-1.8767	-2.8894	-3.29584	1.66894	2.11219	1.32792	2.99625	1.27266	1.44221	2.49654	2.28255	2.33776
TGME49_278060	Mre11 DNA-binding domain-containing protein	-0.496151	-0.596596	-0.767319	-0.68362	-0.0499313	-0.348608	-0.436668	-0.700505	-1.28452	-1.75499	-1.6923	-2.02249	-2.20429	-1.38888	-1.36792	-1.45932	-1.63889	-1.99473	0.827387	0.640104	0.388797	0.505028	1.05133	0.96809	0.728	0.209993	-0.220842	-0.558417	-0.594935	-0.681696	-0.513312	0.0394655	-0.368977	-0.481504	-0.454464	-1.26265	0.950935	0.873771	0.889424	1.18067	0.948725	0.986491	0.850043	0.742377	0.709047
TGME49_278240	Zn-finger in Ran binding protein and others domain-containing protein	-1.33506	-1.25767	-1.61839	-1.25548	-1.20496	-1.17226	-1.46609	-1.59139	-1.73813	-4.01264	-3.81147	-5.08866	-4.44347	-3.29847	-2.88199	-4.39571	-4.72125	-5.2605	0.0447431	0.22909	0.171722	0.435183	0.322264	0.448394	0.496201	0.710112	0.753578	-0.994091	-0.846913	-1.5149	-0.956422	-0.15301	-0.749453	-0.599556	-0.679337	-0.883971	1.67546	1.6839	2.13331	1.94904	1.70839	1.43677	2.00112	2.23289	2.33011
TGME49_279390	proliferation-associated protein 2G4, putative	-2.14704	-2.32163	-1.76962	-2.34372	-1.74928	-2.30383	-2.73057	-2.37407	-3.48358	-5.80715	-6.51287	-4.40924	-7.23798	-4.51748	-5.33185	-7.36015	-5.77879	-9.22494	-0.196929	-0.359005	-0.184089	-0.0428006	-0.240849	-0.352287	-0.111648	0.274534	-0.0623684	-1.8137	-1.585	-1.19394	-1.7591	-1.339	-1.91219	-2.07346	-1.47726	-2.1889	2.1627	2.43181	1.63211	2.83529	1.61919	1.85145	2.77177	2.3109	3.49501
TGME49_282200	ATPase, AAA family protein	-0.550548	-0.337534	-0.619183	-0.350104	-0.258492	-0.626587	-0.543158	-0.760411	-1.1289	-3.66402	-2.91804	-4.65757	-3.01239	-3.01625	-4.25826	-3.71951	-4.7052	-4.99934	2.07901	2.12797	2.35728	2.39741	1.80496	1.83045	1.91752	2.03272	1.90001	-0.555192	-0.452137	-0.414215	-0.279341	-0.319908	-0.52582	-0.453499	-0.455841	-1.0562	2.08217	1.82651	2.54121	1.9838	1.81958	2.29313	2.0663	2.45981	2.48641
TGME49_282210	AP2 domain transcription factor AP2VIIa-8 (AP2VIIA8)	-0.387317	-0.406823	-0.133795	-0.261253	-0.294687	-0.300581	-0.397323	-0.658775	-0.868948	-5.81194	-5.9327	-4.88796	-5.65781	-5.75228	-5.64065	-5.77998	-5.93559	-6.21181	2.51124	2.59843	2.83769	2.81877	2.4462	2.66222	2.7594	2.61823	2.46009	1.57497	1.63535	1.5972	1.71385	1.74271	1.66784	1.39247	1.10205	0.89296	3.48431	3.58898	3.2702	3.55005	3.49864	3.52083	3.56515	3.60656	3.61842
TGME49_283840	GATA zinc finger domain-containing protein	0.407083	0.488759	0.465585	0.621528	0.345261	0.520069	0.531829	0.42715	0.309435	-0.463766	-0.38038	-0.551373	-0.370938	-0.839373	-0.356721	-0.170691	0.0935411	-0.630481	0.714058	0.85217	0.985482	1.02575	0.983375	0.960418	0.856912	1.08191	1.31955	0.589185	0.621835	0.589195	0.817849	0.649179	0.687216	0.625887	0.355115	0.318072	0.49279	0.495501	0.616932	0.573029	0.714548	0.510363	0.41229	0.399892	0.715205
TGME49_286440	malic enzyme	-2.87237	-3.36406	-3.49295	-4.17688	-2.41539	-3.57856	-3.42931	-4.30196	-4.20963	-5.25998	-6.38073	-5.61195	-8.42778	-4.91081	-6.7976	-6.96498	-8.70555	-7.52076	-0.292681	-0.783193	-1.11598	-1.66112	0.516438	-0.586057	-0.391961	-0.647109	-1.36367	-2.14413	-2.74406	-3.04427	-2.52461	-1.58566	-2.58951	-3.08114	-3.00998	-2.68674	2.21956	2.37374	1.99885	2.90861	2.29395	2.79084	2.63995	3.55333	2.93704
TGME49_288680	endonuclease IV APN	1.39368	1.44472	1.30294	1.35619	1.10318	1.23969	1.45379	1.61398	1.56307	-0.963607	-0.971381	-2.14032	-1.91017	-0.776464	-1.29587	-1.03234	-1.1242	-1.26514	3.64114	3.77278	3.85999	3.79527	2.51481	3.31559	3.76598	4.54326	5.19754	1.16797	1.03374	1.00563	1.05032	1.23524	1.32071	1.43305	1.30148	0.719055	1.76215	1.81977	2.30639	2.18571	1.31217	1.73341	1.84273	2.18312	2.46027
TGME49_288950	AP2 domain transcription factor AP2IX-4 (AP2IX4)	1.91183	1.93504	2.02188	1.85077	1.53951	1.57752	1.80423	1.72837	1.82281	-0.444027	-0.326558	-0.373205	-0.663981	-1.13283	-1.78125	-1.19388	-1.49227	-1.45367	4.44788	4.42609	4.53511	4.70687	4.03266	4.38645	4.68576	4.85127	4.80035	2.76123	2.84776	2.91899	2.59543	2.16124	2.6854	2.91796	3.04172	3.29069	2.15283	2.11507	2.17186	2.35854	1.97912	2.5002	2.49882	2.85044	2.91593
TGME49_290930	Mnd1 family protein	0.366601	0.248595	0.322138	0.373937	0.354252	0.293562	0.298972	-0.0673011	-0.515662	-0.710641	-0.931314	-0.935007	-0.816621	-0.781178	-0.766224	-0.63717	-1.27892	-2.91972	2.97817	2.8824	3.00572	3.01747	2.61444	2.95	3.00894	2.80634	2.77578	0.0615014	0.0453353	-0.0391335	0.208349	-0.365628	-0.253998	-0.16382	-0.786512	-1.04689	1.51086	1.55392	1.56523	1.56638	1.40577	1.54118	1.53253	1.6825	2.09928
TGME49_291860	HORMA domain-containing protein	0.465508	0.542503	0.470511	0.597563	0.670136	0.481134	0.529456	0.44903	0.00438433	-1.05518	-1.08763	-1.17017	-0.824702	-1.01824	-1.19997	-1.21341	-1.45722	-1.77132	2.22558	2.38355	2.17724	2.28081	2.32963	2.33442	2.29405	2.20962	2.00893	0.873094	1.01721	0.682996	1.0082	1.04324	1.0259	1.07842	0.68889	0.352191	1.4224	1.47491	1.35125	1.35418	1.26818	1.47406	1.52044	1.5407	1.66355
TGME49_291930	RNA recognition motif-containing protein	-2.72275	-2.88417	-2.59488	-2.91857	-2.48187	-2.8954	-2.91429	-2.96289	-3.51292	-4.4807	-5.4159	-4.47425	-5.47543	-3.98726	-4.74236	-5.3138	-5.06732	-5.23106	-1.03615	-1.6493	-0.800709	-1.04761	-0.584815	-1.05447	-0.591322	-0.683088	-1.24966	-2.77299	-2.38568	-2.42487	-3.02953	-2.59832	-2.75348	-2.89506	-2.93363	-3.98407	1.22174	1.46215	1.312	1.65536	1.3293	1.49751	1.76311	1.60944	1.50255
TGME49_292220	PCI domain-containing protein	-1.96309	-2.14766	-1.84472	-2.55628	-1.68745	-2.26357	-1.84799	-1.7487	-2.09779	-3.68491	-3.91585	-3.06049	-3.82383	-3.56071	-4.12715	-3.40056	-3.07585	-3.16849	-0.882555	-1.15189	-0.772562	-1.30679	-0.383792	-1.06692	-0.499833	-0.345329	-0.921322	-1.70521	-1.77047	-1.86869	-2.34975	-0.978799	-1.74449	-1.5821	-1.92058	-2.22178	1.04128	1.05251	0.825699	0.969242	1.33692	1.24606	1.08093	0.984494	0.878969
TGME49_293710	Zn-finger in Ran binding protein and others domain-containing protein	-0.976359	-1.11795	-1.06488	-0.855916	-0.767745	-0.966536	-0.853414	-1.03719	-1.40049	-2.65654	-2.69801	-2.70032	-2.51881	-2.02374	-2.65111	-2.3373	-2.81317	-3.48937	1.28329	1.00518	1.19277	1.08512	0.342955	0.869622	0.950625	0.936451	1.44686	-0.761325	-0.839927	-1.0417	-0.721318	-0.360421	-0.445828	-0.397357	-0.543731	-1.39723	1.50349	1.47602	1.45602	1.35057	0.954759	1.43916	1.43011	1.57611	1.90769
TGME49_299020	AP2 domain transcription factor AP2III-4 (AP2III4)	0.837999	0.888324	0.851983	0.752869	0.873203	0.811286	0.767228	0.510591	0.133478	-0.664508	-0.849968	-0.829203	-1.03949	-0.738838	-1.18542	-1.04758	-1.28454	-1.71184	2.20452	2.29369	2.2199	2.28913	2.0465	2.16027	2.25948	2.2106	1.90011	1.1353	1.39761	1.38069	1.36729	1.48118	1.5571	1.50715	1.3227	0.813299	1.35905	1.44127	1.45797	1.51511	1.29388	1.52127	1.45785	1.66676	1.6484
TGME49_299030	RNA recognition motif 2 protein	2.60467	2.58984	2.86836	2.62074	1.18492	2.01399	2.41034	3.04449	3.89521	1.10214	1.15131	1.72038	1.17381	-0.90192	0.162404	0.549146	1.21796	2.3246	3.68198	3.56631	3.85706	3.74418	1.93795	3.03386	3.43314	4.24334	5.59025	2.77306	2.74072	2.85761	2.6774	1.82336	2.34	2.58198	3.26181	3.87896	0.93537	0.881126	0.767715	0.926852	1.20335	1.09011	1.10144	1.11357	1.16279
TGME49_304730	Mob1/phocein family protein	0.597632	0.813296	0.610346	0.577588	0.726373	0.701721	0.856182	0.826782	0.443422	-1.37204	-0.802037	-1.88416	-1.79896	-0.863757	-1.23246	-0.634817	-0.368197	-1.52141	2.0117	2.02469	2.10546	2.21905	1.96091	1.94681	2.05281	2.01799	1.85905	0.612991	0.704333	0.880068	0.581606	0.867533	0.81845	0.84952	0.871366	0.340991	1.45488	1.22897	1.6081	1.57598	1.21562	1.34489	1.15549	0.985285	1.37012
TGME49_305460	methionine aminopeptidase 2, putative	-2.55898	-2.8299	-2.36564	-2.94458	-2.16879	-2.83176	-2.6258	-2.63107	-3.153	-4.50667	-5.33791	-3.84572	-4.76758	-4.82107	-5.3533	-4.73774	-5.21528	-5.40089	-0.571824	-0.942557	-0.761501	-1.01915	-0.27527	-0.69301	-0.653516	-0.590119	-1.20587	-2.404	-2.63767	-2.40684	-3.18591	-1.91514	-2.6017	-2.48495	-2.39153	-2.94256	1.41394	1.58219	1.09941	1.40947	1.64434	1.66908	1.47277	1.6809	1.51534
TGME49_305780	5'-3' exoribonuclease, putative	-3.10983	-3.38391	-2.9335	-3.61371	-3.1972	-3.44452	-3.4181	-3.21647	-3.96567	-4.1294	-5.03152	-4.59446	-4.66917	-4.7922	-4.83258	-5.29383	-5.86448	-6.25173	-2.24086	-2.10126	-1.76746	-2.84122	-2.27292	-2.51212	-2.31675	-1.89377	-2.57763	-3.11642	-3.48381	-2.75186	-3.5556	-3.08562	-3.24998	-3.30684	-2.49898	-3.79312	0.766577	1.13949	1.05051	0.780425	1.01637	0.883898	1.18477	1.60638	1.43759
TGME49_306280	mediator complex subunit MED7 (MED7)	-3.46643	-4.30326	-3.50861	-4.05831	-3.35069	-4.40899	-4.51573	-4.01721	-4.72745	-5.7174	-7.83815	-5.98606	-7.56327	-6.38802	-8.54611	-8.30468	-6.84104	-8.96526	-1.33292	-1.46002	-1.10228	-1.2568	-1.34154	-1.49295	-1.59524	-1.17436	-2.03554	-3.26643	-3.53157	-2.53612	-4.69726	-2.08953	-3.33545	-3.23446	-3.61247	-3.99971	2.14563	2.84955	2.29763	2.65446	2.22862	3.14424	3.2471	2.68104	2.95842
TGME49_306380	U1 zinc finger protein	-1.71891	-1.92298	-1.6958	-1.87831	-1.64615	-2.19084	-1.95874	-1.93105	-2.24619	-3.05992	-3.0038	-3.33757	-3.38496	-2.90435	-3.04426	-2.92216	-2.71844	-3.80898	-0.725816	-1.12574	-0.55548	-0.723103	-0.494387	-1.02019	-0.868135	-0.680644	-0.727323	-1.33082	-1.911	-1.41804	-1.48412	-1.9181	-2.52017	-2.2459	-2.2111	-2.23076	0.917139	0.776897	1.08091	1.14027	1.05171	0.899705	0.815846	0.869723	1.45992
TGME49_306620	AP2 domain transcription factor AP2IX-9 (AP2IX9)	-0.507947	-0.505672	-0.480406	-0.59622	-0.0953538	-0.440548	-0.416979	-0.513648	-1.04262	-1.69726	-1.8242	-1.5615	-1.85126	-0.944472	-1.72077	-1.69646	-1.36036	-2.44917	0.976818	0.945576	0.620837	0.810556	0.73953	1.10012	1.073	1.3986	0.77142	-0.602961	-0.356934	-0.198988	-0.467942	0.247235	-0.164189	-0.327071	-1.05965	-1.48404	1.03897	1.07148	0.898399	1.05103	0.794001	1.12654	1.04773	1.13669	1.26938
TGME49_309040	hypothetical protein	-3.15392	-3.3817	-3.22924	-3.3363	-2.86294	-3.74688	-3.84971	-3.69892	-4.32987	-4.57874	-4.54196	-4.65476	-4.32191	-4.17145	-4.83082	-5.78779	-5.37134	-6.52705	-0.511388	-0.644216	-0.380556	-0.563711	-0.0417069	-0.517555	-0.171995	-0.166887	-0.965702	-3.4949	-3.73909	-3.45913	-4.08066	-3.45281	-4.43233	-4.3014	-4.70239	-4.91655	1.5444	1.58152	1.67444	1.58755	1.62779	1.82537	2.16312	2.11878	2.23545
TGME49_309590	rhoptry protein ROP1 (ROP1)	0.453275	0.59607	0.655145	0.586064	0.466213	0.475341	0.668201	0.505009	0.569757	-2.49937	-2.12417	-1.73151	-2.46072	-1.9584	-2.65412	-1.64428	-2.5161	-2.82318	2.48772	2.59048	2.35723	2.65395	2.23722	2.54786	2.52635	2.54482	3.19925	1.62194	1.72895	1.78604	1.88559	1.06665	1.65132	1.83425	1.46722	1.29714	2.12948	2.07784	1.85773	2.22241	1.86356	2.22642	1.98238	2.29342	2.63272
TGME49_310060	small nuclease	0.297786	0.19919	0.0990736	0.203715	0.654608	0.44915	0.154957	-0.297227	-0.723893	-1.72821	-1.97854	-2.32516	-2.10174	-1.18948	-1.65167	-2.05248	-2.58182	-3.43784	1.54522	1.48832	1.44166	1.42605	1.55762	1.65745	1.53467	1.27988	1.09248	0.652224	0.534923	0.521225	0.658646	1.00729	0.739565	0.42951	-0.0428998	-0.402993	1.2224	1.29977	1.42836	1.35345	1.06308	1.23974	1.32495	1.40632	1.65858
TGME49_310160	argonaute AGO (AGO)	-1.3632	-1.43049	-1.32283	-2.05986	-1.39156	-1.7508	-1.57447	-1.39725	-1.37232	-5.69539	-7.13807	-5.69634	-8.01519	-4.99362	-6.88199	-8.13735	-6.14096	-6.68022	2.29822	2.17619	2.22857	2.43824	2.06127	2.20051	2.14663	2.18221	1.79547	0.0776299	0.400574	0.229803	0.33442	0.331086	0.456184	0.324367	0.195472	-0.426399	3.48526	3.86756	3.33208	4.65538	3.27523	4.08216	4.24855	3.63018	3.48488
TGME49_311070	hypothetical protein	-1.6097	-1.29789	-1.15376	-1.37108	-1.03612	-1.37333	-1.55706	-2.00741	-2.93231	-3.9659	-2.59189	-2.1615	-2.62735	-3.30678	-2.89259	-2.80841	-2.76762	-4.42527	-0.331436	-0.231662	-0.234019	-0.289531	-0.00175867	-0.408285	-0.591462	-0.955104	-1.31937	-1.4479	-1.25092	-1.24874	-1.31483	-0.543572	-1.48711	-1.62987	-2.06536	-2.62704	1.43419	0.92762	0.774217	0.888182	1.34781	0.998771	0.885128	0.751933	1.20395
TGME49_311100	zinc finger (CCCH type) motif-containing protein	-0.480674	-0.338617	-2.04404	-1.96431	-0.0588888	-0.886981	-1.57661	-2.02757	-2.69705	-3.14345	-2.83536	-4.46047	-4.23033	-3.04726	-3.93563	-4.642	-3.79761	-4.08029	0.605525	0.65349	0.47385	0.178046	1.12604	0.143039	0.417042	0.898154	0.557184	0.232342	0.309714	-2.18368	-1.96275	0.683042	0.0510613	-1.01868	-2.08376	-3.39131	1.53118	1.43397	1.77594	1.60091	1.70051	1.74863	1.88171	1.83385	1.88338
TGME49_311440	SAG-related sequence SRS50 (SRS50)	1.86317	1.87545	1.87181	1.99079	1.81475	1.8818	1.82808	1.75606	1.67145	1.34215	1.42892	1.32378	1.55762	1.43274	1.47805	1.30136	0.933761	0.871434	2.94717	2.94324	2.90852	2.96379	2.63476	2.75994	2.82518	3.03096	2.85428	1.75406	1.72257	1.78503	1.77117	1.59714	1.65593	1.67084	1.65977	1.73768	0.646262	0.610659	0.638938	0.560295	0.485845	0.511582	0.592792	0.79443	0.771534
TGME49_312618	hypothetical protein	-2.39561	-2.54504	-2.41431	-3.35373	-2.56866	-2.95816	-2.91791	-2.73436	-3.10389	-4.03012	-4.58384	-4.09508	-6.51059	-4.18261	-6.07839	-5.95468	-5.02283	-5.59991	0.0874966	0.273278	-0.23866	0.175352	-0.979265	-0.297028	-0.123689	-0.538161	-0.424579	-2.22326	-2.15573	-2.1349	-2.71187	-1.83617	-1.97301	-1.8077	-1.58796	-2.32911	1.65121	2.0035	1.50998	2.82964	1.44282	2.36329	2.49235	2.09849	2.26693
TGME49_313010	DEAD (Asp-Glu-Ala-Asp) box polypeptide DDX6 (DDX6)	-3.54085	-3.90551	-3.43255	-4.08626	-2.04441	-3.80152	-4.61538	-4.99605	-5.67589	-5.19402	-5.8741	-4.56378	-6.18418	-3.75455	-5.26068	-6.95056	-6.877	-8.10485	-2.26776	-2.30553	-2.19939	-2.46983	-0.487704	-2.21512	-2.34418	-2.33556	-2.73013	-3.08372	-3.04017	-3.28494	-3.92959	-2.48739	-3.30067	-4.63672	-4.79233	-5.45679	1.30447	1.66064	0.890141	1.6086	1.33099	1.36741	1.75581	1.93236	2.21663
TGME49_313220	hypothetical protein	0.437557	0.519135	0.424862	0.378223	0.433684	0.476379	0.390745	0.313239	0.083687	-0.764022	-0.615661	-1.05856	-0.894589	-0.960761	-0.763486	-0.893695	-0.797471	-1.10393	2.40513	2.45064	2.56291	2.43576	2.7048	2.6361	2.4913	2.29066	2.20512	0.438869	0.443372	0.105691	0.217753	0.469525	0.321825	0.161932	-0.170206	-0.227307	1.28981	1.24481	1.37313	1.37658	1.45822	1.37908	1.36645	1.27099	1.38439
TGME49_313725	hypothetical protein	0.204318	-0.0578251	0.217474	0.327104	0.109945	0.23433	0.0878421	-0.205883	-0.355558	-1.11228	-2.28615	-1.6807	-1.33319	-0.954406	-1.67217	-1.93179	-4.02601	-3.64772	1.23526	1.3782	1.57326	1.49457	1.60989	1.63238	1.45677	1.21058	0.875436	0.0657014	-0.187719	0.515026	0.41601	-0.39996	-0.072974	-0.140971	0.505735	0.228676	0.951464	1.43604	1.26152	1.09651	1.23178	1.35871	1.36861	2.16946	1.86101
TGME49_313910	RNA recognition motif 2 protein	-2.10783	-2.61985	-2.30694	-2.57417	-2.10656	-2.53767	-2.40057	-2.40941	-2.80725	-3.921	-4.70733	-4.61369	-5.13038	-4.58904	-4.87334	-4.88903	-5.32028	-5.78613	-0.435898	-0.842957	-0.34231	-0.605444	-0.441824	-0.613501	-0.26643	0.107562	0.00628376	-1.4816	-1.96143	-1.54544	-1.87026	-1.61342	-1.79302	-1.70292	-1.81546	-2.25455	1.58664	1.88365	2.07283	2.06431	1.83986	2.02387	2.29375	2.58063	2.77183
TGME49_314055	splicing factor, putative	0.121418	0.0689565	0.386631	0.0323611	-0.00111919	-0.0255593	-0.137094	-0.374933	-0.323383	-2.48429	-2.38687	-1.25616	-3.30102	-2.93314	-3.25214	-3.74511	-4.52221	-4.09894	1.75838	1.45467	1.53432	1.87394	1.57599	1.60338	1.69377	1.49942	1.39533	0.23399	-0.0415463	0.0856352	0.235074	0.140801	0.167016	0.234385	0.202574	0.346267	1.6387	1.55502	1.17154	2.00878	1.76158	1.91585	2.11907	2.39877	2.17195
TGME49_315600	MCM2/3/5 family protein	-1.516	-1.63193	-1.72115	-1.91046	-1.28901	-1.98789	-2.13337	-1.9811	-2.58571	-5.05224	-5.98035	-6.35065	-7.70547	-5.326	-7.5363	-7.82763	-6.39828	-6.5225	0.685799	0.873102	0.868678	0.729831	0.638279	0.805711	0.929418	0.719787	0.694532	-1.89318	-1.74996	-1.78687	-0.961909	-0.694653	-1.78296	-2.05493	-1.75286	-3.37594	2.35792	2.7658	2.92352	3.40346	2.43045	3.36378	3.50508	2.78867	2.87828
TGME49_316110	ribosomal protein RPS15 (RPS15)	-1.33197	-1.20968	-1.06881	-0.961931	-1.20689	-1.30284	-1.14842	-1.19521	-1.2582	-5.53882	-5.07462	-5.08433	-4.60042	-4.54289	-5.21553	-5.21735	-5.37297	-5.09863	0.985498	0.73691	0.819021	1.15849	0.554098	1.13173	1.23442	1.34637	1.36834	0.177796	0.139328	0.468174	0.104819	0.0947173	-0.215116	0.0296064	0.0882412	-0.194458	2.84581	2.51729	2.5976	2.48013	2.17651	2.65546	2.7199	2.95934	2.95355
TGME49_316220	mediator complex subunit MED6 (MED6)	-5.01145	-6.19126	-4.32584	-6.4552	-4.73492	-5.60051	-6.42369	-5.90113	-7.85869	-6.88711	-9.59283	-5.50623	-9.46995	-5.69069	-6.5764	-7.98321	-7.61097	-9.87194	-2.27621	-2.24826	-2.00254	-2.60751	-2.65777	-3.31666	-3.14087	-3.40812	-4.04455	-4.90236	-5.71105	-4.47588	-6.74823	-5.55997	-6.16403	-6.68386	-6.13629	-8.73518	1.77455	2.78682	1.38137	2.48234	1.33805	1.32616	1.95747	1.56281	2.34927
TGME49_316510	hypothetical protein	-0.397854	-0.376721	-0.264353	-0.0253226	-0.52069	-0.51321	-0.516538	-0.459574	-0.907143	-2.22532	-1.91723	-1.41682	-1.01675	-3.12914	-2.28054	-2.03582	-1.24206	-2.58866	1.28389	1.13339	1.0624	1.39317	1.46881	1.10934	1.26492	0.808571	0.55472	-0.151846	0.0501359	-0.123163	-0.0342435	-0.262109	-0.292498	-0.634454	-0.692105	-0.989229	1.29642	1.25701	1.01309	0.98197	1.65215	1.22998	1.19991	0.864278	1.25416
TGME49_318470	AP2 domain transcription factor AP2IV-4 (AP2IV4)	-3.75137	-4.62081	-3.13828	-4.3728	-3.51007	-4.23516	-4.5297	-4.02213	-5.5935	-5.86133	-8.9151	-4.77337	-8.00266	-5.77532	-6.83349	-8.7769	-7.09601	-12.0161	-1.3443	-1.36056	-1.12161	-1.16999	-1.1669	-1.4248	-1.11631	-0.838094	-1.31465	-4.28072	-4.60793	-3.9417	-4.65101	-3.70649	-4.60558	-4.43944	-4.08519	-5.24283	2.13045	3.21241	1.81807	2.99024	2.08114	2.52578	3.42203	2.88819	4.4143
TGME49_319530	splicing factor SF2 (SF2)	-1.54559	-1.5586	-1.5894	-1.60081	-1.15207	-1.71644	-1.97918	-2.43213	-3.12125	-2.48367	-2.88453	-2.81933	-2.80003	-2.33338	-3.31367	-3.3065	-3.97231	-4.33357	0.760182	0.741166	0.800275	0.28261	0.919227	0.885507	0.730926	0.317446	-0.206843	-1.80442	-1.57674	-1.9051	-1.78997	-1.17996	-1.52681	-2.25526	-2.86694	-3.63725	1.33842	1.42982	1.40079	1.14082	1.30703	1.68375	1.61514	1.63388	1.67421
TGME49_319850	splicing factor U2AF family SnRNP auxilary factor large subunit, RRM domain-containing protein	-3.17959	-3.78262	-3.01251	-4.33527	-3.07282	-3.8323	-3.83839	-3.69405	-4.72186	-5.57311	-6.34023	-4.6096	-6.5889	-5.24597	-5.89618	-6.06721	-5.50913	-7.20965	-1.41828	-1.98884	-1.64344	-2.14077	-1.63893	-2.47607	-2.14927	-1.88985	-2.49622	-2.66084	-2.85976	-2.8377	-4.36683	-2.58972	-3.83114	-3.35774	-3.08272	-3.99121	1.62129	1.84405	1.2076	1.82042	1.40111	1.28472	1.52729	1.50063	2.07254
TGME49_321430	hypothetical protein	-0.813947	-0.798101	-0.764421	-0.698232	-0.639145	-0.722912	-0.726166	-0.777418	-1.4571	-3.07378	-2.8253	-2.24354	-2.50461	-2.17406	-2.21997	-2.29288	-2.10997	-3.79113	1.54788	1.45687	1.39051	1.72086	1.6149	1.67309	1.52995	1.75373	1.15712	-0.752691	-0.672259	-0.902531	-0.58153	-1.22193	-1.49522	-1.10301	-1.60533	-1.63608	1.68875	1.62064	1.54382	1.58606	1.54662	1.56636	1.50145	1.60088	1.79524
TGME49_321630	RNA recognition motif-containing protein	-0.183157	-0.201639	-0.311656	-0.128507	0.280415	-0.183198	-0.220895	-0.615068	-1.04119	-1.00524	-0.975632	-1.29488	-0.943054	-0.633398	-1.00524	-1.08103	-1.70838	-1.85888	1.49359	1.66553	1.68728	1.79664	2.09245	1.90309	1.55182	1.30549	0.657899	-0.4704	-0.524041	-0.705121	-0.464813	-0.00367379	-0.850123	-0.348068	-1.32544	-1.63216	0.985706	1.06988	1.17679	1.11146	1.07935	1.2169	1.05325	1.25862	1.05232

## Sheet: L2_gene_analysis
ID	annot	Bulk_BZ_10d_mean	Bulk_BZ_7d_mean	Sorted_10d_BZ_mean	Sorted_7d_BZ_mean	TZ_p4_mean	TZ_p5_mean	TZ_p6_mean	TZ_p7_mean	TZ_p8_mean	Bulk_BZ_10d_min	Bulk_BZ_7d_min	Sorted_10d_BZ_min	Sorted_7d_BZ_min	TZ_p4_min	TZ_p5_min	TZ_p6_min	TZ_p7_min	TZ_p8_min	Bulk_BZ_10d_max	Bulk_BZ_7d_max	Sorted_10d_BZ_max	Sorted_7d_BZ_max	TZ_p4_max	TZ_p5_max	TZ_p6_max	TZ_p7_max	TZ_p8_max	Bulk_BZ_10d_median	Bulk_BZ_7d_median	Sorted_10d_BZ_median	Sorted_7d_BZ_median	TZ_p4_median	TZ_p5_median	TZ_p6_median	TZ_p7_median	TZ_p8_median	Bulk_BZ_10d_sd	Bulk_BZ_7d_sd	Sorted_10d_BZ_sd	Sorted_7d_BZ_sd	TZ_p4_sd	TZ_p5_sd	TZ_p6_sd	TZ_p7_sd	TZ_p8_sd	annot
TGME49_000000	Non-cutting control	0.428945	0.627256	0.629939	0.781411	0.299725	0.305853	0.394207	0.382599	0.280421	-0.46668	0.232749	-0.102943	0.252028	-0.566709	-0.766419	-0.546062	-0.492693	0.0705869	0.968127	1.09545	1.15174	1.30014	1.03124	1.01327	0.92963	0.776149	0.576804	0.491985	0.441207	0.827993	0.70819	0.420402	0.470197	0.599162	0.512408	0.169261	0.56556	0.390937	0.538166	0.406957	0.687455	0.733962	0.599656	0.522494	0.219304	Non-cutting control
TGME49_123456	mNeonGreen reporter	0.136371	-0.0461684	-5.10483	-3.22037	0.529103	0.422101	0.336822	0.102959	-0.496608	-2.8895	-3.47493	-7.55508	-6.608	-1.64089	-1.28716	-1.48775	-2.02799	-4.20237	1.10277	1.20167	-2.29965	-1.59987	1.69418	1.38286	1.22622	1.06885	0.781893	0.743477	0.715503	-5.63114	-2.96381	0.850318	0.707454	0.667401	0.636574	0.38439	1.69876	1.93097	1.98551	2.01321	1.28374	1.00602	1.05461	1.2406	2.09347	mNeonGreen reporter
TGME49_200385	Myb family DNA-binding domain-containing protein	2.14217	2.29255	-3.09623	-2.46026	1.7845	2.04002	2.18175	2.20841	2.63575	0.879065	1.10254	-3.68456	-2.96199	0.512424	1.01172	1.03722	0.978583	1.38289	3.17702	3.2439	-2.51126	-1.7049	2.55588	2.92263	3.20474	3.3709	3.54838	2.21971	2.27937	-2.93293	-2.41322	1.92425	1.9969	2.03455	2.05076	2.45613	0.917838	0.857983	0.544442	0.506541	0.808457	0.778837	0.860286	0.944976	0.923166	Myb family DNA-binding domain-containing protein
TGME49_201200	zinc finger (CCCH type) motif-containing protein	-6.43234	-7.64325	-7.81637	-5.22988	-4.06948	-4.83614	-5.60056	-5.67686	-6.65858	-9.52242	-10.1079	-10.3184	-8.24154	-5.3863	-6.56163	-8.03537	-7.87097	-9.21381	-4.0491	-4.89832	-6.03505	-2.43262	-2.67948	-2.25968	-2.78745	-2.41519	-3.62946	-6.66733	-8.27839	-8.03661	-5.61645	-4.3973	-5.5337	-6.69491	-7.54844	-8.01079	2.38866	2.15823	1.66968	2.50708	1.0624	1.93378	2.2741	2.72919	2.67653	zinc finger (CCCH type) motif-containing protein
TGME49_201790	FHA domain-containing protein	-4.38627	-5.55693	-5.0509	-5.04032	-3.37772	-4.345	-4.30871	-4.76548	-6.22604	-6.28009	-8.74983	-8.99207	-9.19699	-4.38762	-8.00955	-6.18347	-7.08946	-10.1235	-1.88052	-2.65754	-1.64524	-1.66375	-1.7935	-1.73859	-2.18521	-2.41701	-2.04875	-4.94797	-4.4399	-3.70069	-4.46504	-3.78386	-3.91193	-4.19277	-4.51791	-7.01978	1.93744	2.56304	3.05755	2.75749	0.990887	2.30447	1.7037	1.82748	3.74583	FHA domain-containing protein
TGME49_202490	AP2 domain transcription factor AP2VIIa-7 (AP2VIIA7)	-1.98597	-2.25774	-1.49422	-1.5178	-1.27469	-1.56222	-1.99696	-2.48706	-2.78173	-4.22153	-4.69803	-3.47828	-3.72829	-3.60917	-3.76324	-4.65141	-5.87558	-5.04618	-1.13308	-1.1926	-0.491991	-0.712982	-0.214112	-0.56418	-1.06168	-1.17831	-1.84368	-1.67035	-2.01067	-1.07796	-1.14778	-0.855938	-1.00502	-1.18289	-1.58335	-2.17176	1.2751	1.43779	1.15527	1.25053	1.33944	1.28543	1.53294	1.95248	1.3268	AP2 domain transcription factor AP2VIIa-7 (AP2VIIA7)
TGME49_202840	FHA domain-containing protein	-7.78999	-7.11083	-8.50393	-6.65675	-4.71131	-5.41423	-6.87353	-6.89252	-8.43317	-9.04193	-9.29936	-9.38558	-8.7758	-5.65992	-7.00339	-8.72164	-9.06794	-9.73331	-5.25449	-4.51188	-7.90558	-4.2734	-3.44295	-3.68275	-3.84689	-3.98505	-5.70487	-8.37922	-8.30735	-8.41887	-7.4385	-4.69194	-5.27569	-7.15783	-6.84143	-9.0706	1.47673	2.20584	0.589996	2.11708	0.862915	1.21463	1.88168	2.00056	1.58047	FHA domain-containing protein
TGME49_202900	zinc finger (CCCH type) motif-containing protein	-7.31568	-9.60537	-9.16359	-7.10324	-4.54841	-5.83495	-6.62411	-7.01941	-9.46333	-8.78017	-10.4584	-10.0646	-8.70769	-5.4996	-7.43128	-7.41255	-8.11438	-10.1545	-6.28101	-9.0616	-7.81982	-5.56909	-3.38855	-4.90184	-5.80065	-5.19474	-8.77975	-6.55103	-9.5218	-9.43202	-7.02474	-4.57065	-5.54262	-6.43078	-7.09162	-9.49849	1.28483	0.543782	0.841402	1.14228	0.955143	1.06718	0.628755	1.11484	0.494244	zinc finger (CCCH type) motif-containing protein
TGME49_203050	AP2 domain transcription factor AP2VIIa-6 (AP2VIIA6)	0.801786	0.307899	0.987776	0.885967	0.412073	0.503415	0.588765	0.650086	0.860621	-1.79855	-4.23198	-1.47563	-2.09559	-2.6091	-2.32318	-2.2204	-1.65463	-0.165278	1.88935	1.86892	2.18346	2.20377	1.69942	1.76561	1.82834	1.93824	1.78604	1.38707	1.46232	1.53109	1.4366	1.11706	1.14324	1.28584	1.32787	1.10733	1.52384	2.58801	1.50192	1.74752	1.7604	1.706	1.70101	1.5077	0.925935	AP2 domain transcription factor AP2VIIa-6 (AP2VIIA6)
TGME49_203690	AP2 domain transcription factor AP2VIIa-5 (AP2VIIA5)	-0.728306	-0.688083	-0.310433	-0.481141	-0.551789	-0.571967	-0.568377	-0.464271	-0.323751	-1.93707	-1.95918	-1.46066	-1.78381	-1.83716	-1.71821	-1.82649	-1.76292	-1.60535	0.954116	1.0073	1.46465	1.45557	0.73317	1.1973	1.42603	1.88756	2.07536	-0.406133	-0.972433	-0.676519	-0.508918	-0.514908	-0.439165	-0.489907	-0.556552	-0.645422	1.21556	1.24852	1.16976	1.29203	1.02837	1.19344	1.32053	1.49344	1.46476	AP2 domain transcription factor AP2VIIa-5 (AP2VIIA5)
TGME49_203710	AP2 domain transcription factor AP2VIIa-4 (AP2VIIA4)	-6.73734	-5.07744	-6.65197	-5.30799	-3.00619	-4.05454	-5.36125	-5.77098	-7.59812	-9.3924	-7.01848	-9.58405	-9.0783	-4.2043	-5.3059	-9.02414	-8.55573	-9.37311	-1.68996	-2.80393	-1.79197	-1.74258	-1.60608	-2.1141	-2.25888	-2.0089	-2.20186	-8.37225	-5.37819	-8.5639	-4.60419	-2.90478	-4.26168	-4.98067	-5.8659	-8.8532	3.14174	1.6734	3.379	2.86521	0.966785	1.20863	2.43065	2.37827	3.03333	AP2 domain transcription factor AP2VIIa-4 (AP2VIIA4)
TGME49_203950	Myb family DNA-binding domain-containing protein	-5.69681	-5.76134	-5.8882	-5.16715	-3.83635	-3.9788	-5.11792	-4.89371	-5.31605	-9.16168	-9.59511	-9.35333	-8.93496	-5.38329	-7.16256	-9.35209	-9.18769	-9.85307	-2.10536	-1.26914	-1.757	-1.47129	-1.30235	-1.6808	-1.22011	-0.988987	-0.33243	-6.53879	-7.81982	-7.73044	-5.82129	-4.85418	-4.31496	-4.71128	-4.5648	-6.64521	3.40365	3.7763	3.76458	3.53932	1.85919	2.27234	3.83604	3.91113	4.55268	Myb family DNA-binding domain-containing protein
TGME49_204130	perforin-like protein PLP1 (PLP1)	-2.63711	-2.70565	-3.48254	-2.58334	-0.94837	-1.76892	-2.67993	-3.42463	-5.53346	-4.7652	-4.0943	-4.84842	-3.96588	-2.26867	-2.80441	-4.10762	-4.79122	-8.19355	-1.25878	-0.938633	-1.74503	-1.56535	0.544504	-0.315787	-1.41237	-2.22149	-2.48832	-2.32054	-2.38345	-3.35382	-2.1	-0.980721	-1.9672	-2.59294	-3.35454	-5.22637	1.5011	1.28808	1.31089	1.11512	1.06814	0.979781	1.18342	1.10768	2.14908	perforin-like protein PLP1 (PLP1)
TGME49_205650	AP2 domain transcription factor AP2VIIa-3 (AP2VIIA3)	-2.12903	-1.37703	-3.23284	-2.05353	-0.893624	-1.72805	-2.94013	-2.97308	-5.67698	-2.72095	-1.89966	-6.64308	-3.88864	-1.45512	-2.75367	-6.79384	-4.32543	-8.98724	-1.20886	-0.22506	-0.986321	-0.825558	-0.0353228	-0.754883	-1.27919	-1.78288	-2.7093	-2.29942	-1.55848	-2.37204	-1.94201	-1.07667	-1.72405	-1.99031	-3.11685	-6.46029	0.578885	0.672384	2.25548	1.13779	0.569076	0.707487	2.21577	0.993379	2.7039	AP2 domain transcription factor AP2VIIa-3 (AP2VIIA3)
TGME49_206650	zinc finger, c2h2 type domain-containing protein	-1.58395	-1.15635	-1.54966	-2.03469	-0.928277	-1.07955	-1.32328	-1.14518	-1.54429	-5.82335	-4.31819	-5.59997	-5.99754	-3.05642	-3.34319	-3.89275	-3.85933	-4.57614	1.12155	1.27077	1.34535	1.17675	0.878519	0.937804	1.12083	1.27146	1.63247	-0.919945	-0.541549	-1.52663	-0.757935	-1.11808	-0.793419	-0.915558	-0.46952	-0.721263	2.82966	2.54981	2.69987	3.16676	1.75308	2.02982	2.4631	2.39502	2.86767	zinc finger, c2h2 type domain-containing protein
TGME49_208020	AP2 domain transcription factor AP2Ib-1 (AP2IB1)	0.0424479	-0.113253	0.0544902	-0.0831082	0.0601968	0.00407042	-0.0462638	-0.155783	-0.202955	-1.20282	-1.70818	-1.50849	-1.94454	-1.44734	-1.29291	-1.31847	-1.70814	-2.03215	1.18387	1.42781	1.34565	1.47271	1.26473	1.30169	1.38753	1.42823	1.68768	-0.221267	-0.115627	0.415867	0.0856574	0.137135	-0.128056	-0.347567	-0.515905	-1.07971	0.97141	1.30336	1.13855	1.30152	1.07895	1.05665	1.142	1.40271	1.75242	AP2 domain transcription factor AP2Ib-1 (AP2IB1)
TGME49_208580	DNA ligase 1, putative	-7.27611	-7.95231	-5.84674	-4.66308	-5.16206	-6.03626	-7.07067	-6.79531	-7.94311	-9.75808	-10.1915	-9.78455	-5.56969	-6.86561	-8.36821	-10.1005	-8.03308	-10.4495	-4.96949	-5.01726	-4.08548	-3.75802	-3.17324	-3.98104	-4.74254	-5.11681	-5.0915	-7.00707	-8.5925	-5.19872	-4.74178	-5.26661	-5.78411	-6.76539	-7.17857	-8.28428	1.76747	2.36716	2.27199	0.774041	1.31551	1.60051	1.95108	1.09309	1.97894	DNA ligase 1, putative
TGME49_210408	HMG (high mobility group) box domain-containing protein	-5.44957	-6.04262	-5.47853	-5.7413	-3.01362	-4.871	-5.86462	-7.18349	-8.79625	-7.5623	-10.1079	-7.80444	-7.80687	-4.67302	-6.77143	-7.75271	-9.54844	-10.3658	-3.15259	-2.93394	-2.72001	-3.73034	-2.44022	-2.60137	-3.41826	-4.01766	-5.53103	-5.09821	-4.7732	-5.32176	-6.1349	-2.58557	-4.38521	-6.9552	-7.58831	-9.88913	1.70368	2.92859	2.29478	1.70301	0.937553	1.66777	1.94539	2.37936	1.99536	HMG (high mobility group) box domain-containing protein
TGME49_213400	zinc finger (CCCH type) motif-containing protein	-0.936915	-1.8102	-1.29373	-1.40958	-0.716668	-0.777516	-1.12102	-1.21538	-1.15173	-3.35797	-8.58727	-4.60852	-6.39841	-3.26137	-3.45608	-5.34425	-5.02784	-3.83523	0.351972	1.02994	0.601589	0.656853	0.737407	0.879074	0.924367	0.822218	0.473605	-0.586598	-0.48676	-0.857028	-0.330041	-0.355094	-0.434727	-0.296072	-0.557906	-0.723088	1.42981	3.86555	1.96504	2.85184	1.51532	1.61232	2.43418	2.23948	1.60823	zinc finger (CCCH type) motif-containing protein
TGME49_213660	zinc finger (CCCH type) motif-containing protein	-0.357786	-0.373778	-0.713313	-0.303445	-0.0780136	-0.249472	-0.38397	-0.468941	-0.714433	-0.97827	-0.9869	-1.55247	-0.728317	-1.07067	-1.66809	-1.62689	-1.9104	-1.48831	0.503681	0.300143	0.172041	0.148623	0.53333	0.501207	0.333139	0.282887	0.556473	-0.800237	-0.292866	-0.70643	-0.171187	0.208462	-0.0984006	-0.0859838	-0.380974	-1.16533	0.71338	0.565082	0.624698	0.365149	0.704276	0.85535	0.805999	0.872163	0.886297	zinc finger (CCCH type) motif-containing protein
TGME49_213890	Myb family DNA-binding domain-containing protein	-3.80676	-4.50528	-3.70001	-3.38044	-2.96627	-3.15013	-3.32301	-3.32304	-4.7913	-9.33108	-10.0709	-9.52274	-8.1427	-6.76055	-6.88487	-6.80997	-6.77213	-10.4809	-0.499315	-0.442221	-0.854943	-0.431696	-0.25768	-0.612736	-0.701701	-0.241252	-0.439497	-2.48504	-1.56563	-1.48347	-1.90945	-1.32342	-1.35944	-1.47461	-1.77776	-2.72957	3.81159	5.02996	3.78921	3.45305	3.01641	3.03285	3.13363	3.14708	4.63042	Myb family DNA-binding domain-containing protein
TGME49_214190	SAG-related sequence SRS46 (SRS46)	1.04592	0.987634	1.11642	1.11376	0.826363	0.959617	0.947212	0.945886	0.655672	-0.839012	-0.943591	-0.579969	-0.616325	-0.551364	-0.806446	-0.798331	-0.928903	-1.26597	1.96638	2.12393	1.82905	2.04147	1.60263	1.76245	1.81514	2.21665	1.63163	1.38318	1.40027	1.6278	1.6153	1.14964	1.49818	1.49836	1.37163	1.32191	1.10484	1.16414	1.00516	1.05551	0.841999	1.0546	1.08028	1.21851	1.21283	SAG-related sequence SRS46 (SRS46)
TGME49_214270	translation initiation factor IF-2, putative	-7.15503	-8.22245	-7.51458	-4.99986	-4.86587	-5.05889	-6.64023	-5.94177	-7.31741	-9.48934	-9.92277	-9.40648	-5.526	-6.91147	-6.58011	-9.67975	-9.51535	-10.1807	-4.76685	-5.61532	-6.06955	-3.70451	-3.38896	-2.72049	-2.95726	-2.33343	-3.38023	-6.51815	-8.64826	-7.29477	-5.39315	-4.36265	-4.991	-5.97228	-5.54416	-7.90621	2.0021	1.71039	1.30381	0.77049	1.32956	1.52206	2.78195	2.66484	2.86699	translation initiation factor IF-2, putative
TGME49_214820	G-patch domain-containing protein	-5.95294	-6.23641	-7.05539	-5.58763	-4.2768	-5.30025	-6.8177	-5.74781	-6.95042	-9.95111	-10.3845	-10.064	-9.34769	-6.07843	-7.14232	-10.4455	-7.74633	-10.6425	-1.52136	-0.652467	-1.05611	-1.02349	-1.78385	-1.60187	-1.43114	-1.15463	-1.50619	-6.26088	-5.49386	-9.16255	-6.11689	-4.44259	-6.18003	-7.7408	-6.84491	-6.70292	3.11028	3.87149	3.75677	3.08294	1.56465	2.19799	3.35751	2.66095	3.78976	G-patch domain-containing protein
TGME49_214840	AP2 domain transcription factor AP2X-7 (AP2X7)	-6.44343	-8.40205	-8.69953	-5.56862	-4.78679	-6.39086	-7.27705	-6.63316	-7.97699	-8.01489	-9.81265	-9.57087	-6.41146	-5.56922	-8.58836	-9.72164	-9.40523	-10.0706	-4.88235	-7.43826	-7.9461	-4.17939	-3.63959	-4.79366	-5.13751	-4.70891	-6.38109	-6.81218	-8.27514	-8.41887	-6.12129	-4.88409	-6.46588	-7.50931	-6.36283	-7.29383	1.22096	0.876217	0.796332	1.00378	0.753655	1.47501	1.83825	2.01667	1.67236	AP2 domain transcription factor AP2X-7 (AP2X7)
TGME49_214960	AP2 domain transcription factor AP2X-8 (AP2X8)	-6.215	-6.98863	-6.47533	-7.00381	-3.60619	-5.46955	-6.88783	-7.63127	-8.21363	-8.64674	-9.27025	-8.99039	-9.23339	-4.61677	-6.68595	-9.14115	-8.82475	-9.49012	-3.77792	-2.5864	-4.38644	-3.26121	-2.58243	-4.34551	-5.63491	-6.12586	-5.3762	-5.22538	-8.74607	-5.70654	-8.70922	-3.48492	-5.2386	-6.7053	-7.71083	-8.85202	2.14756	2.95955	2.13544	2.78511	0.971305	1.08838	1.36022	1.04319	1.69537	AP2 domain transcription factor AP2X-8 (AP2X8)
TGME49_215340	AP2 domain transcription factor AP2X-10 (AP2X10)	0.782912	0.859199	0.889969	0.805635	0.937719	0.946679	0.591868	0.85773	0.326975	-3.4461	-3.26735	-3.76703	-3.3426	-2.16564	-2.62364	-3.72797	-3.24384	-5.45941	2.8814	2.86523	2.88988	2.89716	2.61107	2.92334	2.94385	3.1208	2.91902	1.15429	1.45585	1.61818	1.10316	1.44189	1.3896	0.833939	1.0206	1.08044	2.48688	2.40579	2.67403	2.47054	1.85063	2.12941	2.57589	2.46427	3.3365	AP2 domain transcription factor AP2X-10 (AP2X10)
TGME49_215570	AP2 domain transcription factor AP2X-11 (AP2X11)	-0.340386	-0.402478	0.0254494	-0.0640297	-0.127422	-0.153751	-0.289412	-0.268807	-0.348265	-1.67076	-1.82217	-1.47232	-1.6872	-1.25116	-1.74454	-2.14975	-2.18778	-3.27429	0.631046	0.658052	1.23859	0.874098	1.00807	0.949683	0.994652	1.06008	1.15744	0.471225	0.274339	0.251801	0.630822	-0.00442302	0.202608	0.13462	0.358764	0.163181	1.2101	1.12346	1.09995	1.14868	0.93588	1.18114	1.39051	1.46023	1.75391	AP2 domain transcription factor AP2X-11 (AP2X11)
TGME49_215895	AP2 domain-containing protein	0.332203	0.170502	0.336979	0.116261	0.271023	0.162521	0.0352294	0.0311477	0.0425854	-1.5465	-2.14559	-1.73995	-2.03874	-2.13069	-1.99725	-2.46154	-2.36769	-2.65093	2.98318	2.92401	2.73344	2.56711	2.74578	2.84007	2.96855	2.8264	2.96848	0.662445	0.615302	0.831803	0.583735	0.817424	0.748349	0.910699	0.93287	0.692588	1.92015	2.04028	1.88895	1.98306	1.9858	2.08018	2.34358	2.2539	2.23916	AP2 domain-containing protein
TGME49_216220	AP2 domain transcription factor AP2XI-5 (AP2XI5)	-4.95837	-6.31984	-6.05357	-4.92968	-3.01448	-3.58268	-4.56006	-4.60709	-5.21562	-9.29014	-10.7572	-10.3634	-9.53472	-5.31582	-6.21097	-8.92921	-9.16415	-9.82953	-0.554097	-0.547181	-0.514266	-0.229254	-0.233884	-0.270529	-0.0800672	0.0343393	-0.295272	-5.73028	-9.72358	-9.32979	-5.88585	-4.14134	-5.09142	-4.94717	-5.51529	-6.71117	4.20278	5.17325	5.06567	4.26224	2.44727	2.98138	4.25125	4.20025	4.33562	AP2 domain transcription factor AP2XI-5 (AP2XI5)
TGME49_216400	meiotic recombination protein DMC1 family protein	0.912605	0.914414	0.957997	0.787157	0.818312	0.718537	0.764816	0.656908	0.319998	-0.559616	-0.512459	-0.689252	-0.676707	-0.854075	-0.899786	-0.817928	-1.07359	-1.21142	1.71916	1.85968	2.25271	2.13228	2.08407	2.14586	2.05584	1.70746	1.59354	1.37571	1.0499	1.65391	0.730485	1.16676	0.972895	0.962575	1.13957	0.589242	0.944963	1.00864	1.32041	1.14953	1.1059	1.18143	1.11658	1.19257	1.10268	meiotic recombination protein DMC1 family protein
TGME49_217500	HMG (high mobility group) box domain-containing protein	-0.444163	-0.212558	-0.153657	-0.403192	0.310304	0.250272	0.0303585	-0.0302511	-0.069489	-6.16021	-5.80515	-5.22633	-7.43126	-3.06042	-3.39582	-4.60451	-4.21939	-3.9891	2.90356	2.81238	3.08305	3.0921	2.61782	2.83635	3.01794	3.06063	3.39278	0.573995	0.544459	0.447943	0.724905	0.486819	0.455936	0.429762	0.356091	0.349422	3.74089	3.4854	3.46912	4.26547	2.40547	2.67821	3.16791	3.1501	3.23545	HMG (high mobility group) box domain-containing protein
TGME49_217700	AP2 domain transcription factor AP2XII-2 (AP2XII2)	-1.00355	-0.735737	-0.888514	-1.28965	-0.792417	-1.02	-1.62206	-1.88553	-2.39525	-3.82264	-3.94574	-2.80017	-4.61515	-3.28125	-3.61818	-5.10847	-4.24458	-7.15788	0.886029	0.436294	0.823505	0.737095	0.548944	0.219082	0.726091	0.217173	0.637775	-0.742617	-0.0537975	-1.10386	-0.994804	-0.346249	-0.651244	-1.47498	-2.04913	-2.16323	1.73663	1.83061	1.42648	2.13968	1.5349	1.56717	2.16861	1.61917	2.92894	AP2 domain transcription factor AP2XII-2 (AP2XII2)
TGME49_218300	zinc finger (CCCH type) motif-containing protein	-1.977	-1.719	-2.53262	-1.63873	-0.563071	-1.33601	-2.06395	-2.27807	-4.25003	-3.64001	-3.90352	-4.28734	-3.22923	-1.69576	-2.78083	-3.7345	-3.40918	-10.3965	0.229732	0.309148	0.737525	0.612555	0.995333	0.752038	0.698971	0.567245	1.01915	-2.83473	-2.08306	-3.40489	-2.31044	-1.00554	-1.52793	-2.99809	-3.27272	-4.84956	1.80606	1.75327	1.98593	1.74866	1.21167	1.44413	1.91288	1.69962	4.20398	zinc finger (CCCH type) motif-containing protein
TGME49_218358	zinc knuckle domain-containing protein	-5.34921	-6.83905	-6.19208	-5.42866	-3.87832	-4.54116	-5.51383	-5.48856	-8.21327	-6.75528	-10.1449	-8.28987	-6.90983	-5.74097	-5.52825	-6.85567	-7.26351	-10.1512	-3.21313	-2.36277	-4.25923	-4.50878	-2.80861	-3.23985	-2.81858	-3.11885	-7.01304	-5.97447	-7.53165	-5.81287	-5.00181	-3.31944	-4.85338	-6.0977	-5.78129	-7.46767	1.53362	2.98598	1.59561	1.0584	1.15635	0.8768	1.58523	1.56642	1.40435	zinc knuckle domain-containing protein
TGME49_218362	zinc finger protein ZFP1	-0.153812	0.0682431	-0.356498	-0.0865269	-0.0423755	0.0164939	-0.19226	-0.426285	-0.752913	-1.29609	-1.6539	-2.10873	-1.0715	-0.965918	-0.952559	-1.39501	-1.73068	-2.15175	1.21602	1.69753	1.50045	1.30644	1.31003	1.46743	1.06321	0.848674	0.331673	-0.61659	-0.26841	-0.436875	-0.674498	-0.541842	-0.517094	-0.774847	-0.877669	-0.747632	1.16994	1.37078	1.59286	1.15305	1.04362	1.12343	1.13174	1.15578	1.05378	zinc finger protein ZFP1
TGME49_218960	AP2 domain transcription factor AP2XII-1 (AP2XII1)	-7.93634	-8.37268	-7.11184	-7.50072	-4.88695	-6.54934	-7.83024	-7.19747	-8.05283	-9.84983	-10.2833	-9.80358	-10.2464	-6.03306	-8.474	-9.04024	-9.87584	-10.5412	-4.21414	-3.51007	-4.30146	-3.77778	-4.13265	-3.91993	-3.76996	-3.88966	-4.18306	-8.61193	-9.09869	-7.11994	-8.90983	-4.85525	-6.87439	-8.85567	-7.31601	-8.30331	2.16028	2.7979	2.17238	3.16296	0.758592	1.65058	2.27794	2.23212	2.39581	AP2 domain transcription factor AP2XII-1 (AP2XII1)
TGME49_219120	zinc finger (CCCH type) motif-containing protein	0.404142	0.418452	0.362122	0.446402	0.694826	0.583584	0.563949	0.504293	0.310647	-0.557763	-0.646586	-0.868501	-1.07679	-0.587719	-0.783366	-0.869612	-0.927493	-0.758874	1.98998	1.88505	1.88142	2.25125	2.23483	2.31841	2.47304	2.33803	2.21907	0.17842	0.316504	0.472003	0.702761	0.859016	0.480386	0.389396	0.152406	-0.178776	1.04856	1.11643	1.06473	1.34258	1.0648	1.2039	1.27226	1.24985	1.26165	zinc finger (CCCH type) motif-containing protein
TGME49_219700	DNA replication licensing factor MCM4, putative	-5.76873	-6.50992	-5.90277	-3.96589	-4.44225	-5.12455	-6.16947	-6.08012	-6.90225	-8.7456	-10.179	-10.0893	-6.14218	-6.36771	-6.64731	-9.08802	-8.18665	-11.2799	-3.08123	-2.52432	-3.12667	-2.1292	-1.62578	-2.6051	-2.84511	-3.42918	-3.01275	-5.95382	-5.18908	-5.26467	-4.09613	-4.99564	-5.54943	-6.44824	-7.30177	-5.87967	2.23114	3.3638	2.60921	1.73199	1.87283	1.73018	2.67323	2.33028	3.76943	DNA replication licensing factor MCM4, putative
TGME49_219828	HMG (high mobility group) box domain-containing protein	-0.474347	-0.116033	-0.561488	-0.616512	-0.617915	-0.460098	-0.49934	-0.473858	-0.756355	-1.24043	-1.4631	-1.64704	-1.963	-1.80222	-1.96044	-2.14211	-2.12159	-2.57973	0.527257	0.98048	0.218166	0.00570104	0.683152	0.992241	1.03694	0.888617	1.16185	-0.792298	-0.0669874	-0.0608883	-0.0818041	-0.722084	-0.452662	-0.34553	-0.283029	-0.301761	0.835295	0.956778	0.915865	0.866383	0.957971	1.07828	1.16187	1.09252	1.52727	HMG (high mobility group) box domain-containing protein
TGME49_220530	AP2 domain transcription factor AP2V-1 (AP2V1)	-0.626697	-0.651384	-0.691597	-0.402899	-0.431246	-0.623083	-0.895526	-0.971537	-1.59915	-3.6274	-4.87442	-4.77014	-3.81587	-2.03559	-2.5519	-3.09988	-4.08513	-5.53291	1.12027	1.33491	1.23552	1.35412	1.59653	1.15563	1.03961	0.860829	0.718795	0.222809	0.401369	0.461461	0.210242	0.131552	0.167133	0.117911	0.324903	0.0642985	1.96464	2.49763	2.52581	2.0838	1.5724	1.61677	1.97223	2.13466	2.76759	AP2 domain transcription factor AP2V-1 (AP2V1)
TGME49_221910	AN1 family Zinc finger domain-containing protein	-3.98119	-4.4213	-3.41475	-2.70073	-2.54951	-3.58527	-3.14423	-3.29152	-4.56236	-8.61279	-9.04622	-8.95644	-5.68744	-4.94859	-7.2022	-4.59851	-4.54514	-7.53244	-0.496257	-1.84751	0.0733041	-0.59699	-0.801938	-1.42845	-1.87762	-1.81995	-2.71349	-2.00008	-1.90805	-2.31726	-2.65969	-1.99725	-2.87037	-3.24499	-3.73191	-4.15225	3.58238	3.52949	3.40051	1.93287	1.60933	2.22629	1.0323	1.07721	1.94095	AN1 family Zinc finger domain-containing protein
TGME49_221980	U1 zinc finger protein	-4.36981	-5.22034	-5.10376	-4.05897	-3.92085	-4.11844	-4.64892	-4.52879	-6.22191	-8.45888	-8.89231	-8.80253	-7.27049	-7.88834	-7.23505	-8.80129	-6.4252	-9.30226	-0.846292	-1.16696	-1.73253	-1.17416	-0.266986	-0.810096	-1.05976	-1.16377	-1.90276	-4.3288	-6.01405	-5.31975	-4.31823	-4.02129	-4.65599	-4.61637	-4.99657	-7.27132	2.73748	3.01161	2.72559	2.21288	2.96735	2.3975	2.81147	2.07097	2.8541	U1 zinc finger protein
TGME49_223668	LYAR-type C2HC zinc finger protein	1.44339	1.39668	1.69185	1.72207	1.50861	1.5666	1.51617	1.56768	1.24877	-0.543993	0.0539005	-0.21709	-0.242117	-0.0235805	-0.137529	-0.371132	-0.0829045	-0.376992	2.10872	2.11944	2.49697	2.36099	2.04046	2.25018	2.26086	2.26928	2.27278	1.99098	1.50446	2.1971	2.18476	1.86959	1.84882	2.01876	1.8953	1.48773	1.12864	0.796131	1.11085	1.10856	0.872979	0.966789	1.07965	0.944799	0.999393	LYAR-type C2HC zinc finger protein
TGME49_224050	AP2 domain transcription factor AP2X-4 (AP2X4)	-6.22059	-7.19646	-6.64881	-5.74354	-5.10102	-5.20175	-6.11978	-6.16069	-7.35482	-8.60897	-9.31069	-8.80825	-7.27621	-6.3091	-6.8181	-8.95138	-8.48298	-9.30798	-3.29229	-4.14314	-2.28755	-3.75027	-2.42407	-2.99046	-2.82735	-2.92599	-3.68599	-5.65724	-8.73499	-8.64521	-6.46146	-5.88643	-5.34077	-5.48508	-6.32757	-9.14494	2.28358	2.52721	2.95332	1.51803	1.57627	1.44211	2.63028	2.12099	2.66201	AP2 domain transcription factor AP2X-4 (AP2X4)
TGME49_224230	AP2 domain transcription factor AP2X-3 (AP2X3)	-6.24579	-7.38585	-7.35697	-6.24401	-4.26926	-6.14066	-6.81962	-7.6341	-8.60238	-10.8193	-11.4047	-9.96133	-8.16137	-4.89118	-8.12593	-8.15118	-8.9893	-10.6547	-3.50385	-4.46598	-3.76262	-2.76794	-3.35933	-4.76984	-4.86417	-6.33626	-7.65371	-5.06924	-8.19822	-7.95644	-6.40849	-4.38579	-5.7385	-7.57672	-7.6388	-8.30417	3.03532	2.90389	2.26602	2.14417	0.614402	1.3567	1.56897	0.940161	1.17996	AP2 domain transcription factor AP2X-3 (AP2X3)
TGME49_225110	AP2 domain transcription factor AP2X-2 (AP2X2)	-1.04898	-1.68777	-1.55064	-0.72455	-0.956407	-0.755891	-0.93993	-0.85006	-1.26526	-4.30368	-7.88912	-7.64734	-4.1153	-3.64569	-2.85747	-3.47617	-3.3297	-4.41011	1.12158	1.59528	1.47685	1.58587	0.858407	1.18544	1.26771	1.55136	2.36135	-0.640651	-0.298387	-0.372872	0.0831542	-0.177031	-0.333412	-0.398105	-0.504393	-1.95617	2.21163	3.67114	3.56943	2.18431	1.77744	1.6289	1.97403	1.96985	2.70324	AP2 domain transcription factor AP2X-2 (AP2X2)
TGME49_226310	zinc finger (CCCH type) motif-containing protein	-0.370758	-0.596703	-0.0934624	-0.106793	-0.298621	-0.254479	-0.300042	-0.221903	-0.111854	-2.94214	-4.34958	-1.96096	-1.92041	-1.76065	-1.53775	-1.92637	-1.807	-3.16696	2.15452	2.40624	2.25951	2.60909	1.69328	1.87863	2.0457	2.2291	3.12915	-0.67576	-0.619766	-0.0063191	-0.447426	-0.506515	-0.67309	-0.750881	-0.788458	-0.278033	1.85737	2.45644	1.71579	1.75182	1.37797	1.39674	1.58601	1.56548	2.30555	zinc finger (CCCH type) motif-containing protein
TGME49_226560	zinc finger (CCCH type) motif-containing protein	-7.41445	-8.65966	-7.70089	-7.55023	-4.59869	-5.80592	-6.85159	-6.40477	-8.17022	-9.00037	-9.43381	-9.19202	-9.24495	-6.45557	-7.20951	-8.95349	-7.87438	-9.69176	-5.8804	-7.28617	-5.80901	-6.24932	-3.82443	-4.19985	-5.50305	-4.55682	-6.85202	-6.85274	-8.78776	-8.19639	-6.97225	-4.13067	-5.75611	-5.87323	-7.22834	-7.54412	1.38801	0.835866	1.53615	1.47001	1.09291	1.29881	1.59911	1.62678	1.3073	zinc finger (CCCH type) motif-containing protein
TGME49_227360	ribosomal protein RPL3 (RPL3)	-7.40783	-8.21882	-7.00444	-4.13354	-4.34249	-5.91669	-7.97228	-7.88084	-7.53835	-10.9687	-11.5541	-10.1603	-5.75053	-5.9387	-8.55354	-10.2718	-9.96758	-10.66	-4.35661	-4.59608	-2.68201	-2.5116	-3.15187	-3.7101	-3.54135	-3.24287	-4.39728	-6.33317	-8.35157	-6.27101	-3.79115	-3.9589	-5.47192	-8.50372	-8.94415	-7.31103	2.88663	2.92537	3.17703	1.25368	1.07215	1.8758	2.59615	2.81263	2.23365	ribosomal protein RPL3 (RPL3)
TGME49_227560	IWS1 transcription factor, putative	-3.92083	-3.32485	-3.81397	-3.67881	-2.70423	-3.43177	-3.94129	-4.09063	-5.34311	-9.7979	-5.03494	-8.83755	-5.6074	-3.87475	-5.5476	-6.81839	-8.08695	-10.4893	0.3607	-0.252419	0.0233588	-0.37932	-0.45871	-0.378001	-0.562887	-0.18532	-0.681371	-3.3056	-3.57386	-3.41685	-4.38258	-3.541	-4.40854	-4.2902	-4.38884	-4.17489	3.67715	1.82805	3.17979	2.08843	1.51945	2.13294	2.34782	2.88915	3.69294	IWS1 transcription factor, putative
TGME49_227900	AP2 domain transcription factor AP2X-1 (AP2X1)	-7.09962	-6.7075	-6.53793	-5.27143	-3.2925	-4.66427	-5.72108	-5.90501	-6.17709	-9.33132	-9.51878	-9.52297	-7.15465	-3.85389	-5.84001	-7.037	-7.37439	-7.54877	-4.78769	-3.7301	-3.75695	-3.53534	-2.56839	-3.73759	-4.35869	-4.61057	-5.13393	-7.17311	-7.19151	-7.36477	-5.62948	-3.32956	-4.77092	-5.95383	-5.78409	-5.53726	1.71099	2.18375	2.36988	1.47532	0.463165	0.808087	1.00456	0.997933	1.21672	AP2 domain transcription factor AP2X-1 (AP2X1)
TGME49_228990	zinc finger (CCCH type) motif-containing protein	-1.04724	-1.26699	-1.4631	-0.905236	-0.945093	-0.788246	-1.30555	-1.10866	-1.42994	-5.63551	-6.06894	-5.82716	-6.03209	-5.91297	-4.25968	-5.97792	-4.50952	-6.32689	1.50717	1.20389	1.60323	1.535	1.29059	1.34493	1.3553	1.38673	1.30462	-0.145913	0.0439052	0.187339	0.0318511	-0.187939	-0.200015	-0.293921	-0.51511	-0.653543	2.75236	2.86849	3.12727	2.97509	2.85574	2.16799	2.81379	2.23009	2.88632	zinc finger (CCCH type) motif-containing protein
TGME49_229370	AP2 domain transcription factor AP2VIII-1 (AP2VIII1)	0.454915	0.376488	0.444468	0.471997	0.113962	0.475431	0.533171	0.481348	0.411509	-1.269	-1.80061	-1.35103	-1.91351	-1.27397	-1.10988	-1.32019	-1.23916	-1.42695	1.56188	1.71512	1.64806	1.58046	1.25974	1.57864	1.52325	1.69908	1.76441	0.79598	0.817113	0.7135	1.19722	0.776638	0.899715	0.862044	0.847453	0.911172	1.11299	1.38383	1.28484	1.4314	1.15699	1.05801	1.14573	1.18596	1.47089	AP2 domain transcription factor AP2VIII-1 (AP2VIII1)
TGME49_233080	G-patch domain-containing protein	-7.76201	-8.78552	-7.80627	-7.47029	-4.43998	-5.51645	-6.77521	-7.03745	-8.93999	-10.425	-10.8585	-10.0053	-9.38258	-5.48825	-7.82682	-9.61545	-10.4511	-10.6774	-3.4221	-2.33198	-4.61376	-2.94421	-2.24671	-1.7535	-2.46684	-2.22573	-3.37652	-8.81367	-10.3991	-8.87973	-8.21025	-4.85574	-6.17722	-7.09062	-7.35918	-10.1766	2.75662	3.62293	2.36477	2.58135	1.28295	2.30031	2.63907	3.10982	3.12245	G-patch domain-containing protein
TGME49_233120	AP2 domain transcription factor AP2VIII-2 (AP2VIII2)	-6.53106	-5.54247	-8.82492	-7.56955	-4.1414	-4.73793	-5.98977	-5.40668	-6.45782	-8.30793	-8.89337	-10.5887	-10.6416	-6.15243	-6.6993	-10.1606	-8.48595	-9.15132	-1.99417	-1.33541	-5.91462	-5.48923	-1.47963	-1.24604	-1.40789	-1.54947	-0.821774	-7.45994	-5.67849	-8.80787	-6.8928	-4.27033	-5.53543	-5.88703	-5.94914	-8.12909	2.62464	3.04682	1.83019	2.09845	1.69919	2.12673	3.25854	2.70447	3.41437	AP2 domain transcription factor AP2VIII-2 (AP2VIII2)
TGME49_235540	eukaryotic initiation factor-2 beta, putative	-5.28218	-5.08156	-7.49656	-5.29007	-4.36988	-5.44274	-6.12297	-6.38249	-6.79063	-6.49349	-9.66389	-9.43695	-9.39986	-6.35284	-8.45444	-9.1937	-9.27132	-9.76984	-2.19132	-2.57745	-1.17093	-2.05185	-0.841178	-0.505157	-0.811274	-1.17003	-1.63985	-6.04829	-4.11479	-9.19494	-5.2271	-5.19328	-5.63224	-7.42087	-6.5195	-7.46276	1.77674	2.70104	3.568	2.69533	2.12482	3.10081	3.20889	3.23469	3.40089	eukaryotic initiation factor-2 beta, putative
TGME49_240460	AP2 domain transcription factor AP2VI-1 (AP2VI1)	0.160973	-0.0142279	0.119202	0.253043	0.010806	-0.0378443	0.0201131	-0.0744938	-0.495626	-1.98485	-1.92542	-1.64699	-1.95016	-1.63617	-1.93914	-2.17853	-2.30692	-2.92498	1.99585	1.52073	1.53933	2.12838	1.3233	1.6117	1.85745	1.8158	1.73877	0.127515	-0.169581	-0.0814563	-0.0491311	-0.148569	-0.484998	0.0601349	0.178598	0.2606	1.51134	1.36532	1.32802	1.56324	1.20908	1.5309	1.66615	1.70669	2.03207	AP2 domain transcription factor AP2VI-1 (AP2VI1)
TGME49_240590	DNA-directed RNA polymerase II RPB5 (POLR2E)	-7.68593	-7.09806	-8.15846	-5.41178	-5.25604	-6.64342	-7.13356	-7.88154	-8.5891	-9.17931	-9.76475	-9.36399	-7.70026	-7.94639	-7.87807	-8.85934	-9.35733	-9.8707	-5.26545	-3.56138	-5.2835	-3.21136	-3.82044	-4.40419	-4.60786	-4.55449	-5.27876	-8.59725	-8.88912	-8.70858	-5.45407	-4.90834	-7.07986	-7.6461	-8.54294	-9.20831	1.64478	3.00861	1.63231	1.84405	1.58371	1.32851	1.6226	1.89971	1.87221	DNA-directed RNA polymerase II RPB5 (POLR2E)
TGME49_242090	zinc finger (CCCH type) motif-containing protein	-6.73084	-7.47572	-8.47012	-7.0335	-3.37517	-5.09693	-8.11319	-8.02719	-8.53945	-9.66341	-9.91975	-9.82998	-9.52033	-5.29049	-6.0652	-9.85383	-9.68943	-10.3548	-3.32704	-3.45791	-4.33812	-4.00025	-1.86898	-3.73709	-5.25442	-5.93802	-6.09024	-6.67897	-9.25382	-9.46741	-8.32303	-3.35591	-5.48489	-9.0108	-8.8464	-9.35976	2.54673	3.00869	2.33083	2.7559	1.24029	0.958983	1.99517	1.68477	1.9112	zinc finger (CCCH type) motif-containing protein
TGME49_243920	DNA replication licensing factor MCM5, putative	-5.77928	-7.37217	-6.96381	-4.18809	-4.74482	-5.78834	-7.32383	-7.17384	-7.96573	-8.62135	-10.6522	-10.4104	-5.49437	-6.35037	-7.39753	-9.96377	-9.79937	-10.3127	-2.19304	-1.72334	-2.57467	-2.17693	-0.94678	-1.52635	-2.10876	-2.81342	-3.18543	-6.04885	-9.30256	-7.49107	-4.06077	-5.56163	-7.07826	-8.68079	-8.36439	-8.4448	2.31357	3.74163	3.10834	1.33226	2.19488	2.45856	3.16304	2.8139	2.79561	DNA replication licensing factor MCM5, putative
TGME49_244510	AP2 domain transcription factor AP2VI-3 (AP2VI3)	-0.00213174	-0.048999	0.0287926	-0.0470977	0.00131959	0.0460873	-0.156924	-0.0800968	-0.461441	-2.03432	-1.8577	-1.70701	-2.01207	-1.59901	-1.23739	-1.43631	-1.25069	-2.62313	1.29674	1.29702	1.42004	1.32666	1.26377	1.31332	1.30742	1.20371	1.2419	1.00553	0.537221	0.740459	0.5066	-0.0526742	0.111866	-0.605184	-0.136181	-0.519868	1.59615	1.46783	1.44516	1.49749	1.19022	1.14564	1.31007	1.17227	1.59758	AP2 domain transcription factor AP2VI-3 (AP2VI3)
TGME49_244840	zinc knuckle domain-containing protein	-4.59231	-5.0028	-4.9322	-4.21575	-4.03728	-4.10462	-4.46052	-4.32947	-6.59226	-8.44929	-8.88272	-8.41887	-8.62379	-6.40482	-6.65843	-6.6397	-8.4753	-8.98867	-2.05806	-2.12018	-1.35803	-1.13642	-1.71614	-1.5333	-1.7951	-1.65833	-3.6738	-4.13922	-2.99919	-5.07933	-3.55308	-4.07836	-4.33809	-5.62603	-4.47009	-7.63796	2.75906	3.52677	3.09579	2.9564	1.86388	2.13767	2.25775	2.76241	2.68737	zinc knuckle domain-containing protein
TGME49_245570	origin recognition complex subunit 2 protein	-4.47692	-5.76998	-5.46013	-4.3338	-2.99826	-3.89788	-4.80766	-4.36936	-5.85583	-8.53839	-9.44398	-9.0502	-8.78296	-4.70305	-6.74752	-8.8808	-8.4124	-9.54993	0.547545	-0.0206929	0.503759	0.157309	0.135453	0.180036	0.601375	0.652085	0.800276	-5.1581	-7.70048	-7.4587	-4.34823	-3.88916	-3.62819	-4.11835	-4.6093	-5.95275	3.30386	4.17961	4.22854	3.22887	1.93163	2.73316	3.70214	3.33608	4.13726	origin recognition complex subunit 2 protein
TGME49_246200	zinc finger (CCCH type) motif-containing protein	-0.383639	0.0163539	-0.0477999	-0.027572	-0.349268	-0.29071	-0.399865	-0.273209	-0.678061	-1.05394	-0.638333	-0.689232	-1.06908	-1.19014	-1.32974	-1.14456	-1.32783	-1.77893	0.264577	0.920838	0.748324	0.786235	0.469828	0.795062	0.616748	0.788298	0.493937	-0.061272	-0.0748713	-0.0228233	-0.0266328	-0.147434	-0.0227989	-0.611796	-0.119251	-0.927974	0.60975	0.655741	0.632626	0.698091	0.683417	0.906604	0.709047	0.775015	0.861509	zinc finger (CCCH type) motif-containing protein
TGME49_246660	AP2 domain transcription factor AP2XII-3 (AP2XII3)	-1.12399	-1.45816	-1.09045	-1.01303	-0.920892	-1.07035	-1.11198	-0.981987	-1.59383	-2.30353	-2.40438	-2.54963	-2.25448	-2.28736	-2.21904	-2.20032	-2.08443	-3.62051	1.00773	0.93417	0.919117	1.16686	0.707585	1.07262	0.991504	1.16471	1.08681	-1.8579	-2.29133	-2.04955	-1.50079	-0.980083	-1.41955	-1.27155	-1.88391	-2.54928	1.34895	1.41911	1.57148	1.47458	1.32487	1.37903	1.31084	1.41665	1.91696	AP2 domain transcription factor AP2XII-3 (AP2XII3)
TGME49_247700	AP2 domain transcription factor AP2XII-4 (AP2XII4)	-5.86258	-7.57382	-5.43116	-6.6994	-4.22492	-4.65364	-6.04165	-5.6242	-6.51619	-9.6962	-10.8671	-7.8884	-8.94078	-5.28491	-6.94241	-8.88662	-8.57021	-10.9731	-2.86433	-4.14586	-3.03716	-3.93898	-2.70883	-1.36748	-1.45186	-0.720415	-2.85527	-5.53583	-6.42869	-5.02338	-7.09332	-4.2548	-4.59141	-6.16775	-5.56184	-6.4742	2.56378	2.83146	1.90785	2.12836	0.989385	2.13748	3.03207	3.17692	3.25354	AP2 domain transcription factor AP2XII-4 (AP2XII4)
TGME49_247730	AP2 domain transcription factor AP2XII-5 (AP2XII5)	-3.17129	-3.28532	-4.20896	-3.68624	-1.69776	-2.27881	-3.51777	-3.52012	-3.95693	-6.4684	-8.31687	-8.11564	-8.32057	-2.63108	-3.56901	-5.26649	-4.36335	-6.42282	-0.556785	-0.302907	-0.460897	0.160927	0.751952	0.27008	-0.601572	-1.16467	-1.87704	-2.96463	-2.56198	-4.33812	-3.37312	-2.27071	-2.67369	-3.77286	-4.17248	-3.65602	2.11608	3.05685	3.01134	3.02697	1.38864	1.47738	1.77909	1.34096	1.75247	AP2 domain transcription factor AP2XII-5 (AP2XII5)
TGME49_248270	zinc finger (CCCH type) motif-containing protein	0.776165	0.410736	0.813051	1.09231	0.942581	0.684856	0.310216	0.340195	0.578916	-0.0778662	-0.325743	-0.317453	0.0560712	-0.0608145	-0.753878	-1.13851	-1.16159	-1.39728	1.89629	1.42522	2.32822	2.38308	1.97045	1.87707	1.51007	2.13151	2.18378	0.619966	0.168076	0.540306	1.03249	1.08357	0.707101	0.49116	0.191607	0.781811	0.77921	0.726321	1.05348	0.876559	0.746484	0.952695	1.04411	1.26423	1.29656	zinc finger (CCCH type) motif-containing protein
TGME49_249190	AP2 domain transcription factor AP2XII-6 (AP2XII6)	0.0807467	0.249054	0.21943	0.222207	0.429299	0.319902	0.27777	0.231722	-0.0918398	-0.461334	-0.0860651	-0.360101	-0.141841	-0.168999	-0.272506	-0.574638	-0.594987	-0.905636	0.516736	0.671137	0.600121	0.414784	0.759456	0.70764	0.685346	0.612806	0.460867	0.112803	0.16689	0.435347	0.361764	0.548957	0.330334	0.446373	0.535023	0.426119	0.349274	0.326311	0.412205	0.240946	0.385645	0.391148	0.511313	0.513618	0.735499	AP2 domain transcription factor AP2XII-6 (AP2XII6)
TGME49_250800	AP2 domain transcription factor AP2XII-8 (AP2XII8)	-6.03911	-8.2198	-7.97891	-7.07968	-4.93594	-5.64296	-6.40561	-6.09621	-8.01254	-8.00474	-10.0993	-10.0143	-10.2192	-6.28801	-8.21388	-8.34716	-7.87875	-9.514	-4.65269	-6.55561	-3.6739	-4.14645	-4.08623	-3.26302	-3.91172	-3.68278	-4.88872	-5.60778	-8.0902	-8.19639	-6.65644	-4.82581	-5.5399	-6.83839	-6.5267	-8.54412	1.4554	1.27074	2.59071	2.32414	0.853897	1.7692	1.61778	1.64816	1.88202	AP2 domain transcription factor AP2XII-8 (AP2XII8)
TGME49_251740	AP2 domain transcription factor AP2XII-9 (AP2XII9)	-7.11016	-7.72325	-8.56939	-6.51524	-4.83378	-5.43029	-7.05377	-6.39439	-6.57359	-10.1173	-10.5892	-10.309	-8.77692	-6.14684	-6.74148	-10.3077	-7.40635	-8.59368	-4.19644	-3.31442	-5.28856	-3.94636	-4.22025	-4.67276	-4.42271	-4.77373	-4.39728	-7.61508	-8.81377	-9.39169	-7.01165	-4.45958	-5.32483	-7.22053	-6.70592	-6.30646	2.42829	3.08058	2.02188	1.83857	0.805291	0.798087	2.26889	0.999085	1.87227	AP2 domain transcription factor AP2XII-9 (AP2XII9)
TGME49_252370	AP2 domain transcription factor AP2III-1 (AP2III1)	-0.8847	-1.9067	-1.83362	-1.3177	-1.03371	-1.33948	-1.71658	-1.47759	-1.89817	-4.52346	-9.63246	-9.23867	-7.4436	-4.08417	-5.50127	-7.80447	-7.07303	-9.7384	0.86283	1.15638	1.32911	1.45139	0.595952	0.720815	0.975561	1.05825	1.7224	0.0350981	0.265094	-0.266258	0.151282	-1.04257	-1.11317	-1.14192	-0.48664	-0.160548	2.14983	4.45404	4.25898	3.58851	1.87755	2.47125	3.53616	3.29913	4.6187	AP2 domain transcription factor AP2III-1 (AP2III1)
TGME49_253500	hypothetical protein	0.997027	1.06966	1.10722	1.0398	1.1278	0.982018	0.862875	0.751903	0.607315	-0.453906	-0.405285	-0.952559	-0.437592	-0.157595	-0.431431	-0.715639	-0.988686	-1.52853	1.99694	2.10653	2.22023	2.14098	2.14017	2.02566	2.08169	2.03238	1.92911	1.7225	1.72121	1.91546	1.74752	1.86986	1.76808	1.76048	1.7476	1.81047	1.18922	1.19706	1.43657	1.21426	1.15481	1.24034	1.40764	1.54671	1.74674	hypothetical protein
TGME49_254650	zinc finger protein	-5.76158	-6.47945	-6.16105	-6.55232	-4.35983	-4.97984	-6.10955	-5.65522	-8.25353	-8.59551	-9.02894	-8.63516	-9.2252	-5.60599	-6.80465	-7.78592	-8.46952	-9.368	-3.24596	-3.04396	-2.87665	-3.70083	-3.2356	-2.78957	-3.50512	-3.04754	-5.20323	-5.91349	-7.93189	-7.28331	-6.18792	-4.62504	-5.40016	-6.51894	-5.93951	-9.21969	2.3096	2.99452	2.44414	2.45638	1.00443	1.50516	1.83981	2.39071	1.77142	zinc finger protein
TGME49_255190	myosin C	1.26398	1.15798	1.29084	1.39047	1.11288	1.21567	1.22933	1.15427	0.884592	-0.119311	0.00803508	-0.0999757	0.265815	-0.174055	0.261052	0.0573829	-0.219125	-1.38999	2.13001	2.0619	2.32061	2.43507	2.33438	2.27641	2.29066	2.21376	2.52172	1.21635	1.27571	1.35506	1.43522	0.883024	0.930736	0.957409	1.10483	1.02276	0.881437	0.849775	0.965237	0.852927	0.947817	0.781193	0.87965	0.953866	1.54169	myosin C
TGME49_255220	AP2 domain transcription factor AP2VIIb-3 (AP2VIIB3)	-1.27577	-2.74618	-2.54261	-2.68892	-1.53567	-2.47307	-3.18849	-3.03631	-4.79094	-2.17156	-8.0424	-7.80062	-8.00554	-3.30146	-6.23314	-7.79938	-5.89801	-8.30035	-0.446131	-0.790754	-0.744199	-0.530775	-0.0284462	-0.555731	-1.15603	-1.18264	-2.95635	-1.1674	-1.3654	-1.61727	-2.00956	-1.20615	-1.75818	-2.43272	-2.35314	-4.36665	0.626198	3.01597	2.97602	3.05481	1.30227	2.20581	2.64578	1.78123	2.18556	AP2 domain transcription factor AP2VIIb-3 (AP2VIIB3)
TGME49_255310	zinc finger (CCCH type) motif-containing protein	0.124782	0.173513	0.102993	0.198714	0.819226	0.448264	0.312152	-0.0995515	-0.400944	-0.27462	-0.265969	-0.823106	-0.447546	0.0230768	-0.183137	-0.222258	-0.760424	-1.25105	1.2593	1.28027	1.58865	1.51451	1.76852	1.57376	1.68182	1.46014	1.49406	-0.080644	-0.0384946	-0.0416379	-0.0143107	0.624593	0.205191	0.13847	-0.403296	-0.729716	0.640078	0.626786	0.896101	0.769742	0.656901	0.667787	0.787542	0.889929	1.08819	zinc finger (CCCH type) motif-containing protein
TGME49_256820	zinc finger (CCCH type) motif-containing protein	-6.36773	-7.68358	-6.60194	-6.55443	-3.98179	-4.82551	-5.98379	-5.97484	-6.45585	-8.76993	-10.3381	-10.0963	-9.01451	-5.42721	-7.11377	-9.09505	-9.93065	-9.73458	-0.420163	-0.502224	-1.25753	-1.3668	-0.945714	-0.673856	-0.408296	-0.284538	-0.917044	-8.0432	-9.20337	-8.50382	-7.85482	-4.21807	-5.51964	-6.38562	-6.26186	-6.1962	3.45463	4.05021	3.73408	3.05065	1.79723	2.49983	3.5575	3.5688	3.55825	zinc finger (CCCH type) motif-containing protein
TGME49_258210	DNA-directed RNA polymerase II RPB2	-6.93702	-7.83652	-7.50513	-3.85846	-4.10023	-5.06074	-6.57502	-6.31952	-7.14877	-11.1119	-11.5453	-11.3036	-6.03456	-5.83479	-7.50127	-9.06751	-9.98593	-10.0663	-3.10709	-3.9106	-4.14004	-2.93184	-2.37786	-2.29458	-2.8534	-2.38944	-3.90281	-7.21369	-9.64712	-7.82038	-3.54418	-4.45412	-4.48737	-6.92863	-5.87526	-7.58315	3.20853	3.48133	2.90011	1.25832	1.34364	2.28576	2.5682	3.08095	2.73925	DNA-directed RNA polymerase II RPB2
TGME49_258530	flagellar associated protein	0.959736	0.866918	1.1832	1.21875	0.274017	0.534022	0.630572	0.852273	0.805336	0.14009	-0.0460327	0.229925	0.184703	-0.531449	-0.463124	-0.669107	-0.344622	-0.236421	1.39055	1.349	1.69117	1.7467	0.963827	1.15255	1.28962	1.6926	1.54306	1.14582	1.07231	1.50139	1.5502	0.352786	0.560497	0.803483	1.19231	0.919452	0.496608	0.547935	0.619218	0.645639	0.641707	0.665139	0.7622	0.80009	0.664573	flagellar associated protein
TGME49_262000	AP2 domain transcription factor AP2VIIb-2 (AP2VIIB2)	-2.79607	-2.69326	-2.7338	-1.46658	-2.27035	-2.0249	-2.15983	-2.81893	-3.28175	-8.40237	-8.9878	-8.59402	-4.60151	-7.83183	-6.44158	-6.15982	-8.58038	-9.24576	1.32234	1.02959	1.55927	1.19677	0.961225	1.30039	1.1088	1.08598	1.03559	-0.499778	-0.612795	-0.358966	-0.28396	-0.722037	-0.678458	-0.404208	-0.117378	-0.504149	4.55671	4.44971	4.62066	2.71377	3.78172	3.46976	3.68235	4.60789	5.05014	AP2 domain transcription factor AP2VIIb-2 (AP2VIIB2)
TGME49_262420	AP2 domain transcription factor APVIIb-1/ADA2-B (APVIIB1)	0.396688	0.729068	0.527898	0.758599	0.667972	0.550039	0.432255	0.251124	-0.355376	-0.729052	-0.462848	-0.246984	-0.185972	-0.0161358	-0.281347	-0.561568	-0.741226	-1.69955	1.16976	1.38396	1.35071	1.23497	1.46969	1.36982	1.32074	1.00256	0.538064	0.791913	1.04117	0.653521	1.11892	0.415709	0.620024	0.638747	0.501385	-0.111624	0.782587	0.786925	0.709276	0.62609	0.672851	0.784522	0.843903	0.813553	0.977597	AP2 domain transcription factor APVIIb-1/ADA2-B (APVIIB1)
TGME49_262780	FHA domain-containing protein	-4.74715	-5.95587	-5.98794	-4.79264	-4.11481	-4.31862	-4.34234	-4.79085	-5.18887	-6.67406	-10.2774	-9.58105	-7.6556	-5.51856	-5.74569	-6.09894	-7.54807	-8.95041	-2.09347	-2.33021	-1.51292	-2.13289	-2.4751	-2.43848	-2.46867	-1.85374	-2.05113	-4.95537	-4.19616	-5.63245	-4.30132	-4.35943	-4.36898	-3.83461	-4.26518	-5.0618	1.66009	3.86661	3.37743	2.13269	1.12943	1.27364	1.47437	2.18988	2.69128	FHA domain-containing protein
TGME49_263720	HMG (high mobility group) box domain-containing protein	0.969151	0.801323	0.990919	0.745619	0.789657	0.812962	0.729323	0.721467	0.91107	-0.871383	-0.87315	-0.61422	-0.744399	-0.334691	-1.05486	-1.31937	-1.42114	-1.03516	2.57912	2.27117	2.64992	2.48592	2.15507	2.47509	2.49133	2.58093	2.65937	0.829922	0.703194	1.08368	0.735077	0.502068	0.476051	0.644677	0.523999	0.972251	1.28179	1.14941	1.28879	1.32545	0.965355	1.36151	1.4813	1.54541	1.48231	HMG (high mobility group) box domain-containing protein
TGME49_264120	Myb family DNA-binding domain-containing protein	-6.60315	-8.40253	-7.34368	-7.12349	-4.40944	-5.65327	-6.53215	-6.87364	-7.05325	-8.27696	-9.16522	-9.30573	-8.67354	-7.44695	-8.53063	-8.61937	-8.7578	-8.96834	-3.29438	-7.54751	-4.312	-5.8291	-2.81272	-3.91432	-4.43616	-3.8243	-3.14188	-7.52911	-8.60292	-8.20914	-6.94976	-3.95858	-4.69299	-5.75605	-8.15097	-7.6596	2.10923	0.636529	1.99393	1.19472	1.91672	1.98846	1.91698	2.13797	2.38621	Myb family DNA-binding domain-containing protein
TGME49_267600	FHA domain-containing protein	0.480885	0.554209	0.321429	0.310204	0.527864	0.453044	0.164996	0.371345	-0.00174195	-0.820009	-0.999994	-1.04224	-0.979516	-0.438029	-0.791153	-1.95799	-1.6993	-2.76993	1.8093	1.82828	1.53056	1.4405	1.65726	1.87298	1.78986	2.15476	2.06148	0.906276	0.954033	0.805368	0.521497	0.709923	0.520388	0.722364	0.709532	0.538004	1.11748	1.18631	1.11644	1.01411	0.837664	1.04238	1.46125	1.40846	1.80509	FHA domain-containing protein
TGME49_268570	zinc finger (CCCH type) motif-containing protein	-5.20083	-5.4991	-5.63905	-4.18553	-3.04652	-3.55336	-3.84801	-3.75109	-4.76209	-8.59937	-9.0328	-8.79102	-6.52201	-4.48451	-5.8085	-7.20482	-7.47338	-9.13875	0.239184	0.214094	0.473658	-0.139692	-0.645451	-0.129396	0.30063	0.674221	0.218244	-6.33733	-6.86595	-7.52899	-4.64645	-3.63959	-4.23904	-4.59229	-4.66291	-5.32828	3.72515	3.68392	3.9054	2.64421	1.53876	2.43448	2.85087	3.196	3.46005	zinc finger (CCCH type) motif-containing protein
TGME49_269010	AP2 domain transcription factor AP2VIII-7 (AP2VIII7)	-8.13404	-8.51128	-8.90348	-7.84402	-5.12216	-7.66478	-7.81207	-7.88517	-8.53883	-9.37135	-9.80478	-9.563	-9.76792	-6.16563	-9.00115	-8.28262	-9.24536	-9.4834	-7.15121	-5.75151	-8.13185	-5.54779	-4.53746	-6.3436	-7.32488	-5.95483	-7.10563	-7.9402	-9.15286	-8.98366	-8.48878	-4.67716	-7.30134	-7.9768	-7.96621	-8.78359	0.861155	1.60919	0.521716	1.79987	0.711824	1.09818	0.392534	1.25277	1.01993	AP2 domain transcription factor AP2VIII-7 (AP2VIII7)
TGME49_269940	zinc finger motif, C2HC5-type protein	0.340255	0.102745	-0.116545	0.262156	-0.155409	-0.113125	-0.0885592	-0.386728	-0.120776	-0.665762	-1.32265	-1.76733	-1.04336	-2.18071	-2.31232	-2.27423	-2.63206	-1.84066	1.65814	1.02736	1.2412	1.61445	1.15612	1.38607	1.46537	1.22946	1.47873	0.145877	0.323155	-0.0730729	0.114165	0.097247	0.110795	0.0378463	-0.247714	-0.0217383	0.966725	1.0083	1.29397	1.11146	1.30346	1.46085	1.47755	1.6135	1.5459	zinc finger motif, C2HC5-type protein
TGME49_271200	AP2 domain transcription factor AP2VIII-5 (AP2VIII5)	-0.388672	-0.650539	-0.0636587	-0.28913	-0.197054	-0.197993	-0.10096	-0.229865	-0.159697	-2.22047	-2.56568	-1.25124	-1.78211	-1.88941	-1.50566	-2.15763	-2.59796	-2.44888	1.64952	1.59422	1.5808	1.52673	1.67881	1.71922	1.98377	1.96277	2.2937	0.00779843	-0.507062	-0.274619	-0.384387	0.0756507	-0.187331	-0.103455	-0.798338	-0.737357	1.71376	1.70238	1.21944	1.37528	1.34053	1.37276	1.68161	1.9222	2.0584	AP2 domain transcription factor AP2VIII-5 (AP2VIII5)
TGME49_272710	AP2 domain transcription factor AP2VIII-4 (AP2VIII4)	-2.84856	-3.09242	-2.99798	-3.49577	-1.22027	-1.9594	-3.10445	-4.914	-6.479	-6.65343	-7.23887	-6.99709	-7.37194	-2.99543	-4.87707	-5.14785	-8.00137	-9.63432	-0.894563	-0.801154	-0.615626	-0.756047	0.0496641	-0.723354	-1.63752	-1.48776	-3.34831	-1.9291	-1.90876	-2.23166	-3.27342	-0.145569	-1.41533	-2.706	-5.67944	-5.75985	2.2723	2.55454	2.44212	2.47051	1.59925	1.6586	1.3078	2.46781	2.66719	AP2 domain transcription factor AP2VIII-4 (AP2VIII4)
TGME49_275480	Myb family DNA-binding domain-containing protein	-6.68985	-8.24235	-6.99528	-6.61834	-4.47375	-5.00379	-5.92311	-5.29395	-6.50921	-8.6486	-10.6315	-8.84025	-8.89317	-5.92606	-7.27277	-7.83901	-8.52261	-8.56749	-2.46036	-3.02967	-3.66831	-1.33831	-1.59737	-1.45174	-1.56426	-0.6767	-1.48792	-7.32271	-9.08203	-7.51436	-7.35365	-4.78255	-5.36192	-6.7331	-5.72005	-7.16303	2.42759	3.08233	1.96347	3.03222	1.68596	2.18655	2.49178	2.84787	2.87633	Myb family DNA-binding domain-containing protein
TGME49_278040	G-patch domain-containing protein	-1.51093	-1.37965	-1.55658	-1.66822	-1.53656	-1.51359	-2.35511	-2.60158	-3.30503	-2.18538	-2.57476	-2.68782	-2.75654	-2.87118	-2.66293	-3.38922	-4.05269	-5.71806	-0.458261	-0.53782	-0.463401	-0.757045	-0.488276	-0.973536	-1.67458	-1.97756	-1.9357	-1.62417	-1.32645	-1.5615	-1.48889	-0.828756	-1.10746	-1.72691	-2.21905	-2.90413	0.73777	0.754653	0.824022	0.792056	1.14291	0.705205	0.900081	0.858807	1.56848	G-patch domain-containing protein
TGME49_280460	AP2 domain transcription factor AP2VIIa-2 (AP2VIIA2)	-2.07615	-1.72568	-3.23035	-2.4811	-1.17523	-1.68892	-2.49709	-2.86938	-3.96335	-4.76582	-3.40948	-8.10948	-4.48967	-2.99988	-3.75849	-4.9414	-5.18139	-6.13528	0.404945	0.721615	0.498157	0.388494	1.16362	0.799249	0.436882	0.19696	-0.530996	-1.99637	-1.69678	-2.65781	-2.52027	-1.04159	-1.75044	-2.35858	-3.45456	-4.73166	2.00744	1.64212	3.15643	1.91696	1.77559	1.79694	2.16012	2.13566	2.3105	AP2 domain transcription factor AP2VIIa-2 (AP2VIIA2)
TGME49_280470	AP2 domain transcription factor AP2VIIa-1 (AP2VIIA1)	-0.0935872	-0.152234	0.214879	0.271173	-0.102556	-0.0413289	-0.121488	-0.152368	-0.484373	-1.8646	-2.63683	-1.21407	-1.11001	-1.67179	-1.46217	-1.62588	-1.47138	-2.11188	2.24353	2.29591	2.47302	2.49361	2.17428	2.2655	2.12164	2.13391	2.38558	0.0374052	-0.00953243	-0.0621473	-0.0236706	0.051627	-0.186883	-0.184573	-0.442443	-0.778531	1.63359	1.80063	1.54593	1.52249	1.61344	1.55942	1.51717	1.48736	1.83138	AP2 domain transcription factor AP2VIIa-1 (AP2VIIA1)
TGME49_282220	AP2 domain transcription factor AP2VIIa-9 (AP2VIIA9)	-6.32144	-7.92211	-6.64394	-6.85338	-4.00727	-4.81786	-5.84454	-5.57738	-6.97549	-9.55933	-9.99276	-9.75098	-9.74748	-5.9299	-8.1835	-8.54131	-8.43334	-10.2507	-1.49586	-1.50498	-0.844698	-1.36766	-1.41355	-1.23831	-1.54455	-1.34679	-1.17335	-6.61393	-9.78433	-9.2551	-7.87506	-4.24936	-4.72415	-6.26665	-6.41755	-6.94748	3.34617	3.63702	4.02344	3.29629	1.70087	2.53839	2.63169	2.63505	3.64068	AP2 domain transcription factor AP2VIIa-9 (AP2VIIA9)
TGME49_285895	AP2 domain transcription factor AP2V-2 (AP2V2)	-5.21785	-6.47644	-4.06424	-4.27042	-3.97775	-4.43876	-4.83317	-4.72646	-4.86234	-7.20363	-10.5964	-5.67907	-6.70712	-5.38265	-6.28466	-7.54604	-6.57756	-9.1174	-3.55219	-2.55237	-3.1086	-2.89823	-3.34642	-3.29799	-3.44919	-3.39668	-2.25841	-4.89674	-5.56719	-3.30156	-3.50649	-3.71134	-3.81427	-4.50399	-4.83145	-4.77784	1.35292	3.52855	1.23634	1.53147	0.808516	1.24933	1.57771	1.22908	2.76153	AP2 domain transcription factor AP2V-2 (AP2V2)
TGME49_287980	FHA domain-containing protein	-2.36591	-2.1672	-2.80297	-2.51898	-1.04644	-1.81251	-2.28041	-2.52275	-4.00558	-5.89478	-6.32821	-7.6714	-4.7064	-3.10185	-4.38145	-4.0148	-3.92079	-7.26588	0.159672	0.0399934	0.277834	0.340976	-0.14494	-0.066188	0.261342	0.21449	0.0494417	-2.29123	-1.76821	-2.18119	-2.82386	-0.71098	-1.76379	-2.77271	-3.26366	-4.0242	2.23932	2.49134	2.95563	1.8795	1.21089	1.63616	1.60188	1.63259	2.74857	FHA domain-containing protein
TGME49_289710	AP2 domain transcription factor AP2IX-5 (AP2IX5)	-6.09456	-5.8489	-5.79335	-5.08396	-4.80674	-4.86821	-5.51088	-5.67116	-6.02766	-8.94157	-7.11988	-8.13322	-8.33815	-6.3129	-6.09257	-6.47663	-7.96758	-7.63295	-3.92942	-4.67098	-3.86732	-2.1438	-3.33141	-3.34714	-4.22151	-3.39053	-4.41436	-5.88344	-5.79004	-6.07509	-4.62359	-4.65648	-5.23696	-5.98008	-5.90945	-6.0559	1.89191	0.932406	1.8446	2.34407	1.11625	1.17471	1.00834	1.93032	1.20435	AP2 domain transcription factor AP2IX-5 (AP2IX5)
TGME49_290180	AP2 domain transcription factor AP2IX-6 (AP2IX6)	-5.08057	-6.27199	-5.57574	-4.04615	-3.25607	-3.88992	-4.32854	-4.49399	-5.35724	-10.5795	-11.0129	-10.7711	-6.91717	-5.07559	-6.88173	-9.18494	-9.4535	-11.1189	-1.49765	-1.70767	-1.28855	-1.53166	-1.57008	-1.46073	-1.23161	-1.21745	-2.48805	-4.31271	-6.03155	-5.11409	-3.12433	-2.63526	-3.88109	-3.74106	-4.44888	-4.75882	3.38668	3.32718	3.38482	2.17496	1.43148	2.14973	3.01548	3.14092	3.39079	AP2 domain transcription factor AP2IX-6 (AP2IX6)
TGME49_290630	AP2 domain transcription factor AP2IX-7 (AP2IX7)	-5.42442	-4.55	-5.79848	-4.95262	-2.26732	-3.58356	-4.51959	-4.099	-5.48716	-8.98865	-9.42209	-9.18031	-7.71391	-4.05666	-5.94151	-7.65975	-7.34335	-9.52804	0.629064	0.344837	0.471928	0.225483	0.492596	0.689063	0.619018	0.592533	0.26449	-7.31733	-3.01647	-7.33051	-6.0633	-2.63399	-4.75153	-4.96728	-4.95577	-6.40371	3.906	3.96855	3.74676	3.14871	1.69734	2.61869	3.34546	2.95846	3.85979	AP2 domain transcription factor AP2IX-7 (AP2IX7)
TGME49_290930	Mnd1 family protein	-1.50053	-2.3119	-1.38031	-0.796734	-0.897061	-1.01884	-1.24094	-1.41358	-1.41745	-5.07513	-8.24553	-5.26678	-3.24932	-3.38912	-3.32079	-3.35865	-3.68611	-2.96329	0.831832	1.23838	0.950009	1.26345	0.921526	1.09073	0.927513	0.676301	0.947779	-1.79413	-1.43343	-1.36545	-1.10506	-0.923318	-1.36557	-1.70815	-2.05281	-2.69653	2.46359	3.8383	2.47843	1.94852	1.83699	1.93803	1.93653	1.85839	1.95684	Mnd1 family protein
TGME49_291860	HORMA domain-containing protein	1.52174	1.45088	1.57771	1.71062	1.49878	1.57013	1.63963	1.58294	1.61975	-0.533798	-1.25835	-1.05246	-0.840529	-0.541721	-0.611765	-0.571773	-0.680609	-1.15728	2.97096	2.93122	3.13376	3.17768	2.76888	2.97017	3.10864	3.02548	3.14606	1.88449	2.24848	2.01084	2.42167	2.17516	2.33947	2.46519	2.35207	2.54896	1.47156	1.80346	1.7267	1.64302	1.39336	1.4867	1.55543	1.5503	1.75867	HORMA domain-containing protein
TGME49_294785	zinc finger (CCCH type) motif-containing protein	0.0927329	-0.0686126	0.071789	0.450045	0.0608174	-0.0602262	0.234371	-0.120766	-0.814782	-3.86956	-4.17747	-4.35072	-2.51612	-3.36614	-4.69013	-3.46196	-5.54765	-9.02038	2.5117	2.40829	2.70605	2.65314	2.34928	2.46051	2.53089	2.53575	2.47029	0.822495	0.60134	0.994494	0.958863	0.706663	0.754665	0.653443	0.8517	0.321822	2.3821	2.45146	2.66099	1.89525	2.11603	2.72733	2.2512	3.1925	4.70691	zinc finger (CCCH type) motif-containing protein
TGME49_294840	zinc finger (CCCH type) motif-containing protein	1.0044	1.01323	1.08412	1.05791	1.20115	1.15739	0.914483	0.869654	0.472204	-0.867209	-1.64243	-0.615918	-1.21939	-0.307989	-0.460164	-1.23235	-1.53567	-3.09916	1.76442	1.97516	1.96115	2.17454	2.07206	2.03011	1.87645	1.80423	1.85959	1.4834	1.83232	1.363	1.51399	1.70382	1.64503	1.28014	1.52707	1.2701	1.10663	1.53362	0.990301	1.31547	1.06212	0.994463	1.24162	1.38767	2.02365	zinc finger (CCCH type) motif-containing protein
TGME49_299150	AP2 domain transcription factor AP2III-3 (AP2III3)	-0.784114	-0.536104	-0.717717	-0.324353	-0.231708	-0.3268	-0.410962	-0.537756	-0.767156	-3.22362	-2.86004	-2.92792	-2.50334	-2.54456	-2.48043	-3.28064	-3.57156	-3.87061	0.913706	0.989654	1.10487	1.12958	1.24998	1.23446	1.17147	1.03075	1.11155	0.593438	-0.0297233	0.147715	0.291757	0.322502	-0.0764069	-0.0450838	0.323069	-0.112322	2.16618	1.61794	1.96029	1.6133	1.52649	1.58433	1.83216	1.93175	2.14417	AP2 domain transcription factor AP2III-3 (AP2III3)
TGME49_305220	C-Myc-binding family protein	1.75885	1.85948	1.95653	1.9073	1.59244	1.73516	1.86015	1.81253	1.83363	0.792437	0.895795	0.943972	0.805044	0.517596	0.80145	0.823582	0.650947	0.49105	2.68918	2.72891	3.04806	2.9088	2.41137	2.44631	2.63652	2.45507	2.43991	2.08147	2.28546	2.22672	2.06254	2.01059	2.076	2.21968	2.10312	2.29067	0.884213	0.838986	0.905231	0.870689	0.921503	0.816076	0.843867	0.768123	0.838593	C-Myc-binding family protein
TGME49_306000	AP2 domain transcription factor AP2IX-8 (AP2IX8)	-5.2769	-4.38114	-5.97273	-5.74871	-4.16454	-4.68997	-5.92644	-4.7149	-7.13791	-9.18163	-9.29776	-9.52529	-9.73021	-6.33443	-6.95781	-9.52405	-6.41641	-9.87302	-3.02549	-2.43865	-2.87897	-3.17229	-2.17165	-2.37984	-2.78294	-2.55061	-3.41529	-4.09375	-3.02578	-4.91732	-4.06253	-3.25084	-4.02268	-6.94255	-4.45623	-8.87648	2.52307	2.83436	3.12232	2.9676	1.84274	2.06174	2.82322	1.61782	3.17209	AP2 domain transcription factor AP2IX-8 (AP2IX8)
TGME49_306040	CHY zinc finger protein	1.42482	1.47378	1.69242	1.60439	1.59301	1.60286	1.47414	1.29393	1.18668	0.0173094	0.0387226	0.310449	0.355623	0.218488	0.228238	0.139433	-0.0538385	-0.381474	2.08405	2.10014	2.19388	2.18007	2.09344	2.21646	2.16453	2.10044	2.33159	1.50028	1.70891	1.9895	1.85172	1.90903	1.83868	1.76968	1.49174	1.49487	0.834939	0.827217	0.781937	0.722777	0.777668	0.793788	0.782605	0.839917	1.00858	CHY zinc finger protein
TGME49_306320	Myb family DNA-binding domain-containing protein	-0.434496	-0.342906	-0.469289	-0.351617	-0.526448	-0.613841	-0.644352	-0.704105	-0.584864	-2.04974	-2.0144	-1.73736	-1.7199	-1.73966	-1.94211	-2.19951	-2.39126	-2.43995	1.60516	1.42125	1.43709	1.29732	1.28328	1.26619	1.42158	1.30976	1.57909	-0.132544	-0.0204704	-0.415513	-0.021612	-0.943775	-0.998153	-0.9533	-0.762183	-1.0254	1.44447	1.30652	1.3276	1.2263	1.20433	1.19409	1.32639	1.37439	1.51863	Myb family DNA-binding domain-containing protein
TGME49_309200	zinc finger (CCCH type) motif-containing protein	0.73666	0.349077	0.660098	0.582775	0.44608	0.408608	0.57473	0.770708	0.771128	-0.994338	-2.26699	-1.33112	-1.75291	-1.48721	-1.62292	-1.4276	-1.11403	-1.53015	2.00511	1.85155	1.93493	1.85488	1.83902	1.75515	2.03845	2.05587	2.48202	1.67972	1.33663	1.83468	1.68955	1.063	1.40007	1.66288	1.96389	1.74352	1.56185	1.85215	1.66397	1.69795	1.39831	1.59127	1.74412	1.71283	1.95129	zinc finger (CCCH type) motif-containing protein
TGME49_309410	AP2 domain transcription factor AP2XI-1 (AP2XI1)	0.169292	0.00506966	0.185981	-0.0462823	0.0385378	0.0785802	-0.0152754	0.0307326	0.187979	-0.587456	-1.35531	-0.548773	-1.15085	-0.289938	-0.325449	-0.342023	-0.473533	-0.426146	0.943565	0.579827	0.912415	1.02511	0.692743	0.903187	0.86479	0.990714	1.42728	0.186574	0.314499	0.200013	-0.0807202	-0.0131555	-0.0955621	-0.274783	-0.179896	-0.043354	0.549305	0.78008	0.575566	0.799195	0.387257	0.483325	0.505589	0.568397	0.724165	AP2 domain transcription factor AP2XI-1 (AP2XI1)
TGME49_309590	rhoptry protein ROP1 (ROP1)	1.92242	1.94114	2.09256	1.95963	1.79757	1.85915	2.00728	2.11159	1.91277	1.4861	1.54916	1.54633	1.31769	1.26199	1.2932	1.49189	1.73076	1.21959	2.59375	2.63492	2.76164	2.53604	2.80128	2.67655	2.62924	2.56598	2.64809	1.79808	1.94857	2.03202	1.99161	1.63975	1.71308	1.92515	1.94042	1.93553	0.423805	0.436966	0.490608	0.479598	0.623827	0.533484	0.451688	0.354801	0.534577	rhoptry protein ROP1 (ROP1)
TGME49_310900	AP2 domain transcription factor AP2XI-2 (AP2XI2)	-8.23974	-8.90716	-8.31798	-6.96664	-4.67276	-5.89649	-6.73679	-6.7516	-7.27487	-8.6726	-9.04813	-8.77319	-8.36121	-5.57023	-6.55981	-8.80511	-8.4887	-9.15408	-7.21324	-8.55007	-7.12728	-6.33221	-3.93466	-4.76702	-5.16257	-5.39126	-4.83423	-8.58154	-8.9686	-8.65434	-6.51868	-4.62813	-6.01648	-6.92395	-6.14812	-8.68796	0.615151	0.203089	0.690173	0.869896	0.584584	0.670568	1.47332	1.39574	2.20923	AP2 domain transcription factor AP2XI-2 (AP2XI2)
TGME49_310950	AP2 domain transcription factor AP2XI-3 (AP2XI3)	-6.47319	-6.12466	-6.09449	-6.66115	-5.17317	-5.15965	-5.69295	-5.38993	-7.50907	-9.50895	-8.66637	-9.7006	-9.90553	-7.20145	-7.44208	-7.42335	-8.25895	-10.0483	-3.29014	-2.18442	-2.21501	-3.18422	-2.61807	-3.17016	-3.28679	-2.76157	-4.07464	-6.71489	-6.79038	-5.81067	-7.43339	-4.86406	-4.64307	-5.9198	-5.25547	-8.7282	2.5466	2.76278	3.02934	2.88861	1.91364	1.92573	1.71768	2.29723	2.48784	AP2 domain transcription factor AP2XI-3 (AP2XI3)
TGME49_311440	SAG-related sequence SRS50 (SRS50)	1.63627	1.73911	1.76212	1.6999	1.47444	1.56277	1.63402	1.5842	1.46339	0.232616	0.207847	0.159512	0.357861	0.262913	0.365186	0.417076	0.274047	-0.0229856	2.47758	2.85981	2.85375	2.66041	2.30322	2.46021	2.57948	2.7623	2.74082	1.67598	1.7905	1.64941	1.70967	1.78451	1.77764	1.80975	1.65077	1.29148	0.918552	1.03547	1.08811	0.945689	0.860106	0.905797	0.854907	0.990633	1.05915	SAG-related sequence SRS50 (SRS50)
TGME49_311450	zinc finger, c2h2 type domain-containing protein	-5.76944	-6.78425	-5.86188	-6.41822	-3.9083	-4.95777	-5.38926	-5.36869	-5.44897	-10.7523	-11.1857	-7.98458	-11.1489	-5.5783	-8.50998	-9.9427	-10.7783	-8.99223	-2.50178	-2.25714	-0.927894	-2.91543	-1.8812	-2.14302	-2.38322	-2.00644	-2.1847	-6.11577	-6.93189	-7.01204	-6.51235	-3.57742	-3.99149	-4.61019	-4.46371	-5.54412	3.33219	3.17867	2.84572	3.57349	1.51049	2.88569	3.28002	3.65184	3.02086	zinc finger, c2h2 type domain-containing protein
TGME49_313740	zinc finger (CCCH type) motif-containing protein	1.18964	1.08485	1.26936	1.26334	1.21085	1.23171	1.28462	1.31344	1.25434	-0.876403	-1.177	-0.813591	-0.685579	0.0479286	-0.448083	-0.602467	-0.94704	-2.22406	2.42991	2.42427	2.42856	2.2837	2.04531	2.466	2.57918	2.66041	2.85532	1.33626	1.38743	1.6184	1.68863	1.32184	1.38367	1.4999	1.59425	1.87272	1.23988	1.34918	1.22266	1.15578	0.752276	1.06996	1.18506	1.34263	2.00078	zinc finger (CCCH type) motif-containing protein
TGME49_314860	zinc knuckle domain-containing protein	-7.14099	-7.43241	-7.58061	-6.44476	-4.67565	-5.49946	-6.56219	-5.8502	-8.05336	-9.48934	-9.70701	-9.61724	-9.82216	-6.00261	-7.31279	-8.67975	-7.36335	-9.96497	-3.18546	-5.00137	-4.47948	-2.91388	-2.47384	-3.13651	-3.39578	-3.37893	-4.25932	-7.82335	-8.25679	-7.94402	-4.99334	-5.67934	-5.43183	-6.58081	-5.84937	-8.66674	2.67839	2.05861	1.88127	3.14785	1.68189	1.53608	2.05307	1.55695	2.20583	zinc knuckle domain-containing protein
TGME49_315760	AP2 domain transcription factor AP2XI-4 (AP2XI4)	-1.42364	-1.21563	-1.73296	-1.48928	-0.842171	-1.33661	-2.14686	-2.59228	-4.34456	-2.7523	-2.05715	-3.96862	-2.41681	-2.25705	-2.28184	-3.65543	-3.53167	-6.04205	-0.515294	-0.316139	-0.54734	-0.857959	-0.139487	-0.596331	-1.40064	-2.13371	-3.16645	-1.08287	-1.19248	-1.26012	-1.38622	-0.614803	-1.32137	-2.00209	-2.45914	-4.1564	0.90814	0.635221	1.31262	0.619685	0.820633	0.660125	0.884226	0.549169	1.17906	AP2 domain transcription factor AP2XI-4 (AP2XI4)
TGME49_316110	ribosomal protein RPS15 (RPS15)	-3.19302	-3.31513	-4.03987	-3.36972	-2.76907	-3.16929	-3.28241	-3.79591	-4.62207	-5.46555	-4.64687	-6.6572	-5.93813	-5.80755	-6.82669	-7.48604	-8.49156	-10.3089	-1.34024	-1.84067	-1.14932	-1.00136	-0.884972	-1.12906	-1.00584	-1.5428	-1.87887	-3.5034	-3.88437	-3.80609	-3.69248	-2.40235	-2.03447	-2.15776	-2.67775	-4.40232	1.58146	1.2472	2.04672	1.9148	1.88388	2.26923	2.55922	2.77019	3.41919	ribosomal protein RPS15 (RPS15)
TGME49_318610	AP2 domain transcription factor AP2IV-3 (AP2IV3)	-0.360185	0.350267	0.0760021	-0.11637	0.0268943	0.115345	-0.486951	-0.15101	-0.787757	-6.28871	-2.69978	-4.15844	-5.68529	-3.96329	-3.74296	-6.63113	-4.61428	-7.39513	1.31755	1.47302	1.49741	1.7866	1.26583	1.3621	1.56175	1.63932	1.36387	0.998907	0.973349	1.02937	1.23839	1.03191	0.996616	0.913609	0.770374	0.75852	3.31919	1.71828	2.37856	3.13487	2.24702	2.16845	3.45459	2.53201	3.70734	AP2 domain transcription factor AP2IV-3 (AP2IV3)
TGME49_320600	cold-shock DNA-binding domain-containing protein	-0.700449	-0.419982	-0.627077	-0.702027	-0.252219	-0.430419	-0.617345	-1.05378	-1.64414	-3.66673	-1.79268	-2.56497	-2.55968	-1.92627	-2.19498	-2.20179	-3.78585	-6.03618	1.65284	1.14842	1.30296	1.16697	1.32682	1.3498	1.138	1.37415	1.21547	-1.02925	-0.956724	-1.15461	-0.913513	-0.418571	-0.862308	-1.21824	-1.45705	-1.31087	2.09194	1.37245	1.74168	1.64194	1.38382	1.46931	1.373	2.03942	2.75512	cold-shock DNA-binding domain-containing protein
TGME49_320680	AP2 domain transcription factor AP2IV-2 (AP2IV2)	0.347031	0.147791	0.383957	0.310766	0.281278	0.260549	0.18577	0.110394	0.0249117	-0.124488	-0.319104	0.148512	-0.166424	-0.126075	-0.225858	-0.228087	-0.396207	-0.197501	0.878338	0.376093	0.967931	0.752073	0.59588	0.686106	0.519539	0.473813	0.233743	0.346816	0.162219	0.172586	0.29447	0.258528	0.285527	0.0977689	0.201991	0.00950051	0.368518	0.280928	0.35444	0.3467	0.271219	0.337814	0.319494	0.35187	0.161999	AP2 domain transcription factor AP2IV-2 (AP2IV2)
TGME49_320700	AP2 domain transcription factor AP2IV-1 (AP2IV1)	-4.23796	-4.00228	-4.57118	-3.2852	-3.07255	-3.69368	-4.11719	-4.98592	-6.65655	-6.92645	-5.26576	-8.1181	-4.48266	-4.61803	-4.84926	-5.7074	-8.19835	-8.29498	-0.70204	-0.838021	-0.221531	-0.405456	-0.555558	-0.810292	-0.879032	-1.53878	-1.52018	-4.36026	-4.49271	-4.0009	-3.91271	-3.08671	-4.28759	-4.62409	-4.70453	-8.15598	2.31987	1.80094	3.0617	1.64721	1.55897	1.63665	1.91036	2.56197	2.91926	AP2 domain transcription factor AP2IV-1 (AP2IV1)
TGME49_321450	Myb family DNA-binding domain-containing protein	-4.31156	-5.94045	-6.74964	-5.06252	-3.70623	-4.87865	-4.77858	-5.22163	-6.84441	-6.17052	-9.92589	-8.41438	-9.88903	-5.59999	-8.11663	-7.36094	-9.51847	-9.03183	-2.0944	-3.33423	-5.01447	-2.1515	-2.58399	-2.05842	-2.26711	-1.83253	-3.41904	-4.18024	-5.39375	-6.90077	-5.31378	-3.65219	-5.2629	-4.5921	-4.35826	-6.91411	1.64678	2.5568	1.39166	3.14484	1.17743	2.2727	1.87615	2.8678	2.18487	Myb family DNA-binding domain-containing protein
TGME49_321560	zinc knuckle domain-containing protein	-3.56457	-4.30664	-4.89065	-4.0625	-2.32575	-3.7377	-3.75006	-3.89719	-4.46684	-8.41249	-8.84592	-8.60414	-8.80907	-4.69769	-7.62163	-8.75491	-8.4385	-9.10387	-0.184207	0.228651	-0.0954504	0.0109833	0.236882	0.0981008	0.00448192	-0.00325766	0.0920745	-3.11356	-5.40681	-6.35296	-4.66541	-2.11334	-3.21904	-3.27627	-3.4505	-4.77579	3.29548	3.53641	4.04399	3.5594	2.21652	3.48565	3.62339	3.44364	3.28358	zinc knuckle domain-containing protein

## Sheet: L1_gRNA_analysis
ID	annot	gRNA	Bulk_BZ_10d	Bulk_BZ_7d	Sorted_10d_BZ	Sorted_7d_BZ	TZ_p4	TZ_p5	TZ_p6	TZ_p7	TZ_p8
TGME49_288680	endonuclease IV APN	TGME49_288680-1	1.16797	1.03374	1.00563	0.985852	1.23524	1.32071	1.43305	1.30148	0.719055
TGME49_268290	DEAD/DEAH box helicase domain-containing protein	TGME49_268290-1	-1.84074	-2.79439	-1.90416	-2.99594	-2.10441	-2.56898	-3.1181	-2.47535	-3.33653
TGME49_221420	Chromosome-associated kinesin KLP1, putative	TGME49_221420-3	0.656245	0.722389	1.16442	0.866604	0.856396	1.24487	0.885149	0.566598	-0.174288
TGME49_286440	malic enzyme	TGME49_286440-1	-0.292681	-0.783193	-3.04427	-2.52461	0.516438	-0.586057	-0.391961	-0.647109	-1.36367
TGME49_264610	RNA recognition motif-containing protein	TGME49_264610-2	-4.69422	-4.81498	-4.77024	-4.54009	-4.16063	-5.37093	-6.07729	-6.81787	-8.09409
TGME49_226720	translin family protein	TGME49_226720-5	-0.0279902	-0.000790986	0.0677766	-0.0509542	-0.019291	-0.197735	-0.246297	-0.306053	-0.346587
TGME49_221420	Chromosome-associated kinesin KLP1, putative	TGME49_221420-4	-0.523461	-0.632811	-0.835294	-0.46397	-0.300391	-0.477006	-0.51458	-0.635704	-1.33921
TGME49_291930	RNA recognition motif-containing protein	TGME49_291930-1	-1.03615	-1.6493	-0.800709	-1.04761	-0.584815	-1.05447	-0.591322	-0.683088	-1.24966
TGME49_306280	mediator complex subunit MED7 (MED7)	TGME49_306280-3	-3.26643	-3.53157	-1.97988	-4.69726	-2.08953	-3.33545	-3.23446	-3.61247	-3.99971
TGME49_253380	AP2 domain transcription factor AP2III-2 (AP2III2)	TGME49_253380-3	-2.73832	-2.98461	-2.31184	-2.58419	-2.08187	-2.88451	-3.23242	-3.54004	-4.51225
TGME49_264485	AP2 domain transcription factor AP2IX-3 (AP2IX3)	TGME49_264485-2	-0.942786	-1.07339	-1.04855	-0.954907	-1.21655	-0.961182	-1.19163	-1.44593	-2.24057
TGME49_227660	DNA methyltransferase 2, putative	TGME49_227660-3	1.5989	1.74055	1.22063	1.64836	1.53369	1.55693	1.80988	1.74941	1.66217
TGME49_249370	translation initiation factor SUI1, putative	TGME49_249370-5	0.254147	0.367767	0.528097	0.515318	-0.4422	0.13405	0.255318	0.77915	0.614358
TGME49_272440	RNA recognition motif-containing protein	TGME49_272440-5	-1.82386	-1.67159	-2.13906	-2.11173	-1.8873	-1.31293	-1.55243	-3.21054	-2.76591
TGME49_241170	hypothetical protein	TGME49_241170-2	-0.605591	-0.61246	-0.778492	-0.728621	-0.170944	-0.490975	-0.64857	-0.354017	-0.27079
TGME49_256030	hypothetical protein	TGME49_256030-2	-2.13398	-2.47087	-2.34125	-2.36591	-1.57798	-2.54765	-2.57247	-2.81772	-3.36935
TGME49_264485	AP2 domain transcription factor AP2IX-3 (AP2IX3)	TGME49_264485-3	1.39236	1.64325	1.65738	1.47343	1.13701	1.16762	1.30558	0.968881	1.42524
TGME49_209570	suppressor of mitotic defects protein (XPMC2)	TGME49_209570-3	-1.57313	-1.46967	-1.1474	-1.34437	-2.0319	-2.3421	-2.57999	-1.90225	-2.55371
TGME49_224850	polyadenylate binding protein, putative	TGME49_224850-5	-5.14623	-7.03252	-5.60927	-7.4946	-3.97763	-6.32544	-6.20173	-5.77238	-5.57467
TGME49_217620	hypothetical protein	TGME49_217620-2	-6.44629	-7.08162	-5.52231	-7.29216	-5.09712	-6.63757	-9.73626	-6.56994	-8.43112
TGME49_306280	mediator complex subunit MED7 (MED7)	TGME49_306280-4	-5.7174	-7.83815	-5.98606	-7.56327	-5.0463	-8.54611	-7.68543	-6.84104	-8.96526
TGME49_315600	MCM2/3/5 family protein	TGME49_315600-4	-1.94067	-1.74996	-2.05188	-0.961909	-0.694653	-1.78296	-2.05493	-1.75286	-3.47611
TGME49_257990	heat shock protein 101, putative	TGME49_257990-2	-0.0780499	0.17126	0.11806	-0.184382	-0.00840394	0.0190908	-0.135764	-0.537377	-0.682056
TGME49_205180	RNA recognition motif-containing protein	TGME49_205180-1	-2.21566	-2.14377	-2.4876	-2.20592	-2.38136	-2.84727	-2.91304	-2.82473	-2.90164
TGME49_218820	alba 2	TGME49_218820-2	-1.06304	-1.61204	-1.20355	-1.20545	-0.907647	-1.9156	-2.26138	-2.32735	-3.30304
TGME49_231970	pre-mRNA processing splicing factor PRP8 (PRP8)	TGME49_231970-3	-3.91244	-4.29622	-4.48595	-4.88384	-3.28573	-4.08664	-5.88047	-5.29912	-7.1603
TGME49_227960	PCI domain-containing protein	TGME49_227960-3	-3.64889	-4.45931	-4.15931	-4.49476	-3.38064	-4.44589	-4.01286	-5.24647	-5.08118
TGME49_311440	SAG-related sequence SRS50 (SRS50)	TGME49_311440-4	1.86989	1.73866	1.96205	1.9352	1.86913	1.88166	1.84506	1.85191	1.79099
TGME49_282200	ATPase, AAA family protein	TGME49_282200-2	0.247874	0.309908	0.165554	0.309521	0.85798	0.691715	0.374126	0.10365	-0.374734
TGME49_311070	hypothetical protein	TGME49_311070-3	-1.69757	-1.7607	-1.56744	-1.75756	-0.543572	-1.48711	-1.62987	-2.64677	-3.77099
TGME49_204472	cyclic nucleotide-binding domain-containing protein	TGME49_204472-2	1.12003	1.00134	1.00632	1.13085	1.33169	0.941685	1.17659	1.49474	1.24207
TGME49_309590	rhoptry protein ROP1 (ROP1)	TGME49_309590-1	-1.06559	-1.1118	-0.952388	-1.06712	-1.00958	-1.05877	-1.31647	-1.33277	-1.5061
TGME49_271250	hypothetical protein	TGME49_271250-4	-0.320866	-0.519541	-0.344312	-0.340386	-0.722703	-1.02763	-0.89107	-0.904875	-0.996715
TGME49_267470	cold-shock DNA-binding domain-containing protein	TGME49_267470-4	1.53007	1.52763	1.31374	1.45031	1.42533	1.54089	1.3798	1.40008	1.05468
TGME49_227360	ribosomal protein RPL3 (RPL3)	TGME49_227360-1	-4.71035	-5.19368	-3.59875	-5.26672	-3.76172	-4.38706	-5.04096	-5.682	-6.54318
TGME49_204130	perforin-like protein PLP1 (PLP1)	TGME49_204130-3	-0.957358	-1.33736	-1.27008	-1.43645	-1.07476	-2.26728	-1.85139	-2.13911	-2.28322
TGME49_245720	SWI2/SNF2-containing protein	TGME49_245720-2	-0.00330956	0.0980295	0.108349	0.185882	-0.160791	-0.0066479	0.0223782	-0.228582	-0.398312
TGME49_227960	PCI domain-containing protein	TGME49_227960-1	-1.27318	-1.82031	-0.933218	-1.3427	-1.2504	-1.33141	-1.33457	-0.895877	-1.42276
TGME49_257130	zinc finger (CCCH type) motif-containing protein	TGME49_257130-2	0.330913	0.24793	0.526653	0.376962	0.438331	0.342479	0.410155	0.435622	0.246931
TGME49_267460	AP2 domain transcription factor AP2IX-1 (AP2IX1)	TGME49_267460-1	-0.99009	-1.12089	-0.757449	-0.909857	-1.03149	-1.16065	-1.31755	-1.3668	-1.30554
TGME49_250330	hypothetical protein	TGME49_250330-1	0.185343	0.307251	0.647197	0.445127	0.670769	0.394628	-0.0437706	-0.0801214	-0.77426
TGME49_222250	hypothetical protein	TGME49_222250-1	-0.168545	-0.0569188	-0.0634762	-0.0863413	0.0969184	0.270565	-0.0452528	-0.160281	-0.352086
TGME49_269660	TFIIH basal transcription factor complex helicase XPB subunit	TGME49_269660-5	-6.18326	-7.88898	-5.84424	-6.61409	-5.97159	-7.44493	-6.73626	-7.89187	-8.16809
TGME49_237090	AP2 domain transcription factor AP2X-5 (AP2X5)	TGME49_237090-1	-1.81666	-2.41233	-1.68799	-2.06589	-0.869792	-2.04356	-1.67464	-1.7054	-2.62766
TGME49_267030	ribonuclease type III Dicer	TGME49_267030-4	0.414701	0.30465	0.457932	0.24306	-0.0455794	0.19687	0.115114	0.157688	-0.162784
TGME49_251620	flap structure-specific endonuclease 1, putative	TGME49_251620-3	-4.30044	-6.00616	-4.96142	-7.88328	-4.35181	-7.56211	-7.85344	-5.2017	-8.28527
TGME49_224130	hypothetical protein	TGME49_224130-2	1.1989	0.995679	1.32658	1.25673	1.11067	0.793865	0.985909	0.976641	0.296169
TGME49_212980	hypothetical protein	TGME49_212980-1	-6.93709	-8.8652	-5.57254	-9.74232	-5.00922	-5.72071	-7.12752	-7.06074	-7.18495
TGME49_221190	mrna cleavage factor family protein, putative	TGME49_221190-4	-2.8557	-2.5798	-1.68091	-2.4355	-1.70941	-2.88199	-2.45509	-2.02574	-3.50045
TGME49_269660	TFIIH basal transcription factor complex helicase XPB subunit	TGME49_269660-3	-0.162778	-0.460083	0.0208757	-0.126647	-0.0447262	-0.227087	-0.00318571	0.358538	-0.146767
TGME49_211720	AP2 domain transcription factor AP2IV-5 (AP2IV5)	TGME49_211720-2	-3.24964	-3.21027	-2.79611	-2.80658	-2.34044	-2.97742	-3.41931	-3.45723	-3.63564
TGME49_240590	DNA-directed RNA polymerase II RPB5 (POLR2E)	TGME49_240590-1	-1.53459	-1.84272	-0.89039	-1.56783	-1.29545	-2.30688	-1.79935	-1.54276	-2.32639
TGME49_312618	hypothetical protein	TGME49_312618-3	-2.03497	-2.15573	-2.03209	-2.71187	-1.83617	-1.97301	-1.8077	-1.58796	-1.83822
TGME49_311070	hypothetical protein	TGME49_311070-1	-0.605676	-0.654281	-0.557078	-0.866128	-0.00175867	-0.408285	-0.845816	-1.6022	-2.62704
TGME49_258210	DNA-directed RNA polymerase II RPB2	TGME49_258210-4	-4.93787	-4.90662	-4.18382	-4.14631	-4.19569	-6.19954	-7.07583	-5.90952	-8.50766
TGME49_316510	hypothetical protein	TGME49_316510-2	-0.151846	0.263452	0.266123	-0.0342435	-0.262109	-0.292498	-0.634454	-0.00247499	0.042129
TGME49_240590	DNA-directed RNA polymerase II RPB5 (POLR2E)	TGME49_240590-5	-3.32912	-3.76673	-3.8	-2.86531	-3.45985	-4.57061	-3.92334	-3.90208	-5.08288
TGME49_255635	hypothetical protein	TGME49_255635-5	0.282659	0.300434	0.462125	0.358471	-0.0495847	0.210546	0.335645	0.756157	0.993993
TGME49_288950	AP2 domain transcription factor AP2IX-4 (AP2IX4)	TGME49_288950-3	-0.231695	-0.326558	-0.143283	-0.663981	0.362718	-0.193077	-0.41874	-1.49227	-1.45367
TGME49_219670	zinc finger (CCCH type) motif-containing protein	TGME49_219670-2	-0.352257	-0.115376	0.180365	0.0169371	-0.168138	-0.179828	-0.276621	-0.482742	-1.21089
TGME49_224850	polyadenylate binding protein, putative	TGME49_224850-2	-2.4754	-2.88156	-2.53914	-3.27277	-1.86731	-3.05669	-2.5259	-2.675	-3.4851
TGME49_313220	hypothetical protein	TGME49_313220-3	-0.668921	-0.517396	-0.296055	-0.894589	-0.724578	-0.644198	-0.671617	-0.58926	-1.10393
TGME49_262620	RNA recognition motif-containing protein	TGME49_262620-4	-6.36872	-5.85204	-4.75668	-6.06259	-4.23952	-6.40799	-7.18475	-5.85494	-8.20154
TGME49_230160	hypothetical protein	TGME49_230160-2	1.65141	1.82869	1.98967	1.90716	2.12188	2.19579	2.08314	2.03828	1.37388
TGME49_299020	AP2 domain transcription factor AP2III-4 (AP2III4)	TGME49_299020-2	1.1353	1.39761	1.38069	1.36729	1.48118	1.5571	1.50715	1.3227	0.813299
TGME49_313220	hypothetical protein	TGME49_313220-4	-0.764022	-0.615661	-1.05856	-0.801589	-0.960761	-0.763486	-0.893695	-0.797471	-1.08344
TGME49_240900	AP2 domain transcription factor AP2VI-2 (AP2VI2)	TGME49_240900-1	0.0538479	0.340436	0.277069	0.859588	0.285833	0.577442	0.372526	0.00496799	-0.578679
TGME49_319530	splicing factor SF2 (SF2)	TGME49_319530-4	-1.80442	-1.45614	-1.9051	-1.78997	-0.960576	-1.51689	-1.96704	-2.461	-3.63725
TGME49_273100	3'-5' exonuclease domain-containing protein	TGME49_273100-5	-2.58506	-3.45788	-3.07611	-3.62357	-1.03354	-2.40378	-2.5989	-5.38678	-5.83292
TGME49_270840	poly(ADP-ribose) polymerase catalytic domain-containing protein	TGME49_270840-3	-2.82203	-2.70952	-3.02271	-4.07342	-2.52684	-3.02978	-3.42856	-3.76623	-4.89891
TGME49_261580	histone H2AX	TGME49_261580-4	1.02954	1.13118	1.05822	1.08952	1.54387	1.45633	1.15897	0.73524	0.410772
TGME49_271250	hypothetical protein	TGME49_271250-2	2.43453	2.47785	2.39932	2.46712	2.48186	2.54389	2.4272	2.39363	1.90926
TGME49_226250	DEAD (Asp-Glu-Ala-Asp) box polypeptide DDX3X (DDX3X)	TGME49_226250-3	-0.940501	-1.02955	-0.658708	-0.765156	-0.828372	-1.28463	-0.876827	-0.13534	-0.550934
TGME49_269660	TFIIH basal transcription factor complex helicase XPB subunit	TGME49_269660-1	-3.77192	-4.15571	-3.78904	-5.88082	-3.89729	-4.71166	-5.73995	-6.89556	-7.60474
TGME49_282210	AP2 domain transcription factor AP2VIIa-8 (AP2VIIA8)	TGME49_282210-1	-1.93901	-2.1261	-2.15091	-2.07079	-1.86322	-2.13725	-2.25349	-2.81047	-2.93468
TGME49_000000	Non-cutting control	TGME49_000000-5	-0.980874	-0.895178	-0.831333	-1.38968	-1.46965	-1.7973	-1.6675	-1.84149	-1.29691
TGME49_273660	AP2 domain transcription factor AP2VIII-3 (AP2VIII3)	TGME49_273660-5	-4.93416	-6.17039	-3.95573	-8.63247	-3.06538	-4.3113	-7.01767	-6.75824	-7.2975
TGME49_282210	AP2 domain transcription factor AP2VIIa-8 (AP2VIIA8)	TGME49_282210-4	-5.81194	-5.9327	-4.88796	-5.65781	-5.75228	-5.64065	-5.77998	-5.93559	-6.21181
TGME49_272440	RNA recognition motif-containing protein	TGME49_272440-2	1.26908	1.38418	1.27954	1.01496	1.31151	1.46024	1.28705	1.42018	1.12594
TGME49_255190	myosin C	TGME49_255190-5	-0.638456	-0.333238	-0.818498	-1.01693	-0.571841	-1.14942	-1.13005	-1.7621	-2.70944
TGME49_270840	poly(ADP-ribose) polymerase catalytic domain-containing protein	TGME49_270840-4	-1.99755	-2.14411	-1.84243	-2.09423	-1.52455	-1.85961	-2.04444	-1.92983	-2.52077
TGME49_305780	5'-3' exoribonuclease, putative	TGME49_305780-4	-2.50992	-2.10126	-1.76746	-2.84122	-2.38617	-2.51212	-2.31675	-1.89377	-2.57763
TGME49_306380	U1 zinc finger protein	TGME49_306380-5	-1.27606	-1.12574	-1.41804	-0.723103	-2.90435	-3.04426	-2.35287	-2.2111	-0.85799
TGME49_316110	ribosomal protein RPS15 (RPS15)	TGME49_316110-3	0.725301	0.597859	0.819021	0.941455	0.151953	0.582058	0.81449	1.15002	1.36834
TGME49_321430	hypothetical protein	TGME49_321430-3	-0.301693	-0.189714	0.0933093	-0.485146	0.236735	-0.0028216	-0.0818482	-0.151964	-0.972689
TGME49_282210	AP2 domain transcription factor AP2VIIa-8 (AP2VIIA8)	TGME49_282210-3	1.57497	1.63535	1.5972	1.71385	1.74271	1.66784	1.39247	1.10205	0.89296
TGME49_291860	HORMA domain-containing protein	TGME49_291860-2	2.22558	2.38355	2.17724	2.28081	2.32963	2.33442	2.29405	2.20962	2.00893
TGME49_253500	hypothetical protein	TGME49_253500-5	0.292667	0.535058	0.213188	0.634465	0.453336	0.321841	-0.0081351	-0.751978	-0.649601
TGME49_291860	HORMA domain-containing protein	TGME49_291860-1	-1.05518	-0.84775	-0.5673	-0.824702	-0.0632978	-0.846058	-0.902922	-0.759877	-1.77132
TGME49_305780	5'-3' exoribonuclease, putative	TGME49_305780-2	-2.24086	-2.55319	-2.4499	-2.911	-2.27292	-2.95543	-2.51595	-2.25652	-2.96224
TGME49_249370	translation initiation factor SUI1, putative	TGME49_249370-1	1.37717	1.4509	1.32127	1.50995	1.34556	1.48847	1.5727	1.70472	1.358
TGME49_316220	mediator complex subunit MED6 (MED6)	TGME49_316220-5	-4.90236	-5.43815	-4.47588	-6.74823	-5.69069	-6.16403	-6.45536	-7.61097	-8.73518
TGME49_244160	transcription initiation factor TFIID complex subunit TAF12 (TAF12)	TGME49_244160-3	-3.97831	-5.09906	-4.35689	-4.7117	-3.80617	-4.73518	-4.66394	-5.55652	-5.79177
TGME49_226720	translin family protein	TGME49_226720-1	2.04966	2.12594	2.27777	2.19998	2.01738	2.22696	2.65545	3.12885	3.47618
TGME49_204130	perforin-like protein PLP1 (PLP1)	TGME49_204130-1	-0.833726	-1.16415	-1.26338	-0.611534	-0.101229	-0.552866	-0.865892	-1.0215	-1.69826
TGME49_309040	hypothetical protein	TGME49_309040-3	-0.511388	-0.644216	-0.380556	-0.563711	-0.0417069	-0.517555	-0.171995	-0.166887	-0.965702
TGME49_266785	zinc finger (CCCH type) motif-containing protein	TGME49_266785-2	-1.73218	-2.15459	-1.44866	-2.09652	-1.36579	-2.61324	-2.07058	-1.88331	-3.53804
TGME49_288680	endonuclease IV APN	TGME49_288680-4	2.48493	2.61496	2.91803	2.85965	2.07349	2.20432	2.56014	2.87481	2.6521
TGME49_288950	AP2 domain transcription factor AP2IX-4 (AP2IX4)	TGME49_288950-5	4.44788	4.42609	4.53511	4.70687	4.03266	4.38645	4.68576	4.85127	4.80035
TGME49_203830	FHA domain-containing protein	TGME49_203830-4	-1.81853	-1.60586	-1.81959	-1.2896	-1.67078	-1.92964	-2.35717	-2.171	-2.54032
TGME49_253790	zinc finger (CCCH type) motif-containing protein	TGME49_253790-2	-0.838963	-0.866609	-0.289378	-0.301048	0.235885	-0.241229	-0.766356	-0.654488	-1.26191
TGME49_222250	hypothetical protein	TGME49_222250-4	0.661571	0.782704	0.671127	0.664968	0.889177	0.802002	0.899147	0.687864	0.507891
TGME49_253380	AP2 domain transcription factor AP2III-2 (AP2III2)	TGME49_253380-1	-4.85855	-5.45324	-4.72045	-4.64784	-2.42038	-4.37176	-5.88548	-5.71917	-6.16531
TGME49_253380	AP2 domain transcription factor AP2III-2 (AP2III2)	TGME49_253380-5	-4.08664	-3.54843	-3.82563	-4.48	-1.4364	-2.36742	-2.94505	-5.65086	-4.49497
TGME49_267460	AP2 domain transcription factor AP2IX-1 (AP2IX1)	TGME49_267460-5	-2.18691	-1.7288	-2.61251	-3.94424	-1.1705	-1.64383	-1.91956	-3.44441	-4.09469
TGME49_259250	ATP-dependent DNA helicase, RecQ family protein	TGME49_259250-2	-4.56177	-7.26749	-3.52231	-7.14461	-3.76514	-4.50151	-5.52981	-6.27038	-6.3946
TGME49_251620	flap structure-specific endonuclease 1, putative	TGME49_251620-5	-2.0521	-2.19248	-1.54316	-2.71511	-2.295	-2.54594	-2.4747	-1.61702	-1.95483
TGME49_288950	AP2 domain transcription factor AP2IX-4 (AP2IX4)	TGME49_288950-2	2.76123	2.84776	2.91899	2.59543	2.16124	2.6854	2.91796	3.04172	3.29069
TGME49_217620	hypothetical protein	TGME49_217620-3	-3.89316	-4.07281	-4.29111	-4.68245	-4.41846	-5.89179	-4.80461	-5.33874	-7.19992
TGME49_203060	hypothetical protein	TGME49_203060-2	-4.33582	-4.95407	-4.82687	-4.51872	-4.53919	-5.59748	-5.30385	-4.52086	-7.58368
TGME49_267030	ribonuclease type III Dicer	TGME49_267030-1	-3.69746	-4.2877	-3.41984	-4.54333	-4.4858	-5.08466	-4.83542	-4.13305	-5.79332
TGME49_319850	splicing factor U2AF family SnRNP auxilary factor large subunit, RRM domain-containing protein	TGME49_319850-1	-3.96179	-5.08255	-3.81542	-5.58527	-3.5802	-3.83114	-4.6079	-4.96996	-7.20965
TGME49_227360	ribosomal protein RPL3 (RPL3)	TGME49_227360-5	-4.10633	-4.3202	-3.95996	-4.17962	-4.0202	-4.72415	-4.3374	-3.35551	-4.5129
TGME49_236540	RNA recognition motif-containing protein	TGME49_236540-1	-0.866918	-0.68731	-0.699298	-0.419397	-0.785071	-0.631889	-0.727732	-1.51681	-1.19397
TGME49_266785	zinc finger (CCCH type) motif-containing protein	TGME49_266785-1	0.373125	0.406848	0.37413	0.331558	0.836081	0.712838	0.539024	0.0733474	-0.382349
TGME49_203540	RNA binding protein, putative	TGME49_203540-3	-7.20856	-5.40332	-4.39705	-5.56901	-4.56394	-4.95927	-5.79808	-5.13057	-6.31892
TGME49_312618	hypothetical protein	TGME49_312618-2	-3.77719	-4.58384	-3.57081	-6.51059	-4.02009	-6.07839	-5.95468	-5.02283	-5.32762
TGME49_273660	AP2 domain transcription factor AP2VIII-3 (AP2VIII3)	TGME49_273660-1	-2.11125	-1.8405	-2.12093	-2.35529	-0.242886	-0.992774	-1.86662	-2.8894	-4.34224
TGME49_262620	RNA recognition motif-containing protein	TGME49_262620-3	-4.23128	-3.40094	-3.00474	-2.85476	-3.17162	-4.22991	-3.52124	-3.61796	-5.38603
TGME49_309040	hypothetical protein	TGME49_309040-4	-4.57874	-4.54196	-4.65476	-4.08066	-3.45281	-4.43233	-5.78779	-4.70239	-6.52705
TGME49_219670	zinc finger (CCCH type) motif-containing protein	TGME49_219670-3	0.859677	0.825269	0.811111	0.767882	0.607345	0.548295	0.453568	0.410084	0.278537
TGME49_244680	hypothetical protein	TGME49_244680-1	1.61104	1.74141	1.98625	1.80645	1.52105	2.00782	2.0927	1.76294	2.03942
TGME49_270880	RNA recognition motif-containing protein	TGME49_270880-1	-2.70455	-3.02461	-2.48683	-5.50461	-2.69219	-3.52809	-2.87189	-3.19743	-4.90661
TGME49_244160	transcription initiation factor TFIID complex subunit TAF12 (TAF12)	TGME49_244160-2	-1.74585	-2.07751	-1.95477	-2.62677	-1.03237	-2.0133	-1.57115	-1.54988	-2.20461
TGME49_318470	AP2 domain transcription factor AP2IV-4 (AP2IV4)	TGME49_318470-4	-5.58489	-8.9151	-4.62243	-6.47029	-5.77532	-6.47105	-7.06194	-6.67006	-7.58277
TGME49_258210	DNA-directed RNA polymerase II RPB2	TGME49_258210-5	-2.33603	-2.58803	-2.3357	-2.618	-2.30808	-3.62941	-2.76154	-2.8335	-3.43503
TGME49_256030	hypothetical protein	TGME49_256030-3	-0.1982	-1.00222	0.120154	-0.601227	-0.697814	-0.766756	-0.325937	0.201339	-0.0451318
TGME49_305780	5'-3' exoribonuclease, putative	TGME49_305780-1	-3.11642	-3.48381	-2.75186	-4.09157	-3.44907	-3.24998	-3.30684	-2.49898	-3.79312
TGME49_219670	zinc finger (CCCH type) motif-containing protein	TGME49_219670-4	0.270942	0.192961	-0.00537657	0.166037	0.667298	0.424312	0.0832945	-0.0568466	-0.633776
TGME49_230080	DEAD/DEAH box helicase domain-containing protein	TGME49_230080-3	-3.70933	-4.11959	-3.17439	-3.50367	-3.81959	-4.30941	-4.55183	-4.80698	-6.41662
TGME49_241170	hypothetical protein	TGME49_241170-4	-0.849903	-0.701472	-1.10629	-0.814596	-0.157664	-0.682728	-1.21257	-1.72497	-2.41354
TGME49_266785	zinc finger (CCCH type) motif-containing protein	TGME49_266785-4	0.804013	0.983397	1.12516	1.09368	1.17077	1.19372	1.18787	0.967904	0.878696
TGME49_306280	mediator complex subunit MED7 (MED7)	TGME49_306280-1	-1.4157	-1.96614	-2.53612	-1.55108	-1.34154	-1.49295	-1.59524	-1.17436	-2.03554
TGME49_222250	hypothetical protein	TGME49_222250-3	0.462438	0.314866	0.0664815	0.0709166	0.520032	0.160356	0.286111	0.27079	-0.162874
TGME49_313010	DEAD (Asp-Glu-Ala-Asp) box polypeptide DDX6 (DDX6)	TGME49_313010-3	-2.52087	-3.04017	-3.28494	-2.46983	-0.487704	-3.30067	-3.64644	-4.11018	-5.45679
TGME49_209770	helicase, putative	TGME49_209770-3	-3.94225	-2.79997	-3.06718	-3.52509	-3.55001	-3.13353	-3.42486	-5.16543	-3.57344
TGME49_253380	AP2 domain transcription factor AP2III-2 (AP2III2)	TGME49_253380-4	-2.41099	-3.1799	-2.75831	-2.99382	-2.74364	-2.77957	-3.42084	-2.82261	-4.28563
TGME49_268290	DEAD/DEAH box helicase domain-containing protein	TGME49_268290-4	-2.59256	-3.12319	-2.43955	-3.51816	-3.21961	-3.67914	-3.24177	-3.14684	-3.49694
TGME49_271250	hypothetical protein	TGME49_271250-1	0.8954	0.852829	0.925774	0.907895	1.01344	0.990635	0.875312	0.712555	0.557575
TGME49_255190	myosin C	TGME49_255190-4	2.02882	1.93571	2.30899	2.38036	2.0839	1.78975	1.96198	2.14426	1.70556
TGME49_244680	hypothetical protein	TGME49_244680-3	0.547277	0.485788	0.992795	0.367796	0.652743	0.79412	0.651846	0.64336	0.275956
TGME49_260570	hypothetical protein	TGME49_260570-2	-0.929913	-1.12323	-0.99683	-1.40361	-1.17654	-1.17908	-1.54709	-1.62263	-2.3369
TGME49_310060	small nuclease	TGME49_310060-4	0.285443	0.266286	0.221754	0.279288	1.00796	0.684131	0.338918	-0.206536	-0.622035
TGME49_313220	hypothetical protein	TGME49_313220-5	0.77673	0.834721	0.81032	0.933783	0.679436	0.831653	0.865807	0.832474	0.627993
TGME49_311100	zinc finger (CCCH type) motif-containing protein	TGME49_311100-2	0.605525	0.65349	-2.48138	-2.41299	1.12604	0.107158	-0.902092	-1.81852	-3.79073
TGME49_321630	RNA recognition motif-containing protein	TGME49_321630-5	-0.745853	-0.801757	-0.705121	-0.464813	-0.00367379	-0.850552	-0.274189	0.012486	-0.695193
TGME49_203060	hypothetical protein	TGME49_203060-4	-6.65874	-7.9315	-4.92741	-7.65662	-5.44708	-5.75049	-7.62678	-7.78239	-8.05861
TGME49_312618	hypothetical protein	TGME49_312618-1	-4.03012	-4.37882	-4.09508	-5.94416	-4.18261	-4.70682	-5.11363	-4.94731	-5.59991
TGME49_293710	Zn-finger in Ran binding protein and others domain-containing protein	TGME49_293710-5	-2.65654	-2.69801	-2.70032	-2.51881	-2.02374	-2.65111	-2.3373	-2.81317	-3.48937
TGME49_204130	perforin-like protein PLP1 (PLP1)	TGME49_204130-2	-1.83943	-1.82539	-2.03154	-1.53702	-0.394785	-1.42256	-1.79267	-3.56299	-5.04335
TGME49_203830	FHA domain-containing protein	TGME49_203830-2	1.4142	1.52444	1.57087	1.54939	1.38504	1.49901	1.35945	1.35826	0.996292
TGME49_313725	hypothetical protein	TGME49_313725-5	-1.11228	-2.28615	-1.6807	-1.33319	-0.953727	-1.67217	-1.93179	-4.02601	-3.64772
TGME49_204472	cyclic nucleotide-binding domain-containing protein	TGME49_204472-3	0.612735	0.620415	0.401478	0.358208	0.94964	0.621497	0.552869	0.234055	-0.585405
TGME49_216400	meiotic recombination protein DMC1 family protein	TGME49_216400-1	-0.125469	-0.0931447	0.255984	0.488743	0.0276014	0.00620604	0.0724279	0.345384	0.060425
TGME49_261580	histone H2AX	TGME49_261580-5	2.466	2.50201	2.46349	2.59636	2.58587	2.66499	2.60512	2.2509	2.13968
TGME49_266110	DEAD/DEAH box helicase domain-containing protein	TGME49_266110-2	-4.28662	-4.87303	-4.09133	-5.53104	-3.54061	-4.36187	-4.46878	-3.84198	-5.22253
TGME49_231970	pre-mRNA processing splicing factor PRP8 (PRP8)	TGME49_231970-4	-2.56626	-2.82452	-1.98902	-2.85365	-2.38107	-2.7764	-2.33838	-2.07895	-2.25564
TGME49_241170	hypothetical protein	TGME49_241170-5	-0.74167	-0.657646	-0.73121	-0.806688	-0.00184861	-0.602293	-0.819623	-0.978244	-1.3059
TGME49_000000	Non-cutting control	TGME49_000000-3	-0.480696	-0.56307	-1.83682	-0.645846	-0.169967	-0.424685	-0.661725	-0.498692	-1.38976
TGME49_224630	zinc finger (CCCH type) motif-containing protein	TGME49_224630-2	2.00282	2.03957	2.1144	2.01913	1.83332	2.15287	2.24547	2.52874	2.28482
TGME49_257130	zinc finger (CCCH type) motif-containing protein	TGME49_257130-3	-0.107741	-0.159569	-0.243294	-0.304609	0.0713278	-0.0778804	0.00190295	-0.349683	-0.509313
TGME49_226720	translin family protein	TGME49_226720-2	2.11213	2.15893	2.40419	2.0018	2.28781	2.00849	2.70276	2.65853	2.28639
TGME49_258530	flagellar associated protein	TGME49_258530-4	2.20117	2.29093	2.47628	2.25473	2.63574	2.52446	2.32545	2.38861	1.76528
TGME49_218210	Chromosome-associated kinesin KLP1, putative	TGME49_218210-4	-0.0237066	-0.10252	-0.219466	-0.197904	-0.00772972	0.00818914	0.313923	0.510899	0.18127
TGME49_290930	Mnd1 family protein	TGME49_290930-2	-0.710641	-0.879801	-0.935007	-0.816621	-0.781178	-0.766224	-0.63717	-1.27892	-1.27222
TGME49_260570	hypothetical protein	TGME49_260570-1	-1.86565	-2.11705	-1.94793	-1.79508	-1.17034	-1.70062	-1.86525	-2.64137	-3.60771
TGME49_319530	splicing factor SF2 (SF2)	TGME49_319530-3	-2.4789	-2.61677	-2.3027	-2.80003	-2.33338	-3.31367	-3.09804	-2.86694	-3.34094
TGME49_240900	AP2 domain transcription factor AP2VI-2 (AP2VI2)	TGME49_240900-4	0.335325	0.318242	0.326572	0.551903	-0.461432	-0.462186	-0.478358	-0.708289	-0.653428
TGME49_313010	DEAD (Asp-Glu-Ala-Asp) box polypeptide DDX6 (DDX6)	TGME49_313010-5	-4.63787	-5.8741	-3.9549	-6.18418	-2.57206	-5.20766	-5.49899	-6.877	-7.58617
TGME49_306620	AP2 domain transcription factor AP2IX-9 (AP2IX9)	TGME49_306620-1	-1.18683	-1.23204	-1.23216	-1.37219	-0.944472	-1.3583	-1.0574	-1.19859	-1.72593
TGME49_267460	AP2 domain transcription factor AP2IX-1 (AP2IX1)	TGME49_267460-3	-1.2209	-1.06844	-1.10916	-1.49112	-1.02042	-1.48815	-1.69795	-1.72473	-1.89311
TGME49_316510	hypothetical protein	TGME49_316510-4	0.0466581	0.0501359	-0.123163	0.387907	-0.451227	-0.202093	-0.232963	-0.692105	-0.989229
TGME49_218820	alba 2	TGME49_218820-4	-5.13288	-6.95407	-6.58741	-8.67919	-2.9778	-5.51002	-7.80135	-7.95696	-9.23318
TGME49_253500	hypothetical protein	TGME49_253500-3	0.566474	0.583424	0.524867	0.603333	0.349951	0.333419	0.540995	0.570393	0.833481
TGME49_000000	Non-cutting control	TGME49_000000-4	1.16765	1.17779	1.29313	1.176	1.66717	1.43885	1.17296	1.03074	0.597451
TGME49_309040	hypothetical protein	TGME49_309040-2	-3.70853	-3.73909	-4.21519	-4.26067	-3.04734	-4.16951	-4.0458	-5.37134	-5.91059
TGME49_319530	splicing factor SF2 (SF2)	TGME49_319530-5	-2.48367	-2.88453	-2.81933	-2.02468	-2.20566	-3.11033	-3.3065	-3.97231	-4.33357
TGME49_222250	hypothetical protein	TGME49_222250-2	-1.36211	-1.23894	-1.70878	-1.8412	-1.24863	-1.19928	-2.02349	-1.75641	-1.60997
TGME49_282200	ATPase, AAA family protein	TGME49_282200-3	-0.555192	-0.452137	-0.414215	-0.279341	-0.319908	-0.52582	-0.453499	-0.777383	-1.0562
TGME49_212980	hypothetical protein	TGME49_212980-4	-3.76112	-4.11454	-3.52136	-4.63802	-2.99552	-3.68863	-3.97996	-3.73892	-4.29679
TGME49_290930	Mnd1 family protein	TGME49_290930-5	0.0615014	0.0453353	-0.0391335	0.255744	0.825214	0.254327	-0.132093	-0.786512	-1.04689
TGME49_278240	Zn-finger in Ran binding protein and others domain-containing protein	TGME49_278240-5	-0.994091	-0.846913	-1.5149	-0.956422	-0.15301	-0.749453	-0.599556	-0.679337	-0.883971
TGME49_237425	AP2 domain transcription factor AP2X-6 (AP2X6)	TGME49_237425-1	-0.594004	-0.647078	-0.947264	-0.698759	-0.469456	-0.800608	-0.911602	-1.14522	-1.18614
TGME49_321430	hypothetical protein	TGME49_321430-2	-1.48945	-1.7601	-2.24354	-1.64073	-1.22193	-1.49522	-1.68304	-1.77356	-2.04272
TGME49_203060	hypothetical protein	TGME49_203060-5	-4.72313	-5.2875	-5.18618	-6.19704	-4.17267	-4.96374	-5.02374	-6.47481	-5.59903
TGME49_227360	ribosomal protein RPL3 (RPL3)	TGME49_227360-3	-4.1303	-4.9209	-3.87617	-4.2981	-4.09372	-5.12893	-5.22762	-7.0613	-8.50744
TGME49_222250	hypothetical protein	TGME49_222250-5	-1.26243	-0.983253	-0.908461	-0.868835	-0.673795	-0.28888	-0.417396	-0.473853	-1.07289
TGME49_316510	hypothetical protein	TGME49_316510-3	-2.22532	-1.91723	-1.41682	-1.01675	-3.12914	-2.28054	-2.03582	-1.24206	-2.58866
TGME49_208580	DNA ligase 1, putative	TGME49_208580-5	-1.19466	-1.69796	-1.2573	-1.9285	-0.802155	-1.23073	-1.13166	-0.867861	-1.4651
TGME49_321430	hypothetical protein	TGME49_321430-4	-3.07378	-2.8253	-2.15985	-2.50461	-2.17406	-2.21997	-2.29288	-2.10997	-3.79113
TGME49_319850	splicing factor U2AF family SnRNP auxilary factor large subunit, RRM domain-containing protein	TGME49_319850-4	-1.41828	-1.98884	-1.64344	-2.14077	-1.63893	-2.47607	-2.14927	-1.88985	-2.49622
TGME49_217620	hypothetical protein	TGME49_217620-5	0.824722	0.995808	0.11804	0.641308	0.679772	0.992081	1.15812	1.18206	1.13988
TGME49_264485	AP2 domain transcription factor AP2IX-3 (AP2IX3)	TGME49_264485-1	-1.22041	-1.37288	-1.03863	-1.17481	-0.716392	-1.63932	-1.70451	-1.4753	-2.8903
TGME49_306380	U1 zinc finger protein	TGME49_306380-4	-0.725816	-1.25169	-0.55548	-1.05116	-0.494387	-1.02019	-0.868135	-0.680644	-0.727323
TGME49_230080	DEAD/DEAH box helicase domain-containing protein	TGME49_230080-1	-2.83039	-2.02776	-2.59446	-1.67626	-1.95314	-1.50709	-1.44695	-1.60256	-1.95895
TGME49_211420	RNA recognition motif-containing protein	TGME49_211420-4	-1.44299	-1.84403	-1.75376	-1.69284	-1.35556	-1.80063	-1.81815	-1.94563	-2.30832
TGME49_243920	DNA replication licensing factor MCM5, putative	TGME49_243920-2	-2.58511	-3.0278	-2.3168	-3.32228	-2.1	-2.36584	-2.95569	-2.69627	-3.07855
TGME49_250330	hypothetical protein	TGME49_250330-2	-3.15728	-2.54685	-4.2333	-4.39908	-3.68258	-3.22991	-3.86228	-4.92478	-5.049
TGME49_266900	cyclin, N-terminal domain-containing protein	TGME49_266900-4	1.24658	1.37208	1.26452	1.27725	1.59837	1.45957	1.32041	1.0159	0.41603
TGME49_255190	myosin C	TGME49_255190-2	3.20085	3.12446	3.24873	3.2169	2.77701	3.22059	3.36306	3.48849	3.52519
TGME49_236540	RNA recognition motif-containing protein	TGME49_236540-4	-4.16498	-4.74517	-4.37851	-4.88532	-3.21635	-4.71616	-3.81986	-4.12357	-5.06492
TGME49_247460	proliferating cell nuclear antigen PCNA1 (PCNA1)	TGME49_247460-3	-1.78588	-2.0225	-1.82075	-2.3052	-1.4456	-2.58349	-2.20814	-2.11884	-2.5866
TGME49_251620	flap structure-specific endonuclease 1, putative	TGME49_251620-4	-2.37264	-2.59091	-2.97812	-3.01646	-2.23845	-2.76757	-3.36924	-3.52485	-4.3233
TGME49_244680	hypothetical protein	TGME49_244680-4	-1.3874	-1.50815	-0.821873	-1.19063	-1.24974	-1.47914	-1.53986	-1.29692	-1.80339
TGME49_245570	origin recognition complex subunit 2 protein	TGME49_245570-3	-3.84079	-4.52544	-2.95987	-3.68666	-2.4128	-4.14552	-3.68683	-3.35146	-4.42122
TGME49_244160	transcription initiation factor TFIID complex subunit TAF12 (TAF12)	TGME49_244160-4	-2.35627	-2.23279	-1.91912	-2.4457	-1.6662	-1.8993	-2.25592	-2.12202	-2.57639
TGME49_257130	zinc finger (CCCH type) motif-containing protein	TGME49_257130-4	-2.57064	-2.31525	-2.22397	-4.64918	-2.18565	-3.21697	-2.70095	-2.18279	-3.01554
TGME49_311100	zinc finger (CCCH type) motif-containing protein	TGME49_311100-5	-3.14345	-2.83536	-4.46047	-4.23033	-3.04726	-3.93563	-4.642	-3.79761	-3.39131
TGME49_259250	ATP-dependent DNA helicase, RecQ family protein	TGME49_259250-4	-0.14591	-0.327547	0.237141	0.166171	0.564745	-0.0690524	-0.0479149	-0.293603	-0.869692
TGME49_278060	Mre11 DNA-binding domain-containing protein	TGME49_278060-3	0.827387	0.640104	0.388797	0.505028	1.05133	0.96809	0.728	0.209993	-0.220842
TGME49_319850	splicing factor U2AF family SnRNP auxilary factor large subunit, RRM domain-containing protein	TGME49_319850-2	-2.28392	-2.64171	-2.1564	-4.36683	-2.30929	-3.83509	-3.35774	-3.08272	-3.99121
TGME49_240590	DNA-directed RNA polymerase II RPB5 (POLR2E)	TGME49_240590-2	-3.3222	-3.16285	-3.39822	-3.39047	-2.33293	-3.63634	-2.92767	-2.72964	-5.79246
TGME49_279390	proliferation-associated protein 2G4, putative	TGME49_279390-3	-0.196929	-0.359005	-0.184089	-0.0428006	-0.240849	-0.352287	-0.111648	0.274534	-0.0623684
TGME49_237090	AP2 domain transcription factor AP2X-5 (AP2X5)	TGME49_237090-5	-4.54977	-4.77006	-4.62579	-4.9806	-2.69041	-4.81144	-5.4247	-8.58031	-8.70452
TGME49_304730	Mob1/phocein family protein	TGME49_304730-1	-0.237081	0.11547	0.0956647	0.129121	-0.119151	0.0481632	0.101079	0.0875651	-0.073823
TGME49_231970	pre-mRNA processing splicing factor PRP8 (PRP8)	TGME49_231970-1	-2.6737	-3.59742	-4.24929	-4.48481	-2.4102	-3.42256	-2.89077	-2.69547	-3.5512
TGME49_208580	DNA ligase 1, putative	TGME49_208580-4	-3.79025	-3.41624	-3.41881	-3.57199	-2.4233	-3.28253	-3.75828	-3.41913	-4.41008
TGME49_243920	DNA replication licensing factor MCM5, putative	TGME49_243920-4	-2.54704	-2.1793	-3.51923	-3.06669	-1.89367	-2.48248	-3.18885	-4.27735	-4.46868
TGME49_305460	methionine aminopeptidase 2, putative	TGME49_305460-5	-4.50667	-5.33791	-3.84572	-4.76758	-4.82107	-5.3533	-4.73774	-5.21528	-5.40089
TGME49_240900	AP2 domain transcription factor AP2VI-2 (AP2VI2)	TGME49_240900-3	0.0562071	-0.00808099	0.361494	0.122873	0.584943	0.11768	0.0451033	-0.167842	-0.14103
TGME49_313010	DEAD (Asp-Glu-Ala-Asp) box polypeptide DDX6 (DDX6)	TGME49_313010-2	-2.26776	-2.30553	-2.19939	-2.64732	-0.920322	-2.21512	-2.34418	-2.33556	-2.73013
TGME49_219700	DNA replication licensing factor MCM4, putative	TGME49_219700-2	-5.70708	-6.55031	-4.89676	-7.27542	-5.36989	-6.62083	-6.63205	-6.41569	-8.41438
TGME49_245570	origin recognition complex subunit 2 protein	TGME49_245570-4	-0.596393	-0.258132	-0.132416	-0.527153	-0.232725	-0.310211	-0.587511	-1.1305	-1.20095
TGME49_313010	DEAD (Asp-Glu-Ala-Asp) box polypeptide DDX6 (DDX6)	TGME49_313010-1	-3.08372	-2.78944	-3.15974	-3.92959	-2.48739	-3.02346	-4.63672	-4.79233	-4.50151
TGME49_216400	meiotic recombination protein DMC1 family protein	TGME49_216400-5	1.08886	0.718354	1.44549	1.2135	0.686078	0.893408	1.11036	0.890336	1.48185
TGME49_253790	zinc finger (CCCH type) motif-containing protein	TGME49_253790-4	0.254147	0.0571558	0.453485	0.270347	0.488962	0.423079	0.471045	0.226919	0.137989
TGME49_316220	mediator complex subunit MED6 (MED6)	TGME49_316220-2	-2.27621	-2.24826	-2.00254	-2.60751	-2.65777	-3.31666	-3.14087	-3.40812	-4.04455
TGME49_316510	hypothetical protein	TGME49_316510-1	1.28389	1.13339	1.0624	1.39317	1.46881	1.10934	1.26492	0.808571	0.55472
TGME49_224130	hypothetical protein	TGME49_224130-4	1.07529	1.0033	0.876398	1.02215	1.17178	1.05075	0.883538	0.254856	0.583926
TGME49_227960	PCI domain-containing protein	TGME49_227960-2	-0.191752	-0.236558	-0.0079902	-0.39408	0.223241	-0.105218	0.31726	0.477399	0.181289
TGME49_208580	DNA ligase 1, putative	TGME49_208580-3	-4.92775	-7.37043	-4.86627	-6.09555	-4.86809	-5.92638	-6.89579	-5.78836	-8.49754
TGME49_224850	polyadenylate binding protein, putative	TGME49_224850-3	-4.99378	-5.18854	-5.1438	-4.76926	-4.64461	-5.29197	-4.96182	-8.43936	-6.97861
TGME49_316220	mediator complex subunit MED6 (MED6)	TGME49_316220-4	-6.88711	-9.59283	-5.22616	-9.46995	-5.55997	-6.34142	-7.85514	-6.13629	-9.87194
TGME49_278060	Mre11 DNA-binding domain-containing protein	TGME49_278060-5	-0.558417	-0.594935	-0.41074	-0.513312	0.0394655	-0.368977	-0.481504	-0.356488	-1.08215
TGME49_264610	RNA recognition motif-containing protein	TGME49_264610-3	-2.14955	-2.46013	-2.23123	-2.5189	-2.0647	-2.47029	-2.48177	-2.55442	-3.48171
TGME49_309590	rhoptry protein ROP1 (ROP1)	TGME49_309590-2	1.72168	1.72895	1.81635	1.88559	1.06665	1.65132	1.94116	2.36187	3.19925
TGME49_247460	proliferating cell nuclear antigen PCNA1 (PCNA1)	TGME49_247460-1	-4.67922	-4.32604	-4.3402	-4.37308	-4.17804	-4.61896	-4.64725	-4.88533	-5.63757
TGME49_224130	hypothetical protein	TGME49_224130-3	1.25074	1.12999	1.27346	1.35373	1.45472	1.40049	1.17212	0.634498	0.539932
TGME49_241140	DEAD/DEAH box helicase domain-containing protein	TGME49_241140-5	-3.13387	-3.48644	-2.89701	-3.78992	-2.67428	-3.90369	-3.69251	-3.43734	-4.47484
TGME49_245720	SWI2/SNF2-containing protein	TGME49_245720-1	0.518974	0.429246	0.300214	0.550013	0.427628	0.717553	0.703838	0.440897	0.105101
TGME49_269660	TFIIH basal transcription factor complex helicase XPB subunit	TGME49_269660-2	-3.51578	-3.41026	-2.92741	-4.84165	-2.60578	-3.71096	-4.30485	-3.56	-4.90661
TGME49_208580	DNA ligase 1, putative	TGME49_208580-1	-2.72284	-2.89945	-2.64321	-3.8281	-3.56703	-3.84535	-3.4711	-4.19608	-5.95256
TGME49_245720	SWI2/SNF2-containing protein	TGME49_245720-5	-0.947316	-1.38804	-1.43445	-0.801072	-1.04583	-1.31711	-1.39607	-1.77682	-1.9204
TGME49_219700	DNA replication licensing factor MCM4, putative	TGME49_219700-3	-1.89306	-1.95853	-2.13619	-2.12422	-1.28051	-2.21221	-2.04091	-2.95062	-2.7486
TGME49_278240	Zn-finger in Ran binding protein and others domain-containing protein	TGME49_278240-1	0.0325391	0.22909	0.0927239	0.170091	0.322264	0.448394	0.496201	0.710112	0.753578
TGME49_306380	U1 zinc finger protein	TGME49_306380-1	-3.05992	-3.0038	-3.33757	-3.38496	-2.28435	-2.90263	-2.92216	-2.71844	-3.80898
TGME49_247460	proliferating cell nuclear antigen PCNA1 (PCNA1)	TGME49_247460-5	-3.75014	-5.26321	-4.75905	-8.14033	-4.0239	-4.35973	-4.52553	-4.45875	-5.58297
TGME49_299030	RNA recognition motif 2 protein	TGME49_299030-5	3.68198	3.56631	3.85706	3.74418	1.86491	3.03386	3.43314	4.24334	5.59025
TGME49_314055	splicing factor, putative	TGME49_314055-5	0.23399	-0.0415463	0.0544144	0.235074	0.140801	0.167016	0.234385	0.202574	0.346267
TGME49_291860	HORMA domain-containing protein	TGME49_291860-4	0.873094	1.01721	0.682996	1.0082	1.05935	1.09137	1.07842	0.68889	0.352191
TGME49_321430	hypothetical protein	TGME49_321430-5	-0.752691	-0.672259	-0.902531	-0.58153	-1.65137	-1.56964	-1.10301	-1.60533	-1.63608
TGME49_266900	cyclin, N-terminal domain-containing protein	TGME49_266900-3	0.714388	0.818801	0.511069	0.732697	1.06791	0.865813	0.835569	0.351617	0.121075
TGME49_235540	eukaryotic initiation factor-2 beta, putative	TGME49_235540-5	-4.68967	-5.00635	-4.61369	-4.98926	-4.72737	-4.61574	-4.777	-4.64085	-5.82735
TGME49_283840	GATA zinc finger domain-containing protein	TGME49_283840-4	0.518208	0.613966	0.985482	1.02575	0.232071	0.687216	0.799451	1.08191	1.31955
TGME49_313220	hypothetical protein	TGME49_313220-2	0.438869	0.443372	0.105691	0.217753	0.469525	0.321825	0.161932	-0.170206	-0.227307
TGME49_218210	Chromosome-associated kinesin KLP1, putative	TGME49_218210-2	0.847182	0.657165	0.710322	0.880456	0.522955	0.555415	0.565648	0.327691	0.068089
TGME49_208580	DNA ligase 1, putative	TGME49_208580-2	-2.94131	-3.22557	-3.23973	-3.46526	-2.30818	-2.99911	-2.93534	-3.34875	-5.29609
TGME49_279390	proliferation-associated protein 2G4, putative	TGME49_279390-5	-1.8137	-1.585	-2.13364	-1.7591	-1.339	-2.37739	-2.79246	-3.4292	-3.96845
TGME49_253500	hypothetical protein	TGME49_253500-4	-0.105897	0.023068	-0.01073	-0.489242	0.483406	-0.279433	-0.0626168	-0.942105	-1.21316
TGME49_216400	meiotic recombination protein DMC1 family protein	TGME49_216400-2	0.13631	-0.115822	-0.27425	-0.079726	0.170005	0.176904	-0.028762	-0.489605	-0.674362
TGME49_214270	translation initiation factor IF-2, putative	TGME49_214270-5	-2.13631	-2.10897	-1.89822	-1.62685	-1.24333	-1.72479	-2.06587	-1.77825	-3.02884
TGME49_271030	AP2 domain transcription factor AP2VIII-6 (AP2VIII6)	TGME49_271030-1	-0.639314	-0.38344	-0.593476	-1.00326	-0.654941	-0.668841	-0.47653	-0.812715	-1.36383
TGME49_299030	RNA recognition motif 2 protein	TGME49_299030-2	2.77306	2.82125	3.10767	2.89851	1.93795	2.34	2.58198	3.08343	3.66466
TGME49_279390	proliferation-associated protein 2G4, putative	TGME49_279390-4	-5.80715	-6.51287	-4.40924	-7.23798	-4.51748	-5.33185	-7.36015	-5.77879	-9.22494
TGME49_313910	RNA recognition motif 2 protein	TGME49_313910-1	-0.435898	-0.842957	-0.601185	-0.881232	-0.441824	-0.613501	-0.26643	-0.115939	-0.39688
TGME49_319530	splicing factor SF2 (SF2)	TGME49_319530-2	-1.72112	-1.57674	-1.72014	-1.67196	-1.17996	-1.52681	-2.25526	-3.17782	-4.08763
TGME49_203830	FHA domain-containing protein	TGME49_203830-3	-0.269589	-0.121328	-0.298432	-0.372911	0.0236496	-0.124737	-0.434271	-0.127541	-0.603916
TGME49_235540	eukaryotic initiation factor-2 beta, putative	TGME49_235540-3	-2.42739	-2.9558	-2.09951	-2.80378	-1.60874	-2.17227	-2.28851	-2.38358	-3.41222
TGME49_292220	PCI domain-containing protein	TGME49_292220-5	-1.59134	-1.73482	-1.96692	-2.34975	-0.978799	-1.47363	-1.5821	-1.92058	-2.61039
TGME49_237090	AP2 domain transcription factor AP2X-5 (AP2X5)	TGME49_237090-4	-2.12806	-2.74971	-2.45562	-4.11529	-3.01593	-2.94612	-2.34763	-1.25171	-0.953689
TGME49_260570	hypothetical protein	TGME49_260570-4	0.269285	0.0227253	0.168967	0.0702783	0.693412	0.368178	0.0768482	-0.25045	-0.569577
TGME49_256030	hypothetical protein	TGME49_256030-5	-3.84027	-3.9414	-3.58256	-3.46658	-4.77404	-4.31449	-3.5224	-2.76143	-2.89426
TGME49_270880	RNA recognition motif-containing protein	TGME49_270880-2	-0.682288	-0.61663	-1.34016	-0.846982	-0.168733	-0.67008	-0.601414	-1.18818	-2.04667
TGME49_230080	DEAD/DEAH box helicase domain-containing protein	TGME49_230080-2	-0.0366544	0.108223	-0.0483373	0.0148826	-0.159349	0.173818	0.14772	0.162304	0.438545
TGME49_260600	Pumilio-family RNA binding repeat-containing protein	TGME49_260600-2	-3.44239	-3.6956	-3.92504	-3.56657	-3.04125	-3.70406	-3.92139	-3.26965	-4.56895
TGME49_305780	5'-3' exoribonuclease, putative	TGME49_305780-5	-4.1294	-5.03152	-4.59446	-4.66917	-4.7922	-4.83258	-5.29383	-5.86448	-6.25173
TGME49_261580	histone H2AX	TGME49_261580-2	2.12762	2.2277	2.20072	2.3844	2.47851	2.58923	2.33975	1.75971	1.43085
TGME49_267030	ribonuclease type III Dicer	TGME49_267030-2	-2.1444	-1.52492	-1.78504	-1.99027	-1.48528	-2.01375	-1.80369	-2.14252	-2.39227
TGME49_292220	PCI domain-containing protein	TGME49_292220-2	-3.68491	-3.91585	-3.06049	-3.82383	-3.56071	-4.12715	-3.40056	-3.07585	-3.16849
TGME49_314055	splicing factor, putative	TGME49_314055-1	-0.11861	-0.0520633	0.0856352	0.0580092	0.070208	0.132228	0.0829836	-0.0432929	0.0165448
TGME49_230160	hypothetical protein	TGME49_230160-5	1.48952	1.54729	1.58343	1.69133	1.79321	1.78541	1.64054	0.914181	0.609394
TGME49_256030	hypothetical protein	TGME49_256030-4	-1.48282	-1.60357	-0.558839	-0.176688	-1.11915	-1.15952	-1.45085	-1.60647	-1.73068
TGME49_267460	AP2 domain transcription factor AP2IX-1 (AP2IX1)	TGME49_267460-2	0.460329	0.121251	0.213947	0.564704	-0.951915	-0.987511	-0.930918	-0.520427	-1.02632
TGME49_263820	DEAD/DEAH box helicase domain-containing protein	TGME49_263820-2	-0.642815	-0.981023	-0.981869	-1.31547	-0.523072	-0.571907	-0.821417	-1.23595	-1.1325
TGME49_219670	zinc finger (CCCH type) motif-containing protein	TGME49_219670-1	1.12417	1.09475	1.28017	1.14829	0.861272	0.949919	1.03795	1.00219	0.915545
TGME49_291930	RNA recognition motif-containing protein	TGME49_291930-5	-2.77299	-2.32716	-2.42487	-3.06466	-2.59832	-2.75348	-2.89506	-2.93363	-4.15471
TGME49_214190	SAG-related sequence SRS46 (SRS46)	TGME49_214190-2	0.737748	0.522666	0.495451	0.157951	0.833479	0.62021	0.463676	0.0625333	-0.193309
TGME49_260600	Pumilio-family RNA binding repeat-containing protein	TGME49_260600-5	-4.0277	-4.87885	-3.55208	-4.778	-2.95058	-4.46797	-5.14117	-5.53382	-6.76495
TGME49_311070	hypothetical protein	TGME49_311070-5	-0.331436	-0.231662	-0.234019	-0.289531	-0.153674	-0.532052	-0.591462	-0.955104	-1.31937
TGME49_216400	meiotic recombination protein DMC1 family protein	TGME49_216400-4	2.35426	1.97712	2.47048	2.49451	1.91571	2.22492	2.04074	2.08717	2.36333
TGME49_314055	splicing factor, putative	TGME49_314055-3	1.75838	1.45467	1.53432	1.87394	1.57599	1.60338	1.69377	1.49942	1.39533
TGME49_311100	zinc finger (CCCH type) motif-containing protein	TGME49_311100-4	0.232342	0.309714	0.47385	0.178046	0.683042	0.143039	0.417042	0.898154	0.557184
TGME49_304730	Mob1/phocein family protein	TGME49_304730-4	0.612991	0.704333	0.880068	0.581606	0.867533	0.81845	0.84952	0.871366	0.340991
TGME49_306280	mediator complex subunit MED7 (MED7)	TGME49_306280-2	-1.33292	-1.46002	-1.10228	-1.2568	-1.88806	-1.8091	-1.75881	-1.73487	-2.20422
TGME49_214190	SAG-related sequence SRS46 (SRS46)	TGME49_214190-1	1.37242	1.1344	1.24621	1.35371	1.51936	1.45191	1.29015	0.838071	0.867466
TGME49_260570	hypothetical protein	TGME49_260570-5	-0.463852	-0.465962	-0.383752	-0.422994	-0.00643018	-0.20683	-0.668085	-0.834139	-0.968872
TGME49_318470	AP2 domain transcription factor AP2IV-4 (AP2IV4)	TGME49_318470-1	-1.68561	-1.69294	-1.23229	-1.57006	-1.62637	-1.84091	-1.25392	-0.838094	-1.31465
TGME49_306620	AP2 domain transcription factor AP2IX-9 (AP2IX9)	TGME49_306620-4	0.976818	0.945576	0.620837	0.810556	0.73953	1.10012	1.073	1.3986	0.77142
TGME49_291860	HORMA domain-containing protein	TGME49_291860-3	1.21608	1.24713	1.22979	1.28274	1.04324	1.0259	1.39115	1.56374	1.05976
TGME49_305460	methionine aminopeptidase 2, putative	TGME49_305460-3	-2.404	-2.7428	-2.58844	-2.22399	-1.95787	-2.4849	-2.23513	-2.05816	-2.72552
TGME49_306380	U1 zinc finger protein	TGME49_306380-3	-2.20192	-2.32267	-2.1204	-2.74823	-1.9181	-2.52017	-2.2459	-2.63369	-3.6059
TGME49_264485	AP2 domain transcription factor AP2IX-3 (AP2IX3)	TGME49_264485-5	-3.03245	-2.93747	-2.70511	-1.73448	-2.48958	-3.01949	-3.14733	-3.11029	-3.32762
TGME49_306280	mediator complex subunit MED7 (MED7)	TGME49_306280-5	-5.59968	-6.72044	-5.93874	-5.22316	-6.38802	-6.86135	-8.30468	-6.72333	-6.43251
TGME49_271030	AP2 domain transcription factor AP2VIII-6 (AP2VIII6)	TGME49_271030-5	-2.28775	-1.911	-2.36377	-0.363101	-1.35619	-1.46695	-2.43635	-1.74397	-4.62307
TGME49_244680	hypothetical protein	TGME49_244680-2	-1.64202	-0.742873	-0.993145	-1.52853	-1.92785	-1.31872	-0.802698	-1.1807	-0.860133
TGME49_243920	DNA replication licensing factor MCM5, putative	TGME49_243920-5	-3.7283	-3.99589	-4.67105	-5.52836	-4.38336	-5.03727	-5.4806	-6.48421	-6.123
TGME49_209770	helicase, putative	TGME49_209770-5	-5.1537	-6.14892	-5.22972	-7.459	-5.23154	-5.11991	-8.58117	-5.56685	-7.86099
TGME49_319850	splicing factor U2AF family SnRNP auxilary factor large subunit, RRM domain-containing protein	TGME49_319850-3	-2.66084	-2.85976	-2.8377	-2.99457	-2.58972	-3.123	-3.00982	-3.01859	-3.31363
TGME49_270880	RNA recognition motif-containing protein	TGME49_270880-5	-6.67922	-5.06301	-5.01827	-6.52509	-6.46755	-5.20392	-4.91029	-6.80286	-6.77508
TGME49_290930	Mnd1 family protein	TGME49_290930-4	-0.636229	-0.931314	-0.610369	-0.795259	-0.521588	-0.71629	-0.580994	-1.10248	-2.91972
TGME49_227660	DNA methyltransferase 2, putative	TGME49_227660-4	-1.87297	-2.03219	-1.10945	-1.47491	-0.623826	-1.5122	-1.919	-2.48965	-2.5614
TGME49_218820	alba 2	TGME49_218820-3	-4.78219	-4.79129	-4.79335	-4.76722	-2.2321	-4.14695	-5.38581	-5.67635	-7.77255
TGME49_283840	GATA zinc finger domain-containing protein	TGME49_283840-2	0.589185	0.736202	0.394521	0.975166	0.983375	0.741368	0.625887	0.1245	-0.630481
TGME49_291860	HORMA domain-containing protein	TGME49_291860-5	-0.93203	-1.08763	-1.17017	-0.759246	-1.01824	-1.19997	-1.21341	-1.45722	-1.62764
TGME49_209570	suppressor of mitotic defects protein (XPMC2)	TGME49_209570-2	-2.43853	-3.34169	-2.15945	-2.85269	-1.95269	-2.5873	-2.78844	-2.66651	-3.52769
TGME49_241170	hypothetical protein	TGME49_241170-3	-1.09525	-1.43072	-1.18104	-1.52002	-1.08985	-1.68007	-1.38339	-1.0954	-1.34312
TGME49_267470	cold-shock DNA-binding domain-containing protein	TGME49_267470-3	2.18905	2.10338	2.30012	1.47462	2.1857	2.36281	2.18506	1.20492	0.84482
TGME49_235540	eukaryotic initiation factor-2 beta, putative	TGME49_235540-2	-2.20733	-2.9187	-3.23896	-2.67817	-2.35181	-2.39218	-3.26848	-3.06419	-3.13327
TGME49_266110	DEAD/DEAH box helicase domain-containing protein	TGME49_266110-3	-4.76043	-6.11565	-4.91045	-5.4688	-4.51314	-4.3328	-4.88047	-4.95808	-5.52287
TGME49_204472	cyclic nucleotide-binding domain-containing protein	TGME49_204472-4	2.43592	2.53756	2.73044	2.62227	2.04907	2.41578	2.5023	2.7948	3.33736
TGME49_259250	ATP-dependent DNA helicase, RecQ family protein	TGME49_259250-3	1.41613	1.61691	1.41759	1.68864	1.85728	1.85781	1.99202	1.78783	1.40959
TGME49_299030	RNA recognition motif 2 protein	TGME49_299030-3	2.6327	2.6696	2.79911	2.60981	1.20029	2.10761	2.53065	3.26181	4.01759
TGME49_230160	hypothetical protein	TGME49_230160-3	1.55781	1.61167	1.63673	1.80102	1.59172	1.66116	1.49286	1.15969	1.00855
TGME49_250330	hypothetical protein	TGME49_250330-4	-3.20996	-3.13807	-4.09334	-3.47087	-3.10521	-2.83604	-3.52592	-3.49711	-5.68022
TGME49_204130	perforin-like protein PLP1 (PLP1)	TGME49_204130-5	-1.80224	-1.94405	-4.28634	-3.75663	-1.86621	-3.0025	-2.9719	-3.94695	-5.8367
TGME49_272440	RNA recognition motif-containing protein	TGME49_272440-1	-0.172118	-0.20541	-0.137714	-0.137572	-0.290602	-0.168703	0.00404135	0.244803	-0.487095
TGME49_258680	TATA-box binding protein TBP2 (TBP2)	TGME49_258680-4	-5.76822	-6.02648	-4.49632	-8.07352	-4.92853	-5.58243	-6.61073	-6.54395	-7.15359
TGME49_240900	AP2 domain transcription factor AP2VI-2 (AP2VI2)	TGME49_240900-5	0.14362	0.0517777	-0.00834848	0.0382141	0.297689	0.501541	0.370176	0.430623	0.977137
TGME49_257990	heat shock protein 101, putative	TGME49_257990-4	1.17745	1.49181	0.942736	1.40827	1.07417	1.47671	1.479	1.57953	1.34229
TGME49_310160	argonaute AGO (AGO)	TGME49_310160-2	-4.39793	-3.6256	-5.69634	-6.05116	-4.99362	-6.88199	-3.47288	-4.32893	-2.86819
TGME49_237425	AP2 domain transcription factor AP2X-6 (AP2X6)	TGME49_237425-4	-0.0937768	0.0196657	-0.0690123	0.0113495	-0.390199	-0.393412	-0.199315	-1.10669	-1.40455
TGME49_253500	hypothetical protein	TGME49_253500-2	2.89172	2.71835	2.9937	2.92717	2.87103	2.8911	2.74929	2.49147	2.21507
TGME49_261580	histone H2AX	TGME49_261580-1	1.91987	1.94272	1.91288	2.01276	2.05001	2.08157	1.9908	1.89606	1.40044
TGME49_293710	Zn-finger in Ran binding protein and others domain-containing protein	TGME49_293710-4	-0.760804	-0.723557	-0.887807	-0.721318	-0.33536	-0.414319	-0.189106	-0.286192	-1.39723
TGME49_282200	ATPase, AAA family protein	TGME49_282200-1	2.07901	2.12797	2.35728	2.39741	1.80496	1.83045	1.91752	2.03272	1.90001
TGME49_310160	argonaute AGO (AGO)	TGME49_310160-3	2.29822	2.17619	2.22857	2.43824	2.06127	2.20051	2.14663	2.18221	1.79547
TGME49_305780	5'-3' exoribonuclease, putative	TGME49_305780-3	-3.55254	-3.74975	-3.10379	-3.5556	-3.08562	-3.67248	-3.65715	-3.56861	-4.24364
TGME49_309590	rhoptry protein ROP1 (ROP1)	TGME49_309590-5	-2.49937	-2.12417	-1.73151	-2.46072	-1.9584	-2.65412	-1.64428	-2.5161	-2.82318
TGME49_315600	MCM2/3/5 family protein	TGME49_315600-1	-5.05224	-5.98035	-6.35065	-7.70547	-5.326	-7.5363	-7.82763	-6.39828	-6.5225
TGME49_218210	Chromosome-associated kinesin KLP1, putative	TGME49_218210-5	-0.132036	-0.601147	0.0644701	-0.846042	-0.0239938	-0.0746351	-0.389049	-1.04765	-1.14734
TGME49_278060	Mre11 DNA-binding domain-containing protein	TGME49_278060-1	-1.75499	-1.6923	-2.02249	-2.20429	-1.38888	-1.36792	-1.45932	-1.63889	-1.99473
TGME49_257990	heat shock protein 101, putative	TGME49_257990-3	-0.211622	-0.166169	-0.254613	-0.0244648	-0.592532	-0.541706	-0.467814	-0.113311	-0.512064
TGME49_270880	RNA recognition motif-containing protein	TGME49_270880-4	0.0159868	-0.267774	-0.430552	-0.490796	-0.565897	-0.660718	-0.362981	-0.177126	-0.9833
TGME49_291930	RNA recognition motif-containing protein	TGME49_291930-4	-4.4807	-5.4159	-4.47425	-5.47543	-3.98726	-4.74236	-5.3138	-5.06732	-5.23106
TGME49_226720	translin family protein	TGME49_226720-3	2.56829	2.70477	2.74832	2.76574	2.22969	2.51527	2.70687	2.83338	2.79232
TGME49_290930	Mnd1 family protein	TGME49_290930-1	0.140202	0.126362	0.189476	0.208349	-0.365628	-0.253998	-0.16382	0.0250662	-0.115269
TGME49_264485	AP2 domain transcription factor AP2IX-3 (AP2IX3)	TGME49_264485-4	-0.0763008	0.077435	-0.293773	-0.244923	0.537196	0.169357	-0.248766	-0.749207	-1.50233
TGME49_211720	AP2 domain transcription factor AP2IV-5 (AP2IV5)	TGME49_211720-3	-0.810157	-0.529891	-0.80106	-0.838462	-0.0566788	-0.218524	-0.577598	-0.306946	-1.69368
TGME49_218820	alba 2	TGME49_218820-1	-3.09458	-4.40798	-3.58564	-2.10756	-0.415311	-2.8644	-4.25526	-6.63327	-8.34244
TGME49_272440	RNA recognition motif-containing protein	TGME49_272440-3	1.42407	1.5754	1.78857	1.74285	1.77864	1.75039	1.7189	1.2791	0.992609
TGME49_230160	hypothetical protein	TGME49_230160-4	2.94121	3.06813	3.08235	3.33486	2.91512	3.09733	3.11986	3.05299	3.01016
TGME49_291930	RNA recognition motif-containing protein	TGME49_291930-3	-2.7752	-2.64283	-2.41169	-3.02953	-3.37832	-3.99787	-3.68513	-3.6624	-3.98407
TGME49_221190	mrna cleavage factor family protein, putative	TGME49_221190-5	-1.235	-1.46401	-0.9047	-1.24646	-0.321559	-1.96482	-1.79672	-1.58394	-2.39847
TGME49_283840	GATA zinc finger domain-containing protein	TGME49_283840-3	0.677728	0.85217	0.910098	0.817849	0.701056	0.568063	0.547587	0.355115	0.00628376
TGME49_214270	translation initiation factor IF-2, putative	TGME49_214270-2	-5.01264	-8.1334	-6.08866	-5.27355	-5.80098	-6.10438	-6.39571	-8.28829	-7.2605
TGME49_250330	hypothetical protein	TGME49_250330-3	-0.750441	-0.975992	-1.25072	-1.51589	-0.767307	-1.67737	-2.0589	-1.81116	-3.123
TGME49_203060	hypothetical protein	TGME49_203060-3	-1.44823	-1.65174	-1.38309	-2.48172	-0.929792	-1.82223	-1.33324	-1.07678	-1.71634
TGME49_313910	RNA recognition motif 2 protein	TGME49_313910-5	-3.921	-4.70733	-4.61369	-4.38354	-4.58904	-4.87334	-4.88903	-5.32028	-5.60496
TGME49_282200	ATPase, AAA family protein	TGME49_282200-4	-3.66402	-2.91804	-4.65757	-3.01239	-3.01625	-4.25826	-3.71951	-4.7052	-4.99934
TGME49_236080	replication factor-a protein 1 (rpa1) subfamily protein	TGME49_236080-1	-4.54494	-5.22209	-4.74125	-6.22731	-2.6552	-4.47318	-5.15683	-5.72748	-9.43666
TGME49_240590	DNA-directed RNA polymerase II RPB5 (POLR2E)	TGME49_240590-3	-5.84389	-7.11664	-5.91991	-6.84176	-4.04726	-5.52059	-6.81192	-7.11954	-6.09175
TGME49_315600	MCM2/3/5 family protein	TGME49_315600-2	0.620274	0.873102	0.714969	0.298891	0.638279	0.805711	0.929418	0.0161662	-0.24853
TGME49_309590	rhoptry protein ROP1 (ROP1)	TGME49_309590-3	1.62194	1.89688	1.78604	1.91863	1.99518	1.89042	1.83425	1.46722	1.29714
TGME49_226250	DEAD (Asp-Glu-Ala-Asp) box polypeptide DDX3X (DDX3X)	TGME49_226250-1	-2.49662	-2.76323	-2.44019	-2.68538	-2.20404	-2.96688	-1.8797	-1.59279	-2.53804
TGME49_321630	RNA recognition motif-containing protein	TGME49_321630-4	1.49359	1.66553	1.68728	1.79664	2.09245	1.90309	1.55182	1.30549	0.657899
TGME49_211420	RNA recognition motif-containing protein	TGME49_211420-2	-3.23128	-3.35204	-2.59948	-3.73612	-2.38735	-3.32302	-2.97692	-2.58939	-3.60467
TGME49_311070	hypothetical protein	TGME49_311070-4	-3.9659	-2.59189	-2.1615	-2.62735	-3.30678	-2.89259	-2.80841	-2.76762	-4.42527
TGME49_306620	AP2 domain transcription factor AP2IX-9 (AP2IX9)	TGME49_306620-5	-0.602961	-0.356934	-0.198988	-0.467942	0.423272	-0.164189	-0.327071	-1.05965	-1.48404
TGME49_299020	AP2 domain transcription factor AP2III-4 (AP2III4)	TGME49_299020-5	2.01467	2.03249	2.06759	1.83225	1.8696	1.9642	1.6417	1.58094	1.19304
TGME49_203830	FHA domain-containing protein	TGME49_203830-1	-0.876374	-0.891166	-0.942432	-1.24206	-0.543349	-0.583381	-1.02143	-1.25045	-1.60634
TGME49_310060	small nuclease	TGME49_310060-3	1.54522	1.48832	1.44166	1.42605	1.55762	1.65745	1.53467	1.27988	1.09248
TGME49_321630	RNA recognition motif-containing protein	TGME49_321630-1	-1.00524	-0.975632	-0.960747	-0.797474	-0.633398	-1.00524	-1.08103	-1.3595	-1.63216
TGME49_211720	AP2 domain transcription factor AP2IV-5 (AP2IV5)	TGME49_211720-4	-0.272695	-0.757724	0.0178244	-0.447467	0.299331	-0.273316	-0.0406522	0.323833	-0.10552
TGME49_271030	AP2 domain transcription factor AP2VIII-6 (AP2VIII6)	TGME49_271030-4	-0.695634	-0.486888	-1.06771	-0.749418	-0.0149058	-0.0920079	-0.121085	-0.575356	-1.39701
TGME49_273660	AP2 domain transcription factor AP2VIII-3 (AP2VIII3)	TGME49_273660-2	-0.434209	-0.581275	-0.274243	-1.00407	0.15396	-0.634204	-0.473503	-0.615484	-1.21791
TGME49_271030	AP2 domain transcription factor AP2VIII-6 (AP2VIII6)	TGME49_271030-3	-0.297649	-0.37401	-0.968914	-0.625673	0.376425	-0.0630983	0.0790151	-0.536432	-1.12843
TGME49_315600	MCM2/3/5 family protein	TGME49_315600-5	0.685799	0.66733	0.868678	0.729831	0.497036	0.586696	0.570037	0.719787	0.694532
TGME49_312618	hypothetical protein	TGME49_312618-5	-2.22326	-1.88007	-2.1349	-1.77737	-1.82518	-1.73558	-1.58985	-1.57553	-2.32911
TGME49_237425	AP2 domain transcription factor AP2X-6 (AP2X6)	TGME49_237425-5	-1.1688	-1.34613	-2.02469	-2.61557	-1.52241	-2.99574	-2.3227	-2.59079	-2.54941
TGME49_000000	Non-cutting control	TGME49_000000-1	1.19496	1.2535	1.02148	1.14709	0.533769	0.676049	0.924204	1.1694	1.07203
TGME49_211720	AP2 domain transcription factor AP2IV-5 (AP2IV5)	TGME49_211720-1	-0.579965	-0.368876	-0.504977	-0.639961	0.265572	-0.529688	-0.456446	-0.43231	-1.20038
TGME49_278060	Mre11 DNA-binding domain-containing protein	TGME49_278060-4	-0.869383	-1.06398	-1.11046	-1.55369	-0.512329	-1.22236	-0.975822	-1.26268	-1.86223
TGME49_258210	DNA-directed RNA polymerase II RPB2	TGME49_258210-2	-2.91881	-3.10097	-2.75845	-2.98253	-2.71262	-3.07005	-2.8123	-3.14434	-3.48315
TGME49_272440	RNA recognition motif-containing protein	TGME49_272440-4	-0.151613	-0.159739	-0.0645746	-0.441585	0.195312	-0.264055	-0.522407	-0.965716	-0.97522
TGME49_313725	hypothetical protein	TGME49_313725-1	0.0657014	-0.187719	0.515026	-0.0188081	-0.39996	-0.184825	-0.140971	0.505735	0.198929
TGME49_258680	TATA-box binding protein TBP2 (TBP2)	TGME49_258680-3	-0.692974	-0.578152	-0.565265	-0.77615	-0.749545	-0.793396	0.00215114	0.883533	0.926196
TGME49_288680	endonuclease IV APN	TGME49_288680-5	0.637977	0.773508	0.871366	1.05032	0.46882	0.653699	0.542101	0.474545	0.511793
TGME49_235540	eukaryotic initiation factor-2 beta, putative	TGME49_235540-1	-4.4548	-5.46864	-4.42391	-4.19376	-4.24314	-5.83195	-4.80135	-5.27889	-5.59575
TGME49_312618	hypothetical protein	TGME49_312618-4	0.0874966	0.273278	-0.23866	0.175352	-0.979265	-0.297028	-0.123689	-0.538161	-0.424579
TGME49_293710	Zn-finger in Ran binding protein and others domain-containing protein	TGME49_293710-2	1.28329	1.00518	1.19277	1.08512	0.342955	0.869622	0.950625	0.936451	1.44686
TGME49_218820	alba 2	TGME49_218820-5	-3.58783	-4.26498	-4.05977	-4.2702	-2.1252	-3.7791	-4.67616	-6.35533	-5.23162
TGME49_299030	RNA recognition motif 2 protein	TGME49_299030-4	1.10214	1.15131	1.72038	1.17381	-0.90192	0.162404	0.549146	1.21796	2.3246
TGME49_311440	SAG-related sequence SRS50 (SRS50)	TGME49_311440-1	1.75406	1.72257	1.78503	1.77117	1.53996	1.63341	1.67084	1.65977	1.73768
TGME49_203060	hypothetical protein	TGME49_203060-1	-0.582971	-0.698601	-0.732721	-0.862829	-0.623089	-1.18465	-1.08552	-1.13369	-1.77544
TGME49_310160	argonaute AGO (AGO)	TGME49_310160-5	0.901475	1.03448	0.547248	0.994396	0.331086	0.84337	1.26686	1.10596	1.31774
TGME49_224850	polyadenylate binding protein, putative	TGME49_224850-4	-3.40629	-3.31845	-3.06727	-3.74401	-2.98603	-4.18253	-4.34261	-3.1889	-4.10161
TGME49_224130	hypothetical protein	TGME49_224130-1	1.24638	1.23792	1.12164	1.46607	1.27368	1.29835	1.08099	0.566235	0.322721
TGME49_263820	DEAD/DEAH box helicase domain-containing protein	TGME49_263820-5	-0.287648	-0.318057	-0.334521	-0.685734	0.165214	-0.218582	-0.354693	-0.374954	-1.09856
TGME49_262620	RNA recognition motif-containing protein	TGME49_262620-5	-2.39963	-2.58395	-2.2251	-3.01602	-2.41658	-2.98011	-2.99682	-2.82666	-3.50547
TGME49_264610	RNA recognition motif-containing protein	TGME49_264610-5	-3.78644	-4.10883	-4.02847	-5.69644	-3.74079	-3.73878	-4.75448	-3.57567	-4.20031
TGME49_203540	RNA binding protein, putative	TGME49_203540-5	-3.73243	-5.43815	-4.65645	-7.33319	-4.10573	-6.16403	-5.28543	-7.61097	-8.88719
TGME49_203540	RNA binding protein, putative	TGME49_203540-1	-4.09635	-4.95407	-3.75733	-8.00112	-2.36531	-4.09498	-5.38631	-4.95696	-4.92918
TGME49_316110	ribosomal protein RPS15 (RPS15)	TGME49_316110-5	-3.00963	-2.44787	-2.31698	-2.41399	-2.29232	-2.79737	-2.60327	-3.18773	-3.64315
TGME49_245570	origin recognition complex subunit 2 protein	TGME49_245570-2	-6.25365	-6.95937	-5.5927	-5.68448	-6.04198	-7.51532	-7.95865	-7.96226	-8.23848
TGME49_313010	DEAD (Asp-Glu-Ala-Asp) box polypeptide DDX6 (DDX6)	TGME49_313010-4	-5.19402	-5.51831	-4.56378	-5.20036	-3.75455	-5.26068	-6.95056	-6.86516	-8.10485
TGME49_214190	SAG-related sequence SRS46 (SRS46)	TGME49_214190-4	-2.01585	-1.9222	-1.68482	-1.60001	-1.9821	-2.11558	-1.91387	-1.6678	-2.12693
TGME49_305460	methionine aminopeptidase 2, putative	TGME49_305460-4	-2.98158	-2.63767	-2.22572	-3.18591	-1.87461	-2.6017	-2.48495	-2.39153	-2.94256
TGME49_203540	RNA binding protein, putative	TGME49_203540-2	-3.46633	-4.04652	-3.60946	-6.18667	-1.69173	-2.74449	-2.76451	-2.40555	-4.58866
TGME49_258530	flagellar associated protein	TGME49_258530-3	1.75986	1.93291	1.88577	1.93749	2.12056	2.22416	2.10285	2.12594	1.87116
TGME49_305460	methionine aminopeptidase 2, putative	TGME49_305460-1	-0.571824	-0.942557	-0.761501	-1.01915	-0.27527	-0.69301	-0.653516	-0.590119	-1.20587
TGME49_253790	zinc finger (CCCH type) motif-containing protein	TGME49_253790-3	0.99808	1.29236	1.08342	1.34012	1.19665	1.32788	0.786427	0.378541	-0.362223
TGME49_235540	eukaryotic initiation factor-2 beta, putative	TGME49_235540-4	-1.48504	-1.63569	-1.759	-1.48703	-1.13924	-1.89871	-1.78428	-1.77307	-2.44541
TGME49_316220	mediator complex subunit MED6 (MED6)	TGME49_316220-1	-6.24259	-7.96601	-5.50623	-7.23656	-5.66055	-6.5764	-7.98321	-6.63632	-9.38857
TGME49_221190	mrna cleavage factor family protein, putative	TGME49_221190-2	-2.33475	-2.34185	-2.57333	-2.46751	-2.33958	-2.87611	-3.5611	-3.25985	-3.95876
TGME49_211420	RNA recognition motif-containing protein	TGME49_211420-5	-5.57706	-6.79735	-4.91611	-7.74486	-3.65757	-5.70122	-5.99255	-6.14816	-6.27238
TGME49_123456	mNeonGreen reporter	TGME49_123456-5	1.10114	1.1647	-4.10026	-1.25939	1.25177	1.3298	1.20766	1.21156	0.677053
TGME49_310160	argonaute AGO (AGO)	TGME49_310160-1	0.0776299	0.400574	0.229803	0.33442	0.449101	0.456184	0.324367	0.195472	-0.426399
TGME49_215150	AP2 domain transcription factor AP2X-9 (AP2X9)	TGME49_215150-1	-2.16576	-2.82354	-1.60574	-2.2438	-1.99362	-2.19393	-1.61532	-1.9139	-2.21368
TGME49_315600	MCM2/3/5 family protein	TGME49_315600-3	-1.89318	-1.96976	-1.78687	-1.91365	-1.55972	-2.01259	-2.28374	-2.49034	-3.37594
TGME49_212980	hypothetical protein	TGME49_212980-3	-2.41828	-2.61303	-2.79386	-3.09423	-2.69565	-2.95748	-3.28198	-3.73457	-6.98807
TGME49_260600	Pumilio-family RNA binding repeat-containing protein	TGME49_260600-3	-2.62584	-2.46343	-2.98944	-3.3549	-1.4583	-2.65522	-3.64699	-4.42409	-5.16128
TGME49_215150	AP2 domain transcription factor AP2X-9 (AP2X9)	TGME49_215150-5	-0.351675	-0.475936	-0.0320458	-0.744496	0.153629	-0.183499	-0.254666	-0.654028	-1.40952
TGME49_316110	ribosomal protein RPS15 (RPS15)	TGME49_316110-1	0.985498	0.73691	0.770076	1.15849	0.554098	1.13173	1.23442	1.34637	1.27689
TGME49_313910	RNA recognition motif 2 protein	TGME49_313910-3	-1.03182	-1.0354	-0.34231	-0.605444	-0.476205	-0.885407	-0.364016	0.107562	0.00628376
TGME49_249370	translation initiation factor SUI1, putative	TGME49_249370-3	0.944191	0.972814	1.07239	1.07185	1.01573	0.975062	1.03228	0.194462	0.438531
TGME49_318470	AP2 domain transcription factor AP2IV-4 (AP2IV4)	TGME49_318470-5	-5.86133	-6.52752	-4.77337	-8.00266	-5.27527	-6.83349	-8.7769	-7.09601	-12.0161
TGME49_224850	polyadenylate binding protein, putative	TGME49_224850-1	-4.52896	-6.23468	-6.92691	-8.43373	-3.41683	-5.79063	-6.40389	-8.5595	-8.68371
TGME49_217540	RNA recognition motif-containing protein	TGME49_217540-4	1.76655	1.9101	2.33597	1.72064	1.64485	1.9941	2.1875	1.76375	1.65481
TGME49_268290	DEAD/DEAH box helicase domain-containing protein	TGME49_268290-3	-1.52218	-1.9214	-1.68518	-1.74273	-0.859481	-1.48669	-1.61018	-1.88754	-2.56975
TGME49_313725	hypothetical protein	TGME49_313725-3	-0.181724	-0.220892	-0.294943	0.41601	-0.954406	-0.072974	-0.214128	0.260225	0.228676
TGME49_123456	mNeonGreen reporter	TGME49_123456-4	1.27406	1.41387	-3.53111	-3.03248	1.51267	1.34098	1.29983	1.14298	0.648183
TGME49_221190	mrna cleavage factor family protein, putative	TGME49_221190-3	-2.35332	-2.34402	-2.45682	-3.67919	-1.60279	-3.43602	-3.00488	-4.20489	-3.74414
TGME49_309040	hypothetical protein	TGME49_309040-5	-3.4949	-3.60884	-3.45913	-3.45455	-4.17145	-4.78418	-4.3014	-3.31728	-3.32944
TGME49_270840	poly(ADP-ribose) polymerase catalytic domain-containing protein	TGME49_270840-2	-0.79272	-0.744559	-0.300509	-0.539964	-0.463486	-0.464895	-0.614207	-0.824109	-0.908451
TGME49_269660	TFIIH basal transcription factor complex helicase XPB subunit	TGME49_269660-4	-3.88078	-3.94604	-3.9568	-4.35469	-3.36426	-4.05999	-4.39196	-5.033	-6.47914
TGME49_313910	RNA recognition motif 2 protein	TGME49_313910-2	-3.66885	-4.55211	-4.43208	-5.13038	-3.41233	-4.5231	-4.78048	-4.90292	-5.78613
TGME49_273100	3'-5' exonuclease domain-containing protein	TGME49_273100-1	-0.367342	-0.893916	0.299142	-0.328691	-0.671241	-0.683791	0.116468	0.320323	0.32098
TGME49_304730	Mob1/phocein family protein	TGME49_304730-2	1.97259	2.02403	1.85469	1.75712	1.96091	1.92764	1.91232	1.52519	1.6123
TGME49_231970	pre-mRNA processing splicing factor PRP8 (PRP8)	TGME49_231970-5	-4.81796	-6.41265	-4.8374	-5.13776	-4.0407	-4.89059	-5.97042	-5.0005	-5.25025
TGME49_123456	mNeonGreen reporter	TGME49_123456-1	1.55041	1.58986	-2.91032	-2.1757	1.7824	1.8849	1.77351	1.4045	1.15824
TGME49_226250	DEAD (Asp-Glu-Ala-Asp) box polypeptide DDX3X (DDX3X)	TGME49_226250-2	-2.27559	-2.59189	-2.80091	-3.18374	-2.12621	-2.64261	-3.22344	-3.33953	-4.08823
TGME49_273100	3'-5' exonuclease domain-containing protein	TGME49_273100-2	-2.25365	-2.55678	-1.79985	-2.23162	-1.85612	-2.34539	-2.13422	-2.03389	-2.20873
TGME49_211420	RNA recognition motif-containing protein	TGME49_211420-3	-3.96685	-3.90474	-4.25233	-3.97778	-2.50521	-4.15257	-4.89641	-3.74536	-5.51728
TGME49_247460	proliferating cell nuclear antigen PCNA1 (PCNA1)	TGME49_247460-2	-5.98807	-7.10883	-5.92659	-6.15587	-5.63891	-5.98671	-9.43004	-7.11172	-9.70987
TGME49_123456	mNeonGreen reporter	TGME49_123456-3	-1.42101	-1.22918	-6.45123	-6.22108	-1.14118	-1.35148	-1.17332	-2.21346	-1.69234
TGME49_286440	malic enzyme	TGME49_286440-4	-5.12089	-5.24165	-5.61195	-5.96676	-4.5873	-6.7976	-5.08893	-7.39654	-7.52076
TGME49_123456	mNeonGreen reporter	TGME49_123456-2	1.33617	1.24071	-1.86065	-1.23291	1.44769	1.39856	1.51844	1.61448	1.40192
TGME49_216400	meiotic recombination protein DMC1 family protein	TGME49_216400-3	-0.500901	-0.346399	-1.03149	-1.1041	-0.297927	-0.608618	-0.638862	-0.508072	-0.904141
TGME49_217540	RNA recognition motif-containing protein	TGME49_217540-1	3.03251	3.09457	3.18344	3.15827	2.54141	2.75209	2.95196	3.01352	3.05
TGME49_305460	methionine aminopeptidase 2, putative	TGME49_305460-2	-2.33082	-2.48857	-2.40684	-3.52627	-1.91514	-3.0259	-3.01767	-2.90026	-3.49014
TGME49_319850	splicing factor U2AF family SnRNP auxilary factor large subunit, RRM domain-containing protein	TGME49_319850-5	-5.57311	-6.34023	-4.6096	-6.5889	-5.24597	-5.89618	-6.06721	-5.50913	-6.59858
TGME49_278060	Mre11 DNA-binding domain-containing protein	TGME49_278060-2	-0.125347	-0.271865	-0.681696	0.348154	0.56076	0.248134	0.00530227	-0.454464	-1.26265
TGME49_290930	Mnd1 family protein	TGME49_290930-3	2.97817	2.8824	3.00572	3.01747	2.61444	2.95	3.00894	2.80634	2.77578
TGME49_286440	malic enzyme	TGME49_286440-5	-5.25998	-6.38073	-5.488	-8.42778	-4.91081	-6.25861	-6.96498	-8.70555	-7.2448
TGME49_205180	RNA recognition motif-containing protein	TGME49_205180-4	-3.53491	-4.4212	-3.89104	-4.88328	-3.55272	-4.29908	-4.00544	-3.49809	-4.70031
TGME49_292220	PCI domain-containing protein	TGME49_292220-3	-1.70521	-1.77047	-1.86869	-2.13605	-0.911731	-1.74449	-1.44682	-1.4642	-2.22178
TGME49_249370	translation initiation factor SUI1, putative	TGME49_249370-2	-0.276907	-0.4793	-0.687752	-0.542493	-0.27331	-0.545595	-0.996769	-1.05731	-1.61136
TGME49_219700	DNA replication licensing factor MCM4, putative	TGME49_219700-4	-1.18875	-1.68537	-1.3005	-1.81034	-2.73032	-2.74286	-2.43311	-2.79518	-2.56094
TGME49_316110	ribosomal protein RPS15 (RPS15)	TGME49_316110-2	-5.53882	-5.07462	-5.08433	-4.60042	-4.54289	-5.21553	-5.21735	-5.37297	-5.09863
TGME49_263820	DEAD/DEAH box helicase domain-containing protein	TGME49_263820-1	1.96768	1.77643	2.08091	1.97142	1.78089	1.85916	1.86651	1.66325	1.69458
TGME49_257990	heat shock protein 101, putative	TGME49_257990-5	0.767318	1.04308	0.541475	0.793237	0.621661	0.850943	0.676426	1.10933	1.02369
TGME49_255635	hypothetical protein	TGME49_255635-1	-5.09163	-4.79735	-5.16765	-5.10743	-4.46493	-5.3533	-5.64463	-6.3852	-8.66142
TGME49_316510	hypothetical protein	TGME49_316510-5	-0.942654	-1.41335	-1.1103	-0.856697	-0.229795	-0.90026	-0.944372	-1.16981	-1.55467
TGME49_224630	zinc finger (CCCH type) motif-containing protein	TGME49_224630-4	0.666374	0.859086	1.38196	0.764594	0.804483	0.84328	0.887817	0.683295	0.145317
TGME49_260600	Pumilio-family RNA binding repeat-containing protein	TGME49_260600-1	-2.42714	-2.63279	-2.32866	-3.31483	-1.74485	-3.10385	-2.7431	-2.15651	-2.87355
TGME49_311070	hypothetical protein	TGME49_311070-2	-1.4479	-1.25092	-1.24874	-1.31483	-1.17484	-1.54663	-1.90975	-2.06536	-2.51889
TGME49_227960	PCI domain-containing protein	TGME49_227960-5	-3.89118	-3.78061	-3.73587	-3.13133	-4.50263	-5.28409	-5.38277	-5.21646	-8.6626
TGME49_253790	zinc finger (CCCH type) motif-containing protein	TGME49_253790-5	1.41128	1.40205	1.40345	1.47712	0.137257	0.274487	0.538825	0.672719	1.09599
TGME49_217620	hypothetical protein	TGME49_217620-4	-3.68837	-4.48719	-2.27253	-3.14192	-5.4767	-4.19515	-3.56894	-2.45446	-2.84877
TGME49_259250	ATP-dependent DNA helicase, RecQ family protein	TGME49_259250-5	1.16479	1.26429	1.16395	1.43621	1.04808	0.926516	0.889758	0.936702	0.48247
TGME49_227360	ribosomal protein RPL3 (RPL3)	TGME49_227360-4	-6.60383	-7.46156	-5.19443	-6.77163	-5.39217	-7.60247	-6.57187	-8.04941	-9.17363
TGME49_311440	SAG-related sequence SRS50 (SRS50)	TGME49_311440-2	2.94717	2.94324	2.90852	2.96379	2.63476	2.75994	2.82518	3.03096	2.85428
TGME49_227660	DNA methyltransferase 2, putative	TGME49_227660-2	-1.01656	-0.89999	-1.20514	-0.954484	-1.10863	-1.30232	-1.09372	-1.01813	-1.51037
TGME49_237090	AP2 domain transcription factor AP2X-5 (AP2X5)	TGME49_237090-2	-4.71986	-5.32604	-3.79588	-6.05116	-3.45757	-4.50348	-4.49525	-3.79288	-5.07464
TGME49_245570	origin recognition complex subunit 2 protein	TGME49_245570-5	-2.37991	-2.41451	-2.12957	-2.28237	-1.88683	-2.28457	-2.26179	-2.04211	-3.25782
TGME49_244680	hypothetical protein	TGME49_244680-5	-1.39731	-1.99806	-2.9918	-3.06421	-0.58265	-2.27837	-2.42084	-4.00095	-4.28563
TGME49_309590	rhoptry protein ROP1 (ROP1)	TGME49_309590-4	2.48772	2.59048	2.35723	2.65395	2.23722	2.54786	2.52635	2.54482	2.68167
TGME49_224130	hypothetical protein	TGME49_224130-5	0.473076	0.495487	0.515636	0.517934	0.882272	0.687101	0.410217	-0.177963	-0.63606
TGME49_266110	DEAD/DEAH box helicase domain-containing protein	TGME49_266110-1	-2.56269	-2.84783	-3.16922	-3.47673	-2.37339	-3.45441	-3.26769	-4.53878	-6.24796
TGME49_227960	PCI domain-containing protein	TGME49_227960-4	-5.61622	-5.73697	-4.32967	-7.68448	-5.51147	-6.29292	-7.06968	-7.54722	-9.67144
TGME49_261580	histone H2AX	TGME49_261580-3	2.34966	2.47225	2.56706	2.43696	2.49508	2.54092	2.61841	2.5639	2.24447
TGME49_221420	Chromosome-associated kinesin KLP1, putative	TGME49_221420-2	1.03954	1.08463	1.01323	1.43847	1.04641	1.45468	1.3163	1.14675	1.20355
TGME49_278240	Zn-finger in Ran binding protein and others domain-containing protein	TGME49_278240-3	-4.01264	-3.81147	-5.08866	-4.44347	-3.29847	-2.88199	-4.39571	-4.72125	-5.2605
TGME49_231970	pre-mRNA processing splicing factor PRP8 (PRP8)	TGME49_231970-2	-2.56416	-2.37457	-2.76047	-3.83149	-2.05775	-2.31994	-2.38597	-2.23012	-3.71891
TGME49_270840	poly(ADP-ribose) polymerase catalytic domain-containing protein	TGME49_270840-5	-0.102284	-0.0365336	-0.121249	-0.0761954	-0.20796	-0.539632	-0.313278	-0.171825	-0.729885
TGME49_219670	zinc finger (CCCH type) motif-containing protein	TGME49_219670-5	-0.0956194	-0.157366	0.184863	-0.00601274	-0.15101	-0.275064	-0.48348	-0.277802	-0.411006
TGME49_286440	malic enzyme	TGME49_286440-3	-1.54415	-1.67066	-1.11598	-1.66112	-1.50961	-1.66101	-1.61954	-1.7506	-2.23217
TGME49_266785	zinc finger (CCCH type) motif-containing protein	TGME49_266785-3	1.26512	1.15525	1.337	1.28774	1.47951	0.991102	1.27506	1.1083	0.211265
TGME49_253380	AP2 domain transcription factor AP2III-2 (AP2III2)	TGME49_253380-2	-1.43595	-1.6887	-1.50019	-1.92715	-1.28465	-2.06611	-1.78526	-1.73544	-1.68776
TGME49_209570	suppressor of mitotic defects protein (XPMC2)	TGME49_209570-5	-1.4594	-1.73488	-1.53542	-1.88413	-1.62258	-2.55932	-2.35588	-2.48841	-1.9752
TGME49_267470	cold-shock DNA-binding domain-containing protein	TGME49_267470-2	1.56512	1.41258	1.59365	1.43148	2.06371	1.75687	1.93215	2.06264	1.58995
TGME49_262620	RNA recognition motif-containing protein	TGME49_262620-1	-2.43429	-2.79606	-3.10641	-2.48235	-2.16818	-2.72397	-2.35861	-2.49284	-3.14993
TGME49_224630	zinc finger (CCCH type) motif-containing protein	TGME49_224630-3	0.521537	0.456483	0.378749	0.0870736	0.666433	0.373115	0.216086	-0.144217	-0.608063
TGME49_266110	DEAD/DEAH box helicase domain-containing protein	TGME49_266110-5	-3.40746	-3.87614	-3.89852	-4.55819	-3.37866	-3.98463	-4.44589	-4.83596	-5.18966
TGME49_217540	RNA recognition motif-containing protein	TGME49_217540-5	1.94121	1.97738	2.49572	2.08183	1.39181	1.77594	2.07271	2.22135	2.2648
TGME49_221420	Chromosome-associated kinesin KLP1, putative	TGME49_221420-1	2.53695	2.66532	2.81128	2.61615	2.3184	2.6345	2.91383	3.12359	3.43532
TGME49_236080	replication factor-a protein 1 (rpa1) subfamily protein	TGME49_236080-2	-2.24501	-2.53427	-2.24362	-2.47965	-1.40732	-2.68158	-2.08279	-1.99979	-2.37303
TGME49_258210	DNA-directed RNA polymerase II RPB2	TGME49_258210-3	-1.55099	-1.72709	-1.08935	-1.14812	-0.812395	-1.57703	-1.3033	-0.951702	-1.30459
TGME49_204472	cyclic nucleotide-binding domain-containing protein	TGME49_204472-1	2.1296	2.12864	2.40304	2.3317	2.22671	2.45068	2.48881	2.36869	2.19774
TGME49_266900	cyclin, N-terminal domain-containing protein	TGME49_266900-1	2.06053	2.03062	2.04166	1.9245	1.91765	2.03301	2.1391	2.2387	2.2133
TGME49_226250	DEAD (Asp-Glu-Ala-Asp) box polypeptide DDX3X (DDX3X)	TGME49_226250-5	-5.36229	-5.04695	-5.06635	-6.29563	-4.02864	-4.5415	-5.41779	-5.66651	-4.83964
TGME49_313725	hypothetical protein	TGME49_313725-2	1.01463	1.3782	1.57326	1.49457	1.60989	1.63238	1.45677	1.21058	0.566887
TGME49_226720	translin family protein	TGME49_226720-4	-3.49444	-4.6152	-3.336	-3.96834	-3.32584	-3.61475	-3.38001	-3.79866	-4.82977
TGME49_253500	hypothetical protein	TGME49_253500-1	1.3005	1.52879	1.56904	1.62011	0.884525	1.20686	1.26834	1.06577	1.12085
TGME49_293710	Zn-finger in Ran binding protein and others domain-containing protein	TGME49_293710-3	-0.761325	-0.839927	-1.0417	-0.487836	-0.360421	-0.445828	-0.397357	-0.543731	-0.833657
TGME49_311100	zinc finger (CCCH type) motif-containing protein	TGME49_311100-3	0.28768	0.42133	-1.56851	-1.39353	0.715436	0.0510613	-1.01868	-2.08376	-2.78009
TGME49_321630	RNA recognition motif-containing protein	TGME49_321630-2	-0.4704	-0.524041	-1.29488	-0.943054	-0.395552	-0.850123	-0.953008	-1.70838	-1.67762
TGME49_258680	TATA-box binding protein TBP2 (TBP2)	TGME49_258680-2	-3.93747	-3.81722	-4.47292	-5.24278	-2.79292	-5.26626	-4.90551	-5.7132	-5.47484
TGME49_214190	SAG-related sequence SRS46 (SRS46)	TGME49_214190-3	2.03358	1.99452	1.80981	2.10111	1.82024	1.94325	1.9307	1.58561	1.34202
TGME49_205180	RNA recognition motif-containing protein	TGME49_205180-3	-2.12355	-2.69849	-2.16832	-2.85801	-1.77152	-2.35913	-2.90422	-2.48725	-3.79702
TGME49_241140	DEAD/DEAH box helicase domain-containing protein	TGME49_241140-1	-2.56688	-2.86661	-1.97994	-3.31965	-2.35522	-2.47805	-2.74137	-2.23987	-2.72164
TGME49_311440	SAG-related sequence SRS50 (SRS50)	TGME49_311440-5	1.34215	1.54384	1.37968	1.72616	1.59714	1.65593	1.49799	1.30388	1.10288
TGME49_266900	cyclin, N-terminal domain-containing protein	TGME49_266900-2	-0.112981	-0.466639	-0.456391	-0.34755	-0.515573	-0.92381	-0.85966	-0.740539	-1.40751
TGME49_209770	helicase, putative	TGME49_209770-1	-3.03536	-3.15612	-5.43331	-3.72923	-0.99362	-2.29703	-5.17332	-3.32893	-4.86819
TGME49_271250	hypothetical protein	TGME49_271250-5	1.25337	1.29868	1.11061	1.24638	1.16542	1.26943	1.21657	1.25568	1.03871
TGME49_266110	DEAD/DEAH box helicase domain-containing protein	TGME49_266110-4	-3.73398	-3.95258	-3.40089	-4.11827	-4.13112	-5.43453	-5.46283	-5.54044	-5.52026
TGME49_258530	flagellar associated protein	TGME49_258530-2	0.166268	0.416947	0.250466	0.624803	0.518002	0.789197	0.512137	0.878275	0.313298
TGME49_230080	DEAD/DEAH box helicase domain-containing protein	TGME49_230080-4	-2.72568	-3.43139	-3.27118	-5.74147	-2.77705	-3.76495	-4.54171	-6.01925	-6.14346
TGME49_209570	suppressor of mitotic defects protein (XPMC2)	TGME49_209570-4	1.04393	1.19092	1.18544	1.29976	1.02279	1.23318	1.03646	0.722779	0.581432
TGME49_212980	hypothetical protein	TGME49_212980-2	-5.03126	-4.88898	-4.18128	-6.19906	-4.97159	-5.70796	-5.73626	-5.30691	-7.60105
TGME49_227660	DNA methyltransferase 2, putative	TGME49_227660-1	2.12992	2.07774	2.14371	2.12759	1.88398	2.18607	2.12733	1.98366	1.90047
TGME49_309040	hypothetical protein	TGME49_309040-1	-3.47604	-4.3744	-3.43658	-4.32191	-3.60141	-4.83082	-4.94158	-4.93672	-4.91655
TGME49_273100	3'-5' exonuclease domain-containing protein	TGME49_273100-4	-2.99919	-3.81183	-2.68617	-3.65242	-1.89444	-2.85876	-2.95016	-3.03943	-3.88449
TGME49_271030	AP2 domain transcription factor AP2VIII-6 (AP2VIII6)	TGME49_271030-2	-1.14392	-1.0634	-1.81609	-1.19642	-0.478702	-0.72524	-0.584058	-0.906038	-1.65083
TGME49_255190	myosin C	TGME49_255190-3	2.21737	2.22282	2.34609	2.372	2.45745	2.45725	2.38794	2.33554	1.77528
TGME49_221190	mrna cleavage factor family protein, putative	TGME49_221190-1	-0.149889	-0.119439	-0.00807859	-0.217158	-0.00135881	-0.124316	0.137117	0.377634	0.106622
TGME49_271250	hypothetical protein	TGME49_271250-3	-0.642231	-0.953592	-0.669103	-0.888926	-0.0664095	-0.719759	-1.10861	-1.24418	-1.69032
TGME49_245720	SWI2/SNF2-containing protein	TGME49_245720-3	2.23072	2.16339	2.06794	2.30027	2.34907	2.49105	2.40345	2.33459	1.89828
TGME49_299020	AP2 domain transcription factor AP2III-4 (AP2III4)	TGME49_299020-4	2.20452	2.29369	2.2199	2.28913	2.0465	2.16027	2.25948	2.2106	1.90011
TGME49_279390	proliferation-associated protein 2G4, putative	TGME49_279390-2	-0.983787	-1.03672	-0.927204	-0.815836	-1.22527	-1.54542	-1.31514	-1.45963	-1.97325
TGME49_255635	hypothetical protein	TGME49_255635-4	-3.50992	-3.9651	-3.56946	-3.47681	-3.81047	-4.30764	-4.06292	-4.07652	-4.8788
TGME49_313725	hypothetical protein	TGME49_313725-4	1.23526	1.02744	0.97472	1.07693	1.24793	1.46924	1.26934	1.02005	0.875436
TGME49_258210	DNA-directed RNA polymerase II RPB2	TGME49_258210-1	-4.30178	-5.24565	-4.47509	-4.81323	-3.22136	-4.69469	-5.14952	-4.94899	-6.48824
TGME49_278240	Zn-finger in Ran binding protein and others domain-containing protein	TGME49_278240-2	-1.74585	-1.98445	-1.75283	-1.48279	-2.8143	-2.45113	-2.60495	-3.05007	-2.7354
TGME49_266900	cyclin, N-terminal domain-containing protein	TGME49_266900-5	2.2795	2.29211	2.18842	2.22112	2.49093	2.4859	2.43132	2.17805	2.0203
TGME49_270840	poly(ADP-ribose) polymerase catalytic domain-containing protein	TGME49_270840-1	0.368253	0.263861	0.552522	0.472147	0.777013	0.802376	0.873052	0.849543	0.155613
TGME49_288950	AP2 domain transcription factor AP2IX-4 (AP2IX4)	TGME49_288950-4	3.02579	2.95901	3.1718	3.12785	2.27376	2.79007	3.03005	3.3467	3.64371
TGME49_241140	DEAD/DEAH box helicase domain-containing protein	TGME49_241140-3	-2.45635	-2.60769	-4.10728	-4.29216	-1.61665	-2.14318	-1.94763	-1.93251	-2.32492
TGME49_266785	zinc finger (CCCH type) motif-containing protein	TGME49_266785-5	0.841692	0.756624	0.963149	1.00611	0.717816	0.963095	0.662832	0.624763	0.36497
TGME49_311100	zinc finger (CCCH type) motif-containing protein	TGME49_311100-1	-0.38547	-0.242263	-2.18368	-1.96275	0.228293	-0.800534	-1.73732	-3.3361	-4.08029
TGME49_205180	RNA recognition motif-containing protein	TGME49_205180-2	-5.1888	-6.68806	-6.1579	-7.73511	-6.35564	-5.8655	-7.53534	-7.42792	-6.55214
TGME49_267030	ribonuclease type III Dicer	TGME49_267030-5	0.370541	0.419099	0.54158	0.564445	0.782165	0.652932	0.355933	0.378217	-0.168867
TGME49_314055	splicing factor, putative	TGME49_314055-2	1.21762	1.37059	1.51494	1.2958	1.14054	1.22173	1.0485	0.988848	0.723884
TGME49_264610	RNA recognition motif-containing protein	TGME49_264610-1	-4.75085	-5.45657	-5.53737	-4.37433	-5.38719	-5.13805	-6.88881	-7.04443	-5.4682
TGME49_250330	hypothetical protein	TGME49_250330-5	-0.188076	-0.474841	0.60466	-0.428227	0.598059	0.166246	-0.220241	-0.549883	-2.71157
TGME49_253790	zinc finger (CCCH type) motif-containing protein	TGME49_253790-1	0.686197	0.704076	0.766959	0.825893	0.705627	0.738586	0.627284	0.551015	0.502922
TGME49_282210	AP2 domain transcription factor AP2VIIa-8 (AP2VIIA8)	TGME49_282210-5	1.72816	1.79091	1.935	1.88971	1.95316	1.94494	1.89499	1.7319	1.4487
TGME49_267030	ribonuclease type III Dicer	TGME49_267030-3	1.43248	1.41914	1.46845	1.44466	1.37478	1.60947	1.63459	1.56081	1.34685
TGME49_245570	origin recognition complex subunit 2 protein	TGME49_245570-1	-0.969717	-1.53325	-1.20924	-1.16351	-0.81052	-1.10328	-0.727185	-1.0729	-0.945984
TGME49_209770	helicase, putative	TGME49_209770-2	-5.62149	-6.5496	-4.91991	-7.27472	-4.57333	-5.78362	-6.22696	-6.38257	-6.67671
TGME49_306620	AP2 domain transcription factor AP2IX-9 (AP2IX9)	TGME49_306620-3	-1.69726	-1.8242	-1.5615	-1.85126	-0.942335	-1.72077	-1.69646	-1.36036	-2.44917
TGME49_236080	replication factor-a protein 1 (rpa1) subfamily protein	TGME49_236080-5	-3.99378	-5.25204	-5.94427	-7.45109	-3.65659	-4.32256	-5.42125	-7.57686	-6.11611
TGME49_204130	perforin-like protein PLP1 (PLP1)	TGME49_204130-4	-1.46918	-2.22578	-1.95549	-2.58095	-1.05775	-2.06263	-2.96615	-2.63633	-4.98294
TGME49_236540	RNA recognition motif-containing protein	TGME49_236540-2	-2.07441	-2.42534	-1.93471	-2.71605	-3.00959	-3.26474	-3.14579	-2.58457	-3.25094
TGME49_321430	hypothetical protein	TGME49_321430-1	1.54788	1.45687	1.39051	1.72086	1.6149	1.67309	1.52995	1.75373	1.15712
TGME49_209570	suppressor of mitotic defects protein (XPMC2)	TGME49_209570-1	0.0529122	-0.285648	-0.569535	0.371851	-0.708115	-0.253078	-0.694044	-1.05247	-1.29975
TGME49_283840	GATA zinc finger domain-containing protein	TGME49_283840-5	0.714058	0.621835	0.589195	0.659813	0.649179	0.960418	0.856912	0.480685	0.533746
TGME49_245720	SWI2/SNF2-containing protein	TGME49_245720-4	-2.40447	-1.65451	-6.02481	-2.29216	-1.59417	-2.5666	-2.14424	-3.13384	-3.97426
TGME49_288680	endonuclease IV APN	TGME49_288680-2	-0.963607	-0.971381	-2.14032	-1.91017	-0.776464	-1.29587	-1.03234	-1.1242	-1.26514
TGME49_249370	translation initiation factor SUI1, putative	TGME49_249370-4	-2.83605	-1.88863	-2.2813	-1.26108	-2.33066	-1.9751	-2.11443	-1.89153	-2.18013
TGME49_211720	AP2 domain transcription factor AP2IV-5 (AP2IV5)	TGME49_211720-5	-1.33559	-1.21631	-1.34167	-1.64288	-0.870472	-1.53416	-1.89337	-2.04898	-2.89902
TGME49_267460	AP2 domain transcription factor AP2IX-1 (AP2IX1)	TGME49_267460-4	1.33511	1.49136	1.52404	1.55203	1.48896	1.63464	1.6756	1.59609	1.61056
TGME49_278240	Zn-finger in Ran binding protein and others domain-containing protein	TGME49_278240-4	0.0447431	0.125381	0.171722	0.435183	-0.0813077	-0.22712	-0.226409	-0.216408	-0.564371
TGME49_243920	DNA replication licensing factor MCM5, putative	TGME49_243920-3	-1.93282	-2.44759	-2.04559	-1.96229	-1.58282	-2.38325	-2.19137	-2.18944	-2.87885
TGME49_263820	DEAD/DEAH box helicase domain-containing protein	TGME49_263820-4	-1.78538	-1.92078	-1.72257	-1.53951	-1.89929	-2.66518	-2.76806	-3.23461	-3.61821
TGME49_299020	AP2 domain transcription factor AP2III-4 (AP2III4)	TGME49_299020-3	-0.49998	-0.432206	-0.829203	-0.684835	-0.292431	-0.439719	-0.524598	-1.28454	-1.52721
TGME49_236540	RNA recognition motif-containing protein	TGME49_236540-5	-3.05744	-3.73762	-3.94081	-4.01023	-1.79515	-3.14918	-3.30927	-3.08155	-3.41222
TGME49_230080	DEAD/DEAH box helicase domain-containing protein	TGME49_230080-5	-0.291288	-0.0979341	-0.192392	-0.0899505	0.224803	-0.122998	-0.081753	-0.344689	-0.457522
TGME49_227360	ribosomal protein RPL3 (RPL3)	TGME49_227360-2	-2.60221	-2.82048	-2.65949	-3.1205	-1.96845	-2.21437	-1.34382	-0.843692	-1.30333
TGME49_304730	Mob1/phocein family protein	TGME49_304730-5	2.0117	2.02469	2.10546	2.21905	1.78633	1.94681	2.05281	2.01799	1.85905
TGME49_279390	proliferation-associated protein 2G4, putative	TGME49_279390-1	-1.93366	-2.11454	-1.19394	-1.86286	-1.42382	-1.91219	-2.07346	-1.47726	-2.1889
TGME49_319530	splicing factor SF2 (SF2)	TGME49_319530-1	0.760182	0.741166	0.800275	0.28261	0.919227	0.885507	0.730926	0.317446	-0.206843
TGME49_258680	TATA-box binding protein TBP2 (TBP2)	TGME49_258680-1	-5.42074	-7.74313	-5.26543	-7.79017	-6.14767	-5.71411	-6.91233	-6.26059	-7.02224
TGME49_224630	zinc finger (CCCH type) motif-containing protein	TGME49_224630-1	-0.0837059	-0.141491	-0.0185162	-0.0635533	-0.113263	-0.200255	-0.482034	-0.428308	-1.20108
TGME49_224630	zinc finger (CCCH type) motif-containing protein	TGME49_224630-5	0.750689	0.655754	0.842059	0.733874	0.248006	-0.0661275	-0.107643	-0.181128	-0.490675
TGME49_282210	AP2 domain transcription factor AP2VIIa-8 (AP2VIIA8)	TGME49_282210-2	2.51124	2.59843	2.83769	2.81877	2.4462	2.66222	2.7594	2.61823	2.46009
TGME49_251620	flap structure-specific endonuclease 1, putative	TGME49_251620-2	-2.47356	-2.73992	-3.30591	-4.03728	-2.00851	-2.57689	-2.79267	-2.62047	-3.45838
TGME49_268290	DEAD/DEAH box helicase domain-containing protein	TGME49_268290-5	-0.738573	-0.903571	-0.525967	-0.700326	-0.658614	-0.668662	-0.590387	-0.189606	-0.678128
TGME49_311440	SAG-related sequence SRS50 (SRS50)	TGME49_311440-3	1.40257	1.42892	1.32378	1.55762	1.43274	1.47805	1.30136	0.933761	0.871434
TGME49_316110	ribosomal protein RPS15 (RPS15)	TGME49_316110-4	0.177796	0.139328	0.468174	0.104819	0.0947173	-0.215116	0.0296064	0.0882412	-0.194458
TGME49_310060	small nuclease	TGME49_310060-2	0.652224	0.534923	0.521225	0.658646	1.00729	0.816275	0.524172	0.0652496	-0.402993
TGME49_256030	hypothetical protein	TGME49_256030-1	-6.43834	-7.04453	-5.32172	-9.24357	-4.71211	-9.07441	-6.62877	-7.04742	-8.49356
TGME49_217620	hypothetical protein	TGME49_217620-1	-1.4614	-1.15201	-1.10728	-1.21892	-2.39333	-1.87507	-1.91183	-3.83298	-3.42114
TGME49_214270	translation initiation factor IF-2, putative	TGME49_214270-1	-3.2795	-3.73974	-3.18043	-3.27221	-3.11514	-3.41855	-2.9538	-2.33497	-3.25274
TGME49_258530	flagellar associated protein	TGME49_258530-1	-1.27997	-0.601419	-0.692036	-1.10722	-0.237056	-0.747725	-0.900079	-1.02654	-1.62469
TGME49_310060	small nuclease	TGME49_310060-5	-1.72821	-1.97854	-2.32516	-2.10174	-1.18948	-1.65167	-2.05248	-2.58182	-3.43784
TGME49_268290	DEAD/DEAH box helicase domain-containing protein	TGME49_268290-2	-3.5059	-4.41093	-3.01256	-3.84654	-2.82217	-3.43636	-2.64677	-3.19143	-4.53804
TGME49_273100	3'-5' exonuclease domain-containing protein	TGME49_273100-3	-2.84675	-3.12316	-2.16304	-2.5822	-2.84659	-3.33904	-3.34348	-3.45255	-4.09462
TGME49_247460	proliferating cell nuclear antigen PCNA1 (PCNA1)	TGME49_247460-4	-5.4665	-7.17221	-4.49521	-6.6343	-3.51787	-7.05009	-6.34142	-5.7966	-6.29932
TGME49_211420	RNA recognition motif-containing protein	TGME49_211420-1	-3.83061	-3.93609	-3.44999	-3.53063	-3.54417	-4.33398	-4.26577	-4.78092	-5.10949
TGME49_313220	hypothetical protein	TGME49_313220-1	2.40513	2.45064	2.56291	2.43576	2.7048	2.6361	2.4913	2.29066	2.20512
TGME49_316220	mediator complex subunit MED6 (MED6)	TGME49_316220-3	-4.749	-5.71105	-4.41839	-6.21378	-4.10561	-5.60404	-6.68386	-5.71395	-7.2532
TGME49_212980	hypothetical protein	TGME49_212980-5	-4.80955	-8.25223	-5.24814	-7.97735	-4.59788	-7.65618	-6.94751	-8.25512	-8.37934
TGME49_264610	RNA recognition motif-containing protein	TGME49_264610-4	-3.99731	-4.05248	-3.61695	-4.41146	-3.14582	-4.45642	-3.86805	-3.45976	-3.86408
TGME49_217540	RNA recognition motif-containing protein	TGME49_217540-3	-0.12515	-0.34083	-0.0664529	-0.245672	-0.476499	-0.628909	-0.890368	-0.982365	-1.73025
TGME49_292220	PCI domain-containing protein	TGME49_292220-4	-0.882555	-1.15189	-0.772562	-1.30679	-0.383792	-1.06692	-0.499833	-0.345329	-0.921322
TGME49_255190	myosin C	TGME49_255190-1	-0.942746	-0.848907	-0.876321	-2.23114	-1.65165	-1.90443	-2.05374	-1.1796	-1.65174
TGME49_226250	DEAD (Asp-Glu-Ala-Asp) box polypeptide DDX3X (DDX3X)	TGME49_226250-4	-2.35114	-3.93902	-3.58943	-4.29216	-2.40866	-4.77507	-3.62583	-4.70744	-4.98366
TGME49_215150	AP2 domain transcription factor AP2X-9 (AP2X9)	TGME49_215150-4	-0.204059	-0.491372	-0.0908082	-0.0454432	0.192929	-0.459	0.365663	0.624313	0.170016
TGME49_288680	endonuclease IV APN	TGME49_288680-3	3.64114	3.77278	3.85999	3.79527	2.51481	3.31559	3.76598	4.54326	5.19754
TGME49_321630	RNA recognition motif-containing protein	TGME49_321630-3	-0.187882	-0.372296	-0.284811	-0.233832	0.342247	-0.113163	-0.348068	-1.32544	-1.85888
TGME49_283840	GATA zinc finger domain-containing protein	TGME49_283840-1	-0.463766	-0.38038	-0.551373	-0.370938	-0.839373	-0.356721	-0.170691	0.0935411	0.318072
TGME49_244160	transcription initiation factor TFIID complex subunit TAF12 (TAF12)	TGME49_244160-5	-2.48403	-2.75814	-2.91571	-3.0349	-1.95773	-2.98946	-2.95457	-2.74761	-3.51819
TGME49_217540	RNA recognition motif-containing protein	TGME49_217540-2	0.533006	0.672368	0.49325	0.714846	0.167556	0.182071	0.568464	0.409358	0.11062
TGME49_299030	RNA recognition motif 2 protein	TGME49_299030-1	2.83346	2.74072	2.85761	2.6774	1.82336	2.42606	2.95677	3.4159	3.87896
TGME49_318470	AP2 domain transcription factor AP2IV-4 (AP2IV4)	TGME49_318470-3	-1.3443	-1.36056	-1.12161	-1.16999	-1.1669	-1.4248	-1.11631	-1.4213	-1.81117
TGME49_258530	flagellar associated protein	TGME49_258530-5	1.13129	1.27749	1.15367	1.16143	1.4343	1.51189	1.47496	1.57998	1.4211
TGME49_310160	argonaute AGO (AGO)	TGME49_310160-4	-5.69539	-7.13807	-3.92341	-8.01519	-4.80565	-5.37209	-8.13735	-6.14096	-6.68022
TGME49_306620	AP2 domain transcription factor AP2IX-9 (AP2IX9)	TGME49_306620-2	-0.0294931	-0.0607662	-0.0302246	-0.100264	0.247235	-0.0595965	-0.0769627	-0.348241	-0.325377
TGME49_243920	DNA replication licensing factor MCM5, putative	TGME49_243920-1	-3.9216	-3.7469	-4.35271	-5.69085	-3.90633	-4.57231	-4.8381	-5.01925	-5.95082
TGME49_263820	DEAD/DEAH box helicase domain-containing protein	TGME49_263820-3	-0.64821	-0.607716	-0.82898	-0.322501	-0.483685	-0.658902	-0.847498	-0.87839	-1.11185
TGME49_282200	ATPase, AAA family protein	TGME49_282200-5	-0.860413	-0.755373	-0.546957	-1.16572	-0.619244	-0.871019	-0.834422	-0.455841	-1.11425
TGME49_318470	AP2 domain transcription factor AP2IV-4 (AP2IV4)	TGME49_318470-2	-4.28072	-4.60793	-3.9417	-4.65101	-3.70649	-4.60558	-4.43944	-4.08519	-5.24283
TGME49_313910	RNA recognition motif 2 protein	TGME49_313910-4	-1.4816	-1.96143	-1.54544	-1.87026	-1.61342	-1.79302	-1.70292	-1.81546	-2.25455
TGME49_219700	DNA replication licensing factor MCM4, putative	TGME49_219700-5	-1.51581	-1.09533	-1.43876	-1.63336	-1.10345	-1.42572	-1.1749	-1.2137	-1.10185
TGME49_221420	Chromosome-associated kinesin KLP1, putative	TGME49_221420-5	-0.786941	-0.607735	-0.372961	-0.639239	-1.06713	-1.35856	-1.42921	-1.72437	-1.91785
TGME49_260600	Pumilio-family RNA binding repeat-containing protein	TGME49_260600-4	-3.22571	-4.112	-3.01996	-3.65655	-1.76761	-2.8744	-3.61825	-5.69986	-5.23911
TGME49_314055	splicing factor, putative	TGME49_314055-4	-2.48429	-2.38687	-1.25616	-3.30102	-2.93314	-3.25214	-3.74511	-4.52221	-4.09894
TGME49_259250	ATP-dependent DNA helicase, RecQ family protein	TGME49_259250-1	0.908916	0.795316	0.434795	0.708011	0.596626	1.06911	0.880454	0.971735	1.06777
TGME49_270880	RNA recognition motif-containing protein	TGME49_270880-3	-3.99378	-3.6551	-4.0698	-4.83965	-5.19715	-4.34856	-3.50238	-4.53247	-4.07172
TGME49_214190	SAG-related sequence SRS46 (SRS46)	TGME49_214190-5	1.67178	1.67302	1.65418	1.72728	1.48568	1.54318	1.6323	1.38388	1.44223
TGME49_310060	small nuclease	TGME49_310060-1	0.734247	0.684957	0.635894	0.756333	0.889654	0.739565	0.42951	-0.0428998	-0.249075
TGME49_267470	cold-shock DNA-binding domain-containing protein	TGME49_267470-5	2.42125	2.40714	2.39886	2.64435	2.24817	2.40818	2.41938	2.43754	2.14388
TGME49_240590	DNA-directed RNA polymerase II RPB5 (POLR2E)	TGME49_240590-4	-4.50074	-5.52839	-5.6763	-6.2535	-5.611	-6.08434	-8.37567	-5.20935	-6.07053
TGME49_204472	cyclic nucleotide-binding domain-containing protein	TGME49_204472-5	1.34421	1.44528	1.53592	1.43589	1.60279	1.65062	1.58469	1.5968	1.40695
TGME49_273660	AP2 domain transcription factor AP2VIII-3 (AP2VIII3)	TGME49_273660-4	-1.46206	-1.93074	-1.57605	-2.27094	-1.68429	-2.2558	-1.8767	-1.99451	-2.22182
TGME49_218210	Chromosome-associated kinesin KLP1, putative	TGME49_218210-1	1.94342	1.85615	1.82647	1.84919	1.51555	1.71158	1.75283	1.85812	1.69854
TGME49_251620	flap structure-specific endonuclease 1, putative	TGME49_251620-1	-2.18506	-3.05583	-2.45558	-2.80298	-1.63853	-2.50643	-2.27508	-2.14892	-3.2966
TGME49_237425	AP2 domain transcription factor AP2X-6 (AP2X6)	TGME49_237425-2	0.715196	0.730179	0.652058	0.839914	0.688204	0.801741	0.682663	0.790649	0.735212
TGME49_236080	replication factor-a protein 1 (rpa1) subfamily protein	TGME49_236080-3	-2.98617	-3.42885	-3.79915	-4.93158	-1.08148	-2.7884	-4.10621	-3.62439	-4.44048
TGME49_241170	hypothetical protein	TGME49_241170-1	1.60113	1.53919	1.60953	1.66339	2.27917	2.00493	1.29921	0.590888	-0.114468
TGME49_237090	AP2 domain transcription factor AP2X-5 (AP2X5)	TGME49_237090-3	-4.14795	-3.90614	-3.12444	-4.80118	-2.38609	-3.31008	-4.11599	-3.90903	-5.88124
TGME49_240900	AP2 domain transcription factor AP2VI-2 (AP2VI2)	TGME49_240900-2	0.859515	0.8344	0.809201	0.89722	0.73295	1.05226	0.75203	0.455875	-0.174782
TGME49_260570	hypothetical protein	TGME49_260570-3	-3.42172	-2.90003	-2.87802	-2.79226	-3.21006	-2.70109	-3.07489	-3.04494	-4.07294
TGME49_288950	AP2 domain transcription factor AP2IX-4 (AP2IX4)	TGME49_288950-1	-0.444027	-0.231124	-0.373205	-0.512291	-1.13283	-1.78125	-1.19388	-1.10557	-1.16705
TGME49_236540	RNA recognition motif-containing protein	TGME49_236540-3	-2.79316	-3.55232	-3.16941	-2.96096	-3.23357	-3.83619	-3.82374	-3.62492	-4.36295
TGME49_214270	translation initiation factor IF-2, putative	TGME49_214270-4	-3.26291	-3.91972	-4.02699	-4.05987	-2.90923	-3.62767	-3.69661	-4.24454	-4.78379
TGME49_203830	FHA domain-containing protein	TGME49_203830-5	-2.1206	-2.09057	-2.57147	-2.52719	-1.70411	-2.22051	-2.1511	-2.55703	-3.79167
TGME49_218210	Chromosome-associated kinesin KLP1, putative	TGME49_218210-3	0.564903	0.386956	0.38166	0.581288	0.233449	0.268373	0.183165	0.0487379	0.0589641
TGME49_236080	replication factor-a protein 1 (rpa1) subfamily protein	TGME49_236080-4	-1.16089	-1.90968	-1.23691	-2.09423	-2.03669	-2.70267	-2.47942	-2.372	-2.75925
TGME49_237425	AP2 domain transcription factor AP2X-6 (AP2X6)	TGME49_237425-3	-1.67874	-1.51169	-1.46696	-1.38201	-0.646398	-1.3743	-1.2842	-1.42532	-2.31075
TGME49_293710	Zn-finger in Ran binding protein and others domain-containing protein	TGME49_293710-1	-1.98641	-2.33344	-1.88735	-1.63674	-1.46216	-2.19105	-2.29394	-2.4793	-2.72904
TGME49_304730	Mob1/phocein family protein	TGME49_304730-3	-1.37204	-0.802037	-1.88416	-1.79896	-0.863757	-1.23246	-0.634817	-0.368197	-1.52141
TGME49_267470	cold-shock DNA-binding domain-containing protein	TGME49_267470-1	-1.20022	-1.48581	-1.15194	-1.19851	-1.33951	-1.53804	-1.29615	-1.5832	-1.22834
TGME49_215150	AP2 domain transcription factor AP2X-9 (AP2X9)	TGME49_215150-3	-3.47421	-4.11281	-4.35758	-4.90504	-3.40693	-4.17399	-4.0272	-3.93128	-5.37742
TGME49_219700	DNA replication licensing factor MCM4, putative	TGME49_219700-1	-5.33769	-6.72148	-4.64994	-6.15381	-5.25155	-5.69246	-5.68123	-6.26494	-7.71108
TGME49_227660	DNA methyltransferase 2, putative	TGME49_227660-5	1.28094	1.24835	1.42142	1.37891	0.996118	1.46427	1.42337	1.6001	1.36057
TGME49_273660	AP2 domain transcription factor AP2VIII-3 (AP2VIII3)	TGME49_273660-3	-2.25948	-2.67396	-2.24952	-2.74841	-1.34932	-2.27722	-2.72055	-2.89409	-3.29584
TGME49_215150	AP2 domain transcription factor AP2X-9 (AP2X9)	TGME49_215150-2	-3.04432	-4.31192	-2.78914	-4.84439	-4.20189	-4.5053	-4.79663	-6.12217	-4.78695
TGME49_244160	transcription initiation factor TFIID complex subunit TAF12 (TAF12)	TGME49_244160-1	-3.12437	-3.33183	-2.68101	-3.2047	-1.93085	-3.1844	-3.2444	-3.48248	-3.90408
TGME49_241140	DEAD/DEAH box helicase domain-containing protein	TGME49_241140-2	-4.36644	-5.07216	-5.34935	-6.53424	-3.73974	-4.78011	-5.43401	-4.64209	-5.93623
TGME49_255635	hypothetical protein	TGME49_255635-2	-3.1452	-3.64447	-4.86277	-4.57603	-2.7432	-3.13003	-3.15071	-3.74689	-4.92358
TGME49_257990	heat shock protein 101, putative	TGME49_257990-1	1.14577	1.15225	1.3139	0.928532	0.387809	0.755779	0.662675	0.550274	0.769584
TGME49_258680	TATA-box binding protein TBP2 (TBP2)	TGME49_258680-5	-1.51801	-1.91972	-1.56464	-2.2443	-1.90024	-2.31217	-1.95142	-1.27645	-1.16321
TGME49_291930	RNA recognition motif-containing protein	TGME49_291930-2	-2.54872	-2.38568	-2.8629	-1.97564	-1.86062	-1.92881	-2.08612	-2.46801	-2.94511
TGME49_299020	AP2 domain transcription factor AP2III-4 (AP2III4)	TGME49_299020-1	-0.664508	-0.849968	-0.579064	-1.03949	-0.738838	-1.18542	-1.04758	-1.27675	-1.71184
TGME49_209770	helicase, putative	TGME49_209770-4	-2.12231	-2.42506	-2.84888	-2.81618	-1.66553	-2.32124	-2.13374	-2.13295	-2.23753
TGME49_257130	zinc finger (CCCH type) motif-containing protein	TGME49_257130-5	-0.381121	-0.306325	0.0216223	-0.154389	0.0896949	-0.257135	-0.151575	-0.497805	-0.763001
TGME49_292220	PCI domain-containing protein	TGME49_292220-1	-1.9514	-2.16527	-1.55493	-3.16501	-2.60223	-2.90564	-2.31063	-1.93755	-1.567
TGME49_000000	Non-cutting control	TGME49_000000-2	0.896334	1.03147	0.944152	1.14056	1.04688	1.01194	0.941066	0.934275	0.385437
TGME49_205180	RNA recognition motif-containing protein	TGME49_205180-5	-2.60757	-2.68253	-4.7309	-5.82268	-1.83178	-2.55665	-2.26928	-3.43749	-3.87103
TGME49_230160	hypothetical protein	TGME49_230160-1	-1.61622	-0.955614	-0.809595	-0.604109	-0.0826251	-0.538036	-0.911828	-1.38231	-1.65463
TGME49_257130	zinc finger (CCCH type) motif-containing protein	TGME49_257130-1	1.17255	1.2231	0.791217	1.52398	0.733247	0.74115	0.864202	0.724249	0.801414
TGME49_286440	malic enzyme	TGME49_286440-2	-2.14413	-2.74406	-2.20456	-2.30411	-1.58566	-2.58951	-3.08114	-3.00998	-2.68674
TGME49_241140	DEAD/DEAH box helicase domain-containing protein	TGME49_241140-4	-2.3443	-2.73216	-1.74989	-2.25246	-2.79053	-3.92282	-3.46208	-4.36977	-3.88393
TGME49_203540	RNA binding protein, putative	TGME49_203540-4	-2.64448	-3.25066	-3.39035	-3.71274	-1.91824	-2.64311	-3.15683	-3.72748	-3.93416
TGME49_262620	RNA recognition motif-containing protein	TGME49_262620-2	-1.88336	-2.55075	-2.17439	-2.72923	-2.30174	-2.85451	-2.96687	-2.76259	-3.42567
TGME49_306380	U1 zinc finger protein	TGME49_306380-2	-1.33082	-1.911	-1.04751	-1.48412	-0.629567	-1.46695	-1.40465	-1.41139	-2.23076
TGME49_255635	hypothetical protein	TGME49_255635-3	0.0959349	-0.617581	-0.720944	-0.70025	0.0202521	-0.341258	0.431828	0.524475	0.281464
TGME49_214270	translation initiation factor IF-2, putative	TGME49_214270-3	-4.1161	-5.76042	-4.62822	-4.86104	-3.8035	-4.50901	-5.3853	-5.13882	-6.5656

## Sheet: L2_gRNA_analysis
ID	annot	gRNA	Bulk_BZ_10d	Bulk_BZ_7d	Sorted_10d_BZ	Sorted_7d_BZ	TZ_p4	TZ_p5	TZ_p6	TZ_p7	TZ_p8
TGME49_223668	LYAR-type C2HC zinc finger protein	TGME49_223668-2	1.99098	1.83589	2.1971	2.18476	2.03225	2.02287	2.04681	1.8953	1.73061
TGME49_224050	AP2 domain transcription factor AP2X-4 (AP2X4)	TGME49_224050-3	-5.65724	-4.14314	-8.80825	-7.27621	-6.3091	-6.01838	-5.48508	-7.49061	-9.30798
TGME49_311450	zinc finger, c2h2 type domain-containing protein	TGME49_311450-1	-6.11577	-7.28617	-6.04439	-6.51235	-3.2822	-3.99149	-4.61019	-4.46371	-5.54412
TGME49_280460	AP2 domain transcription factor AP2VIIa-2 (AP2VIIA2)	TGME49_280460-3	-1.99637	-1.69678	-2.65781	-2.52027	-1.04159	-1.75044	-2.35858	-3.45456	-4.73166
TGME49_224230	AP2 domain transcription factor AP2X-3 (AP2X3)	TGME49_224230-2	-7.76479	-8.19822	-7.95644	-8.16137	-4.72032	-8.12593	-8.10721	-7.6388	-8.30417
TGME49_290630	AP2 domain transcription factor AP2IX-7 (AP2IX7)	TGME49_290630-3	-3.73286	-2.90553	-7.33051	-6.85736	-2.1287	-2.96394	-3.41088	-3.50952	-3.75985
TGME49_217700	AP2 domain transcription factor AP2XII-2 (AP2XII2)	TGME49_217700-4	-1.02578	-0.0537975	-1.52409	-1.91805	-1.14358	-1.20004	-1.68757	-2.11453	-2.16323
TGME49_202900	zinc finger (CCCH type) motif-containing protein	TGME49_202900-1	-8.6551	-9.24053	-8.99875	-6.72975	-5.4996	-7.43128	-7.41255	-7.68111	-9.49849
TGME49_314860	zinc knuckle domain-containing protein	TGME49_314860-5	-3.18546	-5.00137	-4.47948	-2.91388	-2.47384	-3.13651	-3.39578	-3.37893	-4.25932
TGME49_305220	C-Myc-binding family protein	TGME49_305220-3	0.846582	1.02484	1.1011	1.25203	0.517596	0.80145	1.09041	1.4331	1.52886
TGME49_219828	HMG (high mobility group) box domain-containing protein	TGME49_219828-4	-0.792298	-0.0669874	0.1472	-0.0818041	-0.722084	-0.452662	-0.34553	-0.141874	-0.038986
TGME49_221910	AN1 family Zinc finger domain-containing protein	TGME49_221910-5	-2.00008	-1.90805	-2.31726	-2.65969	-1.71239	-2.40561	-2.50425	-2.59475	-2.71349
TGME49_203050	AP2 domain transcription factor AP2VIIa-6 (AP2VIIA6)	TGME49_203050-3	0.731152	0.60897	0.654465	0.865345	0.385627	0.184001	0.225237	-0.0762729	-0.165278
TGME49_201200	zinc finger (CCCH type) motif-containing protein	TGME49_201200-2	-9.52242	-10.1079	-8.12911	-6.919	-4.3973	-6.56163	-6.69491	-7.54844	-9.21381
TGME49_210408	HMG (high mobility group) box domain-containing protein	TGME49_210408-4	-4.82198	-10.1079	-5.32176	-6.74908	-2.58557	-4.36	-7.05748	-9.54844	-10.3658
TGME49_216220	AP2 domain transcription factor AP2XI-5 (AP2XI5)	TGME49_216220-2	-5.73028	-9.77515	-9.53337	-5.88585	-4.86429	-5.09142	-4.94717	-5.51529	-6.71117
TGME49_311440	SAG-related sequence SRS50 (SRS50)	TGME49_311440-4	0.232616	0.207847	0.159512	0.357861	0.262913	0.365186	0.417076	0.274047	-0.0229856
TGME49_287980	FHA domain-containing protein	TGME49_287980-4	0.159672	0.0399934	0.277834	0.340976	-0.14494	-0.066188	0.261342	0.21449	0.0494417
TGME49_206650	zinc finger, c2h2 type domain-containing protein	TGME49_206650-5	-5.82335	-4.31819	-5.59997	-5.99754	-3.05642	-3.34319	-3.89275	-3.48013	-4.57614
TGME49_309590	rhoptry protein ROP1 (ROP1)	TGME49_309590-1	1.70005	1.54916	1.7365	1.31769	1.26199	1.2932	1.49189	1.73076	1.21959
TGME49_315760	AP2 domain transcription factor AP2XI-4 (AP2XI4)	TGME49_315760-2	-1.92661	-1.47178	-1.6656	-1.74476	-0.719905	-1.32137	-2.00209	-2.28535	-3.40401
TGME49_256820	zinc finger (CCCH type) motif-containing protein	TGME49_256820-3	-8.31217	-8.89761	-8.50382	-6.38682	-4.21807	-4.58585	-5.06962	-5.75322	-6.1962
TGME49_227360	ribosomal protein RPL3 (RPL3)	TGME49_227360-1	-9.92936	-4.59608	-10.121	-4.96448	-3.9589	-8.55354	-10.2718	-9.95538	-7.29882
TGME49_204130	perforin-like protein PLP1 (PLP1)	TGME49_204130-3	-4.7652	-4.0943	-4.69382	-2.1	-2.26867	-2.80441	-4.10762	-4.79122	-8.19355
TGME49_215895	AP2 domain-containing protein	TGME49_215895-2	2.98318	2.92401	2.73344	2.56711	2.74578	2.84007	2.96855	2.8264	2.96848
TGME49_262780	FHA domain-containing protein	TGME49_262780-5	-5.21947	-9.97483	-9.58105	-6.08553	-4.35943	-5.16557	-5.56188	-6.24548	-6.49582
TGME49_315760	AP2 domain transcription factor AP2XI-4 (AP2XI4)	TGME49_315760-1	-2.7523	-2.05715	-3.96862	-2.41681	-2.25705	-2.28184	-3.65543	-3.53167	-4.1564
TGME49_321450	Myb family DNA-binding domain-containing protein	TGME49_321450-2	-5.63776	-3.33423	-8.41438	-5.6193	-3.65219	-5.41394	-5.56514	-6.24874	-6.91411
TGME49_226560	zinc finger (CCCH type) motif-containing protein	TGME49_226560-1	-6.85274	-7.28617	-8.19639	-6.24932	-3.88989	-4.89195	-5.87323	-4.55682	-7.54412
TGME49_223668	LYAR-type C2HC zinc finger protein	TGME49_223668-1	-0.543993	0.0539005	-0.21709	-0.242117	-0.0235805	-0.137529	-0.371132	-0.0829045	-0.376992
TGME49_208020	AP2 domain transcription factor AP2Ib-1 (AP2IB1)	TGME49_208020-1	-0.221267	-0.115627	0.695489	0.0856574	0.137135	-0.128056	-0.347567	-0.515905	-1.25515
TGME49_255220	AP2 domain transcription factor AP2VIIb-3 (AP2VIIB3)	TGME49_255220-1	-0.446131	-0.790754	-0.786397	-0.790241	-0.0284462	-0.555731	-1.15603	-1.18264	-3.0559
TGME49_252370	AP2 domain transcription factor AP2III-1 (AP2III1)	TGME49_252370-3	-4.52346	-9.63246	-9.23867	-7.4436	-4.08417	-5.50127	-7.80447	-7.07303	-9.7384
TGME49_240590	DNA-directed RNA polymerase II RPB5 (POLR2E)	TGME49_240590-1	-5.26545	-3.56138	-9.36399	-3.21136	-3.82044	-4.40419	-4.60786	-4.55449	-5.27876
TGME49_258210	DNA-directed RNA polymerase II RPB2	TGME49_258210-4	-3.10709	-4.32293	-4.14004	-3.07195	-2.37786	-2.29458	-2.8534	-2.38944	-3.90281
TGME49_247730	AP2 domain transcription factor AP2XII-5 (AP2XII5)	TGME49_247730-4	-0.556785	-0.302907	-0.460897	0.160927	0.751952	0.27008	-0.601572	-1.16467	-1.87704
TGME49_271200	AP2 domain transcription factor AP2VIII-5 (AP2VIII5)	TGME49_271200-2	-2.22047	-2.56568	-1.12439	-1.78211	-0.984919	-1.50566	-2.15763	-2.59796	-2.44888
TGME49_240590	DNA-directed RNA polymerase II RPB5 (POLR2E)	TGME49_240590-5	-9.17931	-9.76475	-5.2835	-4.0213	-4.90834	-7.21852	-7.93677	-9.35733	-9.8707
TGME49_227900	AP2 domain transcription factor AP2X-1 (AP2X1)	TGME49_227900-4	-7.17311	-7.19151	-7.36477	-7.15465	-3.32956	-4.87129	-5.1936	-5.78409	-7.44946
TGME49_219120	zinc finger (CCCH type) motif-containing protein	TGME49_219120-5	-0.557763	-0.646586	-0.868501	-1.07679	-0.587719	-0.783366	-0.869612	-0.927493	-0.758874
TGME49_224230	AP2 domain transcription factor AP2X-3 (AP2X3)	TGME49_224230-4	-10.8193	-11.4047	-7.10403	-6.40849	-4.89118	-6.85848	-7.57672	-7.52335	-8.05122
TGME49_282220	AP2 domain transcription factor AP2VIIa-9 (AP2VIIA9)	TGME49_282220-2	-9.21545	-8.49688	-9.2551	-7.87506	-3.51563	-4.72415	-5.70543	-6.5045	-6.94748
TGME49_309200	zinc finger (CCCH type) motif-containing protein	TGME49_309200-1	1.93643	1.76068	1.83468	1.68955	1.063	1.40007	1.66288	2.05587	2.48202
TGME49_282220	AP2 domain transcription factor AP2VIIa-9 (AP2VIIA9)	TGME49_282220-1	-4.7226	-9.8316	-3.97838	-6.47282	-4.24936	-4.08374	-6.26665	-5.18471	-6.61562
TGME49_318610	AP2 domain transcription factor AP2IV-3 (AP2IV3)	TGME49_318610-1	0.998907	1.47302	1.02937	1.33021	1.03191	0.996616	0.913609	0.770374	0.75852
TGME49_221980	U1 zinc finger protein	TGME49_221980-1	-0.846292	-1.16696	-1.73253	-1.17416	-0.266986	-0.810096	-1.05976	-1.16377	-1.90276
TGME49_227900	AP2 domain transcription factor AP2X-1 (AP2X1)	TGME49_227900-2	-9.33132	-3.7301	-9.52297	-5.99093	-3.85389	-5.84001	-6.0623	-5.62036	-7.54877
TGME49_203050	AP2 domain transcription factor AP2VIIa-6 (AP2VIIA6)	TGME49_203050-2	1.38707	1.46232	1.53109	1.4366	1.11706	1.14324	1.28584	1.32787	1.10733
TGME49_200385	Myb family DNA-binding domain-containing protein	TGME49_200385-3	3.17702	3.2439	-2.69772	-2.33074	2.3628	2.92263	3.20474	3.3709	3.54838
TGME49_262780	FHA domain-containing protein	TGME49_262780-1	-6.67406	-10.2774	-9.03564	-7.6556	-5.51856	-5.74569	-6.09894	-7.54807	-8.95041
TGME49_311450	zinc finger, c2h2 type domain-containing protein	TGME49_311450-4	-10.7523	-11.1857	-7.98458	-11.1489	-5.22239	-7.50199	-9.9427	-10.7783	-7.83223
TGME49_272710	AP2 domain transcription factor AP2VIII-4 (AP2VIII4)	TGME49_272710-1	-0.894563	-0.801154	-0.615626	-0.756047	-0.06464	-0.723354	-1.63752	-1.48776	-3.34831
TGME49_263720	HMG (high mobility group) box domain-containing protein	TGME49_263720-2	0.829922	0.703194	1.08368	0.735077	0.3053	0.412445	0.0785943	0.140091	-0.00326987
TGME49_227900	AP2 domain transcription factor AP2X-1 (AP2X1)	TGME49_227900-1	-6.27262	-7.55405	-4.50491	-3.53534	-3.28704	-3.73759	-4.35869	-4.61057	-5.13393
TGME49_287980	FHA domain-containing protein	TGME49_287980-3	-2.53011	-2.18775	-2.18119	-1.9938	-1.07323	-2.04082	-2.93964	-3.31511	-7.26588
TGME49_290180	AP2 domain transcription factor AP2IX-6 (AP2IX6)	TGME49_290180-2	-4.31271	-6.03155	-5.61984	-3.12433	-2.63526	-2.29392	-2.70213	-2.49484	-3.32371
TGME49_219120	zinc finger (CCCH type) motif-containing protein	TGME49_219120-2	-0.438221	-0.638328	-0.394128	-0.665822	0.0352159	-0.209663	-0.177765	-0.116921	-0.664236
TGME49_280470	AP2 domain transcription factor AP2VIIa-1 (AP2VIIA1)	TGME49_280470-2	2.24353	2.29591	2.47302	2.49361	2.17428	2.2655	2.12164	2.13391	2.38558
TGME49_271200	AP2 domain transcription factor AP2VIII-5 (AP2VIII5)	TGME49_271200-1	1.64952	1.59422	1.5808	1.52673	1.67881	1.71922	1.98377	1.96277	2.2937
TGME49_250800	AP2 domain transcription factor AP2XII-8 (AP2XII8)	TGME49_250800-4	-5.60778	-7.91568	-3.6739	-6.65644	-4.3674	-5.25843	-6.0877	-5.28587	-7.7586
TGME49_000000	Non-cutting control	TGME49_000000-5	0.311493	0.232749	0.242887	0.252028	-0.236244	-0.0721595	0.173541	0.343852	0.169261
TGME49_247700	AP2 domain transcription factor AP2XII-4 (AP2XII4)	TGME49_247700-3	-9.6962	-10.1296	-6.73585	-8.94078	-4.8862	-6.09798	-8.88662	-8.57021	-8.23559
TGME49_255190	myosin C	TGME49_255190-5	-0.119311	0.00803508	-0.0999757	0.265815	-0.174055	0.261052	0.0573829	-0.219125	-1.38999
TGME49_264120	Myb family DNA-binding domain-containing protein	TGME49_264120-2	-7.52911	-7.54751	-9.30573	-6.18872	-3.95858	-4.22729	-5.75605	-5.43965	-6.63553
TGME49_233120	AP2 domain transcription factor AP2VIII-2 (AP2VIII2)	TGME49_233120-4	-8.30793	-8.89337	-8.65159	-8.70451	-6.15243	-5.86172	-7.65035	-8.48595	-9.15132
TGME49_316110	ribosomal protein RPS15 (RPS15)	TGME49_316110-3	-3.55048	-4.64687	-3.46649	-3.69248	-3.07136	-3.83761	-3.81889	-3.98311	-4.40232
TGME49_291860	HORMA domain-containing protein	TGME49_291860-2	2.97096	2.839	3.13376	3.17768	2.76888	2.97017	3.10864	3.02548	3.14606
TGME49_201200	zinc finger (CCCH type) motif-containing protein	TGME49_201200-1	-6.66733	-8.97523	-10.3184	-5.61645	-5.3863	-5.5337	-6.88421	-7.56781	-8.01079
TGME49_201790	FHA domain-containing protein	TGME49_201790-1	-6.28009	-7.71352	-7.47174	-5.76977	-4.38762	-4.59683	-5.81515	-5.98417	-10.1235
TGME49_253500	hypothetical protein	TGME49_253500-5	1.7225	1.72121	1.91546	1.8606	1.8924	1.76808	1.81829	1.7476	1.81047
TGME49_263720	HMG (high mobility group) box domain-containing protein	TGME49_263720-4	1.65635	1.31657	1.72252	1.56108	1.32054	1.75609	1.75138	1.78346	1.96216
TGME49_206650	zinc finger, c2h2 type domain-containing protein	TGME49_206650-4	-0.919945	-0.541549	-1.52663	-0.757935	-1.11808	-0.793419	-0.915558	-0.46952	-0.721263
TGME49_291860	HORMA domain-containing protein	TGME49_291860-1	-0.533798	-1.25835	-1.05246	-0.840529	-0.541721	-0.611765	-0.571773	-0.680609	-1.15728
TGME49_262780	FHA domain-containing protein	TGME49_262780-4	-4.79336	-3.00073	-4.17766	-3.78784	-3.67263	-3.87439	-3.83461	-4.04177	-3.38521
TGME49_213400	zinc finger (CCCH type) motif-containing protein	TGME49_213400-3	-0.209649	-1.05495	-1.11208	-0.330041	-0.355094	-0.434727	-0.23713	-0.25803	-0.591205
TGME49_246660	AP2 domain transcription factor AP2XII-3 (AP2XII3)	TGME49_246660-1	-1.8579	-2.29133	-2.04955	-2.25448	-2.13536	-2.21904	-2.20032	-1.88391	-2.54928
TGME49_256820	zinc finger (CCCH type) motif-containing protein	TGME49_256820-1	-8.0432	-9.47663	-4.19046	-7.85482	-5.22474	-6.23441	-6.38562	-6.26186	-9.73458
TGME49_203050	AP2 domain transcription factor AP2VIIa-6 (AP2VIIA6)	TGME49_203050-1	1.79991	1.86892	2.18346	2.20377	1.46736	1.76561	1.82834	1.93824	1.63868
TGME49_218960	AP2 domain transcription factor AP2XII-1 (AP2XII1)	TGME49_218960-3	-9.84983	-10.2833	-5.80201	-10.2464	-5.12729	-8.474	-9.04024	-9.87584	-10.5412
TGME49_213660	zinc finger (CCCH type) motif-containing protein	TGME49_213660-3	-0.800237	-0.908633	-0.70643	-0.728317	-0.549408	-0.302552	-0.0859838	0.282887	0.556473
TGME49_213890	Myb family DNA-binding domain-containing protein	TGME49_213890-4	-2.48504	-1.56563	-1.48347	-1.90945	-1.32342	-1.35944	-1.47461	-1.77776	-2.72957
TGME49_294785	zinc finger (CCCH type) motif-containing protein	TGME49_294785-2	2.5117	2.40829	2.70605	2.65314	2.34928	2.46051	2.53089	2.53575	2.47029
TGME49_203690	AP2 domain transcription factor AP2VIIa-5 (AP2VIIA5)	TGME49_203690-4	0.954116	1.0073	1.46465	1.45557	0.73317	1.1973	1.42603	1.88756	2.07536
TGME49_299150	AP2 domain transcription factor AP2III-3 (AP2III3)	TGME49_299150-4	0.913706	0.989654	1.10487	1.12958	1.24998	1.23446	1.17147	1.03075	1.11155
TGME49_202840	FHA domain-containing protein	TGME49_202840-2	-8.37922	-4.96021	-8.41887	-8.7758	-5.33475	-7.00339	-8.72164	-8.40523	-9.0706
TGME49_280470	AP2 domain transcription factor AP2VIIa-1 (AP2VIIA1)	TGME49_280470-4	-1.39497	-0.828401	-1.21407	-1.04815	-1.67179	-1.43418	-1.62588	-1.37659	-1.95707
TGME49_204130	perforin-like protein PLP1 (PLP1)	TGME49_204130-1	-3.51381	-3.84227	-4.84842	-3.96588	-1.55745	-2.42296	-3.62995	-4.26774	-4.93311
TGME49_240460	AP2 domain transcription factor AP2VI-1 (AP2VI1)	TGME49_240460-1	-0.410084	-0.169581	-0.537127	-0.178306	-0.537581	-0.827366	-1.01114	-1.26007	-2.34048
TGME49_215340	AP2 domain transcription factor AP2X-10 (AP2X10)	TGME49_215340-1	-3.4461	-3.26735	-3.76703	-3.3426	-2.16564	-2.62364	-3.72797	-3.24384	-5.45941
TGME49_229370	AP2 domain transcription factor AP2VIII-1 (AP2VIII1)	TGME49_229370-5	-1.269	-1.80061	-1.35103	-1.91351	-1.27397	-1.10988	-1.32019	-1.23916	-1.42695
TGME49_271200	AP2 domain transcription factor AP2VIII-5 (AP2VIII5)	TGME49_271200-4	0.00779843	-0.507062	-0.274619	-0.384387	0.0756507	-0.187331	-0.103455	-0.798338	-0.737357
TGME49_218362	zinc finger protein ZFP1	TGME49_218362-3	-0.61659	-0.636309	-0.436875	-1.00788	-0.541842	-0.517094	-0.827531	-1.10701	-1.39246
TGME49_267600	FHA domain-containing protein	TGME49_267600-2	0.906276	0.954033	0.986095	0.521497	0.709923	0.520388	0.722364	0.764927	0.538004
TGME49_290630	AP2 domain transcription factor AP2IX-7 (AP2IX7)	TGME49_290630-2	0.629064	0.344837	0.471928	0.225483	0.492596	0.689063	0.619018	0.592533	0.26449
TGME49_218362	zinc finger protein ZFP1	TGME49_218362-2	0.976703	1.20231	1.50045	1.01481	1.31003	1.46743	0.972872	0.735261	-0.747632
TGME49_210408	HMG (high mobility group) box domain-containing protein	TGME49_210408-3	-6.61279	-4.7732	-7.80444	-6.1349	-4.67302	-6.23696	-6.9552	-9.22376	-9.88913
TGME49_275480	Myb family DNA-binding domain-containing protein	TGME49_275480-5	-7.32271	-10.3411	-7.51436	-8.30425	-4.78255	-5.36192	-6.44273	-5.61176	-7.13962
TGME49_306320	Myb family DNA-binding domain-containing protein	TGME49_306320-4	1.60516	1.42125	1.43709	1.29732	1.28328	1.26619	1.42158	1.30976	1.57909
TGME49_227360	ribosomal protein RPL3 (RPL3)	TGME49_227360-5	-6.33317	-8.35157	-5.78786	-3.79115	-4.82404	-5.47192	-9.26055	-8.94415	-8.02455
TGME49_290180	AP2 domain transcription factor AP2IX-6 (AP2IX6)	TGME49_290180-4	-5.3881	-5.62889	-5.11409	-5.62241	-4.377	-4.93211	-4.78299	-4.44888	-5.09677
TGME49_233120	AP2 domain transcription factor AP2VIII-2 (AP2VIII2)	TGME49_233120-5	-7.45994	-7.89337	-5.91462	-6.11955	-4.03696	-4.34714	-4.84299	-4.01202	-5.67739
TGME49_217500	HMG (high mobility group) box domain-containing protein	TGME49_217500-1	0.573995	0.544459	0.447943	0.724905	0.486819	0.455936	0.429762	0.356091	0.349422
TGME49_202900	zinc finger (CCCH type) motif-containing protein	TGME49_202900-5	-6.55103	-10.4584	-10.0646	-5.56909	-3.81057	-4.94869	-6.40802	-7.09162	-9.56434
TGME49_262000	AP2 domain transcription factor AP2VIIb-2 (AP2VIIB2)	TGME49_262000-3	-8.40237	-8.9878	-8.59402	-4.15509	-7.83183	-6.44158	-6.15982	-8.58038	-9.24576
TGME49_290630	AP2 domain transcription factor AP2IX-7 (AP2IX7)	TGME49_290630-1	-7.71232	-3.01647	-5.44454	-4.35401	-2.63399	-4.75153	-4.96728	-5.27891	-6.40371
TGME49_289710	AP2 domain transcription factor AP2IX-5 (AP2IX5)	TGME49_289710-1	-5.03194	-5.34673	-4.01303	-4.03424	-4.36187	-5.23696	-5.98008	-7.01731	-5.46029
TGME49_246200	zinc finger (CCCH type) motif-containing protein	TGME49_246200-2	-1.01787	-0.638333	-0.689232	-1.06908	-0.904753	-1.32974	-1.14456	-1.32783	-1.77893
TGME49_285895	AP2 domain transcription factor AP2V-2 (AP2V2)	TGME49_285895-4	-3.55219	-9.69221	-3.1086	-4.80291	-3.34642	-3.29799	-3.44919	-3.84739	-2.59849
TGME49_313740	zinc finger (CCCH type) motif-containing protein	TGME49_313740-4	-0.876403	-1.177	-0.813591	-0.685579	0.0479286	-0.448083	-0.602467	-0.94704	-2.22406
TGME49_214960	AP2 domain transcription factor AP2X-8 (AP2X8)	TGME49_214960-1	-3.77792	-5.26026	-5.70654	-3.26121	-3.48492	-5.2386	-5.63491	-6.12586	-5.3762
TGME49_262420	AP2 domain transcription factor APVIIb-1/ADA2-B (APVIIB1)	TGME49_262420-5	0.837869	1.3439	1.03441	1.23497	1.46969	1.36982	1.32074	1.00256	0.538064
TGME49_285895	AP2 domain transcription factor AP2V-2 (AP2V2)	TGME49_285895-3	-4.89674	-3.97403	-5.11754	-3.43733	-3.57774	-3.81427	-4.14154	-3.39668	-5.55955
TGME49_242090	zinc finger (CCCH type) motif-containing protein	TGME49_242090-4	-8.66838	-9.25382	-9.01204	-9.21696	-5.29049	-5.70759	-9.0108	-8.8464	-9.35976
TGME49_218960	AP2 domain transcription factor AP2XII-1 (AP2XII1)	TGME49_218960-1	-8.66526	-9.09869	-7.11994	-8.90983	-4.85525	-6.87439	-8.85567	-6.53927	-9.35664
TGME49_206650	zinc finger, c2h2 type domain-containing protein	TGME49_206650-1	1.12155	1.27077	1.34535	1.17675	0.878519	0.937804	1.12083	1.27146	1.63247
TGME49_255220	AP2 domain transcription factor AP2VIIb-3 (AP2VIIB3)	TGME49_255220-3	-1.11645	-1.18166	-0.744199	-0.530775	-0.770265	-1.40869	-1.84287	-2.35314	-2.95635
TGME49_258210	DNA-directed RNA polymerase II RPB2	TGME49_258210-5	-11.1119	-11.5453	-11.3036	-6.03456	-5.83479	-7.32105	-8.71737	-9.98593	-10.0663
TGME49_250800	AP2 domain transcription factor AP2XII-8 (AP2XII8)	TGME49_250800-1	-7.08094	-10.0993	-10.0096	-5.97501	-6.28801	-5.93958	-6.83839	-7.10695	-9.35728
TGME49_217700	AP2 domain transcription factor AP2XII-2 (AP2XII2)	TGME49_217700-1	-3.82264	-3.94574	-2.80017	-4.61515	-3.28125	-3.61818	-5.10847	-4.24458	-7.15788
TGME49_315760	AP2 domain transcription factor AP2XI-4 (AP2XI4)	TGME49_315760-3	-0.841114	-1.19248	-0.54734	-1.04065	-0.139487	-0.596331	-1.63419	-2.45914	-6.04205
TGME49_215570	AP2 domain transcription factor AP2X-11 (AP2X11)	TGME49_215570-3	0.524753	0.658052	0.251801	0.731142	-0.00442302	0.202608	0.13462	0.358764	0.163181
TGME49_255190	myosin C	TGME49_255190-4	2.13001	2.0619	2.32061	2.43507	2.33438	2.27641	2.29066	2.21376	2.52172
TGME49_309410	AP2 domain transcription factor AP2XI-1 (AP2XI1)	TGME49_309410-2	0.28203	0.0948393	0.541819	0.290368	0.0105387	0.0788638	-0.0382966	0.0531999	-0.426146
TGME49_255310	zinc finger (CCCH type) motif-containing protein	TGME49_255310-1	-0.27462	-0.265969	-0.823106	-0.218575	0.0230768	-0.183137	-0.222258	-0.760424	-1.25105
TGME49_306040	CHY zinc finger protein	TGME49_306040-3	0.0173094	0.0387226	0.310449	0.355623	0.218488	0.228238	0.139433	-0.0538385	-0.381474
TGME49_262420	AP2 domain transcription factor APVIIb-1/ADA2-B (APVIIB1)	TGME49_262420-1	-0.729052	-0.462848	-0.246984	-0.185972	0.175184	-0.281347	-0.333807	-0.741226	-1.69955
TGME49_262000	AP2 domain transcription factor AP2VIIb-2 (AP2VIIB2)	TGME49_262000-4	1.32234	1.02959	1.55927	1.19677	0.961225	1.30039	1.1088	1.08598	0.594196
TGME49_310900	AP2 domain transcription factor AP2XI-2 (AP2XI2)	TGME49_310900-5	-7.21324	-8.9686	-8.72682	-6.34678	-4.67923	-4.76702	-5.48527	-5.39126	-4.83423
TGME49_206650	zinc finger, c2h2 type domain-containing protein	TGME49_206650-3	-2.86894	-3.30237	-2.34909	-4.78009	-2.14459	-2.99741	-3.86085	-3.85933	-4.5247
TGME49_280460	AP2 domain transcription factor AP2VIIa-2 (AP2VIIA2)	TGME49_280460-4	-3.17675	-3.40948	-3.84953	-4.48967	-2.99988	-3.75849	-4.9414	-5.18139	-5.64882
TGME49_314860	zinc knuckle domain-containing protein	TGME49_314860-4	-9.48934	-5.52284	-7.94402	-9.73391	-5.67934	-6.23904	-8.67975	-7.36335	-9.02872
TGME49_299150	AP2 domain transcription factor AP2III-3 (AP2III3)	TGME49_299150-1	-3.22362	-2.86004	-2.73158	-2.50334	-2.54456	-2.48043	-3.28064	-3.57156	-3.87061
TGME49_213890	Myb family DNA-binding domain-containing protein	TGME49_213890-3	-0.665857	-0.531098	-1.0577	-0.431696	-0.815058	-0.895008	-0.955289	-1.16055	-1.2841
TGME49_313740	zinc finger (CCCH type) motif-containing protein	TGME49_313740-1	1.33626	1.38743	1.6184	1.82831	1.0204	1.08873	1.11066	1.56845	1.87272
TGME49_269010	AP2 domain transcription factor AP2VIII-7 (AP2VIII7)	TGME49_269010-2	-7.15121	-9.32161	-9.07983	-5.54779	-6.16563	-7.09731	-7.49362	-5.95483	-7.10563
TGME49_318610	AP2 domain transcription factor AP2IV-3 (AP2IV3)	TGME49_318610-3	1.31755	1.06545	1.49741	1.7866	1.26583	1.3621	1.56175	1.63932	1.36387
TGME49_204130	perforin-like protein PLP1 (PLP1)	TGME49_204130-2	-2.32054	-2.38345	-3.35382	-3.5876	-0.980721	-1.9672	-2.59294	-3.35454	-5.22637
TGME49_306040	CHY zinc finger protein	TGME49_306040-2	1.49593	1.70891	2.09805	1.85172	1.90903	1.83868	1.76968	1.49174	1.49487
TGME49_216400	meiotic recombination protein DMC1 family protein	TGME49_216400-1	-0.559616	-0.512459	-0.689252	-0.676707	-0.854075	-0.899786	-0.817928	-1.07359	-1.21142
TGME49_263720	HMG (high mobility group) box domain-containing protein	TGME49_263720-1	2.57912	2.27117	2.64992	2.48592	2.15507	2.47509	2.49133	2.58093	2.65937
TGME49_242090	zinc finger (CCCH type) motif-containing protein	TGME49_242090-3	-5.31639	-9.70919	-9.46741	-9.52033	-3.44469	-5.48489	-9.61817	-9.14976	-9.96714
TGME49_252370	AP2 domain transcription factor AP2III-1 (AP2III1)	TGME49_252370-1	0.262349	0.265094	0.421336	0.715982	0.428681	0.32393	0.530049	0.713453	0.868031
TGME49_000000	Non-cutting control	TGME49_000000-3	0.8398	0.996137	1.15174	1.30014	0.84993	0.88438	0.814764	0.776149	0.138059
TGME49_258530	flagellar associated protein	TGME49_258530-4	0.14009	-0.0460327	0.229925	0.184703	-0.531449	-0.463124	-0.669107	-0.344622	-0.236421
TGME49_220530	AP2 domain transcription factor AP2V-1 (AP2V1)	TGME49_220530-3	0.711153	0.766451	1.10037	1.04417	0.171311	0.227823	0.117911	0.324903	0.250892
TGME49_290930	Mnd1 family protein	TGME49_290930-2	-1.79413	-1.43343	-1.36545	-1.10506	-0.923318	-1.36557	-1.70815	-2.05281	-2.96329
TGME49_321450	Myb family DNA-binding domain-containing protein	TGME49_321450-4	-4.18024	-6.71321	-7.69382	-5.31378	-3.81616	-3.54138	-4.10762	-4.35826	-6.45659
TGME49_225110	AP2 domain transcription factor AP2X-2 (AP2X2)	TGME49_225110-3	-0.640651	-0.0359491	-0.372872	0.294968	-0.177031	-0.333412	-0.398105	-0.504393	-1.95617
TGME49_253500	hypothetical protein	TGME49_253500-3	-0.453906	-0.405285	-0.952559	-0.437592	-0.157595	-0.431431	-0.630452	-0.988686	-1.52853
TGME49_000000	Non-cutting control	TGME49_000000-4	0.491985	0.441207	0.827993	0.70819	0.420402	0.470197	0.599162	0.512408	0.576804
TGME49_321450	Myb family DNA-binding domain-containing protein	TGME49_321450-3	-3.47489	-5.39375	-5.01447	-2.33897	-2.87882	-2.05842	-2.26711	-1.83253	-3.41904
TGME49_264120	Myb family DNA-binding domain-containing protein	TGME49_264120-3	-3.29438	-9.16522	-4.312	-7.97636	-2.8595	-4.69299	-5.33723	-8.7578	-3.14188
TGME49_290930	Mnd1 family protein	TGME49_290930-5	0.831832	0.586877	0.950009	1.06803	0.819386	0.833264	0.62692	0.327036	0.484403
TGME49_262780	FHA domain-containing protein	TGME49_262780-2	-4.95537	-4.19616	-5.63245	-4.30132	-4.54834	-4.36898	-3.74759	-4.26518	-5.0618
TGME49_247730	AP2 domain transcription factor AP2XII-5 (AP2XII5)	TGME49_247730-1	-2.96463	-3.56156	-8.11564	-8.32057	-2.27071	-2.67369	-4.52944	-4.21304	-3.65602
TGME49_306000	AP2 domain transcription factor AP2IX-8 (AP2IX8)	TGME49_306000-4	-4.09375	-3.02578	-3.4861	-3.66965	-3.25084	-3.33797	-3.32791	-3.9436	-3.41529
TGME49_244840	zinc knuckle domain-containing protein	TGME49_244840-1	-2.08777	-2.19927	-1.35803	-1.13642	-1.71614	-1.5333	-1.7951	-1.65833	-3.6738
TGME49_268570	zinc finger (CCCH type) motif-containing protein	TGME49_268570-1	-3.13716	-4.04008	-3.98777	-3.20541	-2.45115	-2.01861	-2.55358	-1.83485	-3.43775
TGME49_203950	Myb family DNA-binding domain-containing protein	TGME49_203950-3	-9.16168	-9.59511	-9.35333	-5.82129	-4.85418	-4.84726	-9.35209	-9.18769	-9.85307
TGME49_227360	ribosomal protein RPL3 (RPL3)	TGME49_227360-3	-5.45132	-6.06533	-6.27101	-3.64996	-3.83897	-3.7101	-3.54135	-3.24287	-4.39728
TGME49_310900	AP2 domain transcription factor AP2XI-2 (AP2XI2)	TGME49_310900-2	-8.6726	-8.95403	-7.12728	-6.33221	-4.62813	-6.55981	-5.16257	-5.73925	-4.89005
TGME49_208020	AP2 domain transcription factor AP2Ib-1 (AP2IB1)	TGME49_208020-4	0.852298	0.883038	0.415867	0.638199	0.84461	0.802603	0.872652	1.18485	1.68768
TGME49_264120	Myb family DNA-binding domain-containing protein	TGME49_264120-4	-8.27696	-8.71039	-8.46861	-8.67354	-4.96946	-6.90113	-8.61937	-8.15097	-8.96834
TGME49_294785	zinc finger (CCCH type) motif-containing protein	TGME49_294785-5	-3.86956	-4.17747	-4.35072	-2.51612	-3.36614	-4.69013	-3.46196	-5.54765	-9.02038
TGME49_215340	AP2 domain transcription factor AP2X-10 (AP2X10)	TGME49_215340-4	1.04405	1.08182	1.61818	0.911938	0.85956	0.963066	0.8222	1.01889	0.922327
TGME49_299150	AP2 domain transcription factor AP2III-3 (AP2III3)	TGME49_299150-2	-3.08141	-1.49547	-2.92792	-1.52757	-0.938964	-1.34822	-0.982224	-1.31687	-2.00496
TGME49_208580	DNA ligase 1, putative	TGME49_208580-5	-9.75808	-10.1915	-5.55741	-5.56969	-6.86561	-6.53425	-10.1005	-7.19913	-10.4495
TGME49_272710	AP2 domain transcription factor AP2VIII-4 (AP2VIII4)	TGME49_272710-3	-3.11738	-3.76493	-3.35966	-7.37194	-2.94539	-4.87707	-5.14785	-8.00137	-8.81875
TGME49_306000	AP2 domain transcription factor AP2IX-8 (AP2IX8)	TGME49_306000-3	-3.02549	-2.43865	-2.87897	-4.06253	-2.17165	-2.37984	-2.78294	-2.55061	-3.96906
TGME49_310950	AP2 domain transcription factor AP2XI-3 (AP2XI3)	TGME49_310950-3	-8.23294	-8.66637	-8.42459	-8.62952	-6.92544	-7.44208	-7.42335	-8.25895	-8.92432
TGME49_309200	zinc finger (CCCH type) motif-containing protein	TGME49_309200-4	-0.994338	-2.26699	-1.33112	-1.75291	-1.48721	-1.62292	-1.4276	-1.09635	-1.15029
TGME49_285895	AP2 domain transcription factor AP2V-2 (AP2V2)	TGME49_285895-5	-5.71872	-5.56719	-3.30156	-3.50649	-5.38265	-5.15386	-4.52508	-4.9792	-4.77784
TGME49_218300	zinc finger (CCCH type) motif-containing protein	TGME49_218300-3	-2.83473	-2.71226	-3.40489	-3.0793	-1.69576	-2.78083	-3.4328	-3.40918	-10.3965
TGME49_225110	AP2 domain transcription factor AP2X-2 (AP2X2)	TGME49_225110-1	1.12158	1.59528	1.47685	1.58587	0.858407	1.18544	1.26771	1.55136	2.36135
TGME49_243920	DNA replication licensing factor MCM5, putative	TGME49_243920-2	-8.62135	-5.41093	-7.49107	-5.49437	-6.35037	-7.39753	-9.96377	-9.79937	-10.3127
TGME49_255190	myosin C	TGME49_255190-2	1.17066	0.619259	0.854555	0.88312	0.883024	0.913021	0.957409	0.805723	0.265464
TGME49_246660	AP2 domain transcription factor AP2XII-3 (AP2XII3)	TGME49_246660-4	-2.30353	-2.40438	-2.54963	-1.50079	-0.980083	-1.41955	-1.27155	-2.08443	-3.62051
TGME49_215895	AP2 domain-containing protein	TGME49_215895-1	1.09886	0.97798	1.27875	1.24616	1.26334	1.11448	1.03814	0.978425	0.692588
TGME49_255310	zinc finger (CCCH type) motif-containing protein	TGME49_255310-5	-0.0705555	-0.103125	-0.246178	-0.0143107	1.11595	0.440575	0.13847	-0.517888	-0.929851
TGME49_221980	U1 zinc finger protein	TGME49_221980-2	-4.69926	-6.01405	-5.31975	-4.31823	-5.45065	-4.94175	-4.61637	-4.99657	-5.02807
TGME49_268570	zinc finger (CCCH type) motif-containing protein	TGME49_268570-5	-8.59937	-9.0328	-8.79102	-6.52201	-4.48451	-5.8085	-7.20482	-7.47338	-9.13875
TGME49_226560	zinc finger (CCCH type) motif-containing protein	TGME49_226560-5	-6.57567	-8.59407	-6.35229	-6.97225	-4.13067	-4.19985	-5.50305	-4.72722	-6.85202
TGME49_248270	zinc finger (CCCH type) motif-containing protein	TGME49_248270-3	1.89629	1.42522	2.32822	2.38308	1.97045	1.87707	1.51007	2.13151	2.18378
TGME49_223668	LYAR-type C2HC zinc finger protein	TGME49_223668-5	1.60347	1.50446	1.66768	1.97557	1.62433	1.84882	1.62556	1.71475	1.48773
TGME49_203710	AP2 domain transcription factor AP2VIIa-4 (AP2VIIA4)	TGME49_203710-3	-9.3924	-7.01848	-9.58405	-3.93099	-3.53646	-4.26168	-5.73481	-6.61106	-8.49882
TGME49_245570	origin recognition complex subunit 2 protein	TGME49_245570-3	-5.1581	-9.44398	-9.0502	-4.34823	-4.70305	-6.04976	-7.616	-5.88456	-9.54993
TGME49_225110	AP2 domain transcription factor AP2X-2 (AP2X2)	TGME49_225110-4	-4.30368	-7.88912	-7.64734	-4.1153	-3.64569	-2.85747	-3.47617	-3.3297	-4.41011
TGME49_224050	AP2 domain transcription factor AP2X-4 (AP2X4)	TGME49_224050-4	-8.60897	-9.0424	-8.64862	-4.53161	-5.88643	-6.8181	-8.95138	-8.48298	-9.30035
TGME49_201790	FHA domain-containing protein	TGME49_201790-3	-1.88052	-2.65754	-1.64524	-1.66375	-1.7935	-1.73859	-2.18521	-2.41701	-2.04875
TGME49_318610	AP2 domain transcription factor AP2IV-3 (AP2IV3)	TGME49_318610-5	0.888433	0.939287	0.86227	0.748232	0.579709	0.763511	0.54761	0.464812	0.849994
TGME49_218300	zinc finger (CCCH type) motif-containing protein	TGME49_218300-5	-0.298945	-0.205313	-3.57359	-0.187235	0.436529	-0.624678	-0.853336	-1.95543	-2.15132
TGME49_269010	AP2 domain transcription factor AP2VIII-7 (AP2VIII7)	TGME49_269010-4	-8.56743	-9.15286	-8.75908	-6.37904	-4.53746	-6.3436	-7.32488	-7.59344	-9.41081
TGME49_256820	zinc finger (CCCH type) motif-containing protein	TGME49_256820-4	-6.2932	-10.3381	-10.0963	-8.14921	-5.42721	-7.11377	-9.09505	-9.93065	-9.44402
TGME49_240590	DNA-directed RNA polymerase II RPB5 (POLR2E)	TGME49_240590-2	-8.59725	-9.18268	-8.7889	-6.6719	-5.11982	-6.63646	-6.61773	-8.62326	-9.44063
TGME49_205650	AP2 domain transcription factor AP2VIIa-3 (AP2VIIA3)	TGME49_205650-3	-1.98231	-1.55848	-4.28249	-2.0951	-0.631556	-1.72405	-1.99031	-3.11685	-6.46029
TGME49_246200	zinc finger (CCCH type) motif-containing protein	TGME49_246200-5	-0.0496895	-0.0748713	-0.0228233	-0.0266328	0.0261605	-0.0227989	0.00384919	-0.119251	-0.198246
TGME49_278040	G-patch domain-containing protein	TGME49_278040-2	-1.62417	-0.53782	-1.5615	-1.48889	-0.828756	-1.10296	-1.72691	-2.70329	-1.9357
TGME49_229370	AP2 domain transcription factor AP2VIII-1 (AP2VIII1)	TGME49_229370-3	1.1421	1.22924	1.55625	1.29474	0.7947	1.0361	1.34106	1.27066	1.66819
TGME49_240460	AP2 domain transcription factor AP2VI-1 (AP2VI1)	TGME49_240460-3	1.07644	1.05225	1.32226	1.31443	1.05305	1.45058	1.37265	1.20011	0.787949
TGME49_310900	AP2 domain transcription factor AP2XI-2 (AP2XI2)	TGME49_310900-3	-8.6147	-9.04813	-8.65434	-7.27431	-5.57023	-6.01648	-8.80511	-8.4887	-9.15408
TGME49_201200	zinc finger (CCCH type) motif-containing protein	TGME49_201200-5	-4.0491	-5.95647	-6.56268	-2.93979	-2.67948	-2.25968	-2.78745	-2.41519	-3.62946
TGME49_208580	DNA ligase 1, putative	TGME49_208580-4	-7.00707	-8.5925	-5.19872	-5.23372	-5.26661	-8.36821	-7.34948	-8.03308	-8.69845
TGME49_217700	AP2 domain transcription factor AP2XII-2 (AP2XII2)	TGME49_217700-5	-0.742617	-0.471444	-1.10386	-0.994804	-0.346249	-0.651244	-1.47498	-2.04913	-2.43944
TGME49_306320	Myb family DNA-binding domain-containing protein	TGME49_306320-1	-1.57926	-1.1553	-1.73736	-1.7199	-1.27346	-1.04601	-1.0879	-1.39262	-1.0254
TGME49_243920	DNA replication licensing factor MCM5, putative	TGME49_243920-4	-2.19304	-1.72334	-2.57467	-2.17693	-0.94678	-1.52635	-2.10876	-2.81342	-3.18543
TGME49_272710	AP2 domain transcription factor AP2VIII-4 (AP2VIII4)	TGME49_272710-2	-6.65343	-7.23887	-6.99709	-3.88008	-2.99543	-1.49101	-2.60353	-5.67944	-5.75985
TGME49_203710	AP2 domain transcription factor AP2VIIa-4 (AP2VIIA4)	TGME49_203710-4	-8.52972	-5.37819	-8.87337	-9.0783	-4.2043	-5.3059	-9.02414	-8.55573	-9.37311
TGME49_219700	DNA replication licensing factor MCM4, putative	TGME49_219700-2	-6.8881	-5.18908	-6.32076	-5.10247	-4.99564	-6.62775	-8.34599	-7.8072	-11.2799
TGME49_245570	origin recognition complex subunit 2 protein	TGME49_245570-4	0.547545	-0.0206929	0.503759	0.157309	0.135453	0.180036	0.601375	0.652085	0.800276
TGME49_203050	AP2 domain transcription factor AP2VIIa-6 (AP2VIIA6)	TGME49_203050-5	-1.79855	-4.23198	-1.47563	-2.09559	-2.6091	-2.32318	-2.2204	-1.65463	-0.0636661
TGME49_216400	meiotic recombination protein DMC1 family protein	TGME49_216400-5	1.52324	1.81605	1.79651	1.68567	1.27749	1.34267	1.43293	1.57354	1.59354
TGME49_272710	AP2 domain transcription factor AP2VIII-4 (AP2VIII4)	TGME49_272710-5	-1.9291	-1.74838	-2.23166	-2.19735	-0.145569	-1.29024	-2.706	-3.6024	-4.83375
TGME49_264120	Myb family DNA-binding domain-containing protein	TGME49_264120-5	-8.16949	-8.60292	-8.20914	-5.8291	-7.44695	-8.53063	-8.5119	-8.1955	-8.86087
TGME49_202840	FHA domain-containing protein	TGME49_202840-3	-8.40038	-4.51188	-8.74403	-4.2734	-5.65992	-5.95416	-7.15783	-6.84143	-9.09176
TGME49_208580	DNA ligase 1, putative	TGME49_208580-3	-6.63799	-5.93391	-4.08548	-4.74178	-5.38938	-5.5137	-6.39544	-7.17857	-7.19187
TGME49_240460	AP2 domain transcription factor AP2VI-1 (AP2VI1)	TGME49_240460-4	1.99585	1.52073	1.53933	2.12838	1.3233	1.6117	1.85745	1.8158	1.73877
TGME49_220530	AP2 domain transcription factor AP2V-1 (AP2V1)	TGME49_220530-4	-3.6274	-4.87442	-4.77014	-3.81587	-2.02003	-2.5519	-3.09988	-4.08513	-5.53291
TGME49_309590	rhoptry protein ROP1 (ROP1)	TGME49_309590-2	1.4861	1.58538	1.54633	1.68134	1.33475	1.55837	1.71525	1.91754	1.93553
TGME49_269010	AP2 domain transcription factor AP2VIII-7 (AP2VIII7)	TGME49_269010-1	-9.37135	-9.80478	-9.563	-9.76792	-5.56134	-8.58048	-7.9768	-9.24536	-7.91073
TGME49_247730	AP2 domain transcription factor AP2XII-5 (AP2XII5)	TGME49_247730-5	-6.4684	-2.56198	-4.33812	-3.16454	-2.63108	-2.85226	-3.4185	-3.68706	-2.96996
TGME49_290180	AP2 domain transcription factor AP2IX-6 (AP2IX6)	TGME49_290180-3	-1.49765	-1.70767	-1.28855	-1.53166	-1.57008	-1.46073	-1.23161	-1.21745	-2.48805
TGME49_229370	AP2 domain transcription factor AP2VIII-1 (AP2VIII1)	TGME49_229370-2	0.79598	0.817113	0.7135	1.19722	0.776638	0.899715	0.862044	0.847453	0.911172
TGME49_213660	zinc finger (CCCH type) motif-containing protein	TGME49_213660-4	-0.845465	-0.9869	-1.55247	-0.626326	-1.07067	-1.66809	-1.62689	-1.9104	-1.48831
TGME49_310950	AP2 domain transcription factor AP2XI-3 (AP2XI3)	TGME49_310950-1	-9.50895	-6.79038	-9.7006	-9.90553	-7.20145	-6.91073	-7.1144	-7.06103	-10.0483
TGME49_215570	AP2 domain transcription factor AP2X-11 (AP2X11)	TGME49_215570-4	-1.67076	-1.39793	-0.677382	-0.86901	-0.875665	-1.0093	-1.31625	-1.44645	-0.52686
TGME49_208580	DNA ligase 1, putative	TGME49_208580-1	-8.00794	-10.0263	-9.78455	-4.0122	-5.11547	-5.78411	-6.76539	-6.44899	-8.28428
TGME49_219700	DNA replication licensing factor MCM4, putative	TGME49_219700-3	-8.7456	-10.179	-10.0893	-6.14218	-6.36771	-6.64731	-9.08802	-8.18665	-10.437
TGME49_264120	Myb family DNA-binding domain-containing protein	TGME49_264120-1	-5.74582	-7.98661	-6.4229	-6.94976	-2.81272	-3.91432	-4.43616	-3.8243	-7.6596
TGME49_255220	AP2 domain transcription factor AP2VIIb-3 (AP2VIIB3)	TGME49_255220-5	-2.17156	-8.0424	-7.80062	-8.00554	-3.30146	-6.23314	-7.79938	-5.89801	-8.30035
TGME49_291860	HORMA domain-containing protein	TGME49_291860-4	1.88449	2.24848	2.01084	2.42167	2.17516	2.33947	2.58397	2.56184	2.62165
TGME49_235540	eukaryotic initiation factor-2 beta, putative	TGME49_235540-5	-6.28594	-4.10047	-9.43695	-4.06361	-6.35284	-8.45444	-7.43572	-9.27132	-7.46276
TGME49_269010	AP2 domain transcription factor AP2VIII-7 (AP2VIII7)	TGME49_269010-3	-7.9402	-8.52564	-8.13185	-8.48878	-4.66923	-7.30134	-8.28262	-7.96621	-8.78359
TGME49_280460	AP2 domain transcription factor AP2VIIa-2 (AP2VIIA2)	TGME49_280460-5	0.404945	0.721615	0.498157	0.388494	1.16362	0.799249	0.436882	0.19696	-0.530996
TGME49_228990	zinc finger (CCCH type) motif-containing protein	TGME49_228990-1	0.316256	0.112069	0.187339	0.584667	0.500323	0.473372	-0.0197624	-0.51511	-1.12551
TGME49_225110	AP2 domain transcription factor AP2X-2 (AP2X2)	TGME49_225110-5	-2.10134	-1.81069	-1.45692	-1.47144	-1.77473	-1.93938	-2.45448	-2.29728	-2.84717
TGME49_201790	FHA domain-containing protein	TGME49_201790-2	-5.96583	-4.4399	-3.44476	-4.10606	-3.78386	-3.91193	-4.19277	-4.51791	-7.01978
TGME49_208580	DNA ligase 1, putative	TGME49_208580-2	-4.96949	-5.01726	-4.60754	-3.75802	-3.17324	-3.98104	-4.74254	-5.11681	-5.0915
TGME49_256820	zinc finger (CCCH type) motif-containing protein	TGME49_256820-2	-0.420163	-0.502224	-1.25753	-1.3668	-0.945714	-0.673856	-0.408296	-0.284538	-0.917044
TGME49_287980	FHA domain-containing protein	TGME49_287980-2	-5.89478	-6.32821	-7.6714	-4.7064	-3.10185	-4.38145	-4.0148	-3.92079	-5.58616
TGME49_254650	zinc finger protein	TGME49_254650-2	-3.67662	-3.04396	-7.28331	-9.2252	-3.43366	-4.33732	-5.01904	-3.41723	-9.368
TGME49_201790	FHA domain-containing protein	TGME49_201790-4	-2.85696	-8.74983	-3.70069	-4.46504	-3.13115	-3.46808	-3.16696	-3.81885	-2.59839
TGME49_253500	hypothetical protein	TGME49_253500-4	-0.137178	-0.0455364	0.149192	-0.112517	-0.105855	-0.312898	-0.715639	-0.887945	-1.06578
TGME49_229370	AP2 domain transcription factor AP2VIII-1 (AP2VIII1)	TGME49_229370-4	1.56188	1.71512	1.64806	1.58046	1.25974	1.57864	1.52325	1.69908	1.76441
TGME49_246660	AP2 domain transcription factor AP2XII-3 (AP2XII3)	TGME49_246660-5	1.00773	0.93417	0.919117	1.16686	0.707585	1.07262	0.991504	1.16471	1.08681
TGME49_216400	meiotic recombination protein DMC1 family protein	TGME49_216400-2	1.71916	1.85968	2.25271	2.13228	2.08407	2.14586	2.05584	1.70746	0.95615
TGME49_214270	translation initiation factor IF-2, putative	TGME49_214270-5	-6.0449	-8.64826	-9.40648	-3.70451	-4.35889	-4.991	-5.97228	-5.07091	-7.90621
TGME49_251740	AP2 domain transcription factor AP2XII-9 (AP2XII9)	TGME49_251740-3	-10.1173	-8.81377	-10.309	-8.77692	-6.14684	-6.74148	-10.3077	-7.40635	-5.19726
TGME49_203950	Myb family DNA-binding domain-containing protein	TGME49_203950-4	-8.53839	-7.81982	-8.73004	-8.93496	-5.23088	-7.16256	-8.7288	-8.5644	-9.07777
TGME49_262000	AP2 domain transcription factor AP2VIIb-2 (AP2VIIB2)	TGME49_262000-2	-7.01228	-5.70875	-6.7889	-4.60151	-4.44175	-4.95839	-6.13231	-7.0383	-8.28863
TGME49_203950	Myb family DNA-binding domain-containing protein	TGME49_203950-5	-6.53879	-7.97222	-7.73044	-8.08737	-5.38329	-4.31496	-4.71128	-4.5648	-6.64521
TGME49_217500	HMG (high mobility group) box domain-containing protein	TGME49_217500-4	-2.02167	-1.03242	-1.86102	-1.07197	-0.983358	-1.35997	-1.44294	-2.14284	-2.72849
TGME49_306320	Myb family DNA-binding domain-containing protein	TGME49_306320-5	-0.0160908	-0.0204704	-0.415513	0.0942919	-0.943775	-0.998153	-0.9533	-0.284226	0.151097
TGME49_235540	eukaryotic initiation factor-2 beta, putative	TGME49_235540-3	-5.39185	-4.11479	-9.19494	-9.39986	-5.19328	-7.62746	-9.1937	-8.8773	-9.69467
TGME49_221910	AN1 family Zinc finger domain-containing protein	TGME49_221910-4	-1.80376	-1.84751	-2.01057	-1.4918	-1.99725	-2.87037	-3.24499	-3.76586	-4.15225
TGME49_213890	Myb family DNA-binding domain-containing protein	TGME49_213890-5	-9.33108	-9.91652	-9.52274	-8.1427	-6.76055	-6.88487	-6.6735	-6.77213	-9.02247
TGME49_226310	zinc finger (CCCH type) motif-containing protein	TGME49_226310-3	-2.94214	-4.34958	-1.96096	-1.92041	-1.76065	-1.53775	-1.92637	-1.807	-3.16696
TGME49_215570	AP2 domain transcription factor AP2X-11 (AP2X11)	TGME49_215570-5	-1.65819	-1.82217	-1.47232	-1.6872	-1.25116	-1.74454	-2.14975	-2.18778	-3.27429
TGME49_220530	AP2 domain transcription factor AP2V-1 (AP2V1)	TGME49_220530-2	-1.56032	-0.885229	-1.48519	-0.807151	-2.03559	-2.1141	-2.94854	-2.30093	-3.49682
TGME49_321560	zinc knuckle domain-containing protein	TGME49_321560-3	-0.184207	0.228651	-0.0954504	0.0109833	0.236882	0.0981008	0.00448192	-0.00325766	0.0920745
TGME49_215340	AP2 domain transcription factor AP2X-10 (AP2X10)	TGME49_215340-2	2.28092	2.16045	2.36615	2.45851	1.94171	2.08103	2.08733	2.3722	2.1725
TGME49_203950	Myb family DNA-binding domain-containing protein	TGME49_203950-1	-2.13985	-2.15043	-1.87017	-1.52083	-2.41105	-1.88842	-1.22011	-0.988987	-0.33243
TGME49_267600	FHA domain-containing protein	TGME49_267600-1	-0.537567	-0.349288	-1.04224	-0.979516	-0.147603	-0.791153	-1.95799	-1.6993	-2.76993
TGME49_244840	zinc knuckle domain-containing protein	TGME49_244840-4	-2.05806	-2.12018	-2.3158	-2.24151	-2.78985	-2.40492	-2.25711	-1.96034	-3.74229
TGME49_254650	zinc finger protein	TGME49_254650-3	-5.91349	-7.93189	-7.69011	-8.89503	-5.60599	-5.40016	-6.51894	-5.93951	-8.18984
TGME49_213400	zinc finger (CCCH type) motif-containing protein	TGME49_213400-1	0.351972	1.02994	0.601589	0.656853	0.737407	0.879074	0.924367	0.822218	0.473605
TGME49_290180	AP2 domain transcription factor AP2IX-6 (AP2IX6)	TGME49_290180-5	-10.5795	-11.0129	-10.7711	-6.91717	-5.07559	-6.88173	-9.18494	-9.4535	-11.1189
TGME49_221980	U1 zinc finger protein	TGME49_221980-5	-3.51581	-3.33325	-3.33621	-3.16916	-1.97698	-2.9493	-3.56161	-4.15849	-7.27132
TGME49_246200	zinc finger (CCCH type) motif-containing protein	TGME49_246200-3	-0.061272	0.412664	0.381426	0.382952	-0.147434	0.225745	-0.611796	-0.101712	-0.927974
TGME49_225110	AP2 domain transcription factor AP2X-2 (AP2X2)	TGME49_225110-2	0.679194	-0.298387	0.247098	0.0831542	-0.0430004	0.165361	0.361405	0.329699	0.525788
TGME49_226560	zinc finger (CCCH type) motif-containing protein	TGME49_226560-4	-9.00037	-9.43381	-9.19202	-9.24495	-4.69287	-7.20951	-8.19079	-7.87438	-9.69176
TGME49_233120	AP2 domain transcription factor AP2VIII-2 (AP2VIII2)	TGME49_233120-1	-1.99417	-1.33541	-8.80787	-5.48923	-1.47963	-1.24604	-1.40789	-1.54947	-0.821774
TGME49_269010	AP2 domain transcription factor AP2VIII-7 (AP2VIII7)	TGME49_269010-5	-7.64001	-5.75151	-8.98366	-9.03659	-4.67716	-9.00115	-7.98243	-8.66602	-9.4834
TGME49_218358	zinc knuckle domain-containing protein	TGME49_218358-4	-4.28991	-5.64534	-5.32955	-4.57101	-3.31944	-4.14854	-5.48032	-4.96228	-10.1512
TGME49_214190	SAG-related sequence SRS46 (SRS46)	TGME49_214190-2	1.96638	2.12393	1.82905	2.04147	1.14964	1.76245	1.81514	2.21665	1.63163
TGME49_244840	zinc knuckle domain-containing protein	TGME49_244840-2	-6.22722	-8.81265	-8.41887	-8.62379	-5.19725	-5.58836	-5.98467	-5.08331	-8.9186
TGME49_215570	AP2 domain transcription factor AP2X-11 (AP2X11)	TGME49_215570-1	0.471225	0.275309	1.23859	0.874098	0.486063	0.832791	0.994652	1.06008	1.15744
TGME49_216400	meiotic recombination protein DMC1 family protein	TGME49_216400-4	1.37571	1.0499	1.65391	0.730485	1.16676	0.972895	0.962575	1.13957	0.589242
TGME49_214190	SAG-related sequence SRS46 (SRS46)	TGME49_214190-1	1.6528	1.45873	1.72861	1.6552	1.27523	1.49818	1.61578	1.5883	1.32191
TGME49_227900	AP2 domain transcription factor AP2X-1 (AP2X1)	TGME49_227900-3	-7.93334	-9.51878	-7.54003	-5.62948	-2.56839	-4.77092	-5.95383	-7.37439	-5.53726
TGME49_310900	AP2 domain transcription factor AP2XI-2 (AP2XI2)	TGME49_310900-1	-8.58154	-9.01497	-8.77319	-6.51868	-4.55157	-6.13532	-6.92395	-6.14812	-8.68796
TGME49_214960	AP2 domain transcription factor AP2X-8 (AP2X8)	TGME49_214960-2	-5.22538	-9.27025	-4.789	-9.23339	-2.75672	-4.34551	-6.7053	-7.71083	-9.3762
TGME49_202900	zinc finger (CCCH type) motif-containing protein	TGME49_202900-3	-8.78017	-9.0616	-7.81982	-7.02474	-5.47266	-4.90184	-5.80065	-5.19474	-9.31955
TGME49_250800	AP2 domain transcription factor AP2XII-8 (AP2XII8)	TGME49_250800-3	-4.65269	-6.55561	-10.0143	-10.2192	-4.82581	-5.5399	-6.8431	-6.5267	-9.514
TGME49_219120	zinc finger (CCCH type) motif-containing protein	TGME49_219120-3	1.98998	1.88505	1.88142	2.25125	2.23483	2.31841	2.47304	2.33803	2.21907
TGME49_224230	AP2 domain transcription factor AP2X-3 (AP2X3)	TGME49_224230-3	-3.50385	-4.46598	-3.76262	-6.03793	-3.35933	-4.76984	-5.39881	-8.9893	-10.6547
TGME49_320680	AP2 domain transcription factor AP2IV-2 (AP2IV2)	TGME49_320680-4	0.346816	0.159283	0.148512	0.505251	0.258528	0.141524	0.49758	0.3562	0.233743
TGME49_244510	AP2 domain transcription factor AP2VI-3 (AP2VI3)	TGME49_244510-1	-1.42789	-1.37244	-1.70701	-1.23547	-0.648885	-0.976489	-1.43631	-1.25069	-1.32061
TGME49_203710	AP2 domain transcription factor AP2VIIa-4 (AP2VIIA4)	TGME49_203710-1	-1.68996	-2.80393	-1.79197	-1.74258	-1.60608	-2.1141	-2.25888	-2.0089	-2.20186
TGME49_202900	zinc finger (CCCH type) motif-containing protein	TGME49_202900-4	-6.28101	-9.5218	-9.43202	-7.48494	-3.38855	-5.54262	-6.43078	-8.11438	-8.77975
TGME49_291860	HORMA domain-containing protein	TGME49_291860-3	2.68642	2.93122	2.94557	2.78098	2.41959	2.45055	2.46519	2.35207	2.54896
TGME49_243920	DNA replication licensing factor MCM5, putative	TGME49_243920-5	-6.3952	-9.30256	-9.06078	-5.30635	-5.56163	-7.07826	-9.21154	-8.89514	-9.56051
TGME49_244510	AP2 domain transcription factor AP2VI-3 (AP2VI3)	TGME49_244510-2	1.00553	1.1509	1.03509	1.17879	1.04339	1.01913	1.16812	1.00348	0.914497
TGME49_290930	Mnd1 family protein	TGME49_290930-4	-5.07513	-8.24553	-5.26678	-3.24932	-3.38912	-3.32079	-3.35865	-3.68611	-2.85962
TGME49_313740	zinc finger (CCCH type) motif-containing protein	TGME49_313740-2	1.74174	1.60389	1.48523	1.68863	1.61875	1.66822	1.83584	1.69112	2.17974
TGME49_202840	FHA domain-containing protein	TGME49_202840-5	-5.25449	-9.29936	-7.90558	-4.52554	-3.44295	-3.68275	-3.84689	-3.98505	-5.70487
TGME49_215895	AP2 domain-containing protein	TGME49_215895-3	-1.5465	-2.14559	-1.41916	-1.77696	-2.13069	-1.89304	-2.27971	-2.36769	-1.70775
TGME49_244510	AP2 domain transcription factor AP2VI-3 (AP2VI3)	TGME49_244510-5	1.14929	0.537221	0.740459	0.5066	-0.0526742	0.111866	-0.605184	-0.136181	-0.519868
TGME49_226560	zinc finger (CCCH type) motif-containing protein	TGME49_226560-3	-5.8804	-8.78776	-5.80901	-6.27697	-3.82443	-5.75611	-5.73738	-7.22834	-7.30874
TGME49_291860	HORMA domain-containing protein	TGME49_291860-5	0.600635	0.494064	0.850856	1.01331	0.671993	0.702207	0.612104	0.655922	0.939348
TGME49_321560	zinc knuckle domain-containing protein	TGME49_321560-1	-8.41249	-8.84592	-8.60414	-8.80907	-4.44202	-7.62163	-8.75491	-8.4385	-9.10387
TGME49_224230	AP2 domain transcription factor AP2X-3 (AP2X3)	TGME49_224230-1	-5.06924	-4.61815	-9.96133	-7.84433	-3.98969	-5.7385	-4.86417	-6.33626	-7.65371
TGME49_306040	CHY zinc finger protein	TGME49_306040-4	2.02655	1.94175	2.19388	2.18007	1.98099	2.03978	1.79623	1.82398	1.55838
TGME49_235540	eukaryotic initiation factor-2 beta, putative	TGME49_235540-2	-2.19132	-2.57745	-1.17093	-2.05185	-0.841178	-0.505157	-0.811274	-1.17003	-1.63985
TGME49_204130	perforin-like protein PLP1 (PLP1)	TGME49_204130-5	-1.3272	-0.938633	-2.77162	-1.56535	0.544504	-0.315787	-1.65679	-2.48814	-6.82594
TGME49_306320	Myb family DNA-binding domain-containing protein	TGME49_306320-3	-0.132544	0.0543984	0.0693569	-0.021612	0.0413799	-0.349117	-0.402629	-0.762183	-1.18915
TGME49_218960	AP2 domain transcription factor AP2XII-1 (AP2XII1)	TGME49_218960-2	-4.21414	-3.51007	-4.30146	-4.40909	-4.13265	-3.91993	-3.76996	-3.88966	-4.18306
TGME49_309200	zinc finger (CCCH type) motif-containing protein	TGME49_309200-5	-0.94363	-0.936491	-0.983279	-0.710157	-0.530195	-1.00128	-1.2299	-1.11403	-1.53015
TGME49_213400	zinc finger (CCCH type) motif-containing protein	TGME49_213400-5	-0.586598	0.0480329	-0.857028	0.0168242	-0.0371241	-0.181793	-0.296072	-0.557906	-1.08273
TGME49_309410	AP2 domain transcription factor AP2XI-1 (AP2XI1)	TGME49_309410-1	0.186574	0.391491	-0.548773	-0.0807202	-0.0131555	-0.168139	-0.286064	-0.473533	-0.172614
TGME49_214960	AP2 domain transcription factor AP2X-8 (AP2X8)	TGME49_214960-5	-8.31264	-8.74607	-8.50429	-8.70922	-4.5901	-6.52178	-6.91809	-7.18665	-8.85202
TGME49_247730	AP2 domain transcription factor AP2XII-5 (AP2XII5)	TGME49_247730-3	-3.08941	-1.6833	-2.20706	-3.73391	-1.98544	-2.56919	-3.77286	-4.36335	-4.85879
TGME49_203710	AP2 domain transcription factor AP2VIIa-4 (AP2VIIA4)	TGME49_203710-5	-5.70238	-6.13581	-4.44657	-4.60419	-2.90478	-4.7156	-4.98067	-5.8659	-8.8532
TGME49_218362	zinc finger protein ZFP1	TGME49_218362-5	-1.0491	-0.26841	-1.71469	-0.674498	-0.965918	-0.952559	-0.774847	-0.877669	0.195602
TGME49_320600	cold-shock DNA-binding domain-containing protein	TGME49_320600-1	-3.66673	-1.44195	-1.81398	-1.97584	-1.92627	-2.19498	-2.20179	-3.78585	-6.03618
TGME49_253500	hypothetical protein	TGME49_253500-2	1.85677	1.97137	2.20376	1.74752	1.86986	1.86067	1.76048	1.85617	1.92911
TGME49_200385	Myb family DNA-binding domain-containing protein	TGME49_200385-4	0.879065	1.10254	-3.68456	-2.96199	0.512424	1.01172	1.03722	0.978583	1.38289
TGME49_320700	AP2 domain transcription factor AP2IV-1 (AP2IV1)	TGME49_320700-5	-5.4719	-4.96191	-3.72013	-4.10948	-3.03195	-4.07405	-5.7074	-8.19835	-8.27876
TGME49_278040	G-patch domain-containing protein	TGME49_278040-4	-2.18538	-2.57476	-2.68782	-2.15024	-2.87118	-2.66293	-3.29109	-4.05269	-5.71806
TGME49_215895	AP2 domain-containing protein	TGME49_215895-5	0.662445	0.615302	0.831803	0.583735	0.817424	0.748349	0.910699	0.93287	0.910542
TGME49_320600	cold-shock DNA-binding domain-containing protein	TGME49_320600-2	1.65284	1.14842	1.30296	1.16697	1.32682	1.3498	1.138	1.37415	1.21547
TGME49_210408	HMG (high mobility group) box domain-containing protein	TGME49_210408-2	-5.09821	-4.40236	-2.72001	-4.28534	-2.44022	-2.60137	-3.41826	-5.53927	-9.9416
TGME49_213890	Myb family DNA-binding domain-containing protein	TGME49_213890-1	-0.499315	-0.442221	-0.854943	-0.554228	-0.25768	-0.612736	-0.701701	-0.241252	-0.439497
TGME49_309590	rhoptry protein ROP1 (ROP1)	TGME49_309590-5	2.03413	1.94857	2.38634	2.2715	1.9501	2.05454	2.27487	2.40327	2.12454
TGME49_216220	AP2 domain transcription factor AP2XI-5 (AP2XI5)	TGME49_216220-4	-8.58679	-10.7572	-10.3634	-8.2464	-5.31582	-6.21097	-8.92921	-7.87584	-8.27818
TGME49_202490	AP2 domain transcription factor AP2VIIa-7 (AP2VIIA7)	TGME49_202490-2	-1.68637	-1.20276	-1.07796	-0.844878	-1.0214	-1.59271	-1.99523	-2.42133	-1.97336
TGME49_217500	HMG (high mobility group) box domain-containing protein	TGME49_217500-5	2.48352	2.41793	2.78808	2.67026	2.49067	2.71487	2.75154	2.79425	2.62794
TGME49_228990	zinc finger (CCCH type) motif-containing protein	TGME49_228990-4	-0.145913	0.0439052	0.346227	0.0318511	-0.187939	-0.200015	-0.293921	-0.0308993	-0.348347
TGME49_219120	zinc finger (CCCH type) motif-containing protein	TGME49_219120-4	0.848296	1.17562	0.719811	1.0206	0.859016	1.11215	1.00469	1.07544	0.936056
TGME49_299150	AP2 domain transcription factor AP2III-3 (AP2III3)	TGME49_299150-3	0.593438	-0.0297233	0.147715	0.291757	0.322502	-0.0764069	-0.0450838	0.323069	-0.112322
TGME49_310950	AP2 domain transcription factor AP2XI-3 (AP2XI3)	TGME49_310950-4	-3.29014	-2.18442	-2.21501	-3.18422	-2.61807	-3.17016	-3.28679	-2.76157	-4.07464
TGME49_290930	Mnd1 family protein	TGME49_290930-1	-2.28078	-3.7058	-1.80282	-1.96078	-1.91378	-2.33185	-2.69232	-2.33233	-2.69653
TGME49_254650	zinc finger protein	TGME49_254650-1	-7.3763	-8.96174	-4.32003	-6.18792	-4.89887	-5.56751	-7.71872	-7.40231	-9.21969
TGME49_201200	zinc finger (CCCH type) motif-containing protein	TGME49_201200-3	-7.84496	-8.27839	-8.03661	-8.24154	-4.53746	-6.46913	-8.03537	-7.87097	-8.53635
TGME49_254650	zinc finger protein	TGME49_254650-4	-3.24596	-3.43071	-2.87665	-3.70083	-3.2356	-2.78957	-3.50512	-3.04754	-5.20323
TGME49_221910	AN1 family Zinc finger domain-containing protein	TGME49_221910-3	-6.99306	-7.42649	-3.86278	-3.06771	-4.94859	-7.2022	-4.59851	-4.54514	-7.53244
TGME49_233080	G-patch domain-containing protein	TGME49_233080-3	-3.4221	-2.33198	-4.61376	-2.94421	-2.24671	-1.7535	-2.46684	-2.22573	-3.37652
TGME49_203690	AP2 domain transcription factor AP2VIIa-5 (AP2VIIA5)	TGME49_203690-2	-0.352201	0.151506	-0.676519	-0.508918	0.109985	-0.439165	-0.489907	-0.556552	-0.645422
TGME49_247700	AP2 domain transcription factor AP2XII-4 (AP2XII4)	TGME49_247700-4	-4.51978	-4.14586	-5.02338	-5.13209	-3.98989	-4.59141	-5.07792	-4.96083	-6.4742
TGME49_305220	C-Myc-binding family protein	TGME49_305220-2	0.792437	0.895795	0.943972	0.805044	0.67983	0.913383	0.823582	0.650947	0.49105
TGME49_306040	CHY zinc finger protein	TGME49_306040-1	1.50028	1.57939	1.9895	1.66401	1.76309	1.69113	1.50083	1.10733	0.93001
TGME49_247700	AP2 domain transcription factor AP2XII-4 (AP2XII4)	TGME49_247700-1	-6.69674	-10.8671	-7.8884	-7.09332	-5.28491	-6.94241	-8.62412	-8.30772	-10.9731
TGME49_269940	zinc finger motif, C2HC5-type protein	TGME49_269940-4	0.968766	1.02736	1.03192	1.14382	0.709146	0.927672	0.999897	1.00301	1.47873
TGME49_246200	zinc finger (CCCH type) motif-containing protein	TGME49_246200-4	0.264577	0.920838	0.748324	0.786235	0.469828	0.795062	0.616748	0.788298	0.493937
TGME49_214270	translation initiation factor IF-2, putative	TGME49_214270-2	-8.95593	-9.38937	-6.67365	-5.39315	-6.91147	-6.58011	-9.14635	-7.24498	-9.64732
TGME49_226310	zinc finger (CCCH type) motif-containing protein	TGME49_226310-1	0.377321	0.396177	0.756044	0.429847	0.375539	0.347946	0.480815	0.305598	0.713965
TGME49_256820	zinc finger (CCCH type) motif-containing protein	TGME49_256820-5	-8.76993	-9.20337	-8.96159	-9.01451	-4.0932	-5.51964	-8.96035	-7.64394	-5.98739
TGME49_214840	AP2 domain transcription factor AP2X-7 (AP2X7)	TGME49_214840-3	-6.81218	-7.43826	-8.41887	-6.12129	-4.88409	-5.31534	-5.83267	-4.70891	-6.69621
TGME49_220530	AP2 domain transcription factor AP2V-1 (AP2V1)	TGME49_220530-1	1.12027	1.33491	1.23552	1.35412	1.59653	1.15563	1.03961	0.860829	0.718795
TGME49_278040	G-patch domain-containing protein	TGME49_278040-1	-1.1113	-1.01374	-1.18841	-1.18839	-0.810535	-0.973536	-1.67458	-2.21905	-2.04147
TGME49_267600	FHA domain-containing protein	TGME49_267600-4	-0.820009	-0.999994	-0.672637	-0.466306	-0.438029	-0.280001	-0.59993	-0.0731996	-0.555041
TGME49_262000	AP2 domain transcription factor AP2VIIb-2 (AP2VIIB2)	TGME49_262000-1	-0.499778	-0.612795	-0.358966	-0.28396	-0.722037	-0.678458	-0.404208	-0.117378	-0.504149
TGME49_218300	zinc finger (CCCH type) motif-containing protein	TGME49_218300-1	0.229732	0.309148	0.737525	0.612555	0.995333	0.752038	0.698971	0.567245	1.01915
TGME49_240590	DNA-directed RNA polymerase II RPB5 (POLR2E)	TGME49_240590-3	-6.71872	-8.88912	-8.64734	-7.70026	-4.48522	-7.07986	-7.6461	-8.3297	-9.14707
TGME49_309590	rhoptry protein ROP1 (ROP1)	TGME49_309590-3	2.59375	2.63492	2.76164	2.53604	2.80128	2.67655	2.62924	2.56598	2.64809
TGME49_208020	AP2 domain transcription factor AP2Ib-1 (AP2IB1)	TGME49_208020-5	-1.20282	-1.70818	-1.50849	-1.94454	-1.44734	-1.29291	-1.31847	-1.70814	-2.03215
TGME49_203690	AP2 domain transcription factor AP2VIIa-5 (AP2VIIA5)	TGME49_203690-5	-0.406133	-0.972433	0.20514	-0.0614169	-0.514908	-0.260771	-0.242048	-0.159341	-0.103722
TGME49_228990	zinc finger (CCCH type) motif-containing protein	TGME49_228990-5	-1.27819	-1.62589	-3.62512	-0.645617	-0.415469	-1.29984	-1.59146	-1.87451	-0.653543
TGME49_201200	zinc finger (CCCH type) motif-containing protein	TGME49_201200-4	-4.07787	-4.89832	-6.03505	-2.43262	-3.34687	-3.35654	-3.60085	-2.98189	-3.90252
TGME49_219828	HMG (high mobility group) box domain-containing protein	TGME49_219828-2	0.527257	0.98048	-0.0608883	-0.0225152	0.683152	0.992241	1.03694	0.888617	1.16185
TGME49_290630	AP2 domain transcription factor AP2IX-7 (AP2IX7)	TGME49_290630-4	-7.31733	-7.75077	-7.50898	-7.71391	-3.00983	-5.94151	-7.65975	-7.34335	-8.00872
TGME49_217500	HMG (high mobility group) box domain-containing protein	TGME49_217500-3	-6.16021	-5.80515	-5.22633	-7.43126	-3.06042	-3.39582	-4.60451	-4.21939	-3.9891
TGME49_289710	AP2 domain transcription factor AP2IX-5 (AP2IX5)	TGME49_289710-4	-8.94157	-5.79004	-8.13322	-8.33815	-5.37103	-5.71775	-6.47663	-7.96758	-7.63295
TGME49_224050	AP2 domain transcription factor AP2X-4 (AP2X4)	TGME49_224050-2	-5.09088	-4.75108	-4.85444	-6.46146	-4.96185	-4.84106	-4.69109	-5.57632	-5.33481
TGME49_213400	zinc finger (CCCH type) motif-containing protein	TGME49_213400-4	-3.35797	-8.58727	-4.60852	-6.39841	-3.26137	-3.45608	-5.34425	-5.02784	-3.83523
TGME49_205650	AP2 domain transcription factor AP2VIIa-3 (AP2VIIA3)	TGME49_205650-4	-2.43362	-1.89966	-1.88027	-1.51635	-1.45512	-1.73555	-1.89791	-2.25695	-3.08526
TGME49_309200	zinc finger (CCCH type) motif-containing protein	TGME49_309200-3	1.67972	1.33663	1.84527	1.85488	1.34578	1.51202	1.82982	1.96389	1.74352
TGME49_000000	Non-cutting control	TGME49_000000-1	0.968127	1.09545	1.03002	1.05167	1.03124	1.01327	0.92963	0.77328	0.447395
TGME49_258210	DNA-directed RNA polymerase II RPB2	TGME49_258210-2	-4.52732	-9.75661	-5.1929	-3.70977	-3.19125	-3.69942	-6.92863	-5.87526	-4.77509
TGME49_280460	AP2 domain transcription factor AP2VIIa-2 (AP2VIIA2)	TGME49_280460-2	-4.76582	-3.02933	-8.10948	-3.91447	-2.83773	-2.95704	-4.20135	-4.20687	-6.13528
TGME49_202840	FHA domain-containing protein	TGME49_202840-1	-9.04193	-8.47536	-9.38558	-7.4385	-4.427	-5.15514	-6.57699	-9.06794	-9.73331
TGME49_235540	eukaryotic initiation factor-2 beta, putative	TGME49_235540-1	-6.04829	-4.95121	-9.40987	-5.7079	-4.12412	-4.99439	-5.75328	-6.0743	-5.38604
TGME49_282220	AP2 domain transcription factor AP2VIIa-9 (AP2VIIA9)	TGME49_282220-3	-1.49586	-1.50498	-0.844698	-1.36766	-1.41355	-1.23831	-1.54455	-1.34679	-1.17335
TGME49_227560	IWS1 transcription factor, putative	TGME49_227560-5	-3.3056	-4.28218	-3.33679	-2.98229	-1.80016	-2.10076	-2.96289	-2.89552	-4.14585
TGME49_244510	AP2 domain transcription factor AP2VI-3 (AP2VI3)	TGME49_244510-3	-2.03432	-1.8577	-1.34462	-2.01207	-1.59901	-1.23739	-1.21867	-1.2208	-2.62313
TGME49_311440	SAG-related sequence SRS50 (SRS50)	TGME49_311440-1	1.67598	1.7905	1.64941	1.70967	1.78451	1.77764	1.80975	1.65077	1.13232
TGME49_271200	AP2 domain transcription factor AP2VIII-5 (AP2VIII5)	TGME49_271200-3	-2.08639	-2.06039	-1.25124	-1.40402	-1.88941	-1.49799	-1.28313	-1.22976	-1.57614
TGME49_255310	zinc finger (CCCH type) motif-containing protein	TGME49_255310-4	-0.080644	-0.00511739	-0.0416379	0.159494	0.563993	0.205191	-0.206109	-0.403296	-0.588164
TGME49_223668	LYAR-type C2HC zinc finger protein	TGME49_223668-3	2.05779	1.4697	2.49697	2.33116	1.86959	1.84865	2.01876	2.04197	1.12973
TGME49_320700	AP2 domain transcription factor AP2IV-1 (AP2IV1)	TGME49_320700-1	-0.70204	-0.838021	-0.221531	-0.405456	-0.555558	-0.810292	-0.879032	-1.53878	-1.52018
TGME49_233080	G-patch domain-containing protein	TGME49_233080-1	-6.81608	-10.4194	-6.00773	-9.38258	-4.46127	-6.17722	-6.86899	-6.31158	-10.6774
TGME49_294840	zinc finger (CCCH type) motif-containing protein	TGME49_294840-2	1.4834	1.83232	1.363	1.53793	2.04822	1.64503	1.28014	0.901796	0.937381
TGME49_262780	FHA domain-containing protein	TGME49_262780-3	-2.09347	-2.33021	-1.51292	-2.13289	-2.4751	-2.43848	-2.46867	-1.85374	-2.05113
TGME49_320700	AP2 domain transcription factor AP2IV-1 (AP2IV1)	TGME49_320700-4	-3.72913	-4.49271	-6.79525	-3.91271	-4.61803	-4.84926	-4.62409	-6.62961	-8.29498
TGME49_309410	AP2 domain transcription factor AP2XI-1 (AP2XI1)	TGME49_309410-4	-0.587456	-1.35531	0.200013	-1.15085	-0.289938	-0.325449	-0.274783	-0.179896	0.154733
TGME49_203710	AP2 domain transcription factor AP2VIIa-4 (AP2VIIA4)	TGME49_203710-2	-8.37225	-4.05079	-8.5639	-7.18386	-2.77934	-3.87541	-4.80777	-5.8133	-9.06363
TGME49_250800	AP2 domain transcription factor AP2XII-8 (AP2XII8)	TGME49_250800-5	-8.00474	-8.43817	-8.19639	-8.40132	-5.11228	-8.21388	-8.34716	-7.87875	-8.54412
TGME49_320700	AP2 domain transcription factor AP2IV-1 (AP2IV1)	TGME49_320700-2	-6.92645	-4.45299	-8.1181	-3.51567	-4.07051	-4.28759	-5.26886	-4.70453	-7.03287
TGME49_213660	zinc finger (CCCH type) motif-containing protein	TGME49_213660-1	0.503681	0.300143	-0.550786	0.148623	0.53333	0.501207	0.333139	0.156618	-0.135988
TGME49_224230	AP2 domain transcription factor AP2X-3 (AP2X3)	TGME49_224230-5	-4.0718	-8.2422	-8.00042	-2.76794	-4.38579	-5.21055	-8.15118	-7.68278	-8.34815
TGME49_316110	ribosomal protein RPS15 (RPS15)	TGME49_316110-5	-2.10545	-2.13763	-5.12023	-5.93813	-1.6791	-2.01861	-1.94352	-2.67775	-4.51304
TGME49_245570	origin recognition complex subunit 2 protein	TGME49_245570-2	-8.53839	-8.97182	-8.73004	-8.78296	-4.06096	-6.74752	-8.8808	-8.4124	-9.07777
TGME49_306000	AP2 domain transcription factor AP2IX-8 (AP2IX8)	TGME49_306000-2	-6.3904	-9.29776	-9.05598	-8.1089	-6.33443	-6.75153	-7.05474	-6.41641	-9.55571
TGME49_221910	AN1 family Zinc finger domain-containing protein	TGME49_221910-2	-0.496257	-1.87822	0.0733041	-0.59699	-0.801938	-1.42845	-1.87762	-1.81995	-3.10945
TGME49_214190	SAG-related sequence SRS46 (SRS46)	TGME49_214190-4	-0.839012	-0.943591	-0.579969	-0.616325	-0.551364	-0.806446	-0.798331	-0.928903	-1.26597
TGME49_217700	AP2 domain transcription factor AP2XII-2 (AP2XII2)	TGME49_217700-2	-0.312752	0.355995	0.162039	0.342665	0.548944	0.150381	-0.565372	-1.23659	-0.853458
TGME49_233080	G-patch domain-containing protein	TGME49_233080-4	-9.33317	-9.91861	-9.52482	-8.72975	-4.85574	-5.23488	-7.09062	-7.35918	-10.1766
TGME49_258530	flagellar associated protein	TGME49_258530-3	1.14582	1.1633	1.50139	1.5502	0.800228	1.11633	1.03909	1.25176	1.1306
TGME49_203690	AP2 domain transcription factor AP2VIIa-5 (AP2VIIA5)	TGME49_203690-1	-1.90025	-1.66761	-1.46066	-1.50713	-1.25003	-1.63899	-1.82649	-1.76292	-1.60535
TGME49_226310	zinc finger (CCCH type) motif-containing protein	TGME49_226310-2	2.15452	2.40624	2.25951	2.60909	1.69328	1.87863	2.0457	2.2291	3.12915
TGME49_228990	zinc finger (CCCH type) motif-containing protein	TGME49_228990-3	-5.63551	-6.06894	-5.82716	-6.03209	-5.91297	-4.25968	-5.97792	-4.50952	-6.32689
TGME49_235540	eukaryotic initiation factor-2 beta, putative	TGME49_235540-4	-6.49349	-9.66389	-8.2701	-5.2271	-5.33799	-5.63224	-7.42087	-6.5195	-9.76984
TGME49_233080	G-patch domain-containing protein	TGME49_233080-5	-8.81367	-10.3991	-10.0053	-8.21025	-5.48825	-6.58985	-7.83416	-8.83969	-10.5051
TGME49_275480	Myb family DNA-binding domain-containing protein	TGME49_275480-3	-2.46036	-3.02967	-3.66831	-1.33831	-1.59737	-1.45174	-1.56426	-0.6767	-1.48792
TGME49_213890	Myb family DNA-binding domain-containing protein	TGME49_213890-2	-6.05252	-10.0709	-5.5812	-5.86413	-5.67463	-5.99862	-6.80997	-6.66349	-10.4809
TGME49_248270	zinc finger (CCCH type) motif-containing protein	TGME49_248270-5	0.619966	0.168076	0.130633	1.03249	1.11682	0.707101	-0.283165	-0.399947	0.356551
TGME49_310950	AP2 domain transcription factor AP2XI-3 (AP2XI3)	TGME49_310950-2	-6.71489	-8.47025	-4.32158	-7.43339	-4.25682	-4.64307	-5.9198	-5.25547	-8.7282
TGME49_227900	AP2 domain transcription factor AP2X-1 (AP2X1)	TGME49_227900-5	-4.78769	-5.54305	-3.75695	-4.04677	-3.42361	-4.10152	-7.037	-6.13563	-5.21604
TGME49_123456	mNeonGreen reporter	TGME49_123456-5	0.743477	0.715503	-5.63114	-1.59987	0.563748	0.567038	0.667401	0.636574	0.586011
TGME49_251740	AP2 domain transcription factor AP2XII-9 (AP2XII9)	TGME49_251740-5	-8.48726	-10.0727	-9.83091	-7.29887	-5.05874	-5.32483	-7.82967	-6.70592	-8.59368
TGME49_250800	AP2 domain transcription factor AP2XII-8 (AP2XII8)	TGME49_250800-2	-4.84941	-8.0902	-8.00042	-4.14645	-4.08623	-3.26302	-3.91172	-3.68278	-4.88872
TGME49_210408	HMG (high mobility group) box domain-containing protein	TGME49_210408-5	-7.5623	-7.99573	-7.75395	-7.80687	-2.55436	-6.77143	-7.75271	-7.58831	-8.25368
TGME49_247730	AP2 domain transcription factor AP2XII-5 (AP2XII5)	TGME49_247730-2	-2.77724	-8.31687	-5.92308	-3.37312	-2.35354	-3.56901	-5.26649	-4.17248	-6.42282
TGME49_289710	AP2 domain transcription factor AP2IX-5 (AP2IX5)	TGME49_289710-5	-5.88344	-6.31687	-6.07509	-6.28001	-6.3129	-6.09257	-6.22585	-5.90945	-6.57482
TGME49_316110	ribosomal protein RPS15 (RPS15)	TGME49_316110-1	-1.34024	-1.84067	-1.14932	-1.00136	-0.884972	-1.12906	-1.00584	-1.5428	-1.87887
TGME49_262420	AP2 domain transcription factor APVIIb-1/ADA2-B (APVIIB1)	TGME49_262420-4	-0.0870489	0.339157	-0.152169	0.416838	-0.0161358	-0.218087	-0.561568	-0.473058	-1.00584
TGME49_269940	zinc finger motif, C2HC5-type protein	TGME49_269940-2	0.145877	0.323155	-0.0730729	0.114165	0.097247	0.110795	0.0378463	-0.247714	-0.0217383
TGME49_214820	G-patch domain-containing protein	TGME49_214820-1	-1.52136	-0.652467	-1.05611	-1.02349	-1.78385	-1.60187	-1.43114	-1.15463	-1.50619
TGME49_285895	AP2 domain transcription factor AP2V-2 (AP2V2)	TGME49_285895-2	-7.20363	-10.5964	-5.67907	-6.70712	-3.87059	-6.28466	-7.54604	-6.57756	-9.1174
TGME49_246660	AP2 domain transcription factor AP2XII-3 (AP2XII3)	TGME49_246660-2	-0.608356	-1.23793	0.27735	-0.222241	0.0907637	-0.566736	-0.879219	-0.222392	-0.336894
TGME49_244840	zinc knuckle domain-containing protein	TGME49_244840-3	-8.44929	-8.88272	-7.48894	-5.52394	-6.40482	-6.65843	-6.6397	-8.4753	-8.98867
TGME49_262420	AP2 domain transcription factor APVIIb-1/ADA2-B (APVIIB1)	TGME49_262420-3	0.791913	1.04117	0.653521	1.11892	0.415709	0.620024	0.638747	0.501385	-0.111624
TGME49_123456	mNeonGreen reporter	TGME49_123456-4	1.10277	1.20167	-4.12345	-3.13708	1.69418	1.38286	1.22622	1.06885	0.781893
TGME49_246660	AP2 domain transcription factor AP2XII-3 (AP2XII3)	TGME49_246660-3	-1.8579	-2.29133	-2.04955	-2.25448	-2.28736	-2.21904	-2.20032	-1.88391	-2.54928
TGME49_320600	cold-shock DNA-binding domain-containing protein	TGME49_320600-4	-1.02925	-0.956724	-1.15461	-0.913513	-0.418571	-0.862308	-1.26701	-1.89694	-2.06076
TGME49_123456	mNeonGreen reporter	TGME49_123456-1	0.985104	0.746639	-5.91481	-2.96381	0.850318	0.740319	0.774454	0.733596	0.38439
TGME49_217500	HMG (high mobility group) box domain-containing protein	TGME49_217500-2	2.90356	2.81238	3.08305	3.0921	2.61782	2.83635	3.01794	3.06063	3.39278
TGME49_280470	AP2 domain transcription factor AP2VIIa-1 (AP2VIIA1)	TGME49_280470-1	0.510689	0.417681	0.985061	1.04409	0.555389	0.611096	0.457251	0.394666	0.0400346
TGME49_318610	AP2 domain transcription factor AP2IV-3 (AP2IV3)	TGME49_318610-2	1.2829	0.973349	1.1494	1.23839	1.22031	1.19746	1.17341	0.984726	0.483962
TGME49_123456	mNeonGreen reporter	TGME49_123456-3	-2.8895	-3.47493	-7.55508	-6.608	-1.64089	-1.28716	-1.48775	-2.02799	-4.20237
TGME49_313740	zinc finger (CCCH type) motif-containing protein	TGME49_313740-3	1.31669	1.18564	1.62818	1.20164	1.32184	1.38367	1.4999	1.59425	1.58798
TGME49_221980	U1 zinc finger protein	TGME49_221980-4	-8.45888	-8.89231	-8.80253	-7.27049	-7.88834	-7.23505	-8.80129	-5.89993	-9.30226
TGME49_123456	mNeonGreen reporter	TGME49_123456-2	0.740001	0.580277	-2.29965	-1.79308	1.17816	0.707454	0.503785	0.103759	-0.0329616
TGME49_216400	meiotic recombination protein DMC1 family protein	TGME49_216400-3	0.504534	0.358904	-0.223892	0.0640582	0.41732	0.0310374	0.190659	-0.0624402	-0.327528
TGME49_314860	zinc knuckle domain-containing protein	TGME49_314860-2	-9.42558	-9.70701	-9.61724	-9.82216	-6.00261	-7.31279	-8.03104	-6.97767	-9.96497
TGME49_290930	Mnd1 family protein	TGME49_290930-3	0.815579	1.23838	0.583512	1.26345	0.921526	1.09073	0.927513	0.676301	0.947779
TGME49_226560	zinc finger (CCCH type) motif-containing protein	TGME49_226560-2	-8.76307	-9.19651	-8.95472	-9.00765	-6.45557	-6.97221	-8.95349	-7.63708	-9.45446
TGME49_290630	AP2 domain transcription factor AP2IX-7 (AP2IX7)	TGME49_290630-5	-8.98865	-9.42209	-9.18031	-6.0633	-4.05666	-4.94986	-7.17907	-4.95577	-9.52804
TGME49_233080	G-patch domain-containing protein	TGME49_233080-2	-10.425	-10.8585	-8.87973	-8.08465	-5.14791	-7.82682	-9.61545	-10.4511	-9.96442
TGME49_263720	HMG (high mobility group) box domain-containing protein	TGME49_263720-5	-0.871383	-0.87315	-0.61422	-0.744399	-0.334691	-1.05486	-1.31937	-1.42114	-1.03516
TGME49_294840	zinc finger (CCCH type) motif-containing protein	TGME49_294840-4	1.76442	1.88458	1.96115	2.17454	2.07206	2.03011	1.87645	1.80423	1.85959
TGME49_219700	DNA replication licensing factor MCM4, putative	TGME49_219700-4	-4.17489	-4.79595	-5.26467	-4.09613	-3.60436	-4.19315	-4.11997	-3.67582	-3.9019
TGME49_316110	ribosomal protein RPS15 (RPS15)	TGME49_316110-2	-5.46555	-4.06609	-6.6572	-4.16169	-5.80755	-6.82669	-7.48604	-8.49156	-10.3089
TGME49_252370	AP2 domain transcription factor AP2III-1 (AP2III1)	TGME49_252370-4	0.0350981	0.448991	-0.266258	0.151282	-1.04257	-1.11317	-1.1421	-0.48664	-0.160548
TGME49_247700	AP2 domain transcription factor AP2XII-4 (AP2XII4)	TGME49_247700-2	-5.53583	-6.42869	-3.03716	-8.39183	-4.2548	-4.26893	-6.16775	-5.56184	-4.04279
TGME49_247700	AP2 domain transcription factor AP2XII-4 (AP2XII4)	TGME49_247700-5	-2.86433	-6.29776	-4.47102	-3.93898	-2.70883	-1.36748	-1.45186	-0.720415	-2.85527
TGME49_208020	AP2 domain transcription factor AP2Ib-1 (AP2IB1)	TGME49_208020-2	-0.399834	-1.05331	-0.676064	-0.667569	-0.498158	-0.662979	-0.825468	-1.16796	-1.07971
TGME49_214820	G-patch domain-containing protein	TGME49_214820-5	-4.7974	-5.49386	-9.31098	-4.55654	-4.44259	-5.08053	-6.30974	-5.82341	-5.48878
TGME49_321560	zinc knuckle domain-containing protein	TGME49_321560-5	-3.11356	-5.40681	-8.33495	-4.66541	-2.11334	-3.21904	-3.27627	-3.4505	-4.77579
TGME49_255310	zinc finger (CCCH type) motif-containing protein	TGME49_255310-3	1.2593	1.28027	1.58865	1.51451	1.76852	1.57376	1.68182	1.46014	1.49406
TGME49_306000	AP2 domain transcription factor AP2IX-8 (AP2IX8)	TGME49_306000-1	-3.69325	-2.85035	-4.91732	-3.17229	-3.15513	-4.02268	-6.94255	-4.45623	-8.87648
TGME49_227360	ribosomal protein RPL3 (RPL3)	TGME49_227360-4	-10.9687	-11.5541	-10.1603	-5.75053	-5.9387	-6.93748	-8.50372	-7.29424	-10.66
TGME49_311440	SAG-related sequence SRS50 (SRS50)	TGME49_311440-2	2.42615	2.85981	2.69393	2.66041	2.10478	2.30983	2.18841	2.25507	2.17534
TGME49_245570	origin recognition complex subunit 2 protein	TGME49_245570-5	-3.77594	-2.71294	-2.56549	-5.27943	-2.4736	-3.24399	-4.11835	-4.6093	-5.95275
TGME49_309590	rhoptry protein ROP1 (ROP1)	TGME49_309590-4	1.79808	1.98766	2.03202	1.99161	1.63975	1.71308	1.92515	1.94042	1.63612
TGME49_214820	G-patch domain-containing protein	TGME49_214820-2	-7.23393	-9.40433	-9.16255	-6.89354	-6.07843	-6.18003	-8.16131	-6.84491	-6.70292
TGME49_218960	AP2 domain transcription factor AP2XII-1 (AP2XII1)	TGME49_218960-5	-8.34056	-8.774	-8.53222	-3.77778	-6.03306	-6.96474	-8.53098	-8.36658	-7.87995
TGME49_215340	AP2 domain transcription factor AP2X-10 (AP2X10)	TGME49_215340-5	2.8814	2.86523	2.88988	2.89716	2.61107	2.92334	2.94385	3.1208	2.91902
TGME49_271200	AP2 domain transcription factor AP2VIII-5 (AP2VIII5)	TGME49_271200-5	0.706179	0.286216	0.751155	0.598123	0.134602	0.481805	1.05564	1.51396	1.67019
TGME49_208020	AP2 domain transcription factor AP2Ib-1 (AP2IB1)	TGME49_208020-3	1.18387	1.42781	1.34565	1.47271	1.26473	1.30169	1.38753	1.42823	1.66455
TGME49_305220	C-Myc-binding family protein	TGME49_305220-1	2.38459	2.36239	2.46278	2.50809	2.41137	2.44631	2.53057	2.45507	2.29067
TGME49_268570	zinc finger (CCCH type) motif-containing protein	TGME49_268570-2	0.239184	0.214094	0.473658	-0.139692	-0.645451	-0.129396	0.30063	0.674221	0.218244
TGME49_215570	AP2 domain transcription factor AP2X-11 (AP2X11)	TGME49_215570-2	0.631046	0.274339	0.78656	0.630822	1.00807	0.949683	0.889668	0.871348	0.739202
TGME49_242090	zinc finger (CCCH type) motif-containing protein	TGME49_242090-1	-9.66341	-5.03795	-9.70306	-8.32303	-3.35591	-6.0652	-9.85383	-9.68943	-10.3548
TGME49_320600	cold-shock DNA-binding domain-containing protein	TGME49_320600-3	-1.37332	-1.79268	-2.56497	-2.55968	-1.19444	-1.24198	-1.21824	-1.45705	-1.31087
TGME49_278040	G-patch domain-containing protein	TGME49_278040-5	-0.458261	-1.32645	-0.463401	-0.757045	-0.488276	-1.10746	-1.69376	-1.97756	-2.90413
TGME49_203050	AP2 domain transcription factor AP2VIIa-6 (AP2VIIA6)	TGME49_203050-4	1.88935	1.83127	2.04549	2.01972	1.69942	1.74741	1.82481	1.71523	1.78604
TGME49_320680	AP2 domain transcription factor AP2IV-2 (AP2IV2)	TGME49_320680-3	0.181541	0.360462	0.154182	0.29447	0.444244	0.415446	0.0977689	-0.0838254	0.114374
TGME49_258210	DNA-directed RNA polymerase II RPB2	TGME49_258210-3	-8.72509	-3.9106	-9.06875	-2.93184	-4.45412	-7.50127	-9.06751	-8.7511	-9.41648
TGME49_305220	C-Myc-binding family protein	TGME49_305220-4	2.68918	2.72891	3.04806	2.9088	2.34279	2.43863	2.63652	2.4204	2.41765
TGME49_314860	zinc knuckle domain-containing protein	TGME49_314860-3	-7.82335	-8.25679	-8.01501	-4.7605	-3.25282	-5.37714	-6.58081	-5.84937	-8.66674
TGME49_311450	zinc finger, c2h2 type domain-containing protein	TGME49_311450-3	-6.56388	-6.26035	-7.34049	-8.54542	-5.5783	-8.50998	-7.49126	-7.17485	-8.99223
TGME49_253500	hypothetical protein	TGME49_253500-1	1.99694	2.10653	2.22023	2.14098	2.14017	2.02566	2.08169	2.03238	1.8913
TGME49_214840	AP2 domain transcription factor AP2X-7 (AP2X7)	TGME49_214840-5	-6.90529	-9.81265	-9.57087	-6.30187	-5.56922	-8.58836	-9.72164	-9.40523	-10.0706
TGME49_306040	CHY zinc finger protein	TGME49_306040-5	2.08405	2.10014	1.87021	1.97055	2.09344	2.21646	2.16453	2.10044	2.33159
TGME49_280460	AP2 domain transcription factor AP2VIIa-2 (AP2VIIA2)	TGME49_280460-1	-0.846731	-1.21442	-2.03308	-1.86957	-0.160581	-0.777863	-1.42101	-1.70105	-2.76998
TGME49_267600	FHA domain-containing protein	TGME49_267600-5	1.8093	1.82828	1.53056	1.4405	1.65726	1.87298	1.78986	2.15476	2.06148
TGME49_214190	SAG-related sequence SRS46 (SRS46)	TGME49_214190-3	1.06627	0.898835	0.976603	0.87313	0.655678	0.781443	0.605106	0.481765	0.180711
TGME49_242090	zinc finger (CCCH type) motif-containing protein	TGME49_242090-2	-6.67897	-9.91975	-9.82998	-4.00025	-2.91578	-4.48991	-6.82874	-6.51233	-6.09024
TGME49_218300	zinc finger (CCCH type) motif-containing protein	TGME49_218300-2	-3.64001	-3.90352	-4.28734	-3.22923	-1.54591	-2.49865	-3.7345	-3.32025	-4.87196
TGME49_221980	U1 zinc finger protein	TGME49_221980-3	-4.3288	-6.69511	-6.3278	-4.3628	-4.02129	-4.65599	-5.20555	-6.4252	-7.60514
TGME49_219828	HMG (high mobility group) box domain-containing protein	TGME49_219828-1	-1.1735	-0.572983	-1.64704	-1.02094	-1.1555	-0.820332	-0.92058	-0.71141	-2.02314
TGME49_311440	SAG-related sequence SRS50 (SRS50)	TGME49_311440-5	2.47758	2.47589	2.85375	2.51206	2.30322	2.46021	2.57948	2.7623	2.74082
TGME49_313740	zinc finger (CCCH type) motif-containing protein	TGME49_313740-5	2.42991	2.42427	2.42856	2.2837	2.04531	2.466	2.57918	2.66041	2.85532
TGME49_233120	AP2 domain transcription factor AP2VIII-2 (AP2VIII2)	TGME49_233120-3	-8.24506	-5.67849	-10.5887	-10.6416	-4.76763	-6.6993	-5.88703	-5.94914	-8.12909
TGME49_219120	zinc finger (CCCH type) motif-containing protein	TGME49_219120-1	0.17842	0.316504	0.472003	0.702761	0.932791	0.480386	0.389396	0.152406	-0.178776
TGME49_216220	AP2 domain transcription factor AP2XI-5 (AP2XI5)	TGME49_216220-1	-0.630525	-0.796095	-0.527028	-0.229254	-0.51709	-0.426179	-0.363316	-0.514519	-0.963952
TGME49_282220	AP2 domain transcription factor AP2VIIa-9 (AP2VIIA9)	TGME49_282220-5	-9.55933	-9.99276	-9.75098	-8.8039	-5.9299	-8.1835	-7.16478	-8.43334	-10.2507
TGME49_258530	flagellar associated protein	TGME49_258530-2	0.868913	0.796018	0.887851	0.994387	0.352786	0.303853	0.803483	0.469317	0.669992
TGME49_215340	AP2 domain transcription factor AP2X-10 (AP2X10)	TGME49_215340-3	1.15429	1.45585	1.34267	1.10316	1.44189	1.3896	0.833939	1.0206	1.08044
TGME49_244510	AP2 domain transcription factor AP2VI-3 (AP2VI3)	TGME49_244510-4	1.29674	1.29702	1.42004	1.32666	1.26377	1.31332	1.30742	1.20371	1.2419
TGME49_315760	AP2 domain transcription factor AP2XI-4 (AP2XI4)	TGME49_315760-5	-0.515294	-1.0406	-1.22311	-1.38622	-0.479607	-0.86535	-1.40064	-2.13371	-3.16645
TGME49_310950	AP2 domain transcription factor AP2XI-3 (AP2XI3)	TGME49_310950-5	-4.61902	-4.51188	-5.81067	-4.1531	-4.86406	-3.63224	-4.72043	-3.61261	-5.76984
TGME49_255190	myosin C	TGME49_255190-3	1.9222	1.82502	2.02396	1.93314	1.67809	1.69714	1.89395	1.86615	2.00301
TGME49_227560	IWS1 transcription factor, putative	TGME49_227560-2	-9.7979	-5.03494	-8.83755	-5.04247	-3.84654	-5.5476	-6.81839	-8.08695	-10.4893
TGME49_289710	AP2 domain transcription factor AP2IX-5 (AP2IX5)	TGME49_289710-3	-3.92942	-4.67098	-3.86732	-2.1438	-3.33141	-3.94661	-4.65035	-4.07091	-4.41436
TGME49_224050	AP2 domain transcription factor AP2X-4 (AP2X4)	TGME49_224050-5	-8.45356	-8.73499	-8.64521	-6.69813	-5.92366	-5.34077	-8.64397	-6.32757	-9.14494
TGME49_289710	AP2 domain transcription factor AP2IX-5 (AP2IX5)	TGME49_289710-2	-6.68645	-7.11988	-6.8781	-4.62359	-4.65648	-3.34714	-4.22151	-3.39053	-6.0559
TGME49_218300	zinc finger (CCCH type) motif-containing protein	TGME49_218300-4	-3.34104	-2.08306	-2.13481	-2.31044	-1.00554	-1.52793	-2.99809	-3.27272	-4.84956
TGME49_299150	AP2 domain transcription factor AP2III-3 (AP2III3)	TGME49_299150-5	0.877315	0.715067	0.818328	0.987798	0.752511	1.03659	1.08167	0.845842	1.04057
TGME49_255220	AP2 domain transcription factor AP2VIIb-3 (AP2VIIB3)	TGME49_255220-4	-1.1674	-1.3654	-1.61727	-2.10849	-1.20615	-1.75818	-2.71145	-2.35132	-5.27543
TGME49_320600	cold-shock DNA-binding domain-containing protein	TGME49_320600-5	0.914206	0.943019	1.09522	0.771932	0.951366	0.797369	0.462309	0.496801	-0.0283736
TGME49_226310	zinc finger (CCCH type) motif-containing protein	TGME49_226310-4	-0.767723	-0.816587	-1.51559	-1.20507	-0.506515	-0.67309	-0.750881	-1.04875	-0.957396
TGME49_249190	AP2 domain transcription factor AP2XII-6 (AP2XII6)	TGME49_249190-2	0.516736	0.16689	0.600121	0.414784	0.759456	0.631176	0.685346	0.552304	0.448611
TGME49_219828	HMG (high mobility group) box domain-containing protein	TGME49_219828-5	0.307236	0.542423	0.218166	0.00570104	-0.0929206	-0.0592966	-0.125422	-0.283029	-0.301761
TGME49_258210	DNA-directed RNA polymerase II RPB2	TGME49_258210-1	-7.21369	-9.64712	-7.82038	-3.54418	-4.64316	-4.48737	-5.30818	-4.59585	-7.58315
TGME49_280470	AP2 domain transcription factor AP2VIIa-1 (AP2VIIA1)	TGME49_280470-3	0.0374052	-0.00953243	-0.0621473	-0.0236706	0.051627	-0.186883	-0.184573	-0.442443	-0.778531
TGME49_294785	zinc finger (CCCH type) motif-containing protein	TGME49_294785-4	0.123428	0.178533	-0.043008	0.116223	-0.1349	0.106574	0.14237	-0.143263	0.0658351
TGME49_280470	AP2 domain transcription factor AP2VIIa-1 (AP2VIIA1)	TGME49_280470-5	-1.8646	-2.63683	-1.10747	-1.11001	-1.62229	-1.46217	-1.37589	-1.47138	-2.11188
TGME49_202900	zinc finger (CCCH type) motif-containing protein	TGME49_202900-2	-6.31111	-9.74455	-9.50276	-8.70769	-4.57065	-6.35032	-7.06857	-7.0152	-10.1545
TGME49_224050	AP2 domain transcription factor AP2X-4 (AP2X4)	TGME49_224050-1	-3.29229	-9.31069	-2.28755	-3.75027	-2.42407	-2.99046	-2.82735	-2.92599	-3.68599
TGME49_251740	AP2 domain transcription factor AP2XII-9 (AP2XII9)	TGME49_251740-1	-7.61508	-5.82612	-9.39169	-7.01165	-4.45958	-5.47371	-7.22053	-6.22605	-6.30646
TGME49_310900	AP2 domain transcription factor AP2XI-2 (AP2XI2)	TGME49_310900-4	-8.11663	-8.55007	-8.30829	-8.36121	-3.93466	-6.00384	-7.30705	-7.99064	-8.80802
TGME49_251740	AP2 domain transcription factor AP2XII-9 (AP2XII9)	TGME49_251740-2	-5.13474	-3.31442	-8.02683	-3.94636	-4.22025	-4.67276	-4.42271	-4.77373	-4.39728
TGME49_275480	Myb family DNA-binding domain-containing protein	TGME49_275480-2	-7.73861	-10.6315	-7.80473	-7.2023	-5.39868	-6.09974	-6.7331	-5.93865	-8.56749
TGME49_294840	zinc finger (CCCH type) motif-containing protein	TGME49_294840-3	1.76141	1.97516	1.4934	1.51399	1.70382	1.67767	1.60953	1.65084	1.39312
TGME49_287980	FHA domain-containing protein	TGME49_287980-1	-2.29123	-1.76821	-2.80481	-3.41184	-0.71098	-1.76379	-2.77271	-3.26366	-3.20111
TGME49_249190	AP2 domain transcription factor AP2XII-6 (AP2XII6)	TGME49_249190-5	-0.461334	-0.0860651	-0.0648836	-0.141841	-0.168999	-0.272506	-0.574638	-0.594987	-0.88916
TGME49_214820	G-patch domain-containing protein	TGME49_214820-3	-6.26088	-5.24686	-10.064	-6.11689	-4.82785	-6.49649	-7.7408	-7.74633	-10.4117
TGME49_214960	AP2 domain transcription factor AP2X-8 (AP2X8)	TGME49_214960-3	-8.64674	-9.08017	-8.99039	-9.04331	-4.61677	-6.68595	-9.14115	-8.82475	-9.49012
TGME49_227560	IWS1 transcription factor, putative	TGME49_227560-1	0.3607	-0.252419	0.0233588	-0.37932	-0.45871	-0.378001	-0.562887	-0.18532	-0.681371
TGME49_245570	origin recognition complex subunit 2 protein	TGME49_245570-1	-5.45969	-7.70048	-7.4587	-3.4157	-3.88916	-3.62819	-4.0245	-3.59262	-5.499
TGME49_251740	AP2 domain transcription factor AP2XII-9 (AP2XII9)	TGME49_251740-4	-4.19644	-10.5892	-5.28856	-5.54239	-4.28351	-4.93867	-5.48823	-6.85988	-8.37325
TGME49_249190	AP2 domain transcription factor AP2XII-6 (AP2XII6)	TGME49_249190-4	0.112803	-0.00701322	0.435347	0.384138	0.277064	0.330334	0.623814	0.612806	0.426119
TGME49_204130	perforin-like protein PLP1 (PLP1)	TGME49_204130-4	-1.25878	-2.26959	-1.74503	-1.69785	-0.479515	-1.33423	-1.41237	-2.22149	-2.48832
TGME49_268570	zinc finger (CCCH type) motif-containing protein	TGME49_268570-3	-8.16949	-6.86595	-8.36114	-6.41406	-3.63959	-5.57127	-5.18997	-5.45853	-6.12391
TGME49_218362	zinc finger protein ZFP1	TGME49_218362-1	1.21602	1.69753	0.977353	1.30644	0.836344	0.969169	1.06321	0.848674	0.331673
TGME49_206650	zinc finger, c2h2 type domain-containing protein	TGME49_206650-2	0.570943	1.1096	0.382052	0.185378	0.799198	0.798447	0.93194	0.811645	0.468201
TGME49_272710	AP2 domain transcription factor AP2VIII-4 (AP2VIII4)	TGME49_272710-4	-1.64832	-1.90876	-1.78586	-3.27342	0.0496641	-1.41533	-3.42737	-5.79902	-9.63432
TGME49_294785	zinc finger (CCCH type) motif-containing protein	TGME49_294785-3	0.875607	0.646234	1.05213	1.03812	0.749189	0.754665	0.653443	0.8517	0.321822
TGME49_320680	AP2 domain transcription factor AP2IV-2 (AP2IV2)	TGME49_320680-1	0.878338	0.376093	0.967931	0.752073	0.59588	0.686106	0.519539	0.473813	0.00950051
TGME49_282220	AP2 domain transcription factor AP2VIIa-9 (AP2VIIA9)	TGME49_282220-4	-6.61393	-9.78433	-9.39055	-9.74748	-4.92792	-5.85959	-8.54131	-6.41755	-9.89028
TGME49_320700	AP2 domain transcription factor AP2IV-1 (AP2IV1)	TGME49_320700-3	-4.36026	-5.26576	-4.0009	-4.48266	-3.08671	-4.44722	-4.10657	-3.85834	-8.15598
TGME49_213400	zinc finger (CCCH type) motif-containing protein	TGME49_213400-2	-0.882326	-0.48676	-0.492604	-0.993115	-0.66716	-0.694055	-0.652015	-1.05533	-0.723088
TGME49_214960	AP2 domain transcription factor AP2X-8 (AP2X8)	TGME49_214960-4	-5.11232	-2.5864	-4.38644	-4.77193	-2.58243	-4.55592	-6.0397	-8.30826	-7.97363
TGME49_249190	AP2 domain transcription factor AP2XII-6 (AP2XII6)	TGME49_249190-1	0.106296	0.500319	0.486667	0.0921884	0.548957	0.70764	0.446373	0.535023	0.460867
TGME49_249190	AP2 domain transcription factor AP2XII-6 (AP2XII6)	TGME49_249190-3	0.129232	0.671137	-0.360101	0.361764	0.730014	0.202863	0.207954	0.0534661	-0.905636
TGME49_254650	zinc finger protein	TGME49_254650-5	-8.59551	-9.02894	-8.63516	-4.75262	-4.62504	-6.80465	-7.78592	-8.46952	-9.28689
TGME49_248270	zinc finger (CCCH type) motif-containing protein	TGME49_248270-2	0.266138	-0.0963646	0.540306	0.600607	0.602877	0.558727	0.49116	0.191607	0.781811
TGME49_200385	Myb family DNA-binding domain-containing protein	TGME49_200385-2	1.63187	1.87466	-2.51126	-2.41322	1.56714	1.60045	1.79357	1.74737	2.24798
TGME49_216220	AP2 domain transcription factor AP2XI-5 (AP2XI5)	TGME49_216220-5	-0.554097	-0.547181	-0.514266	-0.752189	-0.233884	-0.270529	-0.0800672	0.0343393	-0.295272
TGME49_275480	Myb family DNA-binding domain-containing protein	TGME49_275480-4	-8.6486	-9.08203	-8.84025	-8.89317	-5.92606	-7.27277	-7.83901	-8.52261	-8.18798
TGME49_203950	Myb family DNA-binding domain-containing protein	TGME49_203950-2	-2.10536	-1.26914	-1.757	-1.47129	-1.30235	-1.6808	-1.57734	-1.16269	-0.671769
TGME49_203690	AP2 domain transcription factor AP2VIIa-5 (AP2VIIA5)	TGME49_203690-3	-1.93707	-1.95918	-1.08477	-1.78381	-1.83716	-1.71821	-1.70947	-1.7301	-1.33962
TGME49_227560	IWS1 transcription factor, putative	TGME49_227560-3	-3.00919	-3.57386	-3.50201	-5.6074	-3.87475	-4.72396	-4.2902	-4.38884	-7.22413
TGME49_269940	zinc finger motif, C2HC5-type protein	TGME49_269940-1	1.65814	0.981895	1.2412	1.61445	1.15612	1.38607	1.46537	1.22946	1.30989
TGME49_243920	DNA replication licensing factor MCM5, putative	TGME49_243920-3	-5.63793	-9.77181	-5.2821	-3.90206	-4.86095	-7.11455	-8.68079	-8.36439	-8.4448
TGME49_200385	Myb family DNA-binding domain-containing protein	TGME49_200385-1	2.80319	2.9623	-2.93293	-1.7049	2.55588	2.66841	2.83868	2.89445	3.54336
TGME49_290180	AP2 domain transcription factor AP2IX-6 (AP2IX6)	TGME49_290180-1	-3.62492	-6.97892	-5.08506	-3.03517	-2.62243	-3.88109	-3.74106	-4.85529	-4.75882
TGME49_227560	IWS1 transcription factor, putative	TGME49_227560-4	-3.85215	-3.48084	-3.41685	-4.38258	-3.541	-4.40854	-5.07208	-4.89654	-4.17489
TGME49_218358	zinc knuckle domain-containing protein	TGME49_218358-5	-6.75528	-8.51064	-7.26886	-6.15186	-3.31685	-4.85338	-6.0977	-5.78129	-7.18363
TGME49_227360	ribosomal protein RPL3 (RPL3)	TGME49_227360-2	-4.35661	-10.527	-2.68201	-2.5116	-3.15187	-4.91039	-8.28399	-9.96758	-7.31103
TGME49_233120	AP2 domain transcription factor AP2VIII-2 (AP2VIII2)	TGME49_233120-2	-6.64823	-3.91173	-10.1618	-6.8928	-4.27033	-5.53543	-10.1606	-7.03681	-8.50953
[truncated: 88 more rows]
