# Supplementary material for: Identification of a Master Regulator of Differentiation in Toxoplasma
Source: Cell. 2020 Jan 23;180(2):359–372.e16. doi: 10.1016/j.cell.2019.12.013 (PMC6978799; doi:10.1016/j.cell.2019.12.013)
Supplement: Data S3. Differential Gene Expression Analysis of Single-Cell RNA Sequencing, Related to Figure 4 — For differentially expressed markers identified for clusters corresponding to the tachyzoite cell cycle, cluster names and cells used correspond to Figure 4A, and log-fold changes correspond to cells in the named cluster compared to cells in all other clusters. For differentially expressed genes identified between tachyzoite and bradyzoite-containing clusters, tachyzoite clusters (4, 5, 6, 8 and 9), bradyzoite clusters (0, 1, 7, 11 and 12), and cells used correspond to Figure 4H. Log-fold changes correspond to bradyzoite clusters compared to tachyzoite clusters. For markers identified for clusters corresponding to tachyzoites, bradyzoites, and stressed ΔBFD1 parasites, cluster names and cells used correspond to Figure 4H, and log-fold changes correspond to cells in the named cluster compared to cells in all other clusters. For genes identified as differentially expressed between unstressed and stressed wild-type or ΔBFD1 parasites split by time point, log-transformed fold changes correspond to alkaline-stressed parasites compared to unstressed parasites. [file mmc3.xlsx]

## Sheet: TZ_Cell_Cycle_Markers_Fig4A
gene	p_val	avg_logFC	pct.1	pct.2	p_val_adj	cluster	Description
TGME49_313640	1.35977e-79	1.08851	0.389	0.105	1.11311e-75	0	hypothetical protein
TGME49_227970	6.1377e-70	0.984165	0.341	0.087	5.02432e-66	0	histone family DNA-binding protein
TGME49_268850	1.40381e-74	0.887757	0.626	0.295	1.14916e-70	0	enolase 2
TGME49_222220	6.49942e-94	0.863409	0.761	0.408	5.32042e-90	0	alveolin domain containing intermediate filament IMC7
TGME49_226565	1.02881e-44	0.86043	0.199	0.043	8.42188e-41	0	hypothetical protein
TGME49_301180	2.13207e-39	0.807544	0.242	0.073	1.74532e-35	0	SAG-related sequence SRS19F
TGME49_264080	1.13308e-43	0.798527	0.213	0.052	9.27542e-40	0	acyl carrier protein ACP
TGME49_249180	1.03988e-42	0.794096	0.385	0.164	8.51242e-39	0	bifunctional dihydrofolate reductase-thymidylate synthase
TGME49_248700	4.80069e-77	0.762598	0.786	0.477	3.92984e-73	0	alveolin domain containing intermediate filament IMC12
TGME49_254820	1.96218e-29	0.761605	0.174	0.05	1.60624e-25	0	hypothetical protein
TGME49_251810	3.97411e-62	0.757101	0.577	0.274	3.25321e-58	0	translation initiation factor eIF-5A, putative
TGME49_261950	8.05993e-40	0.753719	0.407	0.188	6.59786e-36	0	ATP synthase beta subunit ATP-B
TGME49_240600	3.48066e-40	0.747856	0.361	0.152	2.84926e-36	0	chaperonin cpn60, putative
TGME49_252210	3.56304e-37	0.742363	0.455	0.238	2.91671e-33	0	pentatricopeptide repeat domain-containing protein
TGME49_207060	5.74964e-38	0.713506	0.347	0.143	4.70666e-34	0	ribonucleoside-diphosphate reductase small subunit
TGME49_225050	4.42329e-33	0.701645	0.253	0.091	3.62091e-29	0	adenosylhomocysteinase, putative
TGME49_205470	8.85722e-49	0.694454	0.623	0.373	7.25052e-45	0	translation elongation factor 2 family protein, putative
TGME49_220630	1.79619e-29	0.692082	0.277	0.114	1.47036e-25	0	hypothetical protein
TGME49_221320	1.1562e-23	0.688338	0.148	0.045	9.46462e-20	0	acetyl-CoA carboxylase ACC1
TGME49_249720	2.17219e-41	0.683566	0.481	0.243	1.77815e-37	0	ATP synthase F0 subunit 9, putative
TGME49_251680	6.94574e-48	0.673644	0.555	0.293	5.68578e-44	0	histamine-releasing factor, putative
TGME49_218780	1.44545e-30	0.663595	0.264	0.103	1.18324e-26	0	phosphoserine aminotransferase, putative
TGME49_297495	1.02639e-23	0.660772	0.22	0.089	8.40201e-20	0	hypothetical protein
TGME49_300260	7.04307e-30	0.658044	0.288	0.123	5.76546e-26	0	threonyl-tRNA synthetase family protein
TGME49_221210	4.5042e-57	0.650401	0.72	0.453	3.68714e-53	0	cyclophilin
TGME49_233140	1.02894e-20	0.644701	0.153	0.053	8.42291e-17	0	deoxyuridine 5'-triphosphate nucleotidohydrolase, putative
TGME49_219700	3.06764e-21	0.639029	0.137	0.042	2.51117e-17	0	DNA replication licensing factor MCM4, putative
TGME49_249900	2.11156e-56	0.636284	0.746	0.478	1.72852e-52	0	adenine nucleotide translocator, putative
TGME49_227150	1.46898e-23	0.633622	0.216	0.087	1.20251e-19	0	glutaredoxin, putative
TGME49_286630	3.81431e-28	0.632697	0.288	0.124	3.12239e-24	0	redoxin domain-containing protein
TGME49_249935	1.92886e-28	0.629384	0.242	0.093	1.57897e-24	0	hypothetical protein
TGME49_244560	7.88026e-43	0.626394	0.642	0.399	6.45078e-39	0	heat shock protein 90, putative
TGME49_295350	1.2526e-71	0.621524	0.868	0.624	1.02538e-67	0	nucleoside diphosphate kinase, putative
TGME49_286420	1.79118e-106	0.620573	0.967	0.827	1.46626e-102	0	elongation factor 1-alpha (EF-1-ALPHA), putative
TGME49_250770	1.39693e-56	0.619866	0.738	0.48	1.14353e-52	0	eukaryotic initiation factor-4A, putative
TGME49_216880	8.96431e-57	0.619336	0.804	0.594	7.33818e-53	0	guanine nucleotide-binding protein
TGME49_240380	6.00445e-12	0.614374	0.184	0.098	4.91524e-08	0	hypothetical protein
TGME49_218410	1.64718e-62	0.606567	0.836	0.619	1.34838e-58	0	ribosomal protein RPP0
TGME49_214970	3.28239e-21	0.605285	0.196	0.08	2.68697e-17	0	DNA replication licensing factor, putative
TGME49_273760	8.33394e-72	0.601621	0.913	0.732	6.82217e-68	0	heat shock protein HSP70
TGME49_319860	1.04688e-23	0.601027	0.158	0.05	8.56973e-20	0	DNA polymerase family B protein
TGME49_310060	2.08485e-25	0.600589	0.369	0.196	1.70666e-21	0	small nuclease
TGME49_275690	1.77531e-17	0.595406	0.156	0.062	1.45327e-13	0	ClpB, putative
TGME49_209800	2.44878e-16	0.593199	0.148	0.059	2.00457e-12	0	formate/nitrite transporter protein
TGME49_259240	5.64809e-75	0.59009	0.915	0.728	4.62352e-71	0	ribosomal protein RPS21
TGME49_230520	3.78586e-28	0.586443	0.293	0.127	3.0991e-24	0	cyclophilin 1, putative
TGME49_294808	2.12599e-22	0.583212	0.307	0.155	1.74034e-18	0	hypothetical protein
TGME49_219540	2.72835e-23	0.581521	0.228	0.094	2.23343e-19	0	cytosolic tRNA-Ala synthetase
TGME49_226410	6.94769e-39	0.579376	0.588	0.351	5.68738e-35	0	EF-1 guanine nucleotide exchange domain-containing protein
TGME49_236950	1.02431e-41	0.579338	0.644	0.398	8.38502e-38	0	hypothetical protein
TGME49_203170	7.5745e-24	0.577266	0.22	0.088	6.20048e-20	0	OB-fold nucleic acid binding domain-containing protein
TGME49_279390	7.54564e-23	0.571513	0.403	0.233	6.17686e-19	0	proliferation-associated protein 2G4, putative
TGME49_268950	1.6211e-18	0.569346	0.186	0.078	1.32703e-14	0	hypothetical protein
TGME49_216180	1.34586e-30	0.568956	0.515	0.309	1.10172e-26	0	hypothetical protein
TGME49_213580	2.92153e-88	0.568594	0.974	0.857	2.39156e-84	0	hypothetical protein
TGME49_253330	3.09025e-14	0.564545	0.122	0.046	2.52968e-10	0	Rhoptry kinase family protein, truncated (incomplete catalytic triad)
TGME49_226960	1.25242e-31	0.559942	0.418	0.211	1.02523e-27	0	phosphofructokinase PFKII
TGME49_251690	3.86953e-21	0.553942	0.211	0.088	3.1676e-17	0	seryl-tRNA synthetase, cytoplasmic, putative
TGME49_315740	1.88713e-20	0.548282	0.236	0.109	1.54481e-16	0	SAG-related sequence SRS54
TGME49_231140	5.31155e-55	0.546145	0.844	0.633	4.34803e-51	0	ribosomal protein RPS25
TGME49_249270	8.72885e-25	0.54402	0.386	0.214	7.14543e-21	0	protein disulfide isomerase-related protein (provisional), putative
TGME49_221330	2.84596e-22	0.54117	0.155	0.05	2.3297e-18	0	DNA gyrase/topoisomerase IV, A subunit domain-containing protein
TGME49_203630	2.20072e-40	0.54104	0.711	0.476	1.80151e-36	0	ribosomal protein RPL44
TGME49_229250	5.1221e-52	0.540994	0.823	0.619	4.19295e-48	0	ribosomal protein RPL28
TGME49_243570	2.99761e-66	0.540235	0.918	0.721	2.45384e-62	0	ribosomal protein RPS26
TGME49_232710	6.95532e-81	0.53916	0.964	0.808	5.69362e-77	0	ribosomal protein RPS3A
TGME49_211680	1.23647e-45	0.53898	0.807	0.591	1.01217e-41	0	protein disulfide isomerase
TGME49_294800	6.01293e-39	0.538659	0.716	0.502	4.92219e-35	0	elongation factor 1-alpha (EF-1-ALPHA), putative
TGME49_213350	3.39024e-68	0.537691	0.905	0.719	2.77525e-64	0	ribosomal protein RPS15
TGME49_288720	3.83488e-60	0.53732	0.889	0.695	3.13923e-56	0	ribosomal protein RPL10
TGME49_232440	9.08573e-31	0.535706	0.525	0.315	7.43758e-27	0	Brf1p family coiled coil protein
TGME49_253340	5.15065e-18	0.535333	0.209	0.095	4.21632e-14	0	hypothetical protein
TGME49_320110	2.70604e-16	0.533399	0.115	0.038	2.21516e-12	0	proliferating cell nuclear antigen PCNA2
TGME49_211030	4.03285e-18	0.533059	0.392	0.247	3.30129e-14	0	hypothetical protein
TGME49_247350	9.37547e-26	0.530463	0.552	0.379	7.67476e-22	0	thioredoxin domain-containing protein
TGME49_305520	7.65197e-67	0.527779	0.92	0.748	6.2639e-63	0	ribosomal protein RPS2
TGME49_234450	2.7689e-64	0.527379	0.915	0.757	2.26662e-60	0	ribosomal protein RPS15A
TGME49_260260	1.2404e-45	0.525492	0.764	0.53	1.01539e-41	0	ribosomal protein RPP1
TGME49_233350	4.75458e-26	0.524721	0.34	0.167	3.8921e-22	0	nuclear transport factor 2, putative
TGME49_321590	3.4639e-21	0.523692	0.249	0.115	2.83555e-17	0	hypothetical protein
TGME49_204400	3.24442e-23	0.52301	0.406	0.233	2.65588e-19	0	ATPase synthase subunit alpha, putative
TGME49_237880	3.56017e-34	0.51975	0.609	0.384	2.91436e-30	0	hypothetical protein
TGME49_215460	2.53951e-52	0.51812	0.863	0.681	2.07884e-48	0	ribosomal protein RPS24
TGME49_257090	8.26156e-42	0.51742	0.71	0.473	6.76291e-38	0	NAC domain-containing protein
TGME49_244110	1.09219e-28	0.512631	0.459	0.259	8.94065e-25	0	nucleosome assembly protein (nap) protein
TGME49_223050	2.53849e-46	0.511249	0.839	0.649	2.07801e-42	0	ribosomal protein RPS20
TGME49_279360	1.74039e-21	0.511142	0.397	0.232	1.42468e-17	0	hypothetical protein
TGME49_287480	1.31478e-12	0.510999	0.102	0.037	1.07628e-08	0	hypothetical protein
TGME49_237890	2.33358e-17	0.509045	0.114	0.036	1.91026e-13	0	calcium-dependent protein kinase CDPK4
TGME49_246770	1.58197e-12	0.508967	0.131	0.057	1.295e-08	0	hypothetical protein
TGME49_207440	2.70995e-55	0.50827	0.859	0.662	2.21837e-51	0	ribosomal protein RPS4
TGME49_235540	1.15134e-20	0.508099	0.363	0.207	9.42483e-17	0	eukaryotic initiation factor-2 beta, putative
TGME49_318230	1.19081e-26	0.507512	0.532	0.339	9.74795e-23	0	phosphoglycerate kinase PGKI
TGME49_262710	6.00991e-19	0.505896	0.413	0.259	4.91971e-15	0	Ctr copper transporter family protein
TGME49_234440	8.89441e-19	0.504006	0.248	0.121	7.28096e-15	0	aminotransferase, putative
TGME49_245680	7.77073e-51	0.501887	0.869	0.692	6.36112e-47	0	ribosomal protein RPL21
TGME49_292130	4.55406e-57	0.501277	0.887	0.71	3.72795e-53	0	ribosomal protein RPL13A
TGME49_239330	6.79534e-75	0.501063	0.959	0.86	5.56266e-71	0	ribosomal protein RPL37
TGME49_250710	0	1.75478	0.994	0.599	0	1	microneme protein MIC10
TGME49_204050	2.71667e-168	1.41335	0.865	0.503	2.22386e-164	1	subtilisin SUB1
TGME49_277080	1.79467e-273	1.36821	0.994	0.687	1.46912e-269	1	microneme protein MIC5
TGME49_208450	8.15244e-169	1.30232	0.834	0.41	6.67359e-165	1	protease inhibitor PI2
TGME49_203310	2.42845e-253	1.22351	0.993	0.875	1.98793e-249	1	dense granule protein GRA7
TGME49_201785	1.25709e-151	1.20535	0.804	0.365	1.02905e-147	1	hypothetical protein
TGME49_201780	1.76932e-112	1.18686	0.64	0.25	1.44837e-108	1	microneme protein MIC2
TGME49_250115	2.77394e-110	1.17166	0.679	0.297	2.27075e-106	1	hypothetical protein
TGME49_291890	1.04902e-219	1.15469	0.979	0.666	8.58728e-216	1	microneme protein MIC1
TGME49_240060	3.05749e-85	1.15379	0.514	0.191	2.50286e-81	1	hypothetical protein
TGME49_214575	1.73957e-104	1.15034	0.644	0.27	1.42402e-100	1	hypothetical protein
TGME49_208030	8.83589e-153	1.14631	0.838	0.41	7.23306e-149	1	microneme protein MIC4
TGME49_240090	3.05316e-58	1.05212	0.389	0.141	2.49932e-54	1	rhoptry kinase family protein ROP34, putative
TGME49_204530	6.39041e-183	1.05185	0.947	0.571	5.23119e-179	1	microneme protein MIC11
TGME49_218520	1.50854e-123	1.02249	0.809	0.442	1.23489e-119	1	microneme protein MIC6
TGME49_214940	1.53121e-138	1.01787	0.879	0.597	1.25345e-134	1	MIC2-associated protein M2AP
TGME49_230160	6.82856e-146	1.01772	0.889	0.59	5.58986e-142	1	hypothetical protein
TGME49_249300	7.3724e-59	1.00195	0.391	0.14	6.03505e-55	1	hypothetical protein
TGME49_283540	1.15557e-69	0.986305	0.511	0.214	9.45949e-66	1	hypothetical protein
TGME49_289630	2.42011e-44	0.968524	0.292	0.099	1.9811e-40	1	microneme protein MIC16
TGME49_253820	2.12806e-51	0.966542	0.343	0.119	1.74203e-47	1	hypothetical protein
TGME49_227280	3.52697e-217	0.957847	0.994	0.857	2.88718e-213	1	dense granule protein GRA3
TGME49_208730	1.03563e-61	0.932967	0.566	0.287	8.47767e-58	1	microneme protein, putative
TGME49_290700	4.37942e-51	0.919503	0.512	0.266	3.585e-47	1	hypothetical protein
TGME49_213280	9.97053e-122	0.893753	0.882	0.598	8.16188e-118	1	SAG-related sequence SRS25
TGME49_255260	2.19184e-121	0.890346	0.886	0.574	1.79424e-117	1	apical membrane antigen AMA1
TGME49_289600	2.03962e-61	0.889803	0.592	0.316	1.66963e-57	1	heat shock protein HSP29
TGME49_233450	7.40701e-48	0.881275	0.433	0.194	6.06338e-44	1	SAG-related sequence SRS29A
TGME49_237230	8.88222e-74	0.881128	0.689	0.401	7.27098e-70	1	hypothetical protein
TGME49_304500	2.02701e-39	0.867491	0.409	0.2	1.65931e-35	1	hypothetical protein
TGME49_230180	1.4648e-57	0.861691	0.567	0.301	1.19908e-53	1	hypothetical protein
TGME49_226380	1.03413e-40	0.858625	0.427	0.214	8.46535e-37	1	hypothetical protein
TGME49_299780	1.57063e-42	0.853625	0.49	0.27	1.28572e-38	1	hypothetical protein
TGME49_316250	2.58488e-46	0.852633	0.463	0.232	2.11598e-42	1	hypothetical protein
TGME49_267740	1.50953e-37	0.849753	0.301	0.116	1.2357e-33	1	hypothetical protein
TGME49_229930	2.10163e-33	0.849399	0.342	0.162	1.72039e-29	1	p25-alpha family protein
TGME49_215970	1.2635e-169	0.843364	0.991	0.872	1.0343e-165	1	hypothetical protein
TGME49_308020	2.5019e-77	0.840811	0.751	0.476	2.04806e-73	1	SAG-related sequence SRS57
TGME49_243930	7.86932e-30	0.838633	0.317	0.149	6.44183e-26	1	hypothetical protein
TGME49_231960	3.23568e-26	0.828428	0.286	0.134	2.64873e-22	1	omega secalin, putative
TGME49_288650	2.27254e-134	0.823678	0.948	0.786	1.8603e-130	1	dense granule protein GRA12
TGME49_236890	1.37839e-41	0.821532	0.454	0.238	1.12835e-37	1	hypothetical protein
TGME49_228170	9.59834e-38	0.817291	0.437	0.224	7.8572e-34	1	inner membrane complex protein IMC2A
TGME49_245428	1.03288e-33	0.809454	0.282	0.111	8.45515e-30	1	hypothetical protein
TGME49_250220	1.80512e-29	0.808869	0.217	0.077	1.47767e-25	1	hypothetical protein
TGME49_202620	2.40041e-46	0.80651	0.547	0.299	1.96498e-42	1	hypothetical protein
TGME49_205060	6.21858e-36	0.799871	0.405	0.203	5.09053e-32	1	hypothetical protein
TGME49_270700	2.85404e-40	0.799867	0.233	0.067	2.33631e-36	1	hypothetical protein
TGME49_215360	1.85398e-31	0.79481	0.215	0.072	1.51766e-27	1	hypothetical protein
TGME49_247220	4.25949e-39	0.776993	0.488	0.277	3.48682e-35	1	nudix -type motif 9 isoform a family protein
TGME49_201770	1.77293e-23	0.771592	0.299	0.153	1.45132e-19	1	cullin 3, putative
TGME49_225160	4.64675e-35	0.771454	0.285	0.11	3.80383e-31	1	hypothetical protein
TGME49_309760	3.08837e-52	0.769903	0.593	0.327	2.52814e-48	1	hypothetical protein
TGME49_304740	1.55115e-27	0.753095	0.276	0.12	1.26977e-23	1	rhoptry kinase family protein ROP35
TGME49_280380	2.01409e-55	0.751175	0.658	0.41	1.64874e-51	1	poly(ADP-ribose) glycohydrolase
TGME49_275460	2.09914e-25	0.751101	0.247	0.106	1.71836e-21	1	hypothetical protein
TGME49_227620	3.51744e-273	0.748767	1	0.998	2.87938e-269	1	dense granule protein GRA2
TGME49_215980	1.85505e-148	0.741769	0.991	0.866	1.51854e-144	1	hypothetical protein
TGME49_203060	1.08174e-25	0.739578	0.359	0.197	8.85512e-22	1	hypothetical protein
TGME49_225120	1.19189e-29	0.721489	0.391	0.214	9.75683e-26	1	hypothetical protein
TGME49_270250	2.14326e-246	0.719061	1	0.998	1.75447e-242	1	dense granule protein GRA1
TGME49_207400	1.53097e-20	0.711155	0.228	0.104	1.25325e-16	1	hypothetical protein
TGME49_210682	3.06196e-18	0.709206	0.149	0.055	2.50652e-14	1	hypothetical protein
TGME49_241240	2.41054e-33	0.702951	0.522	0.329	1.97327e-29	1	hypothetical protein
TGME49_277070	2.00331e-34	0.700346	0.402	0.202	1.63991e-30	1	SWI2/SNF2-containing protein
TGME49_225540	8.16286e-19	0.693859	0.204	0.092	6.68212e-15	1	hypothetical protein
TGME49_204340	1.26105e-29	0.690672	0.368	0.189	1.0323e-25	1	hypothetical protein
TGME49_310790	9.6336e-42	0.68749	0.587	0.355	7.88606e-38	1	hypothetical protein
TGME49_216720	1.69655e-32	0.687102	0.449	0.249	1.3888e-28	1	hypothetical protein
TGME49_211630	4.70456e-43	0.680731	0.57	0.343	3.85115e-39	1	hypothetical protein
TGME49_249030	5.56164e-22	0.678858	0.192	0.075	4.55276e-18	1	endonuclease/exonuclease/phosphatase family protein
TGME49_226020	2.75405e-31	0.678408	0.524	0.339	2.25446e-27	1	transporter, major facilitator family protein
TGME49_234380	7.82753e-18	0.674311	0.157	0.062	6.40762e-14	1	hypothetical protein
TGME49_208830	6.29952e-24	0.668726	0.378	0.214	5.15679e-20	1	hypothetical protein
TGME49_297400	6.18499e-23	0.666758	0.232	0.1	5.06303e-19	1	hypothetical protein
TGME49_212270	4.20456e-51	0.661809	0.663	0.404	3.44185e-47	1	hypothetical protein
TGME49_249425	6.24154e-24	0.654774	0.392	0.23	5.10932e-20	1	hypothetical protein
TGME49_232350	7.20374e-66	0.651765	0.845	0.622	5.89698e-62	1	lactate dehydrogenase LDH1
TGME49_289540	2.05617e-15	0.65001	0.245	0.134	1.68318e-11	1	hypothetical protein
TGME49_289920	2.75251e-24	0.648882	0.419	0.254	2.25321e-20	1	hypothetical protein
TGME49_250100	1.24675e-22	0.646122	0.231	0.099	1.02059e-18	1	hypothetical protein
TGME49_311100	6.42296e-15	0.645838	0.241	0.134	5.25784e-11	1	zinc finger (CCCH type) motif-containing protein
TGME49_200360	1.19364e-60	0.645264	0.814	0.62	9.77117e-57	1	hypothetical protein
TGME49_308970	3.16047e-29	0.643341	0.422	0.237	2.58716e-25	1	hypothetical protein
TGME49_258870	3.74422e-24	0.642109	0.422	0.261	3.06502e-20	1	hypothetical protein
TGME49_294200	7.01074e-63	0.639677	0.83	0.615	5.73899e-59	1	glucose-6-phosphate 1-dehydrogenase
TGME49_307830	9.63625e-25	0.632559	0.308	0.151	7.88823e-21	1	hypothetical protein
TGME49_218510	2.51957e-23	0.631383	0.364	0.201	2.06252e-19	1	hypothetical protein
TGME49_215960	1.86832e-33	0.630204	0.754	0.593	1.52941e-29	1	hypothetical protein
TGME49_247400	4.34819e-16	0.624855	0.207	0.102	3.55943e-12	1	hypothetical protein
TGME49_257380	1.50302e-28	0.623687	0.528	0.359	1.23037e-24	1	hypothetical protein
TGME49_316710	1.15276e-19	0.618551	0.301	0.164	9.43651e-16	1	hypothetical protein
TGME49_208550	5.06856e-15	0.614921	0.144	0.06	4.14912e-11	1	hypothetical protein
TGME49_214410	3.1402e-16	0.613778	0.231	0.121	2.57057e-12	1	hypothetical protein
TGME49_269690	2.10923e-15	0.611831	0.204	0.101	1.72662e-11	1	hypothetical protein
TGME49_239740	2.64061e-45	0.611045	0.778	0.617	2.16161e-41	1	dense granule protein GRA14
TGME49_276930	2.85736e-18	0.609203	0.292	0.162	2.33903e-14	1	hypothetical protein
TGME49_273320	4.77931e-17	0.607878	0.31	0.184	3.91234e-13	1	hypothetical protein
TGME49_249990	7.90324e-33	0.604567	0.546	0.335	6.46959e-29	1	hypothetical protein
TGME49_254470	7.38581e-21	0.601363	0.4	0.25	6.04603e-17	1	hypothetical protein
TGME49_232000	1.2575e-15	0.59655	0.243	0.13	1.02939e-11	1	hypothetical protein
TGME49_272520	1.89146e-17	0.587415	0.143	0.053	1.54835e-13	1	hypothetical protein
TGME49_313150	2.22102e-13	0.582334	0.202	0.107	1.81812e-09	1	DUF89/Fructose bisphosphatase
TGME49_247440	6.59721e-23	0.58064	0.419	0.26	5.40048e-19	1	hypothetical protein
TGME49_217680	9.52298e-13	0.576835	0.307	0.199	7.79551e-09	1	hypothetical protein
TGME49_244530	1.60963e-17	0.573854	0.334	0.198	1.31764e-13	1	hypothetical protein
TGME49_249970	9.66631e-13	0.573266	0.244	0.144	7.91284e-09	1	hypothetical protein
TGME49_288840	1.33734e-18	0.571494	0.201	0.089	1.09475e-14	1	hypothetical protein
TGME49_221590	3.27943e-15	0.570291	0.297	0.178	2.68454e-11	1	dual specificity phosphatase, catalytic domain-containing protein
TGME49_219810	1.03828e-21	0.569224	0.424	0.266	8.49932e-18	1	hypothetical protein
TGME49_294990	1.22444e-12	0.565768	0.212	0.118	1.00233e-08	1	hypothetical protein
TGME49_275860	2.10536e-20	0.559443	0.401	0.25	1.72345e-16	1	hypothetical protein
TGME49_266080	5.87301e-23	0.558578	0.512	0.352	4.80765e-19	1	hypothetical protein
TGME49_314700	3.20554e-14	0.557386	0.134	0.054	2.62405e-10	1	hypothetical protein
TGME49_246130	1.30591e-17	0.552077	0.385	0.247	1.06902e-13	1	serpin (serine proteinase inhibitor) superfamily protein
TGME49_315320	3.00901e-25	0.549006	0.55	0.385	2.46317e-21	1	SAG-related sequence SRS52A
TGME49_204330	4.00209e-11	0.54656	0.121	0.054	3.27611e-07	1	hypothetical protein
TGME49_212300	3.54254e-15	0.546514	0.431	0.315	2.89992e-11	1	hypothetical protein
TGME49_271610	1.44799e-10	0.538174	0.155	0.081	1.18532e-06	1	pyrroline-5-carboxylate reductase
TGME49_290920	2.91055e-07	0.534736	0.128	0.073	0.00238257	1	oxidoreductase, 2OG-Fe(II) oxygenase family protein
TGME49_320490	2.19006e-16	0.533487	0.247	0.131	1.79278e-12	1	N-acyl-phosphatidylethanolamine-hydrolyzing phospholipase D family protein
TGME49_286450	3.91663e-131	0.531485	0.999	0.987	3.20615e-127	1	dense granule protein GRA5
TGME49_289620	1.08323e-27	0.530394	0.432	0.24	8.86732e-24	1	cathepsin CPC1
TGME49_314695	3.05374e-14	0.52799	0.13	0.052	2.4998e-10	1	hypothetical protein
TGME49_207930	4.30987e-09	0.527285	0.125	0.063	3.52806e-05	1	phosphatidylethanolamine-binding protein
TGME49_237015	1.24544e-12	0.526775	0.217	0.122	1.01951e-08	1	hypothetical protein
TGME49_202780	6.49181e-11	0.519924	0.134	0.064	5.3142e-07	1	rhoptry kinase family protein ROP25
TGME49_267450	4.80835e-09	0.518904	0.107	0.05	3.93612e-05	1	alpha-tubulin suppressor protein
TGME49_249390	2.88688e-16	0.51614	0.343	0.214	2.3632e-12	1	glutamate/leucine/phenylalanine/valine dehydrogenase family protein
TGME49_297650	1.95092e-13	0.51591	0.263	0.155	1.59702e-09	1	Ser/Thr phosphatase family protein
TGME49_305930	6.18578e-16	0.515802	0.118	0.041	5.06368e-12	1	hypothetical protein
TGME49_215895	1.81248e-09	0.51162	0.11	0.051	1.48369e-05	1	AP2 domain-containing protein
TGME49_226540	3.19807e-14	0.505649	0.13	0.052	2.61794e-10	1	protein kinase
TGME49_272380	1.66046e-15	0.505337	0.208	0.103	1.35925e-11	1	hypothetical protein
TGME49_245432	4.79144e-16	0.504044	0.383	0.253	3.92227e-12	1	hypothetical protein
TGME49_283780	1.4641e-12	0.503793	0.292	0.187	1.19851e-08	1	glucose-6-phosphate isomerase GPI
TGME49_211460	3.03606e-09	0.503079	0.124	0.062	2.48532e-05	1	hypothetical protein
TGME49_203790	1.21493e-140	1.62658	0.792	0.282	9.94539e-137	2	hypothetical protein
TGME49_252360	2.58221e-49	1.20826	0.407	0.14	2.11379e-45	2	rhoptry kinase family protein ROP24 (incomplete catalytic triad)
TGME49_295110	1.32942e-85	1.20058	0.635	0.21	1.08826e-81	2	rhoptry protein ROP7
TGME49_200250	2.38958e-63	1.18563	0.452	0.137	1.95611e-59	2	microneme protein MIC17A
TGME49_309590	6.39784e-133	1.15672	0.987	0.589	5.23727e-129	2	rhoptry protein ROP1
TGME49_210370	3.07065e-67	1.14436	0.57	0.214	2.51363e-63	2	hypothetical protein
TGME49_202200	3.88757e-56	1.13084	0.47	0.161	3.18236e-52	2	hypothetical protein
TGME49_247520	3.83567e-112	1.13077	0.911	0.519	3.13988e-108	2	hypothetical protein
TGME49_267070	6.51042e-41	1.12395	0.273	0.073	5.32943e-37	2	aquaporin 2
TGME49_315210	4.43591e-65	1.11018	0.617	0.26	3.63123e-61	2	rhoptry protein, putative
TGME49_297070	6.53315e-67	1.09559	0.591	0.221	5.34804e-63	2	hypothetical protein
TGME49_314260	2.02886e-59	1.0792	0.555	0.218	1.66083e-55	2	hypothetical protein
TGME49_311470	1.28976e-60	0.997011	0.655	0.291	1.0558e-56	2	rhoptry neck protein RON5
TGME49_262050	2.22752e-48	0.993504	0.624	0.328	1.82345e-44	2	rhoptry kinase family protein ROP39
TGME49_258730	1.06201e-35	0.987186	0.438	0.198	8.69363e-32	2	hypothetical protein
TGME49_227810	8.18345e-41	0.98154	0.508	0.239	6.69898e-37	2	rhoptry kinase family protein ROP11 (incomplete catalytic triad)
TGME49_316260	4.73439e-43	0.979003	0.387	0.134	3.87558e-39	2	hypothetical protein
TGME49_272660	1.35547e-26	0.93853	0.318	0.132	1.10959e-22	2	hypothetical protein
TGME49_300120	4.07621e-35	0.932524	0.293	0.092	3.33679e-31	2	aminotransferase, class V superfamily protein
TGME49_201520	2.00449e-43	0.932507	0.447	0.173	1.64087e-39	2	protein phosphatase 2C domain-containing protein
TGME49_243690	1.70664e-45	0.93244	0.532	0.232	1.39705e-41	2	hypothetical protein
TGME49_269340	1.16589e-39	0.911053	0.45	0.185	9.54399e-36	2	hypothetical protein
TGME49_249570	5.73249e-30	0.909472	0.474	0.245	4.69262e-26	2	hypothetical protein
TGME49_211290	1.05201e-73	0.901855	0.747	0.325	8.61172e-70	2	rhoptry protein ROP15
TGME49_237170	2.62108e-23	0.886076	0.273	0.11	2.14561e-19	2	hypothetical protein
TGME49_234200	1.20878e-22	0.883438	0.134	0.031	9.89509e-19	2	hypothetical protein
TGME49_229010	4.48295e-49	0.878929	0.66	0.335	3.66974e-45	2	rhoptry neck protein RON4
TGME49_269885	1.51337e-29	0.878596	0.304	0.113	1.23884e-25	2	rhoptry metalloprotease toxolysin TLN1
TGME49_258660	3.8213e-72	0.863649	0.787	0.365	3.12812e-68	2	rhoptry protein ROP6
TGME49_217520	2.72567e-33	0.855909	0.528	0.274	2.23123e-29	2	hypothetical protein
TGME49_296015	5.45741e-31	0.833368	0.358	0.142	4.46743e-27	2	hypothetical protein
TGME49_201860	3.97768e-75	0.826092	0.761	0.321	3.25613e-71	2	hypothetical protein
TGME49_295105	4.48991e-87	0.823934	0.937	0.53	3.67544e-83	2	rhoptry protein, putative
TGME49_315220	3.48127e-31	0.816047	0.438	0.202	2.84977e-27	2	rhoptry protein ROP14
TGME49_316270	1.01571e-18	0.800843	0.219	0.086	8.31458e-15	2	Rab geranylgeranyl transferase type II beta subunit, putative
TGME49_254880	2.44894e-20	0.799106	0.215	0.079	2.0047e-16	2	Alpha-galactosidase
TGME49_239600	5.23221e-22	0.781731	0.121	0.026	4.28308e-18	2	rhoptry kinase family protein ROP23 (incomplete catalytic triad)
TGME49_268760	8.77177e-33	0.777931	0.528	0.268	7.18057e-29	2	hypothetical protein
TGME49_295100	2.94507e-46	0.775375	0.62	0.298	2.41084e-42	2	hypothetical protein
TGME49_223920	4.32052e-33	0.764526	0.474	0.223	3.53677e-29	2	rhoptry neck protein RON3
TGME49_294790	6.85962e-35	0.758429	0.57	0.298	5.61529e-31	2	hypothetical protein
TGME49_282055	3.84374e-24	0.757199	0.454	0.249	3.14649e-20	2	protein phosphatase PP2C-hn
TGME49_237090	2.74005e-12	0.756196	0.17	0.073	2.24301e-08	2	AP2 domain transcription factor AP2X-5
TGME49_309930	4.6093e-14	0.751245	0.192	0.083	3.77317e-10	2	melibiase subfamily protein
TGME49_201840	3.18629e-19	0.746072	0.237	0.095	2.6083e-15	2	aspartyl protease ASP1
TGME49_203930	1.84928e-20	0.745206	0.264	0.11	1.51382e-16	2	hypothetical protein
TGME49_242820	1.63052e-17	0.744204	0.432	0.259	1.33474e-13	2	hypothetical protein
TGME49_308075	2.55253e-43	0.742009	0.588	0.268	2.0895e-39	2	hypothetical protein
TGME49_312270	6.69818e-17	0.737532	0.284	0.138	5.48313e-13	2	rhoptry protein ROP13
TGME49_261740	8.60326e-89	0.735963	0.955	0.67	7.04262e-85	2	hypothetical protein
TGME49_229220	1.02957e-22	0.731484	0.219	0.075	8.42807e-19	2	hypothetical protein
TGME49_225150	7.14522e-16	0.718039	0.304	0.16	5.84908e-12	2	hypothetical protein
TGME49_215775	3.93972e-15	0.714091	0.271	0.134	3.22506e-11	2	rhoptry protein ROP8
TGME49_285870	4.03898e-57	0.698746	0.857	0.503	3.30631e-53	2	SAG-related sequence SRS20A
TGME49_280460	6.24608e-12	0.691861	0.306	0.181	5.11304e-08	2	AP2 domain transcription factor AP2VIIa-2
TGME49_266670	4.11238e-15	0.68862	0.228	0.1	3.3664e-11	2	hypothetical protein
TGME49_308090	1.18109e-28	0.686445	0.441	0.205	9.66841e-25	2	rhoptry protein ROP5
TGME49_211260	1.40651e-19	0.685364	0.403	0.224	1.15137e-15	2	rhoptry kinase family protein ROP26 (incomplete catalytic triad)
TGME49_315490	7.54167e-15	0.653983	0.318	0.171	6.17361e-11	2	rhoptry protein ROP10
TGME49_310010	3.96408e-10	0.641597	0.228	0.123	3.245e-06	2	rhoptry neck protein RON1
TGME49_237180	1.01312e-09	0.638993	0.174	0.086	8.29341e-06	2	hypothetical protein
TGME49_291960	3.54222e-29	0.637683	0.566	0.304	2.89966e-25	2	rhoptry kinase family protein ROP40 (incomplete catalytic triad)
TGME49_258580	5.59604e-35	0.636336	0.6	0.315	4.58092e-31	2	rhoptry protein ROP17
TGME49_225320	1.92691e-12	0.630986	0.172	0.074	1.57737e-08	2	hypothetical protein
TGME49_252200	5.08682e-09	0.626318	0.136	0.061	4.16407e-05	2	cell cycle regulator with zn-finger domain-containing protein
TGME49_239890	1.23868e-14	0.625579	0.418	0.267	1.01398e-10	2	SCP family extracellular subfamily protein
TGME49_286490	1.3834e-08	0.624545	0.15	0.073	0.000113245	2	G protein-coupled receptor 89 isoform 5, putative
TGME49_316280	2.96185e-09	0.623477	0.233	0.135	2.42457e-05	2	transporter, major facilitator family protein
TGME49_253130	2.28831e-14	0.623262	0.239	0.112	1.87321e-10	2	transporter, major facilitator family protein
TGME49_279420	2.21474e-10	0.620822	0.204	0.102	1.81298e-06	2	hypothetical protein
TGME49_258360	4.80147e-09	0.620523	0.17	0.085	3.93048e-05	2	hypothetical protein
TGME49_307580	2.39012e-11	0.61853	0.255	0.14	1.95655e-07	2	CBS domain-containing protein
TGME49_297340	6.15101e-08	0.617873	0.177	0.095	0.000503522	2	hypothetical protein
TGME49_254365	4.56344e-13	0.616716	0.244	0.122	3.73563e-09	2	phosphatidate cytidylyltransferase
TGME49_221470	1.18432e-12	0.613124	0.349	0.209	9.69483e-09	2	hypothetical protein
TGME49_276130	2.4567e-09	0.610552	0.134	0.059	2.01105e-05	2	cathepsin CPC2
TGME49_225860	2.61037e-11	0.60973	0.181	0.084	2.13685e-07	2	hypothetical protein
TGME49_264600	3.04145e-09	0.608443	0.213	0.116	2.48973e-05	2	hypothetical protein
TGME49_221675	2.60609e-09	0.599205	0.248	0.145	2.13335e-05	2	hypothetical protein
TGME49_244250	1.15809e-12	0.597522	0.336	0.194	9.48009e-09	2	hypothetical protein
TGME49_262920	4.08324e-11	0.596378	0.221	0.113	3.34254e-07	2	trypsin domain-containing protein
TGME49_214080	3.28613e-26	0.595242	0.51	0.273	2.69002e-22	2	toxofilin
TGME49_243730	3.22929e-19	0.592941	0.707	0.595	2.6435e-15	2	rhoptry protein ROP9
TGME49_318750	3.54779e-12	0.590411	0.105	0.033	2.90422e-08	2	deoxyribose-phosphate aldolase
TGME49_200700	7.47503e-14	0.586435	0.282	0.147	6.11906e-10	2	Toxoplasma gondii family C protein
TGME49_260370	1.00256e-11	0.583684	0.148	0.06	8.20692e-08	2	AtPH1 family protein
TGME49_259550	2.0963e-10	0.578984	0.188	0.092	1.71603e-06	2	dihydropteroate synthase
TGME49_300100	1.23066e-20	0.574598	0.445	0.243	1.00742e-16	2	rhoptry neck protein RON2
TGME49_248190	2.77128e-07	0.57087	0.112	0.051	0.00226857	2	hypothetical protein
TGME49_308093	3.0575e-09	0.568055	0.215	0.117	2.50287e-05	2	rhoptry kinase family protein (incomplete catalytic triad)
TGME49_205650	2.20053e-10	0.564664	0.324	0.202	1.80136e-06	2	AP2 domain transcription factor AP2VIIa-3
TGME49_201850	3.01987e-11	0.564558	0.103	0.034	2.47206e-07	2	WD domain, G-beta repeat-containing protein
TGME49_230705	6.47959e-13	0.549066	0.329	0.192	5.30419e-09	2	hypothetical protein
TGME49_312950	9.7177e-09	0.548381	0.116	0.049	7.95491e-05	2	hypothetical protein
TGME49_227380	5.65558e-08	0.546444	0.268	0.172	0.000462966	2	hypothetical protein
TGME49_202830	1.84819e-14	0.539455	0.503	0.347	1.51293e-10	2	Elicitor-responsive protein, putative
TGME49_254010	1.43144e-08	0.535553	0.199	0.108	0.000117178	2	serine carboxypeptidase s28 protein
TGME49_268790	4.91277e-12	0.534851	0.345	0.212	4.02159e-08	2	hypothetical protein
TGME49_229480	1.90208e-16	0.53386	0.519	0.341	1.55704e-12	2	calcium binding protein precursor, putative
TGME49_230980	1.08598e-06	0.532191	0.116	0.057	0.00888987	2	myosin I
TGME49_309210	2.34411e-23	0.528304	0.655	0.437	1.91889e-19	2	peroxiredoxin 6, putative
TGME49_247960	1.10515e-12	0.525205	0.103	0.031	9.04676e-09	2	hypothetical protein
TGME49_295620	1.69304e-08	0.520043	0.244	0.144	0.000138592	2	hypothetical protein
TGME49_297960	9.416e-15	0.517967	0.362	0.201	7.70794e-11	2	rhoptry neck protein RON6
TGME49_299060	1.37973e-06	0.515817	0.105	0.049	0.0112945	2	sodium/hydrogen exchanger NHE2
TGME49_278510	2.74871e-08	0.51491	0.338	0.23	0.000225009	2	protein phosphatase 2C domain-containing protein
TGME49_321620	1.2769e-06	0.511026	0.3	0.212	0.0104527	2	dynamin-related protein DRPB
TGME49_312150	5.7157e-09	0.508468	0.221	0.123	4.67888e-05	2	hypothetical protein
TGME49_262730	1.88617e-10	0.504864	0.327	0.202	1.54402e-06	2	rhoptry protein ROP16
TGME49_253540	2.5156e-12	0.503234	0.105	0.033	2.05927e-08	2	hypothetical protein
TGME49_221620	1.65449e-143	1.71893	0.872	0.239	1.35436e-139	3	beta-tubulin, putative
TGME49_297120	3.87585e-147	1.6844	0.645	0.096	3.17277e-143	3	hypothetical protein
TGME49_210408	2.64767e-127	1.6725	0.972	0.503	2.16738e-123	3	HMG (high mobility group) box domain-containing protein
TGME49_240630	4.94047e-143	1.64049	0.717	0.127	4.04427e-139	3	ULK kinase
TGME49_214080	1.181e-110	1.63037	0.824	0.254	9.66763e-107	3	toxofilin
TGME49_230480	4.14934e-120	1.597	0.624	0.115	3.39665e-116	3	hypothetical protein
TGME49_205250	3.89494e-115	1.49516	0.869	0.276	3.1884e-111	3	rhoptry protein ROP18
TGME49_285870	2.71009e-120	1.47146	0.976	0.51	2.21848e-116	3	SAG-related sequence SRS20A
TGME49_265420	2.87055e-98	1.44766	0.566	0.109	2.34983e-94	3	hypothetical protein
TGME49_244500	1.8455e-87	1.44339	0.386	0.052	1.51073e-83	3	Tubulin-tyrosine ligase family protein
TGME49_266670	8.70673e-84	1.42568	0.466	0.083	7.12733e-80	3	hypothetical protein
TGME49_249440	8.80434e-92	1.42376	0.434	0.065	7.20723e-88	3	hypothetical protein
TGME49_318525	1.62443e-72	1.39554	0.248	0.023	1.32976e-68	3	hypothetical protein
TGME49_295110	8.92632e-114	1.37432	0.8	0.217	7.30708e-110	3	rhoptry protein ROP7
TGME49_218240	7.30918e-106	1.3706	0.503	0.075	5.9833e-102	3	hypothetical protein
TGME49_295105	5.3007e-99	1.36017	0.959	0.551	4.33915e-95	3	rhoptry protein, putative
TGME49_296015	8.68834e-113	1.34913	0.645	0.125	7.11228e-109	3	hypothetical protein
TGME49_243200	3.20222e-97	1.33783	0.593	0.12	2.62133e-93	3	hypothetical protein
TGME49_220930	3.89783e-120	1.33721	0.403	0.037	3.19076e-116	3	hypothetical protein
TGME49_201860	2.26623e-93	1.32814	0.866	0.334	1.85514e-89	3	hypothetical protein
TGME49_295100	2.50608e-86	1.32719	0.821	0.295	2.05148e-82	3	hypothetical protein
TGME49_258660	1.08747e-106	1.32679	0.917	0.375	8.90199e-103	3	rhoptry protein ROP6
TGME49_244280	4.75932e-105	1.32513	0.952	0.534	3.89598e-101	3	hypothetical protein
TGME49_297960	3.60716e-91	1.31009	0.683	0.177	2.95282e-87	3	rhoptry neck protein RON6
TGME49_305510	3.65599e-89	1.30174	0.6	0.136	2.9928e-85	3	hypothetical protein
TGME49_315500	7.63965e-85	1.29977	0.466	0.081	6.25382e-81	3	hypothetical protein
TGME49_258580	6.80326e-84	1.29155	0.814	0.309	5.56915e-80	3	rhoptry protein ROP17
TGME49_223920	1.66897e-83	1.28563	0.714	0.213	1.36622e-79	3	rhoptry neck protein RON3
TGME49_316400	1.41793e-126	1.27113	0.99	0.718	1.16071e-122	3	alpha tubulin TUBA1
TGME49_252500	1.90006e-73	1.26316	0.417	0.075	1.55539e-69	3	polo kinase
TGME49_297870	2.07714e-79	1.25918	0.355	0.048	1.70035e-75	3	hypothetical protein
TGME49_316260	6.14105e-81	1.25318	0.569	0.129	5.02706e-77	3	hypothetical protein
TGME49_278510	6.38847e-74	1.24971	0.655	0.204	5.2296e-70	3	protein phosphatase 2C domain-containing protein
TGME49_266300	2.43583e-78	1.24553	0.4	0.063	1.99397e-74	3	hypothetical protein
TGME49_314250	2.30898e-62	1.24418	0.262	0.032	1.89013e-58	3	bradyzoite rhoptry protein BRP1
TGME49_221250	9.92021e-79	1.24015	0.362	0.05	8.12068e-75	3	hypothetical protein
TGME49_318470	3.93255e-85	1.23567	0.321	0.034	3.21919e-81	3	AP2 domain transcription factor AP2IV-4
TGME49_285650	1.89538e-88	1.23113	0.266	0.019	1.55155e-84	3	hypothetical protein
TGME49_282070	9.7194e-74	1.22838	0.552	0.135	7.9563e-70	3	hypothetical protein
TGME49_268880	3.07672e-98	1.22433	0.317	0.027	2.5186e-94	3	hypothetical protein
TGME49_211290	2.61323e-87	1.21828	0.862	0.336	2.13919e-83	3	rhoptry protein ROP15
TGME49_316540	2.20458e-71	1.21812	0.486	0.107	1.80467e-67	3	IMC sub-compartment protein ISP3
TGME49_239830	3.22222e-63	1.21247	0.407	0.083	2.63771e-59	3	TBC domain-containing protein
TGME49_269340	5.81693e-69	1.20265	0.617	0.182	4.76174e-65	3	hypothetical protein
TGME49_295620	1.20029e-66	1.19454	0.503	0.123	9.82556e-63	3	hypothetical protein
TGME49_205330	1.4326e-72	1.19403	0.562	0.146	1.17273e-68	3	hypothetical protein
TGME49_289970	2.35836e-75	1.19203	0.721	0.229	1.93055e-71	3	hypothetical protein
TGME49_262730	2.03423e-76	1.18352	0.645	0.177	1.66522e-72	3	rhoptry protein ROP16
TGME49_269730	7.60038e-66	1.17959	0.459	0.101	6.22167e-62	3	myosin-light-chain kinase
TGME49_244250	8.28923e-79	1.17749	0.631	0.172	6.78556e-75	3	hypothetical protein
TGME49_315610	9.63505e-76	1.17624	0.859	0.397	7.88725e-72	3	hypothetical protein
TGME49_311470	2.89541e-78	1.17588	0.793	0.297	2.37018e-74	3	rhoptry neck protein RON5
TGME49_308090	5.14116e-78	1.17309	0.676	0.194	4.20855e-74	3	rhoptry protein ROP5
TGME49_287970	3.32611e-65	1.17238	0.314	0.046	2.72275e-61	3	hypothetical protein
TGME49_243690	1.13976e-82	1.17097	0.738	0.228	9.33011e-79	3	hypothetical protein
TGME49_266960	6.75107e-102	1.16671	0.976	0.638	5.52642e-98	3	beta tubulin
TGME49_261740	8.25997e-74	1.16025	0.955	0.686	6.76161e-70	3	hypothetical protein
TGME49_258230	9.52056e-74	1.15792	0.41	0.071	7.79353e-70	3	rhoptry kinase family protein ROP20
TGME49_208910	2.25853e-45	1.15229	0.224	0.033	1.84883e-41	3	hypothetical protein
TGME49_209000	1.76942e-50	1.14913	0.424	0.109	1.44845e-46	3	HECT-domain (ubiquitin-transferase) domain-containing protein
TGME49_232550	6.03458e-54	1.14787	0.438	0.111	4.93991e-50	3	hypothetical protein
TGME49_225200	4.60271e-73	1.14551	0.672	0.205	3.76778e-69	3	hypothetical protein
TGME49_293170	3.71124e-52	1.1336	0.324	0.062	3.03802e-48	3	hypothetical protein
TGME49_249570	6.05744e-76	1.13095	0.728	0.232	4.95862e-72	3	hypothetical protein
TGME49_226220	2.51653e-73	1.11644	0.3	0.035	2.06004e-69	3	alveolin domain containing intermediate filament IMC9
TGME49_257550	8.81413e-53	1.11499	0.307	0.054	7.21525e-49	3	hypothetical protein
TGME49_308810	2.52697e-45	1.11446	0.341	0.079	2.06858e-41	3	rhoptry neck protein RON9
TGME49_306342	1.15605e-67	1.11393	0.517	0.126	9.46343e-64	3	hypothetical protein
TGME49_289150	7.33207e-68	1.11246	0.252	0.026	6.00203e-64	3	hypothetical protein
TGME49_260820	2.58939e-64	1.11147	0.459	0.102	2.11967e-60	3	IMC sub-compartment protein ISP1
TGME49_201760	7.26961e-61	1.11046	0.521	0.142	5.9509e-57	3	hypothetical protein
TGME49_244470	8.24187e-50	1.09907	0.341	0.071	6.74679e-46	3	hypothetical protein
TGME49_238150	1.43512e-65	1.09402	0.766	0.297	1.17479e-61	3	hypothetical protein
TGME49_202200	4.50222e-66	1.09304	0.586	0.166	3.68552e-62	3	hypothetical protein
TGME49_266435	2.14054e-69	1.09204	0.338	0.049	1.75225e-65	3	hypothetical protein
TGME49_308075	4.22941e-66	1.09135	0.734	0.271	3.4622e-62	3	hypothetical protein
TGME49_253380	1.64845e-54	1.08646	0.3	0.05	1.34942e-50	3	AP2 domain transcription factor AP2III-2
TGME49_275610	8.98801e-51	1.08362	0.286	0.049	7.35759e-47	3	protein kinase, other
TGME49_267642	4.41327e-59	1.08122	0.262	0.035	3.6127e-55	3	hypothetical protein
TGME49_218270	7.10513e-67	1.0806	0.393	0.072	5.81626e-63	3	hypothetical protein
TGME49_314260	1.67251e-65	1.07563	0.676	0.224	1.36912e-61	3	hypothetical protein
TGME49_291960	9.78071e-75	1.07053	0.803	0.295	8.00649e-71	3	rhoptry kinase family protein ROP40 (incomplete catalytic triad)
TGME49_306060	1.0931e-47	1.0679	0.603	0.228	8.94811e-44	3	rhoptry neck protein RON8
TGME49_279420	1.08725e-50	1.06593	0.386	0.089	8.90026e-47	3	hypothetical protein
TGME49_297070	1.71453e-76	1.06427	0.728	0.227	1.40352e-72	3	hypothetical protein
TGME49_215775	2.02452e-53	1.05861	0.459	0.122	1.65727e-49	3	rhoptry protein ROP8
TGME49_253370	4.91755e-55	1.05533	0.366	0.076	4.02551e-51	3	hypothetical protein
TGME49_242860	1.45917e-56	1.05374	0.231	0.027	1.19448e-52	3	hypothetical protein
TGME49_260500	2.18034e-60	1.05319	0.666	0.235	1.78482e-56	3	COPI associated protein, putative
TGME49_265650	1.96752e-74	1.04678	0.31	0.037	1.61061e-70	3	protein phosphatase 2C domain-containing protein
TGME49_238895	4.66109e-62	1.04351	0.31	0.047	3.81557e-58	3	hypothetical protein
TGME49_309590	1.84162e-72	1.04153	0.962	0.613	1.50755e-68	3	rhoptry protein ROP1
TGME49_265080	1.76655e-57	1.03916	0.266	0.036	1.4461e-53	3	Tubulin-tyrosine ligase family protein
TGME49_315490	1.06761e-55	1.03469	0.534	0.157	8.73943e-52	3	rhoptry protein ROP10
TGME49_262950	2.38825e-56	1.03348	0.314	0.053	1.95502e-52	3	hypothetical protein
TGME49_235380	6.31322e-61	1.03241	0.362	0.066	5.168e-57	3	hypothetical protein
TGME49_300100	2.87284e-53	1.0299	0.638	0.235	2.35171e-49	3	rhoptry neck protein RON2
TGME49_229010	1.79859e-55	1.02472	0.762	0.343	1.47233e-51	3	rhoptry neck protein RON4
TGME49_295125	8.49746e-81	1.02421	0.348	0.043	6.95602e-77	3	rhoptry protein ROP4
TGME49_269460	3.41736e-34	1.01726	0.293	0.075	2.79745e-30	3	Ser/Thr phosphatase family protein
TGME49_209910	8.68829e-75	1.01644	0.903	0.492	7.11223e-71	3	histone H2Bv
TGME49_232560	5.58068e-43	1.01337	0.238	0.04	4.56834e-39	3	hypothetical protein
TGME49_305160	2.45204e-56	1.01325	0.61	0.203	2.00724e-52	3	histone H2Ba
TGME49_213920	1.88453e-40	1.00866	0.328	0.081	1.54267e-36	3	hypothetical protein
TGME49_294790	1.16731e-61	1.00805	0.748	0.295	9.55558e-58	3	hypothetical protein
TGME49_201520	1.57588e-51	1.00628	0.559	0.177	1.29001e-47	3	protein phosphatase 2C domain-containing protein
TGME49_235690	2.93958e-87	1.00209	0.734	0.201	2.40634e-83	3	hypothetical protein
TGME49_262050	3.89817e-57	1.00174	0.766	0.329	3.19104e-53	3	rhoptry kinase family protein ROP39
TGME49_278365	3.30852e-62	1.00095	0.179	0.012	2.70835e-58	3	Toxoplasma gondii family A protein
TGME49_310235	9.96977e-56	0.997197	0.341	0.064	8.16126e-52	3	hypothetical protein
TGME49_252360	2.42421e-63	0.99607	0.538	0.141	1.98446e-59	3	rhoptry kinase family protein ROP24 (incomplete catalytic triad)
TGME49_275670	1.05182e-52	0.995288	0.424	0.105	8.61021e-49	3	alveolin domain containing intermediate filament IMC15
TGME49_203930	2.56942e-54	0.987019	0.428	0.101	2.10333e-50	3	hypothetical protein
TGME49_310010	6.4219e-48	0.980053	0.417	0.109	5.25697e-44	3	rhoptry neck protein RON1
TGME49_253130	1.40549e-47	0.977428	0.403	0.102	1.15053e-43	3	transporter, major facilitator family protein
TGME49_312270	2.01119e-53	0.977327	0.476	0.126	1.64636e-49	3	rhoptry protein ROP13
TGME49_226710	7.05947e-51	0.976135	0.431	0.109	5.77888e-47	3	hypothetical protein
TGME49_261250	1.14138e-44	0.974668	0.517	0.172	9.34331e-41	3	histone H2A1
TGME49_260580	4.64294e-36	0.974301	0.207	0.036	3.80071e-32	3	hypothetical protein
TGME49_236960	2.68183e-51	0.974282	0.452	0.12	2.19534e-47	3	transporter, major facilitator family protein
TGME49_251740	5.26976e-51	0.972134	0.228	0.03	4.31383e-47	3	AP2 domain transcription factor AP2XII-9
TGME49_218880	1.97642e-46	0.963881	0.321	0.068	1.6179e-42	3	SF-assemblin, putative
TGME49_223010	7.00697e-51	0.962813	0.452	0.12	5.73591e-47	3	hypothetical protein
TGME49_205650	1.29298e-49	0.958196	0.562	0.184	1.05843e-45	3	AP2 domain transcription factor AP2VIIa-3
TGME49_280770	4.66327e-48	0.955947	0.217	0.029	3.81735e-44	3	regulator of chromosome condensation (RCC1) repeat-containing protein
TGME49_202040	2.31108e-41	0.952047	0.369	0.098	1.89185e-37	3	hypothetical protein
TGME49_203010	1.26677e-33	0.951062	0.245	0.054	1.03697e-29	3	aurora kinase
TGME49_209200	3.0925e-59	0.950154	0.303	0.047	2.53152e-55	3	hypothetical protein
TGME49_309040	3.16002e-45	0.941812	0.269	0.049	2.58679e-41	3	hypothetical protein
TGME49_308010	3.0602e-43	0.941482	0.307	0.066	2.50508e-39	3	hypothetical protein
TGME49_264600	8.06134e-62	0.939061	0.445	0.098	6.59902e-58	3	hypothetical protein
TGME49_204880	8.8842e-45	0.938913	0.214	0.03	7.27261e-41	3	hypothetical protein
TGME49_211280	1.34395e-45	0.937923	0.559	0.192	1.10016e-41	3	hypothetical protein
TGME49_306895	6.70618e-55	0.933028	0.352	0.068	5.48968e-51	3	hypothetical protein
TGME49_290200	2.18068e-43	0.930247	0.586	0.225	1.78511e-39	3	NAD/NADP octopine/nopaline dehydrogenase, alpha-helical domain-containing protein
TGME49_216620	4.73331e-37	0.930003	0.317	0.079	3.87469e-33	3	EF hand domain-containing protein
TGME49_315570	5.90786e-38	0.928689	0.231	0.043	4.83618e-34	3	hypothetical protein
TGME49_209880	4.09755e-26	0.927798	0.224	0.057	3.35426e-22	3	glutamic acid-rcih protein, putative
TGME49_250340	1.36813e-45	0.926545	0.459	0.134	1.11995e-41	3	centrin 2
TGME49_210370	3.75356e-52	0.926165	0.641	0.227	3.07267e-48	3	hypothetical protein
TGME49_262933	9.81762e-46	0.92486	0.259	0.044	8.0367e-42	3	hypothetical protein
TGME49_315220	3.62725e-42	0.922533	0.552	0.203	2.96926e-38	3	rhoptry protein ROP14
TGME49_217520	6.45449e-49	0.916462	0.666	0.274	5.28364e-45	3	hypothetical protein
TGME49_288950	2.07081e-27	0.914981	0.272	0.078	1.69516e-23	3	AP2 domain transcription factor AP2IX-4
TGME49_271000	1.5757e-62	0.912249	0.159	0.008	1.28987e-58	3	hypothetical protein
TGME49_258360	2.15171e-42	0.911114	0.324	0.074	1.76139e-38	3	hypothetical protein
TGME49_312150	2.57763e-42	0.909085	0.4	0.11	2.11005e-38	3	hypothetical protein
TGME49_247520	3.24367e-58	0.908385	0.914	0.54	2.65526e-54	3	hypothetical protein
TGME49_315210	2.8249e-51	0.906941	0.693	0.272	2.31246e-47	3	rhoptry protein, putative
TGME49_246720	1.84763e-45	0.896257	0.29	0.055	1.51247e-41	3	hypothetical protein
TGME49_225150	1.97752e-42	0.888477	0.476	0.15	1.6188e-38	3	hypothetical protein
TGME49_221675	2.70035e-34	0.886507	0.41	0.134	2.21051e-30	3	hypothetical protein
TGME49_267140	1.25464e-33	0.886114	0.176	0.028	1.02705e-29	3	SAG-related sequence SRS38B
TGME49_247195	3.01331e-36	0.883959	0.469	0.167	2.46669e-32	3	microneme protein MIC15
TGME49_316280	4.78763e-47	0.882833	0.441	0.119	3.91916e-43	3	transporter, major facilitator family protein
TGME49_273130	1.00084e-31	0.881488	0.266	0.066	8.19291e-28	3	SAG-related sequence SRS30A
TGME49_312950	1.36077e-43	0.87669	0.241	0.04	1.11392e-39	3	hypothetical protein
TGME49_256030	2.42477e-47	0.876096	0.417	0.108	1.98491e-43	3	hypothetical protein
TGME49_209250	1.12793e-42	0.874033	0.5	0.164	9.23324e-39	3	hypothetical protein
TGME49_307580	1.38103e-29	0.87251	0.383	0.134	1.13051e-25	3	CBS domain-containing protein
TGME49_268870	5.30959e-42	0.872304	0.19	0.025	4.34643e-38	3	tetratricopeptide repeat-containing protein
TGME49_237210	1.1496e-41	0.871828	0.255	0.047	9.41063e-38	3	Tyrosine kinase-like (TKL) protein
TGME49_204270	2.06628e-49	0.863175	0.214	0.027	1.69146e-45	3	hypothetical protein
TGME49_201630	9.58173e-47	0.862122	0.31	0.062	7.84361e-43	3	protein phosphatase 2C domain-containing protein
TGME49_305250	1.11875e-45	0.860547	0.748	0.349	9.15806e-42	3	hypothetical protein
TGME49_209170	8.25445e-44	0.857283	0.214	0.031	6.75709e-40	3	hypothetical protein
TGME49_315510	4.66632e-32	0.857199	0.269	0.066	3.81985e-28	3	hypothetical protein
TGME49_269885	2.32157e-48	0.853073	0.428	0.111	1.90044e-44	3	rhoptry metalloprotease toxolysin TLN1
TGME49_236060	4.17288e-33	0.852593	0.269	0.065	3.41592e-29	3	hypothetical protein
TGME49_280480	1.69926e-37	0.852535	0.259	0.054	1.39101e-33	3	EF hand domain-containing protein
TGME49_234270	5.09652e-32	0.852139	0.224	0.047	4.17201e-28	3	hypothetical protein
TGME49_308093	1.79055e-40	0.851208	0.386	0.105	1.46574e-36	3	rhoptry kinase family protein (incomplete catalytic triad)
TGME49_234250	5.54088e-27	0.848565	0.545	0.261	4.53576e-23	3	hypothetical protein
TGME49_268760	2.04099e-45	0.848086	0.666	0.268	1.67076e-41	3	hypothetical protein
TGME49_205670	9.13002e-41	0.848036	0.417	0.121	7.47384e-37	3	SF-assemblin/beta giardin protein
TGME49_210420	2.48968e-32	0.847569	0.266	0.064	2.03805e-28	3	hypothetical protein
TGME49_295630	2.30199e-36	0.846536	0.445	0.148	1.88441e-32	3	hypothetical protein
TGME49_239260	9.11573e-36	0.840063	0.538	0.215	7.46214e-32	3	histone H4
TGME49_258900	6.89539e-52	0.839231	0.169	0.014	5.64457e-48	3	hypothetical protein
TGME49_225340	7.94654e-30	0.838644	0.266	0.069	6.50504e-26	3	hypothetical protein
TGME49_278130	2.84928e-46	0.8386	0.293	0.056	2.33242e-42	3	hypothetical protein
TGME49_269330	4.09226e-36	0.836952	0.252	0.052	3.34992e-32	3	hypothetical protein
TGME49_321570	2.03441e-31	0.834706	0.486	0.19	1.66537e-27	3	beta-hydroxyacyl-acyl carrier protein dehydratase (FABZ)
TGME49_300220	3.32405e-33	0.833724	0.331	0.092	2.72107e-29	3	hypothetical protein
TGME49_216930	8.61556e-27	0.830503	0.376	0.136	7.0527e-23	3	cholinephosphate cytidylyltransferase
TGME49_267300	2.75082e-42	0.830285	0.3	0.064	2.25182e-38	3	hypothetical protein
TGME49_300200	1.45758e-51	0.82991	0.91	0.643	1.19318e-47	3	histone H2AZ
TGME49_301420	2.59285e-30	0.828882	0.321	0.095	2.1225e-26	3	hypothetical protein
TGME49_278600	7.17219e-24	0.825289	0.31	0.106	5.87115e-20	3	hypothetical protein
TGME49_225330	9.60815e-32	0.824686	0.234	0.052	7.86523e-28	3	hypothetical protein
TGME49_254870	4.23527e-34	0.824235	0.307	0.08	3.46699e-30	3	hypothetical protein
TGME49_210412	1.40263e-34	0.822479	0.138	0.016	1.14819e-30	3	hypothetical protein
TGME49_261750	1.10203e-45	0.819526	0.328	0.07	9.02119e-42	3	rhoptry neck protein RON10
TGME49_212780	1.10293e-31	0.81813	0.352	0.107	9.02862e-28	3	hypothetical protein
TGME49_222350	7.7651e-33	0.814853	0.3	0.079	6.35651e-29	3	hypothetical protein
TGME49_306455	9.8446e-47	0.812989	0.152	0.013	8.05879e-43	3	hypothetical protein
TGME49_254880	2.40212e-38	0.81132	0.317	0.076	1.96637e-34	3	Alpha-galactosidase
TGME49_223790	5.11752e-40	0.810743	0.307	0.069	4.1892e-36	3	hypothetical protein
TGME49_299060	7.27539e-47	0.810504	0.245	0.038	5.95564e-43	3	sodium/hydrogen exchanger NHE2
TGME49_234540	4.64614e-40	0.809833	0.245	0.045	3.80333e-36	3	hypothetical protein
TGME49_215530	2.67725e-49	0.809449	0.879	0.538	2.1916e-45	3	hypothetical protein
TGME49_313160	3.65838e-35	0.80515	0.321	0.082	2.99475e-31	3	hypothetical protein
TGME49_227000	2.78205e-36	0.802347	0.29	0.068	2.27739e-32	3	hypothetical protein
TGME49_267370	5.94972e-25	0.799323	0.203	0.049	4.87044e-21	3	kinesin motor domain-containing protein
TGME49_294560	1.43858e-27	0.799012	0.238	0.06	1.17762e-23	3	rhoptry kinase family protein ROP37 (incomplete catalytic triad)
TGME49_215170	1.61633e-33	0.796168	0.376	0.115	1.32313e-29	3	serine/threonine-protein phosphatase 2A catalytic subunit beta isoform, putative
TGME49_230380	8.49361e-39	0.793049	0.769	0.414	6.95287e-35	3	protein translocation complex, SEC61 gamma subunit
TGME49_236850	2.38279e-33	0.792261	0.162	0.023	1.95055e-29	3	hypothetical protein
TGME49_320740	1.50889e-27	0.791562	0.417	0.163	1.23518e-23	3	hypothetical protein
TGME49_305270	4.71993e-40	0.788993	0.279	0.058	3.86373e-36	3	hypothetical protein
TGME49_227810	1.90742e-40	0.788755	0.61	0.243	1.56142e-36	3	rhoptry kinase family protein ROP11 (incomplete catalytic triad)
TGME49_213030	1.5113e-25	0.784915	0.3	0.095	1.23715e-21	3	hypothetical protein
TGME49_239820	7.46283e-39	0.7815	0.793	0.476	6.10907e-35	3	D-3-phosphoglycerate dehydrogenase
TGME49_295450	6.4802e-32	0.773538	0.414	0.142	5.30469e-28	3	sjoegren syndrome nuclear autoantigen 1 family protein
TGME49_231070	2.63639e-29	0.771983	0.276	0.073	2.15815e-25	3	protein kinase
TGME49_237880	1.2232e-36	0.765883	0.783	0.413	1.00131e-32	3	hypothetical protein
TGME49_315580	1.27285e-32	0.765733	0.19	0.033	1.04195e-28	3	hypothetical protein
TGME49_237170	1.14799e-18	0.756906	0.3	0.116	9.39748e-15	3	hypothetical protein
TGME49_255700	1.99992e-28	0.753726	0.231	0.055	1.63714e-24	3	hypothetical protein
TGME49_264900	2.5073e-22	0.753522	0.169	0.038	2.05248e-18	3	hypothetical protein
TGME49_225320	2.18917e-28	0.752755	0.266	0.07	1.79205e-24	3	hypothetical protein
TGME49_237090	1.12735e-37	0.750954	0.293	0.066	9.22846e-34	3	AP2 domain transcription factor AP2X-5
TGME49_282055	6.61165e-40	0.749303	0.617	0.243	5.4123e-36	3	protein phosphatase PP2C-hn
TGME49_312940	1.08665e-25	0.742586	0.697	0.427	8.89531e-22	3	hypothetical protein
TGME49_291050	6.44469e-30	0.740946	0.245	0.058	5.27563e-26	3	histone kinase SNF1, putative
TGME49_311260	2.92392e-29	0.740716	0.241	0.058	2.39352e-25	3	myosin light chain MLC1, putative
TGME49_271270	5.40561e-24	0.739474	0.279	0.087	4.42503e-20	3	hypothetical protein
TGME49_258820	2.58152e-33	0.739121	0.493	0.186	2.11323e-29	3	hypothetical protein
TGME49_293540	6.4191e-33	0.734773	0.272	0.065	5.25468e-29	3	hypothetical protein
TGME49_270890	2.46478e-28	0.730574	0.224	0.052	2.01767e-24	3	hypothetical protein
TGME49_310930	5.78518e-25	0.72996	0.238	0.064	4.73575e-21	3	hypothetical protein
TGME49_225860	3.81944e-30	0.729606	0.29	0.078	3.1266e-26	3	hypothetical protein
TGME49_215180	3.91682e-29	0.728528	0.466	0.183	3.20631e-25	3	hypothetical protein
TGME49_261730	7.55576e-16	0.728189	0.269	0.106	6.18514e-12	3	hypothetical protein
TGME49_287960	3.29434e-29	0.726765	0.179	0.033	2.69675e-25	3	hypothetical protein
TGME49_219270	1.27714e-36	0.718182	0.721	0.366	1.04547e-32	3	multi-pass transmembrane protein
TGME49_300360	1.61496e-23	0.714337	0.217	0.057	1.32201e-19	3	ADP/ATP translocase
TGME49_211260	8.24614e-38	0.713409	0.566	0.217	6.75029e-34	3	rhoptry kinase family protein ROP26 (incomplete catalytic triad)
TGME49_318430	7.56341e-18	0.704872	0.334	0.14	6.19141e-14	3	malate dehydrogenase MDH
TGME49_226340	2.99758e-23	0.701954	0.234	0.066	2.45382e-19	3	hypothetical protein
TGME49_265190	6.20645e-16	0.701124	0.179	0.055	5.0806e-12	3	Ulp1 protease family, C-terminal catalytic domain-containing protein
TGME49_214380	4.71691e-27	0.70085	0.3	0.09	3.86126e-23	3	hypothetical protein
TGME49_203990	5.21881e-32	0.70059	0.417	0.143	4.27212e-28	3	rhoptry protein ROP12
TGME49_229350	2.14232e-19	0.696992	0.141	0.031	1.75371e-15	3	HEAT repeat-containing protein
TGME49_229260	2.3734e-35	0.696314	0.141	0.016	1.94286e-31	3	hypothetical protein
TGME49_201230	1.00417e-29	0.691267	0.141	0.02	8.22018e-26	3	kinesin motor domain-containing protein
TGME49_261240	2.90112e-28	0.69004	0.266	0.071	2.37486e-24	3	histone H3
TGME49_278975	6.03375e-33	0.687221	0.186	0.031	4.93923e-29	3	ICE family protease (caspase) p20 domain-containing protein
TGME49_221280	5.79682e-20	0.686517	0.134	0.028	4.74527e-16	3	hypothetical protein
TGME49_267620	3.09226e-39	0.686442	0.162	0.019	2.53132e-35	3	multi-pass transmembrane protein
TGME49_210270	7.13255e-35	0.683584	0.179	0.027	5.8387e-31	3	hypothetical protein
TGME49_232780	2.1986e-21	0.683186	0.252	0.079	1.79978e-17	3	hypothetical protein
TGME49_223000	1.37952e-30	0.676104	0.207	0.042	1.12927e-26	3	dynein light chain DLC
TGME49_309560	8.15279e-30	0.671726	0.441	0.163	6.67387e-26	3	nmda receptor glutamate-binding chain
TGME49_305590	6.12493e-31	0.671546	0.234	0.052	5.01387e-27	3	ABC transporter transmembrane region domain-containing protein
TGME49_243940	2.56474e-20	0.669889	0.221	0.066	2.0995e-16	3	hypothetical protein
TGME49_219650	4.12218e-19	0.668009	0.262	0.091	3.37442e-15	3	transporter, small conductance mechanosensitive ion channel (MscS) family protein
TGME49_211040	8.43396e-33	0.667837	0.648	0.298	6.90404e-29	3	Sec61beta family protein
TGME49_252200	3.19048e-21	0.666783	0.21	0.058	2.61173e-17	3	cell cycle regulator with zn-finger domain-containing protein
TGME49_213870	1.4095e-26	0.665768	0.217	0.051	1.15382e-22	3	UBA/TS-N domain-containing protein
TGME49_313860	7.9844e-17	0.663793	0.162	0.045	6.53603e-13	3	regulator of chromosome condensation (RCC1) repeat-containing protein
TGME49_215150	2.51212e-19	0.661823	0.417	0.191	2.05643e-15	3	AP2 domain transcription factor AP2X-9
TGME49_273860	4.2253e-24	0.660082	0.234	0.064	3.45883e-20	3	hypothetical protein
TGME49_249340	1.9698e-13	0.66001	0.19	0.068	1.61248e-09	3	hypothetical protein
TGME49_312570	7.13377e-17	0.656652	0.241	0.087	5.8397e-13	3	CMGC kinase, MAPK family (ERK) MAPK-1
TGME49_262920	1.03173e-24	0.653982	0.324	0.109	8.44572e-21	3	trypsin domain-containing protein
TGME49_246190	7.22905e-23	0.65312	0.141	0.027	5.9177e-19	3	hypothetical protein
TGME49_311880	3.08197e-21	0.653029	0.252	0.079	2.5229e-17	3	hypothetical protein
TGME49_216080	1.26745e-25	0.652204	0.438	0.175	1.03753e-21	3	apical complex lysine methyltransferase
TGME49_263570	3.56427e-25	0.651022	0.466	0.194	2.91771e-21	3	hypothetical protein
TGME49_282210	2.86779e-21	0.650731	0.186	0.047	2.34757e-17	3	AP2 domain transcription factor AP2VIIa-8
TGME49_241000	1.478e-27	0.650697	0.245	0.063	1.20989e-23	3	hypothetical protein
TGME49_238170	6.65837e-26	0.649674	0.124	0.018	5.45054e-22	3	hypothetical protein
TGME49_315770	3.76644e-19	0.64743	0.293	0.109	3.0832e-15	3	cytochrome p450 superfamily protein
TGME49_249870	2.73273e-24	0.647076	0.255	0.074	2.23701e-20	3	hypothetical protein
TGME49_247970	1.24044e-24	0.645515	0.169	0.035	1.01543e-20	3	hypothetical protein
TGME49_202500	1.79647e-42	0.643938	0.728	0.324	1.47059e-38	3	GAPM1a
TGME49_261955	1.23865e-26	0.643489	0.128	0.018	1.01396e-22	3	hypothetical protein
TGME49_210820	1.75746e-15	0.643489	0.172	0.052	1.43866e-11	3	hypothetical protein
TGME49_230350	2.01239e-22	0.64191	0.234	0.067	1.64734e-18	3	hypothetical protein
TGME49_312622	5.05634e-27	0.641092	0.207	0.047	4.13912e-23	3	DUF803 domain-containing protein
TGME49_218910	3.65708e-16	0.639797	0.248	0.093	2.99369e-12	3	hypothetical protein
TGME49_226690	6.57498e-32	0.639482	0.179	0.03	5.38228e-28	3	hypothetical protein
TGME49_240380	9.39537e-16	0.639209	0.269	0.107	7.69105e-12	3	hypothetical protein
TGME49_300310	2.27048e-21	0.638529	0.303	0.108	1.85861e-17	3	26S proteasome regulatory subunit, S6a family AAA ATpase
TGME49_285150	1.12183e-24	0.638186	0.166	0.034	9.18332e-21	3	hypothetical protein
TGME49_205360	2.29783e-24	0.632783	0.221	0.057	1.881e-20	3	hypothetical protein
TGME49_310240	3.34665e-16	0.63059	0.193	0.062	2.73957e-12	3	hypothetical protein
TGME49_238130	7.62193e-42	0.630205	0.176	0.021	6.23931e-38	3	hypothetical protein
TGME49_249850	1.44444e-37	0.630146	0.731	0.36	1.18242e-33	3	GAP40 protein
TGME49_280670	2.40716e-24	0.628572	0.286	0.09	1.9705e-20	3	hypothetical protein
TGME49_223725	5.82701e-23	0.626361	0.131	0.023	4.76999e-19	3	hypothetical protein
TGME49_229480	7.9281e-26	0.625879	0.655	0.337	6.48995e-22	3	calcium binding protein precursor, putative
TGME49_304900	4.43305e-14	0.624596	0.203	0.074	3.62889e-10	3	hypothetical protein
TGME49_202120	2.461e-18	0.624063	0.183	0.051	2.01457e-14	3	hypothetical protein
TGME49_290940	5.54243e-22	0.623744	0.224	0.063	4.53703e-18	3	EMP/nonaspanin domain family protein
TGME49_240450	5.3328e-14	0.623037	0.2	0.072	4.36543e-10	3	Maf family protein
TGME49_241165	2.34005e-25	0.621523	0.341	0.115	1.91557e-21	3	hypothetical protein
TGME49_306370	3.4967e-17	0.620523	0.255	0.092	2.8624e-13	3	hypothetical protein
TGME49_315495	4.89829e-18	0.618918	0.152	0.037	4.00974e-14	3	hypothetical protein
TGME49_313780	2.5611e-21	0.618227	0.245	0.075	2.09652e-17	3	hypothetical protein
TGME49_280540	1.79798e-12	0.617887	0.107	0.028	1.47183e-08	3	HEAT repeat-containing protein
TGME49_258090	5.12617e-30	0.617644	0.186	0.035	4.19629e-26	3	hypothetical protein
TGME49_245540	1.24625e-20	0.616647	0.248	0.078	1.02018e-16	3	hypothetical protein
TGME49_231790	2.83106e-20	0.615658	0.134	0.027	2.31751e-16	3	hypothetical protein
TGME49_263090	2.70168e-35	0.615076	0.945	0.732	2.2116e-31	3	14-3-3 protein
TGME49_288540	1.74666e-08	0.612867	0.155	0.065	0.000142982	3	nucleoside transporter protein
TGME49_265070	1.05641e-30	0.610117	0.138	0.018	8.64778e-27	3	hypothetical protein
TGME49_311840	2.09562e-26	0.607448	0.334	0.108	1.71547e-22	3	hypothetical protein
TGME49_214390	4.46626e-25	0.606997	0.179	0.038	3.65608e-21	3	hypothetical protein
TGME49_298010	1.30412e-19	0.602829	0.172	0.043	1.06755e-15	3	hypothetical protein
TGME49_237540	1.82596e-16	0.599963	0.124	0.028	1.49473e-12	3	hypothetical protein
TGME49_214070	2.28155e-30	0.59992	0.131	0.016	1.86768e-26	3	hypothetical protein
TGME49_242820	5.47488e-26	0.599402	0.555	0.256	4.48174e-22	3	hypothetical protein
TGME49_208340	1.04798e-11	0.596998	0.262	0.12	8.57877e-08	3	hypothetical protein
TGME49_238140	3.79161e-19	0.596674	0.141	0.031	3.10381e-15	3	hypothetical protein
TGME49_237180	2.50022e-20	0.596286	0.255	0.083	2.04668e-16	3	hypothetical protein
TGME49_309220	2.55683e-18	0.591452	0.269	0.097	2.09302e-14	3	GTPase activating protein for Arf protein
TGME49_299970	9.75431e-28	0.589177	0.407	0.143	7.98488e-24	3	tetratricopeptide repeat-containing protein
TGME49_216920	2.1809e-23	0.589069	0.224	0.059	1.78528e-19	3	mediator complex subunit MED8
TGME49_297725	1.30286e-40	0.588618	0.152	0.015	1.06652e-36	3	hypothetical protein
TGME49_215520	7.82532e-28	0.586027	0.497	0.206	6.4058e-24	3	hypothetical protein
TGME49_202420	7.63277e-26	0.585863	0.155	0.028	6.24819e-22	3	hypothetical protein
TGME49_293730	1.99381e-28	0.584988	0.152	0.024	1.63213e-24	3	DHHC zinc finger domain-containing protein
TGME49_271970	1.12497e-37	0.583608	0.748	0.373	9.20903e-34	3	glideosome-associated protein with multiple-membrane spans GAPM3
TGME49_215060	2.11696e-16	0.583172	0.255	0.095	1.73295e-12	3	small GTP-binding protein sar1, putative
TGME49_253140	5.08702e-27	0.583149	0.103	0.011	4.16423e-23	3	hypothetical protein
TGME49_220900	3.79853e-29	0.581674	0.566	0.244	3.10948e-25	3	hypothetical protein
TGME49_269920	1.12554e-15	0.580636	0.39	0.186	9.21369e-12	3	phosphatidylserine decarboxylase
TGME49_273650	3.42263e-27	0.580302	0.648	0.324	2.80176e-23	3	hypothetical protein
TGME49_224840	1.8737e-20	0.579857	0.162	0.037	1.53381e-16	3	3'5'-cyclic nucleotide phosphodiesterase domain-containing protein
TGME49_209030	2.19173e-51	0.579855	0.993	0.904	1.79415e-47	3	actin ACT1
TGME49_221380	2.85084e-17	0.579357	0.576	0.342	2.3337e-13	3	alba 1
TGME49_258780	1.17747e-18	0.578421	0.172	0.045	9.63874e-15	3	OTU family cysteine protease
TGME49_219320	1.0879e-33	0.576267	0.728	0.376	8.90558e-30	3	acid phosphatase GAP50
TGME49_293510	1.1167e-18	0.574451	0.279	0.099	9.14129e-15	3	poly(ADP-ribose) polymerase and DNA-Ligase Zn-finger region domain-containing protein
TGME49_321600	3.75206e-16	0.573017	0.172	0.05	3.07144e-12	3	hypothetical protein
TGME49_247690	5.78963e-25	0.571453	0.272	0.08	4.73939e-21	3	phospholipid-translocating P-type ATPase, flippase subfamily protein
TGME49_307020	3.30722e-19	0.570241	0.221	0.067	2.70729e-15	3	hypothetical protein
TGME49_227650	2.21476e-15	0.567564	0.145	0.039	1.813e-11	3	microtubule-associated protein RP/EB family, putative
TGME49_262010	4.44117e-20	0.567426	0.217	0.064	3.63554e-16	3	calmodulin CAM2
TGME49_277510	4.81139e-13	0.563555	0.121	0.033	3.9386e-09	3	cytoplasmic dynein intermediate chain
TGME49_203910	6.26121e-15	0.561932	0.172	0.054	5.12543e-11	3	TBC domain-containing protein
TGME49_281900	7.24055e-08	0.558615	0.11	0.04	0.000592712	3	SET domain containing lysine methyltransferase KMTox
TGME49_258790	1.82112e-13	0.558527	0.193	0.069	1.49077e-09	3	zinc finger, C3HC4 type (RING finger) domain-containing protein
TGME49_206430	1.2964e-07	0.556759	0.21	0.106	0.00106124	3	formin FRM1
TGME49_256025	5.22148e-18	0.556708	0.207	0.064	4.2743e-14	3	SPEF1 family protein
TGME49_270975	2.02785e-22	0.553923	0.114	0.017	1.66e-18	3	hypothetical protein
TGME49_222100	2.73083e-12	0.553274	0.148	0.048	2.23546e-08	3	hypothetical protein
TGME49_294640	2.52582e-13	0.552262	0.228	0.09	2.06763e-09	3	ribonucleoside-diphosphate reductase large chain
TGME49_289980	2.81929e-12	0.549236	0.141	0.044	2.30787e-08	3	HAD hydrolase, family IIA protein
TGME49_255510	6.01435e-09	0.546836	0.166	0.069	4.92335e-05	3	ankyrin repeat-containing protein
TGME49_211680	9.99557e-23	0.546552	0.859	0.631	8.18238e-19	3	protein disulfide isomerase
TGME49_237190	2.14982e-22	0.54634	0.19	0.046	1.75985e-18	3	hypothetical protein
TGME49_258700	1.78965e-23	0.546239	0.128	0.021	1.46501e-19	3	transporter, major facilitator family protein
TGME49_319600	6.04994e-19	0.544449	0.11	0.02	4.95248e-15	3	alpha-tubulin N-acetyltransferase, putative
TGME49_212980	1.47411e-21	0.54428	0.503	0.232	1.20671e-17	3	hypothetical protein
TGME49_225220	1.93343e-21	0.542944	0.3	0.105	1.58271e-17	3	SCP family extracellular subfamily protein
TGME49_252350	2.23028e-21	0.542932	0.121	0.021	1.82571e-17	3	hypothetical protein
TGME49_266950	9.54109e-11	0.542084	0.124	0.04	7.81033e-07	3	protein kinase, putative
TGME49_267380	9.84334e-13	0.539424	0.152	0.049	8.05776e-09	3	UDP-galactose transporter subfamily protein
TGME49_210345	8.16329e-22	0.538931	0.124	0.021	6.68247e-18	3	hypothetical protein
TGME49_231160	8.24587e-32	0.537809	0.51	0.188	6.75007e-28	3	hypothetical protein
TGME49_300350	1.8099e-14	0.537745	0.159	0.048	1.48158e-10	3	cysteine desulfurase/selenocysteine lyase family PLP dependent transferase superfamily protein
TGME49_280740	4.74003e-16	0.536271	0.224	0.077	3.88019e-12	3	signal peptidase
TGME49_311860	1.80753e-10	0.5356	0.217	0.095	1.47964e-06	3	hypothetical protein
TGME49_300110	5.64676e-16	0.535354	0.152	0.041	4.62244e-12	3	hypothetical protein
TGME49_266320	3.99325e-25	0.530871	0.148	0.026	3.26887e-21	3	hypothetical protein
TGME49_285140	1.81514e-10	0.530625	0.148	0.054	1.48587e-06	3	hypothetical protein
TGME49_248520	1.7337e-11	0.529679	0.193	0.076	1.4192e-07	3	hypothetical protein
TGME49_315360	3.57306e-17	0.527927	0.114	0.023	2.92491e-13	3	hypothetical protein
TGME49_202380	1.42971e-17	0.527825	0.324	0.131	1.17036e-13	3	rab GDI alpha, putative
TGME49_236560	3.40042e-13	0.526477	0.145	0.044	2.78358e-09	3	hypothetical protein
TGME49_251560	5.26045e-15	0.526202	0.131	0.034	4.3062e-11	3	hypothetical protein
TGME49_314220	1.34521e-12	0.525819	0.131	0.038	1.10119e-08	3	hypothetical protein
TGME49_224540	4.68814e-10	0.523686	0.124	0.041	3.83771e-06	3	hypothetical protein
TGME49_278780	1.78761e-23	0.523015	0.128	0.021	1.46333e-19	3	hypothetical protein
TGME49_310440	7.16988e-23	0.522849	0.124	0.02	5.86926e-19	3	membrane occupation and recognition nexus protein MORN1
TGME49_315560	1.94618e-26	0.522839	0.103	0.012	1.59314e-22	3	ATP-binding cassette G family transporter ABCG77
TGME49_318650	4.1696e-18	0.52103	0.528	0.28	3.41324e-14	3	transhydrogenase
TGME49_292220	1.91866e-13	0.519143	0.29	0.128	1.57062e-09	3	PCI domain-containing protein
TGME49_277500	2.54652e-17	0.517885	0.217	0.07	2.08458e-13	3	26S proteasome regulatory subunit 7, putative
TGME49_269980	2.70657e-11	0.51603	0.314	0.156	2.2156e-07	3	preprotein translocase Sec61, putative
TGME49_249240	2.03595e-27	0.515602	0.828	0.522	1.66663e-23	3	calmodulin, putative
TGME49_267080	7.40016e-18	0.514907	0.441	0.208	6.05777e-14	3	26S protease regulatory subunit 4, putative
TGME49_215010	1.62757e-16	0.513754	0.148	0.038	1.33233e-12	3	hypothetical protein
TGME49_250830	1.37416e-12	0.512809	0.193	0.071	1.12488e-08	3	SAC3/GANP family protein
TGME49_209870	1.1757e-16	0.512165	0.169	0.048	9.62428e-13	3	HAD hydrolase, family IIA protein
TGME49_315300	1.05385e-10	0.511571	0.145	0.051	8.62683e-07	3	transcription factor IIB, putative
TGME49_243250	6.55426e-11	0.510778	0.259	0.12	5.36532e-07	3	myosin H
TGME49_231630	4.80527e-40	0.509573	0.683	0.291	3.93359e-36	3	alveolin domain containing intermediate filament IMC4
TGME49_246950	4.30287e-14	0.508216	0.176	0.058	3.52233e-10	3	hypothetical protein
TGME49_294550	2.66242e-10	0.507366	0.193	0.081	2.17946e-06	3	dynein heavy chain
TGME49_200010	1.16968e-13	0.507287	0.59	0.375	9.57504e-10	3	hypothetical protein
TGME49_274120	6.36976e-14	0.50722	0.11	0.026	5.21428e-10	3	hypothetical protein
TGME49_239560	5.56598e-14	0.505136	0.107	0.025	4.55631e-10	3	myosin E
TGME49_277720	2.24819e-16	0.504312	0.376	0.172	1.84037e-12	3	GDA1/CD39 (nucleoside phosphatase) family protein
TGME49_205370	2.65757e-14	0.503858	0.121	0.03	2.17548e-10	3	hypothetical protein
TGME49_212310	4.23231e-16	0.503682	0.607	0.351	3.46457e-12	3	vacuolar ATP synthetase
TGME49_266980	1.7118e-12	0.503589	0.234	0.097	1.40128e-08	3	hypothetical protein
TGME49_316270	5.14042e-15	0.502269	0.241	0.091	4.20795e-11	3	Rab geranylgeranyl transferase type II beta subunit, putative
TGME49_270240	8.78618e-19	0.501592	0.731	0.46	7.19237e-15	3	MAG1
TGME49_316340	2.17228e-122	2.86936	0.934	0.399	1.77823e-118	5	hypothetical protein
TGME49_224130	4.9076e-130	2.71437	0.981	0.512	4.01736e-126	5	hypothetical protein
TGME49_201170	8.67193e-141	2.65635	0.934	0.307	7.09884e-137	5	hypothetical protein
TGME49_319560	1.05021e-137	2.60747	1	0.482	8.59703e-134	5	microneme protein MIC3
TGME49_271930	2.40724e-140	2.60693	0.977	0.398	1.97057e-136	5	hypothetical protein
TGME49_218550	2.42706e-132	2.5085	0.803	0.177	1.98679e-128	5	PIK3R4 kinase-related protein
TGME49_258410	1.33357e-163	2.50593	0.991	0.318	1.09166e-159	5	photosensitized INA-labeled protein PHIL1
TGME49_286580	1.34782e-211	2.28052	0.784	0.079	1.10332e-207	5	hypothetical protein
TGME49_267680	7.12226e-126	2.23269	0.582	0.077	5.83028e-122	5	microneme protein MIC12
TGME49_304670	7.30548e-157	2.20645	0.925	0.219	5.98026e-153	5	leucine rich repeat-containing protein
TGME49_223940	3.76894e-130	2.19373	0.977	0.394	3.08525e-126	5	GAP45
TGME49_310420	1.55622e-158	2.11119	0.939	0.222	1.27392e-154	5	hypothetical protein
TGME49_315750	1.75778e-153	2.10113	0.671	0.08	1.43892e-149	5	hypothetical protein
TGME49_248740	1.64082e-132	2.06515	0.84	0.19	1.34318e-128	5	hypothetical protein
TGME49_295360	6.37148e-167	2.00617	0.869	0.15	5.21569e-163	5	hypothetical protein
TGME49_262500	3.32796e-137	2.00134	0.798	0.154	2.72426e-133	5	hypothetical protein
TGME49_293720	6.34856e-138	1.95168	0.798	0.152	5.19693e-134	5	hypothetical protein
TGME49_316330	7.91506e-129	1.88617	0.864	0.214	6.47927e-125	5	superoxide dismutase SOD2
TGME49_294340	1.17968e-113	1.86242	0.704	0.128	9.65687e-110	5	hypothetical protein
TGME49_294330	4.31052e-139	1.85215	0.441	0.03	3.52859e-135	5	EGF family domain-containing protein
TGME49_313380	9.4754e-96	1.83752	0.803	0.236	7.75657e-92	5	hypothetical protein
TGME49_232940	5.69413e-121	1.82837	0.962	0.373	4.66121e-117	5	heat shock protein HSP20
TGME49_217510	3.16505e-123	1.81554	0.948	0.335	2.59091e-119	5	hypothetical protein
TGME49_311890	7.3697e-154	1.78998	0.676	0.08	6.03284e-150	5	hypothetical protein
TGME49_231640	6.42641e-84	1.78718	0.859	0.338	5.26066e-80	5	alveolin domain containing intermediate filament IMC1
TGME49_293760	9.76901e-104	1.77547	0.559	0.083	7.99691e-100	5	EF hand domain-containing protein
TGME49_243545	3.8116e-141	1.76658	0.657	0.082	3.12017e-137	5	hypothetical protein
TGME49_246940	2.80641e-109	1.74586	0.901	0.322	2.29733e-105	5	hypothetical protein
TGME49_235340	6.29736e-124	1.71548	0.667	0.099	5.15502e-120	5	hypothetical protein
TGME49_232130	3.74912e-114	1.70753	0.761	0.159	3.06903e-110	5	hypothetical protein
TGME49_289370	4.16508e-105	1.69803	0.629	0.106	3.40953e-101	5	hypothetical protein
TGME49_209600	2.90342e-104	1.67539	0.887	0.302	2.37674e-100	5	hypothetical protein
TGME49_259630	8.42087e-109	1.67293	0.93	0.363	6.89332e-105	5	hypothetical protein
TGME49_233030	1.04033e-72	1.66089	0.657	0.174	8.51616e-69	5	gliding-associated protein GAP70
TGME49_293440	7.92363e-100	1.65852	0.676	0.138	6.48628e-96	5	hypothetical protein
TGME49_308860	2.04648e-113	1.65557	0.84	0.205	1.67524e-109	5	hypothetical protein
TGME49_287040	6.80658e-89	1.6544	0.549	0.094	5.57187e-85	5	hypothetical protein
TGME49_258470	1.49465e-112	1.63694	1	0.923	1.22352e-108	5	hypothetical protein
TGME49_225790	2.8794e-113	1.62748	0.746	0.149	2.35708e-109	5	PDI family protein
TGME49_294610	1.58733e-100	1.61737	0.643	0.116	1.29939e-96	5	histone lysine methyltransferase, SET, putative
TGME49_212770	3.55017e-90	1.61611	0.714	0.172	2.90617e-86	5	hypothetical protein
TGME49_250820	9.4492e-108	1.60712	0.577	0.082	7.73511e-104	5	hypothetical protein
TGME49_226740	1.69827e-115	1.58335	0.638	0.097	1.3902e-111	5	zinc finger, C3HC4 type (RING finger) domain-containing protein
TGME49_311230	2.00217e-90	1.58063	0.789	0.224	1.63898e-86	5	hypothetical protein
TGME49_230210	2.00189e-72	1.5731	0.789	0.285	1.63875e-68	5	alveolin domain containing intermediate filament IMC10
TGME49_263520	2.22717e-127	1.55927	0.685	0.1	1.82316e-123	5	microtubule associated protein SPM1
TGME49_230850	3.76112e-102	1.55374	0.606	0.099	3.07885e-98	5	hypothetical protein
TGME49_315950	2.30806e-89	1.54686	0.577	0.102	1.88938e-85	5	zinc finger, C3HC4 type (RING finger) domain-containing protein
TGME49_245490	1.27479e-94	1.53653	0.864	0.277	1.04354e-90	5	microneme protein MIC8
TGME49_239770	1.01873e-148	1.53488	0.474	0.031	8.33931e-145	5	alveolin domain containing intermediate filament IMC11
TGME49_257680	3.02336e-103	1.53009	0.854	0.241	2.47492e-99	5	myosin light chain MLC1
TGME49_229280	1.04313e-89	1.52284	0.423	0.05	8.53906e-86	5	hypothetical protein
TGME49_225690	5.10549e-79	1.50348	0.474	0.074	4.17935e-75	5	hypothetical protein
TGME49_226310	4.5374e-51	1.4989	0.333	0.057	3.71432e-47	5	zinc finger (CCCH type) motif-containing protein
TGME49_224520	9.75148e-82	1.49254	0.545	0.098	7.98256e-78	5	alveolin domain containing intermediate filament IMC8
TGME49_242570	6.7406e-100	1.47958	0.531	0.074	5.51786e-96	5	hypothetical protein
TGME49_245485	3.36062e-102	1.47938	0.577	0.087	2.751e-98	5	microneme protein MIC9
TGME49_206690	1.74447e-113	1.47564	0.549	0.068	1.42802e-109	5	glideosome-associated protein with multiple-membrane spans GAPM2B
TGME49_309300	1.7753e-109	1.47471	0.315	0.017	1.45326e-105	5	SAG-related sequence SRS55A
TGME49_293900	1.6689e-81	1.45656	0.545	0.099	1.36617e-77	5	sporozoite protein with an altered thrombospondin repeat SPATR
TGME49_221295	2.97458e-106	1.45444	0.601	0.091	2.43499e-102	5	hypothetical protein
TGME49_262490	5.09154e-108	1.45082	0.484	0.053	4.16793e-104	5	alpha/beta hydrolase, putative
TGME49_214880	4.92005e-97	1.4475	0.596	0.098	4.02755e-93	5	hypothetical protein
TGME49_231630	1.43395e-63	1.42938	0.775	0.294	1.17383e-59	5	alveolin domain containing intermediate filament IMC4
TGME49_301440	1.33885e-83	1.42332	0.784	0.231	1.09598e-79	5	calcium-dependent protein kinase CDPK1
TGME49_216000	6.19781e-74	1.42249	0.765	0.238	5.07352e-70	5	alveolin domain containing intermediate filament IMC3
TGME49_310620	8.14099e-79	1.4219	0.408	0.053	6.66422e-75	5	starch binding domain-containing protein
TGME49_232030	2.4283e-90	1.41223	0.742	0.18	1.98781e-86	5	hypothetical protein
TGME49_220270	2.15295e-86	1.41113	0.685	0.153	1.7624e-82	5	alveolin domain containing intermediate filament IMC6
TGME49_285930	9.15349e-93	1.4067	0.493	0.067	7.49305e-89	5	hypothetical protein
TGME49_264990	1.63428e-76	1.40475	0.62	0.136	1.33782e-72	5	hypothetical protein
TGME49_224530	9.97236e-82	1.4028	0.493	0.078	8.16338e-78	5	alveolin domain containing intermediate filament IMC5
TGME49_235470	8.52662e-86	1.3964	0.887	0.329	6.97989e-82	5	myosin A
TGME49_289620	2.26508e-77	1.37999	0.793	0.255	1.85419e-73	5	cathepsin CPC1
TGME49_232035	5.25672e-89	1.3576	0.728	0.172	4.30315e-85	5	hypothetical protein
TGME49_200250	8.72924e-68	1.35159	0.62	0.15	7.14576e-64	5	microneme protein MIC17A
TGME49_220900	1.88905e-65	1.31777	0.728	0.241	1.54638e-61	5	hypothetical protein
TGME49_293360	2.55931e-95	1.3061	0.986	0.842	2.09505e-91	5	hypothetical protein
TGME49_201380	1.82828e-57	1.30541	0.634	0.194	1.49663e-53	5	chorismate synthase, putative
TGME49_310970	6.43985e-75	1.29246	0.455	0.071	5.27166e-71	5	hypothetical protein
TGME49_248445	6.10853e-73	1.28952	0.446	0.069	5.00044e-69	5	hypothetical protein
TGME49_203390	2.03544e-53	1.2739	0.394	0.075	1.66621e-49	5	CRAL/TRIO domain-containing protein
TGME49_261440	5.18004e-66	1.27253	0.648	0.176	4.24038e-62	5	ARM repeats containing protein
TGME49_219170	4.19087e-77	1.27239	0.46	0.07	3.43064e-73	5	hypothetical protein
TGME49_205320	9.07064e-66	1.2672	0.638	0.167	7.42523e-62	5	hypothetical protein
TGME49_224000	3.58297e-69	1.25462	0.404	0.059	2.93302e-65	5	hypothetical protein
TGME49_297180	1.02232e-73	1.25423	0.498	0.087	8.36873e-70	5	hypothetical protein
TGME49_212160	6.31396e-66	1.2492	0.427	0.071	5.16861e-62	5	hypothetical protein
TGME49_204130	1.68245e-63	1.24057	0.85	0.364	1.37725e-59	5	perforin-like protein PLP1
TGME49_203820	3.51497e-47	1.23954	0.437	0.103	2.87735e-43	5	hypothetical protein
TGME49_202390	2.00561e-65	1.23245	0.516	0.106	1.64179e-61	5	S15 sporozoite-expressed protein
TGME49_239780	1.32543e-94	1.2274	0.423	0.045	1.085e-90	5	hypothetical protein
TGME49_214840	9.82695e-59	1.22732	0.615	0.172	8.04434e-55	5	AP2 domain transcription factor AP2X-7
TGME49_232410	1.44937e-58	1.22692	0.85	0.397	1.18645e-54	5	PDI family protein
TGME49_283510	1.96046e-59	1.22665	0.596	0.16	1.60483e-55	5	hypothetical protein
TGME49_257300	7.93434e-80	1.22199	0.451	0.065	6.49505e-76	5	hypothetical protein
TGME49_308840	1.07447e-69	1.21772	0.944	0.527	8.79558e-66	5	SAG-related sequence SRS51
TGME49_204420	2.15895e-42	1.21555	0.427	0.108	1.76732e-38	5	oocyst wall protein OWP1
TGME49_253410	7.5851e-80	1.21542	0.362	0.039	6.20916e-76	5	hypothetical protein
TGME49_255190	2.97388e-63	1.21012	0.638	0.171	2.43442e-59	5	myosin C
TGME49_277740	7.7183e-59	1.20733	0.516	0.117	6.3182e-55	5	zinc finger, C3HC4 type (RING finger) domain-containing protein
TGME49_260540	4.42725e-72	1.19095	0.554	0.11	3.62415e-68	5	alveolin domain containing intermediate filament IMC14
TGME49_278700	3.85926e-66	1.18574	0.324	0.039	3.15919e-62	5	hypothetical protein
TGME49_201390	7.31602e-85	1.18445	0.981	0.693	5.9889e-81	5	hypothetical protein
TGME49_289930	8.71872e-64	1.18382	0.277	0.028	7.13714e-60	5	phosphoenolpyruvate carboxykinase, putative
TGME49_218510	5.29272e-62	1.17848	0.7	0.212	4.33262e-58	5	hypothetical protein
TGME49_263850	4.75013e-70	1.17383	0.507	0.092	3.88846e-66	5	hypothetical protein
TGME49_289910	1.78023e-50	1.1698	0.357	0.064	1.4573e-46	5	hypothetical protein
TGME49_265790	1.78412e-71	1.16932	0.798	0.248	1.46048e-67	5	hypothetical protein
TGME49_261780	8.94385e-53	1.16722	0.742	0.295	7.32143e-49	5	microneme protein MIC7
TGME49_291880	1.52318e-58	1.16053	0.653	0.191	1.24688e-54	5	hypothetical protein
TGME49_208030	7.53345e-54	1.15334	0.925	0.496	6.16688e-50	5	microneme protein MIC4
TGME49_291860	5.79776e-81	1.15061	0.408	0.05	4.74605e-77	5	HORMA domain-containing protein
TGME49_271935	7.35589e-91	1.1456	0.371	0.035	6.02154e-87	5	hypothetical protein
TGME49_206510	2.48038e-50	1.14491	0.601	0.187	2.03044e-46	5	toxolysin TLN4
TGME49_293770	1.05248e-63	1.14151	0.516	0.107	8.61557e-60	5	chitinase-like protein CLP1
TGME49_230970	4.84856e-96	1.13843	0.315	0.021	3.96903e-92	5	hypothetical protein
TGME49_268980	6.89845e-56	1.13757	0.775	0.289	5.64707e-52	5	hypothetical protein
TGME49_221180	2.5417e-59	1.12961	0.502	0.108	2.08064e-55	5	hypothetical protein
TGME49_214835	8.81933e-50	1.12934	0.54	0.144	7.2195e-46	5	hypothetical protein
TGME49_218192	5.42357e-35	1.12456	0.399	0.111	4.43973e-31	5	hypothetical protein
TGME49_268590	8.8291e-93	1.11099	0.399	0.04	7.2275e-89	5	rhomboid protease ROM4
TGME49_313290	4.00525e-79	1.11032	0.418	0.053	3.2787e-75	5	MORN repeat-containing protein
TGME49_204530	1.97134e-53	1.10963	0.962	0.651	1.61374e-49	5	microneme protein MIC11
TGME49_254080	1.01898e-57	1.10884	0.324	0.046	8.34138e-54	5	metal cation transporter, ZIP family protein
TGME49_212270	3.92664e-63	1.103	0.901	0.442	3.21435e-59	5	hypothetical protein
TGME49_243250	1.67336e-39	1.10006	0.427	0.111	1.36981e-35	5	myosin H
TGME49_258480	2.39373e-41	1.09641	0.427	0.106	1.95951e-37	5	hypothetical protein
TGME49_202500	9.46157e-39	1.09342	0.723	0.335	7.74524e-35	5	GAPM1a
TGME49_230980	8.22108e-75	1.08554	0.366	0.043	6.72978e-71	5	myosin I
TGME49_268670	8.47349e-76	1.07544	0.305	0.028	6.9364e-72	5	hypothetical protein
TGME49_219070	8.65596e-41	1.07138	0.357	0.077	7.08577e-37	5	cyclic nucleotide-binding domain-containing protein
TGME49_273560	2.42055e-58	1.06366	0.39	0.065	1.98146e-54	5	kinesin heavy chain, putative
TGME49_305050	1.63858e-58	1.05849	0.484	0.1	1.34134e-54	5	calmodulin, putative
TGME49_293740	8.58065e-49	1.05095	0.836	0.412	7.02412e-45	5	hypothetical protein
TGME49_218520	1.36941e-55	1.05059	0.92	0.513	1.121e-51	5	microneme protein MIC6
TGME49_221270	3.4248e-52	1.04675	0.437	0.092	2.80354e-48	5	oxidoreductase, 2OG-Fe(II) oxygenase family protein
TGME49_271970	8.60159e-27	1.04578	0.676	0.388	7.04126e-23	5	glideosome-associated protein with multiple-membrane spans GAPM3
TGME49_210810	2.00096e-49	1.04148	0.469	0.109	1.63799e-45	5	hypothetical protein
TGME49_212780	5.64747e-39	1.04118	0.418	0.109	4.62302e-35	5	hypothetical protein
TGME49_230205	2.68617e-55	1.03971	0.329	0.049	2.1989e-51	5	hypothetical protein
TGME49_286600	1.93345e-40	1.03818	0.512	0.155	1.58272e-36	5	hypothetical protein
TGME49_277720	9.66125e-42	1.03809	0.54	0.165	7.9087e-38	5	GDA1/CD39 (nucleoside phosphatase) family protein
TGME49_286570	1.40101e-70	1.03297	0.268	0.022	1.14686e-66	5	hypothetical protein
TGME49_225300	1.28789e-45	1.02872	0.347	0.066	1.05427e-41	5	hypothetical protein
TGME49_243930	1.41882e-59	1.02603	0.629	0.163	1.16144e-55	5	hypothetical protein
TGME49_234370	9.02414e-50	1.02091	0.263	0.034	7.38716e-46	5	SAG-related sequence SRS42
TGME49_219320	1.00938e-29	1.01994	0.704	0.387	8.26278e-26	5	acid phosphatase GAP50
TGME49_268680	2.23075e-46	1.01774	0.352	0.066	1.82609e-42	5	hypothetical protein
TGME49_312630	2.16797e-52	1.01649	0.676	0.216	1.7747e-48	5	anonymous antigen-1, putative
TGME49_227952	2.64058e-52	1.01176	0.352	0.059	2.16158e-48	5	14-3-3 superfamily protein
TGME49_271260	6.86761e-49	1.00717	0.38	0.074	5.62183e-45	5	hypothetical protein
TGME49_264420	4.24367e-63	1.00682	0.329	0.042	3.47386e-59	5	lipoprotein, putative
TGME49_235450	5.07684e-36	1.00124	0.357	0.086	4.1559e-32	5	ubiquitin-conjugating enzyme subfamily protein
TGME49_227030	1.39065e-42	0.986363	0.418	0.099	1.13839e-38	5	hypothetical protein
TGME49_247025	5.21444e-34	0.985536	0.512	0.171	4.26854e-30	5	hypothetical protein
TGME49_239400	5.90405e-60	0.984578	0.3	0.036	4.83306e-56	5	hypothetical protein
TGME49_227948	2.99976e-37	0.982072	0.469	0.138	2.45561e-33	5	peptidase M16 inactive domain-containing protein
TGME49_315760	1.68196e-60	0.977655	0.347	0.049	1.37686e-56	5	AP2 domain transcription factor AP2XI-4
TGME49_209490	1.04961e-45	0.976578	0.347	0.065	8.59212e-42	5	hypothetical protein
TGME49_281960	7.84669e-54	0.976426	0.394	0.071	6.4233e-50	5	hypothetical protein
TGME49_277685	1.83599e-63	0.974613	0.362	0.051	1.50294e-59	5	hypothetical protein
TGME49_255260	3.44161e-65	0.974246	0.981	0.634	2.8173e-61	5	apical membrane antigen AMA1
TGME49_249850	8.96863e-26	0.974126	0.662	0.374	7.34172e-22	5	GAP40 protein
TGME49_238380	3.30608e-32	0.965841	0.46	0.146	2.70635e-28	5	hypothetical protein
TGME49_253100	8.11344e-35	0.964321	0.272	0.052	6.64166e-31	5	hypothetical protein
TGME49_289100	2.58483e-49	0.961558	0.329	0.053	2.11594e-45	5	hypothetical protein
TGME49_232950	6.29071e-48	0.959043	0.352	0.064	5.14957e-44	5	hypothetical protein
TGME49_211630	7.02681e-38	0.955614	0.793	0.376	5.75215e-34	5	hypothetical protein
TGME49_286590	4.12989e-41	0.953735	0.446	0.114	3.38073e-37	5	microtubule associated protein SPM2
TGME49_214220	3.07692e-32	0.939749	0.883	0.587	2.51876e-28	5	hypothetical protein
TGME49_201260	7.32455e-38	0.937345	0.535	0.172	5.99587e-34	5	sugar transporter ST3
TGME49_311310	8.60493e-58	0.937171	0.376	0.061	7.04399e-54	5	protein phosphatase 2B catalytic subunit, calcineurin family phosphatse superfamily protein
TGME49_305860	9.01074e-48	0.934404	0.394	0.079	7.37619e-44	5	calcium-dependent protein kinase CDPK3
TGME49_310020	2.72558e-50	0.932412	0.469	0.107	2.23116e-46	5	hypothetical protein
TGME49_226420	6.18003e-41	0.932357	0.446	0.114	5.05897e-37	5	peptidase family M3 protein
TGME49_315190	6.24222e-42	0.930459	0.225	0.03	5.10988e-38	5	CAM kinase, SNF1 family
TGME49_255450	4.49419e-54	0.930252	0.343	0.052	3.67894e-50	5	hypothetical protein
TGME49_221630	6.99835e-51	0.927766	0.216	0.021	5.72885e-47	5	hypothetical protein
TGME49_310230	3.25996e-43	0.927508	0.296	0.05	2.6686e-39	5	hypothetical protein
TGME49_273310	1.18043e-41	0.927163	0.39	0.089	9.66299e-38	5	hypothetical protein
TGME49_273320	8.34216e-45	0.926697	0.606	0.19	6.82889e-41	5	hypothetical protein
TGME49_293690	3.08248e-62	0.926065	0.958	0.782	2.52332e-58	5	profilin PRF
TGME49_240570	1.01464e-35	0.924166	0.305	0.063	8.3058e-32	5	hypothetical protein
TGME49_255290	2.76583e-37	0.916765	0.197	0.026	2.26411e-33	5	hypothetical protein
TGME49_229640	2.03422e-52	0.915755	0.244	0.027	1.66522e-48	5	hypothetical protein
TGME49_249240	1.92352e-43	0.909978	0.878	0.526	1.5746e-39	5	calmodulin, putative
TGME49_215220	3.48176e-40	0.897708	0.798	0.38	2.85017e-36	5	hypothetical protein
TGME49_225560	1.44468e-40	0.895205	0.765	0.326	1.18262e-36	5	hypothetical protein
TGME49_249970	2.06164e-39	0.895065	0.502	0.146	1.68766e-35	5	hypothetical protein
TGME49_310790	2.54306e-41	0.89214	0.822	0.388	2.08175e-37	5	hypothetical protein
TGME49_209030	3.52727e-70	0.888647	0.991	0.906	2.88743e-66	5	actin ACT1
TGME49_212200	3.6224e-41	0.877629	0.239	0.034	2.9653e-37	5	hypothetical protein
TGME49_244660	1.1672e-38	0.870678	0.178	0.02	9.55472e-35	5	hypothetical protein
TGME49_246450	5.09872e-33	0.860259	0.291	0.063	4.17382e-29	5	hypothetical protein
TGME49_252880	3.89274e-37	0.858004	0.291	0.056	3.1866e-33	5	hypothetical protein
TGME49_290300	1.59814e-34	0.857137	0.357	0.088	1.30824e-30	5	hypothetical protein
TGME49_293190	1.30315e-38	0.855254	0.329	0.067	1.06676e-34	5	endonuclease/exonuclease/phosphatase family protein
TGME49_314430	2.09171e-32	0.847729	0.615	0.24	1.71227e-28	5	serine/threonine specific protein phosphatase
TGME49_231160	4.7362e-19	0.843308	0.451	0.201	3.87705e-15	5	hypothetical protein
TGME49_246080	4.20578e-34	0.841597	0.39	0.103	3.44285e-30	5	NAD dependent epimerase/dehydratase family protein
TGME49_221390	2.51809e-55	0.840887	0.244	0.025	2.06131e-51	5	hypothetical protein
TGME49_258400	7.7137e-20	0.838567	0.131	0.022	6.31443e-16	5	PA14 domain-containing protein
TGME49_214180	5.60834e-31	0.83823	0.305	0.072	4.59098e-27	5	ENTH domain-containing protein
TGME49_255270	1.1861e-47	0.837973	0.249	0.031	9.70942e-44	5	hypothetical protein
TGME49_250690	3.69178e-29	0.835396	0.432	0.139	3.02209e-25	5	zinc finger (CCCH type) motif-containing protein
TGME49_233490	1.72565e-32	0.833386	0.488	0.159	1.41262e-28	5	hypothetical protein
TGME49_313480	5.1878e-35	0.828232	0.174	0.021	4.24673e-31	5	hypothetical protein
TGME49_202840	4.69575e-27	0.825223	0.577	0.245	3.84394e-23	5	FHA domain-containing protein
TGME49_240560	3.37221e-34	0.821717	0.376	0.095	2.76049e-30	5	MAPEG family protein
TGME49_241165	1.91214e-32	0.820941	0.413	0.116	1.56527e-28	5	hypothetical protein
TGME49_252370	4.52624e-32	0.820477	0.183	0.026	3.70518e-28	5	AP2 domain transcription factor AP2III-1
TGME49_291890	3.37067e-36	0.818184	0.958	0.735	2.75923e-32	5	microneme protein MIC1
TGME49_228110	7.33491e-40	0.813649	0.263	0.042	6.00436e-36	5	hypothetical protein
TGME49_267500	2.21106e-35	0.813283	0.488	0.148	1.80997e-31	5	hypothetical protein
TGME49_295850	2.72239e-32	0.810344	0.216	0.036	2.22855e-28	5	cyclic nucleotide-binding domain-containing protein
TGME49_226680	1.70189e-33	0.805649	0.352	0.086	1.39317e-29	5	hypothetical protein
TGME49_203300	5.91886e-32	0.803521	0.634	0.253	4.84518e-28	5	hypothetical protein
TGME49_216080	2.43689e-37	0.800264	0.549	0.174	1.99484e-33	5	apical complex lysine methyltransferase
TGME49_222360	1.0155e-35	0.799686	0.268	0.049	8.31288e-32	5	hypothetical protein
TGME49_280470	7.38582e-36	0.797061	0.239	0.04	6.04604e-32	5	AP2 domain transcription factor AP2VIIa-1
TGME49_205730	1.53595e-22	0.796818	0.192	0.041	1.25733e-18	5	hypothetical protein
TGME49_219270	1.52175e-23	0.787291	0.681	0.378	1.24571e-19	5	multi-pass transmembrane protein
TGME49_239420	4.52517e-29	0.783504	0.657	0.283	3.70431e-25	5	protein kinase
TGME49_246930	7.50275e-27	0.781193	0.291	0.073	6.14175e-23	5	calmodulin CAM1
TGME49_225870	1.45845e-21	0.778066	0.282	0.081	1.19389e-17	5	hypothetical protein
TGME49_220520	1.26794e-35	0.774002	0.221	0.034	1.03794e-31	5	hypothetical protein
TGME49_319900	1.76927e-26	0.773243	0.216	0.043	1.44832e-22	5	hypothetical protein
TGME49_259940	5.83736e-25	0.769666	0.408	0.137	4.77847e-21	5	hypothetical protein
TGME49_229000	4.2114e-33	0.769396	0.502	0.161	3.44745e-29	5	kelch repeat-containing protein
TGME49_315290	1.4213e-37	0.767581	0.39	0.094	1.16348e-33	5	hypothetical protein
TGME49_207240	4.68544e-28	0.758581	0.451	0.147	3.8355e-24	5	hypothetical protein
TGME49_313600	5.345e-30	0.756428	0.291	0.067	4.37541e-26	5	DDHD domain-containing protein
TGME49_216820	5.67933e-32	0.755412	0.502	0.166	4.6491e-28	5	transporter, major facilitator family protein
TGME49_255420	2.70716e-38	0.750947	0.343	0.072	2.21608e-34	5	hypothetical protein
TGME49_205690	3.28762e-18	0.750711	0.192	0.048	2.69125e-14	5	hypothetical protein
TGME49_216970	6.90409e-34	0.749518	0.408	0.11	5.65168e-30	5	coronin, putative
TGME49_208790	6.94008e-46	0.746833	0.362	0.068	5.68115e-42	5	MC family transporter, putative
TGME49_253820	2.28689e-18	0.74606	0.404	0.163	1.87205e-14	5	hypothetical protein
TGME49_301400	4.04138e-27	0.745974	0.582	0.239	3.30827e-23	5	hypothetical protein
TGME49_314358	3.05819e-22	0.745165	0.122	0.017	2.50344e-18	5	hypothetical protein
TGME49_203030	4.62281e-38	0.743824	0.343	0.073	3.78424e-34	5	N-methyl-D-aspartate receptor-associated protein
TGME49_214950	1.7019e-23	0.743783	0.582	0.257	1.39318e-19	5	hypothetical protein
TGME49_225940	2.4753e-28	0.742558	0.296	0.071	2.02628e-24	5	hypothetical protein
TGME49_246130	4.9799e-32	0.741607	0.653	0.257	4.07655e-28	5	serpin (serine proteinase inhibitor) superfamily protein
TGME49_213800	1.11277e-24	0.740096	0.291	0.077	9.10914e-21	5	protein phosphatase 2b regulatory subunit, putative
TGME49_226755	4.85105e-28	0.738549	0.183	0.03	3.97107e-24	5	3'5'-cyclic nucleotide phosphodiesterase domain-containing protein
TGME49_219730	3.62216e-23	0.737857	0.568	0.25	2.9651e-19	5	hypothetical protein
TGME49_261710	5.34935e-23	0.735883	0.352	0.113	4.37898e-19	5	ankyrin repeat-containing protein
TGME49_246490	1.6261e-22	0.73499	0.437	0.167	1.33113e-18	5	hypothetical protein
TGME49_314780	4.54961e-31	0.734361	0.272	0.057	3.72431e-27	5	myosin G
TGME49_220400	2.95294e-26	0.731229	0.723	0.369	2.41728e-22	5	actin depolymerizing factor ADF
TGME49_286770	3.25367e-14	0.73087	0.207	0.065	2.66345e-10	5	hypothetical protein
TGME49_219690	1.87984e-23	0.730101	0.817	0.522	1.53884e-19	5	hypothetical protein
TGME49_227610	1.20106e-20	0.728903	0.343	0.116	9.83187e-17	5	hypothetical protein
TGME49_286240	1.33385e-29	0.723808	0.423	0.127	1.09189e-25	5	kelch repeat protein, putative
TGME49_273930	2.3631e-29	0.722769	0.437	0.139	1.93443e-25	5	DNA topoisomerase domain-containing protein
TGME49_208370	3.6321e-26	0.72157	0.648	0.297	2.97323e-22	5	myosin heavy chain, putative
TGME49_248810	2.35381e-38	0.720693	0.239	0.036	1.92683e-34	5	nuclear factor NF7
TGME49_273050	3.05089e-32	0.717365	0.408	0.112	2.49746e-28	5	hypothetical protein
TGME49_236070	1.28301e-28	0.716519	0.362	0.1	1.05028e-24	5	pyrroline-5-carboxylate reductase
TGME49_249370	2.98434e-28	0.716133	0.817	0.509	2.44298e-24	5	translation initiation factor SUI1, putative
TGME49_221470	1.0119e-21	0.713214	0.502	0.209	8.28339e-18	5	hypothetical protein
TGME49_242090	3.2827e-25	0.713193	0.596	0.263	2.68722e-21	5	zinc finger (CCCH type) motif-containing protein
TGME49_321480	7.82333e-34	0.711983	0.141	0.014	6.40418e-30	5	SAG-related sequence SRS12B
TGME49_234900	2.45824e-17	0.70985	0.291	0.099	2.01232e-13	5	PHD-finger domain-containing protein
TGME49_267700	1.15324e-37	0.709264	0.207	0.028	9.44039e-34	5	hypothetical protein
TGME49_263180	4.35936e-26	0.706421	0.272	0.066	3.56857e-22	5	myosin D
TGME49_293430	2.85935e-21	0.70191	0.502	0.214	2.34066e-17	5	hypothetical protein
TGME49_293860	8.91055e-30	0.701852	0.343	0.088	7.29417e-26	5	hypothetical protein
TGME49_289920	1.14419e-32	0.701415	0.671	0.271	9.36632e-29	5	hypothetical protein
TGME49_243470	4.28658e-30	0.701004	0.16	0.021	3.509e-26	5	hypothetical protein
TGME49_278870	1.45715e-18	0.699438	0.362	0.134	1.19282e-14	5	myosin F
TGME49_233300	2.87418e-55	0.698063	0.146	0.006	2.3528e-51	5	RhoGAP domain-containing protein
TGME49_204440	1.91702e-31	0.69453	0.183	0.026	1.56927e-27	5	cyclic nucleotide-binding domain-containing protein
TGME49_206340	4.23265e-26	0.691023	0.441	0.152	3.46485e-22	5	hypothetical protein
TGME49_232280	2.78419e-28	0.690935	0.221	0.042	2.27914e-24	5	hypothetical protein
TGME49_253400	7.47219e-32	0.690273	0.192	0.028	6.11674e-28	5	hypothetical protein
TGME49_313760	8.86778e-28	0.689982	0.319	0.082	7.25917e-24	5	hypothetical protein
TGME49_309600	2.67236e-27	0.689646	0.521	0.193	2.18759e-23	5	hypothetical protein
TGME49_263320	2.71999e-25	0.688835	0.469	0.169	2.22659e-21	5	hypothetical protein
TGME49_285250	2.12889e-24	0.688473	0.263	0.066	1.74271e-20	5	hypothetical protein
TGME49_221490	2.23768e-22	0.68554	0.3	0.087	1.83177e-18	5	cell cycle regulator protein
TGME49_246340	2.1245e-17	0.684058	0.329	0.121	1.73912e-13	5	DnaJ domain-containing protein
TGME49_206440	2.0819e-19	0.682136	0.521	0.241	1.70424e-15	5	cpw-wpc domain-containing protein
TGME49_231210	4.2901e-34	0.680523	0.249	0.044	3.51187e-30	5	sarcalumenin/eps15 family protein
TGME49_239300	2.28005e-20	0.673716	0.122	0.018	1.86645e-16	5	hypothetical protein
TGME49_239700	3.97187e-49	0.672969	0.146	0.008	3.25138e-45	5	regulator of chromosome condensation (RCC1) repeat-containing protein
TGME49_224950	2.93568e-21	0.669134	0.235	0.06	2.40315e-17	5	calcium-dependent protein kinase CDPK5
TGME49_315980	1.53445e-21	0.666687	0.169	0.033	1.2561e-17	5	EREBP-4 family protein
TGME49_280518	3.16649e-13	0.66591	0.338	0.145	2.59209e-09	5	hypothetical protein
TGME49_293510	3.97844e-14	0.664417	0.277	0.104	3.25675e-10	5	poly(ADP-ribose) polymerase and DNA-Ligase Zn-finger region domain-containing protein
TGME49_291800	1.0381e-31	0.664299	0.183	0.026	8.49791e-28	5	ADP-ribosylation factor family protein
TGME49_318880	2.69481e-30	0.66415	0.15	0.018	2.20597e-26	5	hypothetical protein
TGME49_284780	4.29385e-18	0.659953	0.16	0.034	3.51494e-14	5	hypothetical protein
TGME49_278450	8.22592e-27	0.659568	0.521	0.196	6.73374e-23	5	hypothetical protein
TGME49_224700	4.52136e-22	0.659301	0.239	0.06	3.70119e-18	5	hypothetical protein
TGME49_236640	2.33495e-24	0.659019	0.225	0.049	1.91139e-20	5	zinc finger, C3HC4 type (RING finger) domain-containing protein
TGME49_311480	1.63188e-22	0.656817	0.3	0.086	1.33586e-18	5	hypothetical protein
TGME49_211280	1.61107e-17	0.656547	0.474	0.207	1.31882e-13	5	hypothetical protein
TGME49_225020	1.18682e-26	0.655007	0.249	0.055	9.71532e-23	5	hypothetical protein
TGME49_320030	7.30495e-15	0.654352	0.188	0.054	5.97983e-11	5	hypothetical protein
TGME49_272640	6.96584e-17	0.650058	0.225	0.066	5.70224e-13	5	eukaryotic initiation factor-2B, epsilon subunit, putative
TGME49_218560	8.13619e-23	0.64609	0.3	0.085	6.66028e-19	5	acetyl-coA carboxylase ACC2
TGME49_224210	3.66273e-27	0.644944	0.155	0.022	2.99831e-23	5	hypothetical protein
TGME49_250800	1.00951e-23	0.643397	0.338	0.102	8.26384e-20	5	AP2 domain transcription factor AP2XII-8
TGME49_258860	5.0428e-22	0.642012	0.202	0.045	4.12804e-18	5	hypothetical protein
TGME49_294870	1.66172e-20	0.639325	0.559	0.249	1.36029e-16	5	universal stress family protein
TGME49_221640	1.05366e-19	0.634794	0.146	0.027	8.62523e-16	5	hypothetical protein
TGME49_242070	3.35973e-28	0.633255	0.728	0.348	2.75028e-24	5	cAMP-dependent protein kinase regulatory subunit
TGME49_237230	1.29371e-28	0.632322	0.845	0.452	1.05903e-24	5	hypothetical protein
TGME49_305060	2.95734e-18	0.628854	0.324	0.111	2.42088e-14	5	CAP-Gly domain-containing protein
TGME49_320515	1.68765e-20	0.627686	0.225	0.057	1.38151e-16	5	hypothetical protein
TGME49_217420	4.07096e-16	0.627459	0.197	0.054	3.33249e-12	5	hypothetical protein
TGME49_243460	1.1267e-20	0.625286	0.657	0.334	9.22313e-17	5	hypothetical protein
TGME49_224140	5.57006e-25	0.6238	0.277	0.07	4.55965e-21	5	hypothetical protein
TGME49_297470	7.85902e-27	0.623623	0.484	0.17	6.43339e-23	5	myosin light chain 2, putative
TGME49_220420	4.53616e-22	0.620591	0.192	0.041	3.7133e-18	5	3'5'-cyclic nucleotide phosphodiesterase domain-containing protein
TGME49_269442	8.17194e-28	0.620553	0.329	0.085	6.68955e-24	5	calmodulin, putative
TGME49_218720	2.56006e-26	0.620029	0.188	0.033	2.09567e-22	5	calcium-dependent protein kinase CDPK6
TGME49_247400	1.55409e-30	0.618529	0.399	0.11	1.27218e-26	5	hypothetical protein
TGME49_257685	3.53195e-44	0.618211	0.221	0.026	2.89126e-40	5	hypothetical protein
TGME49_221910	3.00534e-27	0.613174	0.333	0.09	2.46017e-23	5	AN1 family Zinc finger domain-containing protein
TGME49_215210	1.89778e-19	0.609632	0.446	0.178	1.55352e-15	5	hypothetical protein
TGME49_247590	1.26054e-23	0.609281	0.117	0.014	1.03188e-19	5	methyltransferase domain-containing protein
TGME49_226860	1.19397e-25	0.608167	0.498	0.179	9.77381e-22	5	SAG-related sequence SRS67
TGME49_253710	1.26724e-16	0.608044	0.333	0.125	1.03737e-12	5	hypothetical protein
TGME49_286250	6.47554e-21	0.607462	0.197	0.044	5.30088e-17	5	hypothetical protein
TGME49_201780	1.81752e-23	0.605673	0.704	0.329	1.48783e-19	5	microneme protein MIC2
TGME49_270273	8.80908e-18	0.605138	0.333	0.118	7.21111e-14	5	hypothetical protein
TGME49_257430	1.49103e-23	0.604418	0.23	0.053	1.22055e-19	5	hypothetical protein
TGME49_315780	6.25461e-16	0.602883	0.319	0.12	5.12003e-12	5	myosin regulatory light chain, putative
TGME49_239800	3.52345e-15	0.600752	0.3	0.113	2.8843e-11	5	hypothetical protein
TGME49_220890	1.0055e-15	0.59989	0.394	0.166	8.23105e-12	5	hypothetical protein
TGME49_270260	5.74913e-18	0.599874	0.545	0.256	4.70624e-14	5	hypothetical protein
TGME49_209590	1.62215e-22	0.598238	0.141	0.022	1.32789e-18	5	hypothetical protein
TGME49_220370	8.02201e-17	0.596204	0.174	0.042	6.56682e-13	5	hypothetical protein
TGME49_259620	9.92808e-30	0.59525	0.164	0.022	8.12713e-26	5	hypothetical protein
TGME49_249350	1.58107e-24	0.594698	0.263	0.064	1.29427e-20	5	esterase/lipase/thioesterase domain-containing protein
TGME49_313440	3.19243e-15	0.589369	0.239	0.078	2.61332e-11	5	hypothetical protein
TGME49_271790	1.52871e-21	0.587916	0.249	0.064	1.2514e-17	5	hypothetical protein
TGME49_316550	1.88408e-19	0.586863	0.211	0.053	1.54231e-15	5	hypothetical protein
TGME49_251540	1.65532e-17	0.585999	0.521	0.247	1.35505e-13	5	dense granule protein GRA9
TGME49_222430	2.49127e-29	0.583914	0.16	0.021	2.03935e-25	5	HECT-domain (ubiquitin-transferase) domain-containing protein
TGME49_205280	1.79303e-18	0.583695	0.305	0.1	1.46778e-14	5	hypothetical protein
TGME49_215640	5.25529e-21	0.581046	0.192	0.042	4.30198e-17	5	zinc finger, C3HC4 type (RING finger) domain-containing protein
TGME49_220530	2.30451e-23	0.575048	0.131	0.018	1.88647e-19	5	AP2 domain transcription factor AP2V-1
TGME49_316710	1.95462e-15	0.570557	0.423	0.185	1.60005e-11	5	hypothetical protein
TGME49_306920	7.23893e-15	0.569243	0.131	0.029	5.92579e-11	5	hypothetical protein
TGME49_220360	1.38405e-27	0.56717	0.202	0.036	1.13298e-23	5	FAD binding domain-containing protein
TGME49_248460	3.22862e-17	0.566253	0.352	0.131	2.64295e-13	5	ubiquitin, putative
TGME49_240250	1.66857e-14	0.563882	0.296	0.112	1.36589e-10	5	macro domain-containing protein
TGME49_208800	3.84954e-22	0.563878	0.282	0.078	3.15123e-18	5	mediator complex subunit MED18
TGME49_264050	6.25409e-10	0.563635	0.141	0.044	5.1196e-06	5	ubiquitin-conjugating enzyme subfamily protein
TGME49_232650	1.11034e-30	0.56277	0.174	0.024	9.08927e-27	5	hypothetical protein
TGME49_211650	2.55243e-16	0.562751	0.136	0.028	2.08942e-12	5	hypothetical protein
TGME49_245475	2.04481e-25	0.555825	0.202	0.039	1.67388e-21	5	hypothetical protein
TGME49_297520	3.23383e-15	0.551989	0.155	0.038	2.64721e-11	5	proteophosphoglycan PPG1
TGME49_200385	2.51722e-11	0.550982	0.183	0.062	2.0606e-07	5	Myb family DNA-binding domain-containing protein
TGME49_239440	1.97982e-16	0.549261	0.291	0.101	1.62068e-12	5	protein kinase (incomplete catalytic triad)
TGME49_320080	1.8117e-13	0.548984	0.394	0.176	1.48305e-09	5	hypothetical protein
TGME49_232080	1.50945e-14	0.548453	0.357	0.147	1.23563e-10	5	hypothetical protein
TGME49_270200	5.21217e-16	0.546881	0.178	0.046	4.26668e-12	5	hypothetical protein
TGME49_310070	2.22718e-17	0.546237	0.3	0.101	1.82317e-13	5	methyltransferase, putative
TGME49_230710	4.30478e-16	0.543587	0.136	0.028	3.5239e-12	5	cell division protein CDC48
TGME49_216965	2.81647e-27	0.54346	0.169	0.026	2.30556e-23	5	leucine rich repeat-containing protein
TGME49_270300	1.42663e-10	0.542672	0.15	0.047	1.16784e-06	5	hypothetical protein
TGME49_291900	6.0046e-12	0.539971	0.291	0.121	4.91537e-08	5	Ydr279p family (RNase H2 complex component) protein
TGME49_229140	4.84898e-17	0.539328	0.446	0.191	3.96937e-13	5	MaoC family domain-containing protein
TGME49_266920	6.01163e-21	0.538095	0.84	0.501	4.92112e-17	5	3'5'-cyclic nucleotide phosphodiesterase domain-containing protein
TGME49_235920	2.34574e-15	0.538001	0.249	0.081	1.92022e-11	5	dynein, axonemal, heavy chain 2 family protein
TGME49_203240	1.14613e-15	0.537725	0.183	0.049	9.38222e-12	5	hypothetical protein
TGME49_217460	1.02966e-17	0.533754	0.286	0.093	8.42882e-14	5	glutaminyl-tRNA synthetase (GlnRS)
TGME49_263335	3.74638e-24	0.532917	0.16	0.026	3.06678e-20	5	hypothetical protein
TGME49_232250	1.1389e-17	0.531199	0.737	0.423	9.32305e-14	5	catalase
TGME49_289320	1.07336e-27	0.531193	0.239	0.049	8.78652e-24	5	casein kinase I, putative
TGME49_270190	1.52026e-22	0.530687	0.146	0.024	1.24448e-18	5	protein phosphatase 2C domain-containing protein
TGME49_210230	1.9083e-14	0.529559	0.192	0.056	1.56214e-10	5	hypothetical protein
TGME49_236630	2.1471e-14	0.528592	0.394	0.171	1.75762e-10	5	hypothetical protein
TGME49_202550	7.66834e-39	0.527716	0.15	0.013	6.27731e-35	5	NLI interacting factor family phosphatase
TGME49_226700	8.52092e-19	0.527554	0.155	0.031	6.97522e-15	5	nuclease, putative
TGME49_310030	3.7123e-27	0.523862	0.324	0.084	3.03889e-23	5	cyclase-associated protein, putative
TGME49_202220	2.26012e-13	0.52246	0.141	0.035	1.85013e-09	5	hypothetical protein
TGME49_234950	2.16145e-21	0.521949	0.15	0.026	1.76936e-17	5	protein kinase (incomplete catalytic triad)
TGME49_293700	1.34818e-17	0.521877	0.268	0.083	1.10362e-13	5	WD domain, G-beta repeat-containing protein
TGME49_216460	1.18534e-15	0.520945	0.258	0.085	9.7032e-12	5	hypothetical protein
TGME49_212900	2.31438e-12	0.518768	0.244	0.091	1.89455e-08	5	hypothetical protein
TGME49_247220	2.25466e-14	0.518591	0.606	0.314	1.84566e-10	5	nudix -type motif 9 isoform a family protein
TGME49_249780	9.96801e-23	0.516949	0.258	0.066	8.15981e-19	5	hypothetical protein
TGME49_203040	2.04008e-26	0.516238	0.122	0.014	1.67001e-22	5	hypothetical protein
TGME49_252990	1.09707e-25	0.516188	0.15	0.022	8.98063e-22	5	hypothetical protein
TGME49_267490	1.45818e-17	0.514843	0.141	0.028	1.19366e-13	5	preprocathepsin c precursor, putative
TGME49_203985	4.69988e-16	0.513655	0.136	0.029	3.84732e-12	5	hypothetical protein
TGME49_201400	1.2227e-18	0.513392	0.155	0.031	1.0009e-14	5	Sin3-associated polypeptide SAP18
TGME49_214210	2.27618e-13	0.511945	0.333	0.138	1.86328e-09	5	rRNA pseudouridine synthase
TGME49_269690	4.33905e-12	0.511842	0.286	0.117	3.55195e-08	5	hypothetical protein
TGME49_229930	3.09723e-22	0.510118	0.498	0.19	2.53539e-18	5	p25-alpha family protein
TGME49_205290	8.74891e-10	0.505893	0.225	0.09	7.16186e-06	5	serine/threonine specific protein phosphatase
TGME49_203160	3.08957e-09	0.504755	0.174	0.063	2.52912e-05	5	hypothetical protein
TGME49_225820	3.58868e-31	0.502264	0.122	0.011	2.93769e-27	5	hypothetical protein
TGME49_271610	1.05484e-16	0.501905	0.272	0.089	8.63494e-13	5	pyrroline-5-carboxylate reductase
TGME49_321500	4.78675e-20	0.501626	0.61	0.284	3.91843e-16	5	RNA recognition motif-containing protein
TGME49_233770	5.41204e-09	0.501183	0.192	0.076	4.43029e-05	5	calcium-translocating P-type ATPase, PMCA-type protein
TGME49_226290	8.304e-16	0.50109	0.535	0.259	6.79765e-12	5	hypothetical protein
TGME49_286590	3.05859e-209	2.42008	0.857	0.092	2.50376e-205	6	microtubule associated protein SPM2
TGME49_235690	1.44929e-157	2.41448	0.951	0.207	1.18639e-153	6	hypothetical protein
TGME49_231640	1.94408e-134	2.39477	1	0.335	1.59142e-130	6	alveolin domain containing intermediate filament IMC1
TGME49_264990	4.74855e-169	2.24997	0.863	0.126	3.88716e-165	6	hypothetical protein
TGME49_216000	4.80791e-136	2.2417	0.929	0.234	3.93576e-132	6	alveolin domain containing intermediate filament IMC3
TGME49_230210	3.91307e-130	2.23111	0.956	0.28	3.20324e-126	6	alveolin domain containing intermediate filament IMC10
TGME49_294610	7.45962e-153	2.22981	0.797	0.112	6.10644e-149	6	histone lysine methyltransferase, SET, putative
TGME49_231630	1.21783e-139	2.22696	0.989	0.286	9.96919e-136	6	alveolin domain containing intermediate filament IMC4
TGME49_243200	8.83876e-153	2.15986	0.824	0.123	7.23541e-149	6	hypothetical protein
TGME49_286600	7.35404e-140	2.11783	0.813	0.141	6.02002e-136	6	hypothetical protein
TGME49_248445	4.03982e-159	2.11236	0.648	0.061	3.30699e-155	6	hypothetical protein
TGME49_249850	5.00453e-122	2.06139	0.978	0.358	4.09671e-118	6	GAP40 protein
TGME49_281960	4.13613e-158	2.05964	0.637	0.059	3.38584e-154	6	hypothetical protein
TGME49_320515	2.65445e-176	2.04222	0.577	0.037	2.17293e-172	6	hypothetical protein
TGME49_313380	7.52377e-130	2.03978	0.934	0.234	6.15896e-126	6	hypothetical protein
TGME49_268680	1.58138e-177	2.02976	0.648	0.051	1.29452e-173	6	hypothetical protein
TGME49_263520	1.74818e-173	2.02881	0.813	0.098	1.43106e-169	6	microtubule associated protein SPM1
TGME49_212770	3.71803e-144	2.02141	0.89	0.167	3.04358e-140	6	hypothetical protein
TGME49_313780	2.32272e-157	1.99957	0.632	0.057	1.90138e-153	6	hypothetical protein
TGME49_219320	1.99884e-117	1.99686	0.978	0.374	1.63625e-113	6	acid phosphatase GAP50
TGME49_202500	1.04558e-115	1.99492	0.956	0.325	8.55909e-112	6	GAPM1a
TGME49_220270	7.00809e-138	1.98879	0.841	0.149	5.73683e-134	6	alveolin domain containing intermediate filament IMC6
TGME49_235370	1.0826e-151	1.97758	0.659	0.068	8.86216e-148	6	hypothetical protein
TGME49_220900	2.35725e-129	1.97648	0.94	0.233	1.92964e-125	6	hypothetical protein
TGME49_214880	1.21195e-126	1.95974	0.692	0.097	9.92102e-123	6	hypothetical protein
TGME49_219270	2.09741e-122	1.95961	0.995	0.362	1.71694e-118	6	multi-pass transmembrane protein
TGME49_233030	3.11019e-133	1.95103	0.863	0.166	2.546e-129	6	gliding-associated protein GAP70
TGME49_271970	1.25564e-110	1.92016	0.956	0.373	1.02787e-106	6	glideosome-associated protein with multiple-membrane spans GAPM3
TGME49_231160	3.93812e-128	1.91027	0.863	0.178	3.22375e-124	6	hypothetical protein
TGME49_232130	1.04789e-123	1.8878	0.835	0.161	8.57806e-120	6	hypothetical protein
TGME49_232035	4.48612e-121	1.87403	0.835	0.171	3.67234e-117	6	hypothetical protein
TGME49_219070	1.36502e-122	1.8704	0.588	0.065	1.11741e-118	6	cyclic nucleotide-binding domain-containing protein
TGME49_315510	3.42509e-140	1.84479	0.582	0.054	2.80378e-136	6	hypothetical protein
TGME49_232030	1.78248e-119	1.83544	0.841	0.18	1.45913e-115	6	hypothetical protein
TGME49_225300	1.10904e-129	1.82362	0.566	0.056	9.07862e-126	6	hypothetical protein
TGME49_261740	1.14937e-95	1.82306	1	0.693	9.40874e-92	6	hypothetical protein
TGME49_289910	9.78653e-149	1.81991	0.593	0.052	8.01125e-145	6	hypothetical protein
TGME49_209250	1.03226e-102	1.8007	0.758	0.16	8.45006e-99	6	hypothetical protein
TGME49_256030	2.81952e-114	1.77663	0.676	0.103	2.30806e-110	6	hypothetical protein
TGME49_299970	6.56878e-103	1.77404	0.709	0.134	5.3772e-99	6	tetratricopeptide repeat-containing protein
TGME49_225690	1.90493e-123	1.76996	0.604	0.07	1.55938e-119	6	hypothetical protein
TGME49_221990	2.41472e-144	1.76324	0.544	0.043	1.97669e-140	6	hypothetical protein
TGME49_212980	3.20509e-105	1.76181	0.863	0.22	2.62368e-101	6	hypothetical protein
TGME49_224000	4.49636e-144	1.71034	0.582	0.052	3.68072e-140	6	hypothetical protein
TGME49_238380	1.22643e-93	1.70572	0.687	0.135	1.00395e-89	6	hypothetical protein
TGME49_315950	1.33741e-100	1.70559	0.637	0.103	1.0948e-96	6	zinc finger, C3HC4 type (RING finger) domain-containing protein
TGME49_240560	3.3962e-107	1.70058	0.604	0.084	2.78013e-103	6	MAPEG family protein
TGME49_267500	1.55689e-112	1.69488	0.747	0.135	1.27447e-108	6	hypothetical protein
TGME49_224700	1.32999e-119	1.68791	0.5	0.046	1.08873e-115	6	hypothetical protein
TGME49_211280	3.46962e-97	1.68764	0.802	0.19	2.84023e-93	6	hypothetical protein
TGME49_206690	5.4074e-111	1.68397	0.577	0.071	4.4265e-107	6	glideosome-associated protein with multiple-membrane spans GAPM2B
TGME49_294340	4.29234e-77	1.68029	0.637	0.139	3.51371e-73	6	hypothetical protein
TGME49_205250	3.49551e-105	1.67877	0.956	0.293	2.86142e-101	6	rhoptry protein ROP18
TGME49_221620	1.55203e-99	1.67457	0.901	0.26	1.27049e-95	6	beta-tubulin, putative
TGME49_216080	2.86552e-88	1.67042	0.731	0.166	2.34572e-84	6	apical complex lysine methyltransferase
TGME49_291960	1.23815e-99	1.66815	0.94	0.305	1.01355e-95	6	rhoptry kinase family protein ROP40 (incomplete catalytic triad)
TGME49_293430	1.04834e-98	1.6644	0.813	0.198	8.58169e-95	6	hypothetical protein
TGME49_245640	5.29715e-113	1.645	0.621	0.083	4.33624e-109	6	hypothetical protein
TGME49_255450	5.7127e-120	1.63844	0.5	0.046	4.67642e-116	6	hypothetical protein
TGME49_203990	1.24522e-100	1.63625	0.714	0.135	1.01933e-96	6	rhoptry protein ROP12
TGME49_308860	1.2257e-97	1.62228	0.841	0.212	1.00336e-93	6	hypothetical protein
TGME49_308075	9.88452e-95	1.61809	0.912	0.277	8.09147e-91	6	hypothetical protein
TGME49_200330	2.70881e-127	1.60821	0.418	0.026	2.21743e-123	6	hypothetical protein
TGME49_202390	9.56731e-100	1.6053	0.643	0.102	7.8318e-96	6	S15 sporozoite-expressed protein
TGME49_205320	1.63101e-78	1.58082	0.692	0.169	1.33514e-74	6	hypothetical protein
TGME49_309590	1.67932e-86	1.5715	1	0.624	1.37469e-82	6	rhoptry protein ROP1
TGME49_250690	6.26227e-71	1.57043	0.604	0.131	5.1263e-67	6	zinc finger (CCCH type) motif-containing protein
TGME49_271260	1.37342e-77	1.56922	0.478	0.071	1.12428e-73	6	hypothetical protein
TGME49_282070	7.69566e-99	1.56683	0.731	0.139	6.29967e-95	6	hypothetical protein
TGME49_273560	1.74284e-82	1.566	0.473	0.063	1.42669e-78	6	kinesin heavy chain, putative
TGME49_216460	1.43095e-96	1.56537	0.533	0.07	1.17137e-92	6	hypothetical protein
TGME49_301420	1.06143e-98	1.53298	0.593	0.087	8.6889e-95	6	hypothetical protein
TGME49_315750	4.1231e-77	1.51579	0.549	0.094	3.37517e-73	6	hypothetical protein
TGME49_209050	1.79916e-91	1.5092	0.478	0.057	1.47279e-87	6	Tyrosine kinase-like (TKL) protein
TGME49_236060	5.98116e-94	1.50908	0.489	0.059	4.89618e-90	6	hypothetical protein
TGME49_253100	7.39788e-89	1.49513	0.423	0.045	6.05591e-85	6	hypothetical protein
TGME49_300100	1.16963e-67	1.49302	0.775	0.241	9.5746e-64	6	rhoptry neck protein RON2
TGME49_289970	2.07656e-77	1.48394	0.813	0.241	1.69987e-73	6	hypothetical protein
TGME49_310450	1.97827e-82	1.47385	0.5	0.071	1.61941e-78	6	myosin heavy chain, putative
TGME49_201860	4.04331e-82	1.46885	0.951	0.348	3.30985e-78	6	hypothetical protein
TGME49_241000	8.58591e-88	1.46728	0.462	0.056	7.02842e-84	6	hypothetical protein
TGME49_230850	8.31084e-90	1.46621	0.621	0.104	6.80325e-86	6	hypothetical protein
TGME49_312100	1.60101e-76	1.45975	0.357	0.037	1.31058e-72	6	plasma membrane-type Ca(2+)-ATPase A1 PMCAA1
TGME49_310420	6.21251e-90	1.45926	0.868	0.234	5.08556e-86	6	hypothetical protein
TGME49_320030	8.16369e-95	1.45526	0.423	0.041	6.6828e-91	6	hypothetical protein
TGME49_239800	6.07794e-87	1.45525	0.593	0.097	4.9754e-83	6	hypothetical protein
TGME49_243250	1.31005e-90	1.45301	0.621	0.103	1.07241e-86	6	myosin H
TGME49_257430	6.03632e-87	1.45228	0.412	0.043	4.94133e-83	6	hypothetical protein
TGME49_235340	2.32139e-80	1.44925	0.604	0.109	1.90029e-76	6	hypothetical protein
TGME49_286770	2.97212e-79	1.44526	0.429	0.053	2.43297e-75	6	hypothetical protein
TGME49_304670	1.99247e-68	1.44399	0.775	0.236	1.63104e-64	6	leucine rich repeat-containing protein
TGME49_321600	6.78422e-90	1.43591	0.407	0.04	5.55357e-86	6	hypothetical protein
TGME49_295105	2.2165e-80	1.42379	1	0.563	1.81443e-76	6	rhoptry protein, putative
TGME49_223940	9.59608e-73	1.41779	0.912	0.404	7.85535e-69	6	GAP45
TGME49_213920	8.78626e-66	1.41383	0.473	0.081	7.19243e-62	6	hypothetical protein
TGME49_306060	1.13087e-73	1.41303	0.791	0.23	9.25731e-70	6	rhoptry neck protein RON8
TGME49_266970	3.26572e-76	1.40215	0.709	0.171	2.67332e-72	6	hypothetical protein
TGME49_315780	2.0365e-72	1.40158	0.56	0.107	1.66708e-68	6	myosin regulatory light chain, putative
TGME49_215520	1.98417e-75	1.39984	0.753	0.201	1.62424e-71	6	hypothetical protein
TGME49_310230	8.66603e-63	1.39926	0.363	0.049	7.09401e-59	6	hypothetical protein
TGME49_260820	5.0347e-68	1.3844	0.555	0.109	4.1214e-64	6	IMC sub-compartment protein ISP1
TGME49_312580	2.02097e-80	1.38369	0.473	0.065	1.65437e-76	6	hypothetical protein
TGME49_211290	7.80746e-78	1.37933	0.923	0.352	6.39119e-74	6	rhoptry protein ROP15
TGME49_217400	3.55821e-73	1.37809	0.456	0.065	2.91275e-69	6	hypothetical protein
TGME49_225560	4.41576e-56	1.37212	0.791	0.329	3.61474e-52	6	hypothetical protein
TGME49_226680	1.1032e-65	1.3709	0.473	0.081	9.03078e-62	6	hypothetical protein
TGME49_219170	2.60842e-75	1.37067	0.484	0.073	2.13525e-71	6	hypothetical protein
TGME49_270273	7.01675e-71	1.37044	0.56	0.106	5.74391e-67	6	hypothetical protein
TGME49_311770	6.7544e-87	1.36887	0.324	0.024	5.52915e-83	6	hypothetical protein
TGME49_227952	1.55359e-86	1.36517	0.462	0.056	1.27177e-82	6	14-3-3 superfamily protein
TGME49_291050	6.98343e-53	1.36499	0.363	0.057	5.71664e-49	6	histone kinase SNF1, putative
TGME49_262500	3.29289e-72	1.36467	0.692	0.167	2.69556e-68	6	hypothetical protein
TGME49_224520	1.13633e-63	1.35976	0.527	0.104	9.302e-60	6	alveolin domain containing intermediate filament IMC8
TGME49_258580	5.22541e-68	1.35402	0.874	0.324	4.27752e-64	6	rhoptry protein ROP17
TGME49_207240	4.684e-76	1.33653	0.643	0.139	3.83432e-72	6	hypothetical protein
TGME49_231070	5.9893e-66	1.32608	0.445	0.07	4.90284e-62	6	protein kinase
TGME49_229280	1.87745e-79	1.32582	0.434	0.053	1.53688e-75	6	hypothetical protein
TGME49_246930	2.18533e-83	1.32469	0.478	0.064	1.78891e-79	6	calmodulin CAM1
TGME49_201170	1.74999e-68	1.31645	0.852	0.319	1.43254e-64	6	hypothetical protein
TGME49_277740	2.12842e-57	1.31386	0.538	0.12	1.74233e-53	6	zinc finger, C3HC4 type (RING finger) domain-containing protein
TGME49_306350	4.9087e-53	1.31127	0.335	0.049	4.01826e-49	6	variable surface lipoprotein
TGME49_224540	4.1091e-46	1.311	0.269	0.035	3.36371e-42	6	hypothetical protein
TGME49_241010	2.22189e-67	1.30687	0.418	0.06	1.81884e-63	6	K+ channel tetramerisation domain-containing protein
TGME49_215530	1.96781e-67	1.30653	0.945	0.546	1.61085e-63	6	hypothetical protein
TGME49_221250	3.87578e-61	1.30635	0.396	0.059	3.17271e-57	6	hypothetical protein
TGME49_280670	4.75805e-65	1.30611	0.484	0.085	3.89494e-61	6	hypothetical protein
TGME49_320740	4.4259e-61	1.30299	0.643	0.158	3.62304e-57	6	hypothetical protein
TGME49_239830	7.71611e-55	1.30175	0.462	0.091	6.3164e-51	6	TBC domain-containing protein
TGME49_297960	1.00594e-60	1.29814	0.698	0.194	8.23465e-57	6	rhoptry neck protein RON6
TGME49_211260	5.26241e-62	1.29276	0.736	0.219	4.30781e-58	6	rhoptry kinase family protein ROP26 (incomplete catalytic triad)
TGME49_311260	7.34102e-65	1.28816	0.396	0.056	6.00936e-61	6	myosin light chain MLC1, putative
TGME49_201630	8.88824e-56	1.28739	0.396	0.065	7.27592e-52	6	protein phosphatase 2C domain-containing protein
TGME49_260500	2.47007e-54	1.28711	0.72	0.247	2.022e-50	6	COPI associated protein, putative
TGME49_319900	2.02474e-61	1.28	0.324	0.038	1.65745e-57	6	hypothetical protein
TGME49_257680	3.54159e-64	1.27653	0.786	0.251	2.89914e-60	6	myosin light chain MLC1
TGME49_211650	8.89421e-79	1.27242	0.286	0.02	7.2808e-75	6	hypothetical protein
TGME49_249240	1.60146e-70	1.26883	0.956	0.525	1.31096e-66	6	calmodulin, putative
TGME49_235470	8.59833e-60	1.2666	0.83	0.338	7.03859e-56	6	myosin A
TGME49_224530	2.6478e-55	1.26119	0.456	0.085	2.16749e-51	6	alveolin domain containing intermediate filament IMC5
TGME49_294790	1.34926e-62	1.26036	0.852	0.305	1.10451e-58	6	hypothetical protein
TGME49_232780	2.72669e-76	1.25276	0.484	0.071	2.23206e-72	6	hypothetical protein
TGME49_290300	3.21493e-62	1.25245	0.473	0.084	2.63174e-58	6	hypothetical protein
TGME49_307020	1.00004e-67	1.25136	0.423	0.06	8.18631e-64	6	hypothetical protein
TGME49_266980	9.749e-59	1.24717	0.473	0.087	7.98053e-55	6	hypothetical protein
TGME49_252880	1.86464e-48	1.24402	0.341	0.055	1.5264e-44	6	hypothetical protein
TGME49_316340	8.70952e-74	1.24374	0.94	0.404	7.12961e-70	6	hypothetical protein
TGME49_240570	4.0522e-60	1.23651	0.396	0.06	3.31713e-56	6	hypothetical protein
TGME49_241165	5.32937e-50	1.23438	0.495	0.114	4.36263e-46	6	hypothetical protein
TGME49_223920	5.18127e-51	1.23403	0.709	0.231	4.24139e-47	6	rhoptry neck protein RON3
TGME49_219730	1.55274e-52	1.23072	0.72	0.244	1.27108e-48	6	hypothetical protein
TGME49_308090	4.38399e-59	1.22584	0.72	0.209	3.58874e-55	6	rhoptry protein ROP5
TGME49_222350	2.02967e-60	1.22265	0.451	0.078	1.66149e-56	6	hypothetical protein
TGME49_278130	1.86527e-40	1.22047	0.33	0.062	1.52691e-36	6	hypothetical protein
TGME49_221270	1.13954e-47	1.21849	0.445	0.095	9.32826e-44	6	oxidoreductase, 2OG-Fe(II) oxygenase family protein
TGME49_224130	4.58884e-62	1.20993	0.923	0.52	3.75642e-58	6	hypothetical protein
TGME49_266300	1.62536e-57	1.20936	0.429	0.074	1.33052e-53	6	hypothetical protein
TGME49_306370	1.25658e-51	1.20739	0.44	0.087	1.02863e-47	6	hypothetical protein
TGME49_226040	6.75448e-56	1.20692	0.363	0.054	5.52922e-52	6	EF hand domain-containing protein
TGME49_277720	6.118e-53	1.20447	0.615	0.164	5.00819e-49	6	GDA1/CD39 (nucleoside phosphatase) family protein
TGME49_268760	1.00453e-64	1.20396	0.83	0.273	8.22306e-61	6	hypothetical protein
TGME49_221370	4.63348e-83	1.20343	0.258	0.014	3.79296e-79	6	hypothetical protein
TGME49_316330	4.22465e-43	1.19891	0.659	0.233	3.4583e-39	6	superoxide dismutase SOD2
TGME49_229140	1.78524e-48	1.19784	0.61	0.183	1.4614e-44	6	MaoC family domain-containing protein
TGME49_316550	7.68616e-58	1.18946	0.346	0.047	6.29189e-54	6	hypothetical protein
TGME49_316280	5.63924e-53	1.18779	0.538	0.125	4.61628e-49	6	transporter, major facilitator family protein
TGME49_217420	1.13913e-44	1.17465	0.308	0.049	9.3249e-41	6	hypothetical protein
TGME49_297180	1.2806e-50	1.16556	0.456	0.094	1.0483e-46	6	hypothetical protein
TGME49_232080	2.42182e-35	1.15977	0.484	0.142	1.9825e-31	6	hypothetical protein
TGME49_315490	4.8119e-50	1.15908	0.61	0.166	3.93902e-46	6	rhoptry protein ROP10
TGME49_250820	2.05547e-48	1.15865	0.451	0.095	1.68261e-44	6	hypothetical protein
TGME49_308810	2.98909e-53	1.15776	0.44	0.082	2.44687e-49	6	rhoptry neck protein RON9
TGME49_272640	2.44265e-58	1.15557	0.385	0.058	1.99955e-54	6	eukaryotic initiation factor-2B, epsilon subunit, putative
TGME49_246450	2.87113e-60	1.15269	0.396	0.059	2.35031e-56	6	hypothetical protein
TGME49_289100	3.32856e-47	1.1503	0.341	0.056	2.72476e-43	6	hypothetical protein
TGME49_310970	2.87399e-30	1.14905	0.335	0.082	2.35264e-26	6	hypothetical protein
TGME49_230205	3.15465e-66	1.14689	0.379	0.049	2.58239e-62	6	hypothetical protein
TGME49_258660	1.05984e-57	1.14081	0.907	0.395	8.67584e-54	6	rhoptry protein ROP6
TGME49_315470	1.06889e-57	1.13844	0.374	0.055	8.74992e-54	6	hypothetical protein
TGME49_250340	6.85819e-50	1.13475	0.555	0.14	5.61411e-46	6	centrin 2
TGME49_211850	5.05845e-55	1.13382	0.522	0.113	4.14085e-51	6	hypothetical protein
TGME49_285870	9.63835e-54	1.12266	0.956	0.528	7.88995e-50	6	SAG-related sequence SRS20A
TGME49_287040	3.8365e-46	1.12164	0.462	0.104	3.14056e-42	6	hypothetical protein
TGME49_214080	1.00525e-65	1.12109	0.846	0.273	8.22899e-62	6	toxofilin
TGME49_229010	9.55554e-53	1.12011	0.852	0.353	7.82216e-49	6	rhoptry neck protein RON4
TGME49_278850	4.31949e-43	1.1188	0.346	0.064	3.53594e-39	6	DHHC zinc finger domain-containing protein
TGME49_215640	3.16965e-46	1.11791	0.28	0.038	2.59468e-42	6	zinc finger, C3HC4 type (RING finger) domain-containing protein
TGME49_244250	3.69011e-42	1.11744	0.604	0.19	3.02072e-38	6	hypothetical protein
TGME49_310010	1.64937e-45	1.11736	0.489	0.116	1.35017e-41	6	rhoptry neck protein RON1
TGME49_316540	2.67664e-35	1.11716	0.451	0.123	2.1911e-31	6	IMC sub-compartment protein ISP3
TGME49_225200	4.36179e-40	1.11291	0.637	0.224	3.57056e-36	6	hypothetical protein
TGME49_261730	3.64353e-41	1.11261	0.434	0.102	2.9826e-37	6	hypothetical protein
TGME49_262730	5.09201e-57	1.10905	0.687	0.191	4.16832e-53	6	rhoptry protein ROP16
TGME49_243545	8.83438e-49	1.108	0.467	0.1	7.23183e-45	6	hypothetical protein
TGME49_315220	1.49791e-43	1.1056	0.648	0.21	1.22619e-39	6	rhoptry protein ROP14
TGME49_259940	6.16096e-46	1.10349	0.522	0.133	5.04336e-42	6	hypothetical protein
TGME49_293720	9.81469e-46	1.10171	0.599	0.171	8.03431e-42	6	hypothetical protein
TGME49_255700	1.11883e-28	1.10007	0.275	0.059	9.15877e-25	6	hypothetical protein
TGME49_235450	1.17914e-52	1.09947	0.44	0.084	9.65245e-49	6	ubiquitin-conjugating enzyme subfamily protein
TGME49_234270	4.9774e-46	1.08789	0.313	0.048	4.0745e-42	6	hypothetical protein
TGME49_311840	2.55803e-37	1.08383	0.434	0.111	2.09401e-33	6	hypothetical protein
TGME49_245475	6.68378e-69	1.07838	0.324	0.033	5.47134e-65	6	hypothetical protein
TGME49_275670	7.97153e-41	1.07724	0.462	0.114	6.52549e-37	6	alveolin domain containing intermediate filament IMC15
TGME49_285425	8.68409e-53	1.07686	0.225	0.02	7.1088e-49	6	hypothetical protein
TGME49_269442	1.40612e-45	1.07535	0.407	0.083	1.15105e-41	6	calmodulin, putative
TGME49_222360	1.69009e-45	1.07034	0.313	0.049	1.3835e-41	6	hypothetical protein
TGME49_203390	2.27477e-37	1.06993	0.368	0.08	1.86212e-33	6	CRAL/TRIO domain-containing protein
TGME49_210787	4.76555e-49	1.06511	0.225	0.022	3.90108e-45	6	Erv1 / Alr family protein
TGME49_243690	5.36799e-47	1.06206	0.725	0.247	4.39424e-43	6	hypothetical protein
TGME49_270200	1.19332e-55	1.06094	0.313	0.039	9.76852e-52	6	hypothetical protein
TGME49_297970	6.04131e-38	1.05638	0.39	0.089	4.94542e-34	6	aspartyl aminopeptidase
TGME49_239770	1.02868e-38	1.05332	0.286	0.048	8.42078e-35	6	alveolin domain containing intermediate filament IMC11
TGME49_210810	2.10664e-31	1.05178	0.412	0.116	1.72449e-27	6	hypothetical protein
TGME49_248670	1.92678e-38	1.0493	0.555	0.174	1.57726e-34	6	V-type H(+)-translocating pyrophosphatase VP1
TGME49_227030	2.30697e-39	1.0444	0.429	0.102	1.88849e-35	6	hypothetical protein
TGME49_247520	3.42475e-43	1.04291	0.94	0.552	2.8035e-39	6	hypothetical protein
TGME49_249570	3.76e-42	1.04116	0.692	0.252	3.07794e-38	6	hypothetical protein
TGME49_225020	1.58915e-47	1.03832	0.33	0.052	1.30088e-43	6	hypothetical protein
TGME49_312940	1.53116e-36	1.03639	0.802	0.43	1.25341e-32	6	hypothetical protein
TGME49_203820	4.91676e-36	1.03634	0.423	0.108	4.02486e-32	6	hypothetical protein
TGME49_313600	2.71121e-33	1.03292	0.319	0.068	2.2194e-29	6	DDHD domain-containing protein
TGME49_249440	1.28008e-29	1.02892	0.341	0.084	1.04787e-25	6	hypothetical protein
TGME49_249370	7.76916e-48	1.02762	0.901	0.507	6.35984e-44	6	translation initiation factor SUI1, putative
TGME49_229000	4.02602e-36	1.02376	0.527	0.163	3.2957e-32	6	kelch repeat-containing protein
TGME49_295100	1.73606e-36	1.0216	0.747	0.319	1.42114e-32	6	hypothetical protein
TGME49_293540	4.36284e-33	1.01956	0.324	0.07	3.57142e-29	6	hypothetical protein
TGME49_212780	8.16691e-22	1.01783	0.357	0.116	6.68544e-18	6	hypothetical protein
TGME49_312150	2.55701e-38	1.01592	0.456	0.117	2.09317e-34	6	hypothetical protein
TGME49_202220	2.68534e-45	1.01436	0.247	0.03	2.19822e-41	6	hypothetical protein
TGME49_209600	5.91417e-38	1.01234	0.736	0.317	4.84134e-34	6	hypothetical protein
TGME49_261750	1.45613e-31	1.00472	0.335	0.079	1.19199e-27	6	rhoptry neck protein RON10
TGME49_268670	2.20663e-36	1.00367	0.236	0.035	1.80634e-32	6	hypothetical protein
TGME49_230480	3.68633e-32	1.00292	0.473	0.143	3.01763e-28	6	hypothetical protein
TGME49_215775	6.83309e-39	1.0023	0.495	0.132	5.59357e-35	6	rhoptry protein ROP8
TGME49_283510	2.71856e-33	1.00161	0.522	0.169	2.22541e-29	6	hypothetical protein
TGME49_242570	5.71269e-38	1.0003	0.39	0.087	4.67641e-34	6	hypothetical protein
TGME49_286580	3.73483e-33	0.997179	0.418	0.109	3.05733e-29	6	hypothetical protein
TGME49_271270	5.4694e-38	0.992498	0.39	0.087	4.47725e-34	6	hypothetical protein
TGME49_258230	4.37757e-36	0.980967	0.379	0.086	3.58348e-32	6	rhoptry kinase family protein ROP20
TGME49_209030	1.68347e-76	0.976657	1	0.907	1.37809e-72	6	actin ACT1
TGME49_266090	2.58486e-55	0.976204	0.264	0.027	2.11596e-51	6	hypothetical protein
TGME49_225330	5.47498e-33	0.975343	0.286	0.056	4.48182e-29	6	hypothetical protein
TGME49_245490	5.0721e-41	0.969963	0.731	0.291	4.15202e-37	6	microneme protein MIC8
TGME49_257300	2.88373e-40	0.969783	0.368	0.074	2.36062e-36	6	hypothetical protein
TGME49_311470	9.58765e-37	0.968948	0.753	0.318	7.84845e-33	6	rhoptry neck protein RON5
TGME49_210420	1.11822e-47	0.965775	0.374	0.065	9.15371e-44	6	hypothetical protein
TGME49_295420	3.55749e-35	0.964946	0.451	0.123	2.91216e-31	6	hypothetical protein
TGME49_235380	4.21332e-32	0.964228	0.341	0.079	3.44903e-28	6	hypothetical protein
TGME49_258360	4.14592e-44	0.96234	0.396	0.079	3.39385e-40	6	hypothetical protein
TGME49_205370	3.36968e-44	0.960976	0.231	0.027	2.75842e-40	6	hypothetical protein
TGME49_225860	3.36656e-24	0.960519	0.313	0.084	2.75587e-20	6	hypothetical protein
TGME49_244060	2.1287e-43	0.95739	0.341	0.06	1.74255e-39	6	ankyrin repeat-containing protein
TGME49_315210	1.87144e-38	0.955175	0.725	0.285	1.53196e-34	6	rhoptry protein, putative
TGME49_225320	2.7845e-29	0.954998	0.319	0.074	2.27939e-25	6	hypothetical protein
TGME49_301440	8.24832e-33	0.954771	0.643	0.246	6.75208e-29	6	calcium-dependent protein kinase CDPK1
TGME49_286240	2.33879e-32	0.954587	0.445	0.129	1.91453e-28	6	kelch repeat protein, putative
TGME49_224880	1.63743e-55	0.952356	0.214	0.017	1.3404e-51	6	kinesin motor domain-containing protein
TGME49_212160	2.46082e-22	0.95173	0.297	0.083	2.01443e-18	6	hypothetical protein
TGME49_209240	2.29772e-53	0.948984	0.313	0.04	1.88091e-49	6	RNA methyltransferase
TGME49_315770	1.47484e-34	0.947055	0.418	0.108	1.2073e-30	6	cytochrome p450 superfamily protein
TGME49_291880	1.34731e-30	0.945671	0.56	0.202	1.10291e-26	6	hypothetical protein
TGME49_207590	6.49139e-59	0.944497	0.253	0.023	5.31385e-55	6	protein phosphatase 2C domain-containing protein
TGME49_242820	1.1435e-30	0.943014	0.654	0.261	9.36067e-27	6	hypothetical protein
TGME49_282055	2.8605e-35	0.941744	0.659	0.254	2.3416e-31	6	protein phosphatase PP2C-hn
TGME49_250840	2.157e-35	0.94072	0.225	0.032	1.76572e-31	6	hypothetical protein
TGME49_266860	2.22147e-10	0.939817	0.165	0.053	1.8185e-06	6	BTB/POZ domain-containing protein
TGME49_247195	2.87327e-29	0.935394	0.505	0.176	2.35206e-25	6	microneme protein MIC15
TGME49_262490	8.93718e-40	0.933066	0.346	0.066	7.31597e-36	6	alpha/beta hydrolase, putative
TGME49_254080	1.50313e-37	0.92313	0.291	0.051	1.23046e-33	6	metal cation transporter, ZIP family protein
TGME49_237180	5.27967e-40	0.921159	0.385	0.081	4.32193e-36	6	hypothetical protein
TGME49_219738	6.77474e-22	0.917115	0.258	0.065	5.5458e-18	6	hypothetical protein
TGME49_297070	4.82573e-42	0.914875	0.714	0.246	3.95034e-38	6	hypothetical protein
TGME49_308093	1.36913e-35	0.913906	0.434	0.112	1.12077e-31	6	rhoptry kinase family protein (incomplete catalytic triad)
TGME49_305250	5.83419e-34	0.913159	0.764	0.363	4.77587e-30	6	hypothetical protein
TGME49_287170	2.57153e-34	0.908382	0.324	0.068	2.10505e-30	6	hypothetical protein
TGME49_258780	8.47313e-37	0.908265	0.269	0.044	6.9361e-33	6	OTU family cysteine protease
TGME49_209490	5.36337e-28	0.900362	0.302	0.071	4.39045e-24	6	hypothetical protein
TGME49_262480	1.99665e-31	0.900253	0.357	0.087	1.63446e-27	6	dynein light chain roadblock-type 2, putative
TGME49_213050	1.98637e-38	0.899264	0.901	0.623	1.62604e-34	6	hypothetical protein
TGME49_314260	5.97981e-41	0.898488	0.698	0.239	4.89507e-37	6	hypothetical protein
TGME49_278870	1.57962e-27	0.897312	0.434	0.132	1.29308e-23	6	myosin F
TGME49_272600	3.26524e-26	0.896577	0.203	0.035	2.67292e-22	6	adaptin c-terminal domain-containing protein
TGME49_310240	3.45706e-32	0.893663	0.297	0.06	2.82995e-28	6	hypothetical protein
TGME49_232150	2.14543e-26	0.891059	0.275	0.061	1.75625e-22	6	hypothetical protein
TGME49_221390	3.71219e-31	0.890507	0.203	0.03	3.0388e-27	6	hypothetical protein
TGME49_310620	1.31986e-31	0.890331	0.302	0.063	1.08043e-27	6	starch binding domain-containing protein
TGME49_227810	5.31338e-32	0.889459	0.648	0.254	4.34954e-28	6	rhoptry kinase family protein ROP11 (incomplete catalytic triad)
TGME49_267020	3.41111e-24	0.887493	0.462	0.173	2.79234e-20	6	hypothetical protein
TGME49_216820	1.30718e-19	0.883682	0.44	0.174	1.07006e-15	6	transporter, major facilitator family protein
TGME49_306895	1.06366e-18	0.882024	0.28	0.083	8.70715e-15	6	hypothetical protein
TGME49_226310	1.23852e-15	0.881238	0.225	0.066	1.01385e-11	6	zinc finger (CCCH type) motif-containing protein
TGME49_305050	4.66837e-37	0.87894	0.434	0.107	3.82152e-33	6	calmodulin, putative
TGME49_255460	1.33739e-41	0.86979	0.214	0.024	1.09479e-37	6	EGF family domain-containing protein
TGME49_204130	8.96505e-31	0.869357	0.758	0.374	7.33879e-27	6	perforin-like protein PLP1
TGME49_244280	4.77447e-37	0.868557	0.923	0.551	3.90838e-33	6	hypothetical protein
TGME49_221530	3.73958e-26	0.8683	0.253	0.054	3.06122e-22	6	hypothetical protein
TGME49_285810	3.4647e-34	0.866778	0.209	0.029	2.8362e-30	6	MYND finger domain-containing protein
TGME49_252500	2.13598e-33	0.865542	0.379	0.09	1.74851e-29	6	polo kinase
TGME49_267642	3.32276e-32	0.864976	0.253	0.043	2.72001e-28	6	hypothetical protein
TGME49_292950	6.28506e-28	0.864108	0.225	0.04	5.14495e-24	6	hypothetical protein
TGME49_253380	1.46968e-25	0.864067	0.269	0.061	1.20308e-21	6	AP2 domain transcription factor AP2III-2
TGME49_239300	3.23645e-21	0.863538	0.132	0.019	2.64936e-17	6	hypothetical protein
TGME49_263200	4.85496e-46	0.862596	0.165	0.011	3.97427e-42	6	hypothetical protein
TGME49_285140	2.7579e-26	0.862101	0.247	0.051	2.25762e-22	6	hypothetical protein
TGME49_202840	1.13428e-30	0.86087	0.626	0.246	9.28523e-27	6	FHA domain-containing protein
TGME49_240250	2.04437e-17	0.859697	0.324	0.113	1.67352e-13	6	macro domain-containing protein
TGME49_293240	6.75346e-25	0.858906	0.17	0.027	5.52838e-21	6	triacylglycerol lipase
TGME49_245480	2.74564e-49	0.857609	0.22	0.021	2.24758e-45	6	hypothetical protein
TGME49_231780	9.25392e-28	0.856325	0.192	0.03	7.57526e-24	6	hypothetical protein
TGME49_297520	1.12073e-34	0.85556	0.231	0.034	9.17426e-31	6	proteophosphoglycan PPG1
TGME49_254070	5.78071e-35	0.846004	0.39	0.092	4.73209e-31	6	hypothetical protein
TGME49_319500	8.36691e-21	0.842615	0.225	0.052	6.84916e-17	6	hypothetical protein
TGME49_310070	8.21163e-32	0.84218	0.385	0.098	6.72204e-28	6	methyltransferase, putative
TGME49_314250	1.56454e-23	0.840096	0.214	0.043	1.28074e-19	6	bradyzoite rhoptry protein BRP1
TGME49_311310	1.23703e-27	0.839344	0.297	0.069	1.01263e-23	6	protein phosphatase 2B catalytic subunit, calcineurin family phosphatse superfamily protein
TGME49_230350	2.00151e-24	0.839292	0.286	0.07	1.63844e-20	6	hypothetical protein
TGME49_295110	4.7927e-35	0.838399	0.681	0.245	3.92331e-31	6	rhoptry protein ROP7
TGME49_246990	8.94163e-27	0.837827	0.231	0.043	7.31962e-23	6	hypothetical protein
TGME49_318525	6.39838e-39	0.834886	0.236	0.032	5.23771e-35	6	hypothetical protein
TGME49_265420	6.1846e-19	0.833797	0.379	0.138	5.06271e-15	6	hypothetical protein
TGME49_225220	8.05693e-17	0.831388	0.319	0.111	6.5954e-13	6	SCP family extracellular subfamily protein
TGME49_212900	2.86279e-18	0.830599	0.291	0.09	2.34348e-14	6	hypothetical protein
TGME49_285290	1.30788e-14	0.830139	0.137	0.029	1.07063e-10	6	hypothetical protein
TGME49_289370	1.44566e-12	0.829475	0.313	0.13	1.18342e-08	6	hypothetical protein
TGME49_305270	1.509e-27	0.827167	0.291	0.065	1.23527e-23	6	hypothetical protein
TGME49_306342	1.3743e-17	0.826954	0.385	0.148	1.125e-13	6	hypothetical protein
TGME49_288950	2.30255e-21	0.823548	0.297	0.083	1.88487e-17	6	AP2 domain transcription factor AP2IX-4
TGME49_230970	3.05775e-36	0.823385	0.22	0.03	2.50307e-32	6	hypothetical protein
TGME49_239780	2.93211e-20	0.821082	0.242	0.06	2.40023e-16	6	hypothetical protein
TGME49_289880	3.60744e-29	0.819695	0.313	0.071	2.95305e-25	6	hypothetical protein
TGME49_315610	3.01707e-31	0.814334	0.819	0.416	2.46978e-27	6	hypothetical protein
TGME49_253000	2.00095e-14	0.812439	0.165	0.041	1.63798e-10	6	ELMO/CED-12 family protein
TGME49_318470	4.04883e-19	0.808531	0.214	0.051	3.31437e-15	6	AP2 domain transcription factor AP2IV-4
TGME49_205280	8.50677e-23	0.807976	0.341	0.1	6.96364e-19	6	hypothetical protein
TGME49_319870	1.4496e-23	0.801735	0.593	0.258	1.18664e-19	6	ubiquitin-conjugating enzyme subfamily protein
TGME49_254870	1.75705e-26	0.801596	0.335	0.086	1.43832e-22	6	hypothetical protein
TGME49_246940	3.43415e-35	0.80129	0.764	0.336	2.81119e-31	6	hypothetical protein
TGME49_313480	7.29518e-42	0.796977	0.203	0.021	5.97183e-38	6	hypothetical protein
TGME49_226990	1.60677e-35	0.796078	0.176	0.019	1.3153e-31	6	hypothetical protein
TGME49_245485	3.04072e-27	0.794919	0.379	0.104	2.48913e-23	6	microneme protein MIC9
TGME49_309850	1.60584e-35	0.791694	0.253	0.04	1.31454e-31	6	insulin-degrading enzyme
TGME49_201760	4.68445e-21	0.788439	0.44	0.161	3.83469e-17	6	hypothetical protein
TGME49_210430	7.05541e-20	0.783326	0.242	0.061	5.77556e-16	6	DnaJ domain-containing protein
TGME49_244660	1.05966e-10	0.782171	0.11	0.026	8.67437e-07	6	hypothetical protein
TGME49_313440	1.53414e-17	0.781495	0.264	0.078	1.25584e-13	6	hypothetical protein
TGME49_237200	1.99294e-20	0.779618	0.319	0.097	1.63142e-16	6	sphingolipid delta 4 desaturase/c-4 hydroxylase protein des2 family protein
TGME49_267010	2.9932e-20	0.779411	0.462	0.183	2.45023e-16	6	hypothetical protein
TGME49_224840	1.85489e-26	0.779045	0.214	0.039	1.51841e-22	6	3'5'-cyclic nucleotide phosphodiesterase domain-containing protein
TGME49_227948	2.22342e-15	0.776444	0.368	0.147	1.82009e-11	6	peptidase M16 inactive domain-containing protein
TGME49_262010	2.61642e-28	0.772338	0.291	0.065	2.1418e-24	6	calmodulin CAM2
TGME49_245540	7.75878e-30	0.771019	0.335	0.079	6.35134e-26	6	hypothetical protein
TGME49_235130	7.67403e-23	0.76793	0.275	0.068	6.28196e-19	6	transmembrane protein
TGME49_316400	5.23638e-41	0.766519	0.989	0.728	4.2865e-37	6	alpha tubulin TUBA1
TGME49_312270	3.81384e-19	0.764637	0.396	0.144	3.12201e-15	6	rhoptry protein ROP13
TGME49_200010	2.16415e-25	0.761591	0.725	0.375	1.77157e-21	6	hypothetical protein
TGME49_291800	4.23182e-25	0.759801	0.176	0.028	3.46417e-21	6	ADP-ribosylation factor family protein
TGME49_310220	4.7255e-30	0.759337	0.17	0.022	3.86829e-26	6	hypothetical protein
TGME49_246490	2.37575e-17	0.758021	0.418	0.171	1.94479e-13	6	hypothetical protein
TGME49_226850	4.78521e-25	0.756855	0.264	0.059	3.91717e-21	6	TBC domain-containing protein
TGME49_222380	4.13729e-14	0.7552	0.214	0.064	3.38678e-10	6	importin-beta N-terminal domain-containing protein
TGME49_317705	3.71687e-17	0.754951	0.225	0.061	3.04263e-13	6	enoyl-CoA hydratase/isomerase family protein
TGME49_209450	3.82349e-13	0.753157	0.192	0.056	3.12991e-09	6	TLD protein
TGME49_268765	1.29898e-26	0.752069	0.242	0.048	1.06335e-22	6	hypothetical protein
TGME49_226740	4.08067e-17	0.750912	0.341	0.121	3.34044e-13	6	zinc finger, C3HC4 type (RING finger) domain-containing protein
TGME49_218960	6.00218e-19	0.74602	0.308	0.095	4.91339e-15	6	AP2 domain transcription factor AP2XII-1
TGME49_252200	1.23311e-19	0.745848	0.242	0.062	1.00942e-15	6	cell cycle regulator with zn-finger domain-containing protein
TGME49_269340	2.55497e-22	0.742596	0.516	0.204	2.0915e-18	6	hypothetical protein
TGME49_202420	7.6065e-24	0.742502	0.181	0.031	6.22668e-20	6	hypothetical protein
TGME49_244080	7.23367e-33	0.739544	0.264	0.046	5.92148e-29	6	hypothetical protein
TGME49_217520	8.42238e-25	0.738102	0.643	0.29	6.89456e-21	6	hypothetical protein
TGME49_281650	3.15255e-25	0.736851	0.187	0.031	2.58068e-21	6	hypothetical protein
TGME49_209000	2.51095e-20	0.734631	0.368	0.124	2.05547e-16	6	HECT-domain (ubiquitin-transferase) domain-containing protein
TGME49_266630	2.47478e-31	0.732627	0.17	0.021	2.02586e-27	6	hypothetical protein
TGME49_218270	4.13675e-17	0.732283	0.286	0.091	3.38634e-13	6	hypothetical protein
TGME49_205690	7.24038e-34	0.726814	0.264	0.045	5.92697e-30	6	hypothetical protein
TGME49_219500	7.70388e-20	0.726583	0.22	0.052	6.3064e-16	6	hypothetical protein
TGME49_301130	3.0668e-26	0.726397	0.176	0.027	2.51048e-22	6	hypothetical protein
TGME49_258410	4.21095e-28	0.72465	0.714	0.342	3.44709e-24	6	photosensitized INA-labeled protein PHIL1
TGME49_311230	1.09509e-21	0.724011	0.566	0.244	8.96439e-18	6	hypothetical protein
TGME49_215570	1.34257e-46	0.72288	0.132	0.006	1.09903e-42	6	AP2 domain transcription factor AP2X-11
TGME49_310460	1.29332e-13	0.722391	0.192	0.055	1.05871e-09	6	Rab6
TGME49_238420	1.77905e-23	0.71898	0.148	0.021	1.45633e-19	6	hypothetical protein
TGME49_273930	1.49912e-21	0.718402	0.412	0.143	1.22718e-17	6	DNA topoisomerase domain-containing protein
TGME49_252370	3.15089e-18	0.717871	0.154	0.029	2.57932e-14	6	AP2 domain transcription factor AP2III-1
TGME49_293510	2.84951e-13	0.717826	0.28	0.106	2.33261e-09	6	poly(ADP-ribose) polymerase and DNA-Ligase Zn-finger region domain-containing protein
TGME49_306490	6.35872e-29	0.714131	0.187	0.027	5.20525e-25	6	hypothetical protein
TGME49_201520	6.25878e-19	0.713471	0.478	0.195	5.12344e-15	6	protein phosphatase 2C domain-containing protein
TGME49_217410	1.40175e-19	0.713126	0.159	0.029	1.14747e-15	6	hypothetical protein
TGME49_313760	1.10897e-20	0.712418	0.302	0.086	9.07804e-17	6	hypothetical protein
TGME49_312630	2.26257e-15	0.712275	0.5	0.231	1.85214e-11	6	anonymous antigen-1, putative
TGME49_256025	6.7265e-19	0.709757	0.247	0.066	5.50631e-15	6	SPEF1 family protein
TGME49_239560	3.25624e-31	0.707972	0.181	0.023	2.66556e-27	6	myosin E
TGME49_225150	1.8433e-19	0.706175	0.434	0.164	1.50893e-15	6	hypothetical protein
TGME49_321630	3.38567e-23	0.704146	0.192	0.035	2.77151e-19	6	RNA recognition motif-containing protein
TGME49_267680	1.89545e-25	0.703216	0.352	0.096	1.55162e-21	6	microneme protein MIC12
TGME49_278600	7.90468e-17	0.702145	0.324	0.113	6.47077e-13	6	hypothetical protein
TGME49_221180	2.52798e-15	0.697194	0.33	0.122	2.06941e-11	6	hypothetical protein
TGME49_203010	9.4324e-19	0.697165	0.236	0.061	7.72136e-15	6	aurora kinase
TGME49_265080	9.80288e-17	0.694707	0.198	0.049	8.02464e-13	6	Tubulin-tyrosine ligase family protein
TGME49_203930	2.17003e-12	0.693421	0.302	0.121	1.77639e-08	6	hypothetical protein
TGME49_236960	1.04247e-17	0.692395	0.379	0.137	8.53367e-14	6	transporter, major facilitator family protein
TGME49_244645	1.57051e-17	0.691487	0.247	0.069	1.28562e-13	6	hypothetical protein
TGME49_269330	9.13113e-17	0.691362	0.225	0.061	7.47474e-13	6	hypothetical protein
TGME49_216010	3.13282e-24	0.689379	0.209	0.039	2.56453e-20	6	ribosomal protein RPL24
TGME49_312300	9.53198e-17	0.689151	0.154	0.032	7.80288e-13	6	Sec7 domain-containing protein
TGME49_237820	1.67052e-43	0.686709	0.154	0.01	1.36749e-39	6	IMC sub-compartment protein ISP2
TGME49_216930	7.25612e-13	0.686375	0.346	0.146	5.93986e-09	6	cholinephosphate cytidylyltransferase
TGME49_203985	1.2686e-23	0.685969	0.17	0.028	1.03847e-19	6	hypothetical protein
TGME49_304460	2.03207e-14	0.685488	0.275	0.095	1.66345e-10	6	zinc finger, C3HC4 type (RING finger) domain-containing protein
TGME49_273050	1.1244e-13	0.683623	0.313	0.121	9.2043e-10	6	hypothetical protein
TGME49_295630	1.5152e-14	0.681659	0.39	0.162	1.24034e-10	6	hypothetical protein
TGME49_204880	4.53345e-21	0.680739	0.192	0.038	3.71108e-17	6	hypothetical protein
TGME49_227000	5.65339e-14	0.679553	0.242	0.079	4.62786e-10	6	hypothetical protein
TGME49_232020	2.42213e-17	0.678558	0.126	0.021	1.98276e-13	6	hypothetical protein
TGME49_226340	4.67048e-21	0.678399	0.269	0.07	3.82326e-17	6	hypothetical protein
TGME49_257370	1.23917e-21	0.677465	0.165	0.028	1.01438e-17	6	hypothetical protein
TGME49_255190	2.25802e-15	0.677391	0.434	0.188	1.84842e-11	6	myosin C
TGME49_315465	2.79058e-21	0.676289	0.181	0.034	2.28437e-17	6	hypothetical protein
TGME49_227800	8.33703e-17	0.669756	0.165	0.036	6.82469e-13	6	EF hand domain-containing protein
TGME49_293550	1.44767e-15	0.669565	0.253	0.078	1.18506e-11	6	hypothetical protein
TGME49_280480	7.07467e-15	0.668985	0.22	0.064	5.79133e-11	6	EF hand domain-containing protein
TGME49_202430	3.37493e-18	0.667171	0.214	0.053	2.76272e-14	6	hypothetical protein
TGME49_226860	3.26822e-19	0.665528	0.462	0.184	2.67536e-15	6	SAG-related sequence SRS67
TGME49_293770	5.0236e-16	0.664435	0.335	0.122	4.11232e-12	6	chitinase-like protein CLP1
TGME49_269460	2.07056e-15	0.664075	0.264	0.085	1.69496e-11	6	Ser/Thr phosphatase family protein
TGME49_287160	2.91519e-17	0.663277	0.258	0.075	2.38638e-13	6	internal kinesin motor domain protein
TGME49_225870	2.81587e-17	0.6581	0.275	0.084	2.30507e-13	6	hypothetical protein
TGME49_286250	9.9221e-10	0.656845	0.154	0.049	8.12223e-06	6	hypothetical protein
TGME49_272030	1.8093e-29	0.656199	0.17	0.022	1.48109e-25	6	kelch repeat-containing protein
TGME49_295125	4.96148e-12	0.653007	0.198	0.063	4.06147e-08	6	rhoptry protein ROP4
TGME49_201260	5.86287e-11	0.652988	0.385	0.185	4.79935e-07	6	sugar transporter ST3
TGME49_315500	1.05427e-18	0.650656	0.324	0.104	8.63026e-15	6	hypothetical protein
TGME49_248520	3.74945e-22	0.649835	0.286	0.074	3.0693e-18	6	hypothetical protein
TGME49_221295	7.08569e-15	0.649329	0.313	0.114	5.80035e-11	6	hypothetical protein
TGME49_295620	1.23134e-22	0.647207	0.423	0.142	1.00798e-18	6	hypothetical protein
TGME49_230340	5.42568e-30	0.645133	0.121	0.01	4.44146e-26	6	hypothetical protein
TGME49_220370	4.07532e-20	0.642834	0.198	0.042	3.33605e-16	6	hypothetical protein
TGME49_267700	5.74705e-07	0.642262	0.11	0.035	0.00470453	6	hypothetical protein
TGME49_272000	3.56616e-17	0.641825	0.121	0.02	2.91926e-13	6	hypothetical protein
TGME49_308590	1.46836e-08	0.641333	0.137	0.044	0.0001202	6	Mov34/MPN/PAD-1 family protein
TGME49_287960	2.78554e-10	0.63942	0.143	0.041	2.28024e-06	6	hypothetical protein
TGME49_246080	7.74358e-15	0.639362	0.308	0.111	6.33889e-11	6	NAD dependent epimerase/dehydratase family protein
TGME49_267490	8.36832e-24	0.638419	0.17	0.027	6.85031e-20	6	preprocathepsin c precursor, putative
TGME49_269390	6.56442e-25	0.637677	0.165	0.024	5.37364e-21	6	CRAL/TRIO domain-containing protein
TGME49_276140	1.15471e-15	0.637244	0.478	0.214	9.45249e-12	6	ADP ribosylation factor ARF1
TGME49_257470	2.04508e-14	0.635211	0.11	0.02	1.6741e-10	6	myosin J
TGME49_263180	1.31404e-13	0.634695	0.225	0.071	1.07567e-09	6	myosin D
TGME49_218550	1.80923e-25	0.633688	0.538	0.2	1.48104e-21	6	PIK3R4 kinase-related protein
TGME49_209170	2.36919e-14	0.633347	0.165	0.04	1.93942e-10	6	hypothetical protein
TGME49_321650	2.87253e-19	0.627545	0.192	0.041	2.35146e-15	6	hypothetical protein
TGME49_264600	3.50744e-12	0.616982	0.297	0.12	2.87119e-08	6	hypothetical protein
TGME49_217870	1.61407e-10	0.615479	0.148	0.043	1.32128e-06	6	DHHC zinc finger domain-containing protein
TGME49_243790	1.4397e-10	0.615471	0.121	0.03	1.17854e-06	6	SAG-related sequence SRS33
TGME49_294560	1.07075e-12	0.615289	0.214	0.068	8.76517e-09	6	rhoptry kinase family protein ROP37 (incomplete catalytic triad)
TGME49_210370	1.49141e-24	0.613388	0.61	0.244	1.22087e-20	6	hypothetical protein
TGME49_249780	6.53114e-15	0.613309	0.231	0.07	5.34639e-11	6	hypothetical protein
TGME49_305860	1.60117e-15	0.611369	0.275	0.09	1.31072e-11	6	calcium-dependent protein kinase CDPK3
TGME49_266670	4.33089e-11	0.608399	0.275	0.109	3.54527e-07	6	hypothetical protein
TGME49_294370	1.9743e-16	0.607963	0.192	0.047	1.61616e-12	6	hypothetical protein
TGME49_219820	1.45722e-15	0.606825	0.659	0.362	1.19288e-11	6	polyubiquitin UbC, putative
TGME49_279420	6.91817e-14	0.603893	0.291	0.106	5.66321e-10	6	hypothetical protein
TGME49_270890	2.10851e-16	0.603479	0.22	0.059	1.72603e-12	6	hypothetical protein
TGME49_246950	2.51916e-12	0.603408	0.198	0.061	2.06219e-08	6	hypothetical protein
TGME49_241180	8.49708e-19	0.601493	0.412	0.148	6.95571e-15	6	hypothetical protein
TGME49_217510	2.58534e-19	0.601431	0.692	0.357	2.11636e-15	6	hypothetical protein
TGME49_253150	1.91699e-33	0.601036	0.11	0.007	1.56925e-29	6	hypothetical protein
TGME49_246720	2.07506e-14	0.600411	0.225	0.068	1.69865e-10	6	hypothetical protein
TGME49_238400	1.83679e-11	0.599636	0.192	0.062	1.50359e-07	6	endonuclease/exonuclease/phosphatase domain-containing protein
TGME49_257685	2.67906e-19	0.599278	0.165	0.032	2.19308e-15	6	hypothetical protein
TGME49_293360	3.13359e-34	0.59532	0.984	0.844	2.56515e-30	6	hypothetical protein
TGME49_278510	9.47552e-18	0.594769	0.516	0.229	7.75666e-14	6	protein phosphatase 2C domain-containing protein
TGME49_231210	1.27114e-14	0.593634	0.187	0.05	1.04055e-10	6	sarcalumenin/eps15 family protein
TGME49_234540	1.88382e-11	0.590927	0.181	0.056	1.5421e-07	6	hypothetical protein
TGME49_309300	1.57275e-17	0.590609	0.154	0.03	1.28745e-13	6	SAG-related sequence SRS55A
TGME49_265790	8.88431e-17	0.589764	0.566	0.268	7.2727e-13	6	hypothetical protein
TGME49_205290	2.5793e-13	0.588649	0.258	0.089	2.11142e-09	6	serine/threonine specific protein phosphatase
TGME49_301120	3.37638e-20	0.587391	0.187	0.038	2.7639e-16	6	acetyl-CoA acetyltransferase
TGME49_258700	6.50993e-23	0.587389	0.154	0.023	5.32903e-19	6	transporter, major facilitator family protein
TGME49_246178	1.47633e-23	0.58508	0.192	0.035	1.20852e-19	6	hypothetical protein
TGME49_214380	1.30959e-11	0.584665	0.264	0.1	1.07203e-07	6	hypothetical protein
TGME49_266100	1.32114e-10	0.582961	0.352	0.16	1.08148e-06	6	rhoptry kinase family protein ROP41
TGME49_286030	2.4968e-21	0.580477	0.121	0.016	2.04388e-17	6	hypothetical protein
TGME49_268870	2.04481e-18	0.580048	0.165	0.033	1.67388e-14	6	tetratricopeptide repeat-containing protein
TGME49_219720	1.36851e-10	0.576682	0.143	0.04	1.12026e-06	6	Ras-related protein Rab-5C, putative
TGME49_266950	2.21677e-14	0.576045	0.165	0.04	1.81465e-10	6	protein kinase, putative
TGME49_240860	1.72032e-22	0.575607	0.132	0.018	1.40825e-18	6	acyltransferase domain-containing protein
TGME49_319600	1.45109e-13	0.574454	0.115	0.023	1.18787e-09	6	alpha-tubulin N-acetyltransferase, putative
TGME49_293258	1.30888e-06	0.573028	0.11	0.037	0.0107145	6	hypothetical protein
TGME49_301410	1.62687e-15	0.567277	0.192	0.049	1.33175e-11	6	hypothetical protein
TGME49_291650	4.34859e-17	0.566828	0.126	0.021	3.55976e-13	6	hypothetical protein
TGME49_213800	3.2677e-17	0.565763	0.269	0.081	2.67494e-13	6	protein phosphatase 2b regulatory subunit, putative
TGME49_249840	1.88672e-16	0.564365	0.165	0.035	1.54447e-12	6	dynein heavy chain 2, putative
TGME49_285930	1.20908e-09	0.564286	0.225	0.088	9.89753e-06	6	hypothetical protein
TGME49_207230	9.67917e-06	0.561202	0.126	0.049	0.0792337	6	hypothetical protein
TGME49_313570	1.02146e-18	0.560572	0.143	0.025	8.3617e-15	6	regulator of chromosome condensation (RCC1) repeat-containing protein
TGME49_246330	2.42013e-09	0.557237	0.165	0.055	1.98112e-05	6	CRAL/TRIO domain-containing protein
TGME49_270865	1.07004e-12	0.556448	0.214	0.068	8.75936e-09	6	adenylate cyclase, putative
TGME49_209150	2.62633e-18	0.556016	0.242	0.064	2.14991e-14	6	non-proton pumping type-II NADH dehydrogenase I
TGME49_312570	9.27692e-12	0.555077	0.253	0.092	7.59409e-08	6	CMGC kinase, MAPK family (ERK) MAPK-1
TGME49_293900	5.58893e-11	0.554033	0.291	0.119	4.5751e-07	6	sporozoite protein with an altered thrombospondin repeat SPATR
TGME49_223960	9.43645e-12	0.55303	0.126	0.03	7.72468e-08	6	ubiquitin interaction motif family protein
TGME49_215990	3.86137e-10	0.551439	0.231	0.087	3.16092e-06	6	helicase, putative
TGME49_248710	5.11132e-16	0.551255	0.236	0.068	4.18413e-12	6	hypothetical protein
TGME49_295850	6.44041e-13	0.55106	0.159	0.041	5.27212e-09	6	cyclic nucleotide-binding domain-containing protein
TGME49_246340	3.64868e-11	0.549968	0.302	0.124	2.98681e-07	6	DnaJ domain-containing protein
TGME49_287970	1.7239e-08	0.546336	0.176	0.064	0.000141118	6	hypothetical protein
TGME49_244640	8.63036e-10	0.545937	0.187	0.065	7.06481e-06	6	hypothetical protein
TGME49_212850	1.22163e-12	0.545349	0.203	0.063	1.00002e-08	6	hypothetical protein
TGME49_214900	2.12372e-11	0.545297	0.148	0.04	1.73848e-07	6	hypothetical protein
TGME49_250360	3.15282e-09	0.544596	0.148	0.047	2.5809e-05	6	alpha/beta hydrolase fold domain-containing protein
TGME49_286485	5.9145e-12	0.543764	0.159	0.044	4.84161e-08	6	hypothetical protein
TGME49_266890	5.73269e-07	0.543749	0.275	0.139	0.00469278	6	hypothetical protein
TGME49_205330	6.16602e-11	0.54344	0.374	0.172	5.0475e-07	6	hypothetical protein
TGME49_305540	2.92665e-15	0.542321	0.203	0.055	2.39575e-11	6	hypothetical protein
TGME49_207460	3.05339e-07	0.541223	0.187	0.077	0.00249951	6	Rab5B protein
TGME49_311890	6.32444e-18	0.540639	0.33	0.108	5.17719e-14	6	hypothetical protein
TGME49_267300	1.57707e-09	0.539746	0.209	0.078	1.29099e-05	6	hypothetical protein
TGME49_223810	5.68212e-14	0.539209	0.137	0.03	4.65139e-10	6	hypothetical protein
TGME49_310235	3.13191e-16	0.537398	0.264	0.079	2.56378e-12	6	hypothetical protein
TGME49_244190	5.21365e-10	0.536909	0.247	0.1	4.26789e-06	6	hypothetical protein
TGME49_218192	3.88276e-08	0.53592	0.264	0.122	0.000317843	6	hypothetical protein
TGME49_239400	1.85116e-13	0.534215	0.176	0.047	1.51536e-09	6	hypothetical protein
TGME49_240690	6.25006e-10	0.530015	0.396	0.196	5.1163e-06	6	S-adenosyl methionine synthetase
TGME49_224710	4.68273e-19	0.52821	0.11	0.014	3.83328e-15	6	hypothetical protein
TGME49_306920	1.05978e-11	0.525826	0.126	0.03	8.67534e-08	6	hypothetical protein
TGME49_315190	1.42216e-09	0.525467	0.132	0.037	1.16418e-05	6	CAM kinase, SNF1 family
TGME49_252990	1.76229e-19	0.525369	0.143	0.024	1.44261e-15	6	hypothetical protein
TGME49_210270	2.15128e-11	0.525075	0.137	0.035	1.76103e-07	6	hypothetical protein
TGME49_215660	3.9947e-16	0.523626	0.11	0.017	3.27006e-12	6	hypothetical protein
TGME49_268880	3.12594e-16	0.523151	0.187	0.045	2.5589e-12	6	hypothetical protein
TGME49_214390	7.0686e-15	0.521035	0.176	0.043	5.78636e-11	6	hypothetical protein
TGME49_308870	1.40951e-06	0.520624	0.137	0.052	0.0115383	6	hypothetical protein
TGME49_269430	1.24038e-15	0.520577	0.115	0.02	1.01538e-11	6	polyprenyl synthetase superfamily protein
TGME49_311480	2.66719e-11	0.52042	0.247	0.091	2.18336e-07	6	hypothetical protein
TGME49_311010	8.53774e-07	0.520031	0.275	0.141	0.00698899	6	hypothetical protein
TGME49_318880	1.05064e-15	0.519521	0.121	0.021	8.60051e-12	6	hypothetical protein
TGME49_221675	3.83013e-12	0.517906	0.346	0.148	3.13534e-08	6	hypothetical protein
TGME49_289760	2.668e-08	0.513815	0.104	0.028	0.000218402	6	hypothetical protein
TGME49_252430	5.19945e-07	0.512633	0.17	0.069	0.00425627	6	hypothetical protein
TGME49_237830	2.01286e-13	0.512415	0.121	0.025	1.64773e-09	6	DNA polymerase I domain-containing protein
TGME49_259700	3.16985e-11	0.510371	0.264	0.1	2.59484e-07	6	hypothetical protein
TGME49_208530	1.27957e-11	0.508365	0.214	0.071	1.04746e-07	6	nicotinate phosphoribosyltransferase
TGME49_232940	1.37867e-16	0.505302	0.703	0.395	1.12858e-12	6	heat shock protein HSP20
TGME49_253410	3.00553e-10	0.505154	0.17	0.054	2.46032e-06	6	hypothetical protein
TGME49_295760	9.5896e-15	0.503963	0.104	0.017	7.85005e-11	6	calcium-dependent protein kinase CDPK4A
TGME49_226470	1.3067e-10	0.500914	0.236	0.089	1.06967e-06	6	hypothetical protein
TGME49_237190	1.24421e-13	0.500895	0.187	0.052	1.01851e-09	6	hypothetical protein
TGME49_251740	7.02162e-10	0.500172	0.143	0.042	5.7479e-06	6	AP2 domain transcription factor AP2XII-9

## Sheet: scRNAseq_BZ_vs_TZ_Fig4H
ID	Description	p_val	avg_logFC	pct.1	pct.2	p_val_adj	abs
TGME49_259020	bradyzoite antigen BAG1 (BAG1)	0	4.65238	0.947	0.009	0	4.65238
TGME49_209755	hypothetical protein	0	4.21747	0.938	0.005	0	4.21747
TGME49_291040	lactate dehydrogenase LDH2 (LDH2)	0	4.01336	0.938	0.006	0	4.01336
TGME49_207210	hypothetical protein	0	3.90196	0.939	0.012	0	3.90196
TGME49_268860	enolase 1	0	3.52635	0.917	0.006	0	3.52635
TGME49_264660	SAG-related sequence SRS44 (SRS44)	0	3.42613	0.926	0.063	0	3.42613
TGME49_216140	tetratricopeptide repeat-containing protein	0	3.26054	0.904	0.031	0	3.26054
TGME49_280570	SAG-related sequence SRS35A (SRS35A)	0	3.06675	0.997	0.088	0	3.06675
TGME49_312330	hypothetical protein	0	2.94315	0.844	0.031	0	2.94315
TGME49_207160	SAG-related sequence SRS49D (SAG2C)	0	2.893	0.724	0.004	0	2.893
TGME49_202020	DnAK-TPR	0	2.80412	0.881	0.074	0	2.80412
TGME49_293790	hypothetical protein	0	2.70742	0.794	0.026	0	2.70742
TGME49_253330	Rhoptry kinase family protein, truncated (incomplete catalytic triad)	0	2.69481	0.855	0.091	0	2.69481
TGME49_208740	microneme protein, putative	0	2.65778	0.93	0.131	0	2.65778
TGME49_278080	Toxoplasma gondii family A protein	0	2.49614	0.672	0.01	0	2.49614
TGME49_252640	P-type ATPase PMA1	0	2.48841	0.689	0.005	0	2.48841
TGME49_293780	hypothetical protein	0	2.31612	0.818	0.081	0	2.31612
TGME49_222370	SAG-related sequence SRS13 (SRS13)	0	2.28737	0.682	0.033	0	2.28737
TGME49_221550	CMGC kinase, MAPK family, MEK kinase-related (incomplete catalytic triad)	0	2.24394	0.537	0.018	0	2.24394
TGME49_320190	SAG-related sequence SRS16B (SRS9 )	0	2.06389	0.607	0.016	0	2.06389
TGME49_290970	8-amino-7-oxononanoate synthase	0	2.03776	0.596	0.014	0	2.03776
TGME49_278975	ICE family protease (caspase) p20 domain-containing protein	0	1.98896	0.658	0.073	0	1.98896
TGME49_270240	unspecified product (MAG1)	0	1.97886	0.976	0.506	0	1.97886
TGME49_225290	GDA1/CD39 (nucleoside phosphatase) family protein	0	1.9643	0.549	0.012	0	1.9643
TGME49_311100	zinc finger (CCCH type) motif-containing protein	0	1.91791	0.812	0.185	0	1.91791
TGME49_309930	melibiase subfamily protein	0	1.90623	0.765	0.135	0	1.90623
TGME49_243470	hypothetical protein	0	1.895	0.531	0.031	0	1.895
TGME49_318750	deoxyribose-phosphate aldolase	0	1.87579	0.589	0.057	0	1.87579
TGME49_221840	hypothetical protein	0	1.83751	0.489	0.017	0	1.83751
TGME49_260190	microneme protein MIC13 (MIC13)	0	1.81688	0.49	0.018	0	1.81688
TGME49_256760	pyruvate kinase PyK1 (PYKI)	0	1.81354	0.878	0.263	0	1.81354
TGME49_226420	peptidase family M3 protein	0	1.77768	0.774	0.152	0	1.77768
TGME49_227380	hypothetical protein	0	1.77653	0.799	0.216	0	1.77653
TGME49_314250	bradyzoite rhoptry protein BRP1 (BRP1)	2.05617e-225	1.73295	0.375	0.075	1.68318e-221	1.73295
TGME49_271320	hypothetical protein	0	1.7057	0.506	0.033	0	1.7057
TGME49_261650	hypothetical protein	0	1.69152	0.566	0.055	0	1.69152
TGME49_263270	glycerophosphodiester phosphodiesterase family protein	0	1.68895	0.499	0.031	0	1.68895
TGME49_224170	SAG-related sequence SRS60A (SRS60A)	0	1.68821	0.668	0.103	0	1.68821
TGME49_225540	hypothetical protein	0	1.68635	0.726	0.136	0	1.68635
TGME49_286740	microneme-like protein	0	1.67732	0.499	0.059	0	1.67732
TGME49_262710	Ctr copper transporter family protein	0	1.62628	0.879	0.327	0	1.62628
TGME49_295020	Sterol-sensing domain of SREBP cleavage-activation domain-containing protein	0	1.61399	0.441	0.045	0	1.61399
TGME49_275795	hypothetical protein	1.00066e-286	1.59536	0.31	0.001	8.19141e-283	1.59536
TGME49_250760	pentatricopeptide repeat domain-containing protein	0	1.56969	0.49	0.047	0	1.56969
TGME49_207350	hypothetical protein	0	1.55292	0.581	0.095	0	1.55292
TGME49_287960	hypothetical protein	0	1.53627	0.439	0.06	0	1.53627
TGME49_275320	penicillin amidase	0	1.53517	0.57	0.098	0	1.53517
TGME49_209610	oocyst wall protein OWP2 (OWP2)	1.69871e-276	1.53138	0.337	0.022	1.39056e-272	1.53138
TGME49_280580	SAG-related sequence SRS35B (SRS35B)	0	1.52254	0.545	0.065	0	1.52254
TGME49_315270	hypothetical protein	0	1.51492	0.514	0.076	0	1.51492
TGME49_311370	methylmalonate-semialdehyde dehydrogenase [acylating], putative	0	1.51308	0.393	0.014	0	1.51308
TGME49_251540	dense granule protein GRA9 (GRA9)	0	1.48601	0.846	0.3	0	1.48601
TGME49_224630	zinc finger (CCCH type) motif-containing protein	1.78754e-222	1.44349	0.274	0.013	1.46328e-218	1.44349
TGME49_262100	tetratricopeptide repeat-containing protein	0	1.43612	0.557	0.098	0	1.43612
TGME49_240470	hypothetical protein	0	1.43193	0.377	0.014	0	1.43193
TGME49_295960	hypothetical protein	0	1.42914	0.403	0.035	0	1.42914
TGME49_248710	hypothetical protein	0	1.41317	0.543	0.095	0	1.41317
TGME49_305100	hypothetical protein	2.53834e-183	1.41158	0.222	0.006	2.07788e-179	1.41158
TGME49_249670	cathepsin B	0	1.39806	0.668	0.158	0	1.39806
TGME49_269160	outer dynein arm docking complex protein ODA1, putative	3.67055e-212	1.39145	0.24	0.001	3.00471e-208	1.39145
TGME49_245530	hypothetical protein	4.65231e-293	1.38355	0.374	0.034	3.80838e-289	1.38355
TGME49_306620	AP2 domain transcription factor AP2IX-9 (AP2IX9)	0	1.37559	0.453	0.068	0	1.37559
TGME49_209985	cAMP-dependent protein kinase	1.53334e-102	1.37168	0.149	0.012	1.25519e-98	1.37168
TGME49_278205	hypothetical protein	0	1.36562	0.535	0.119	0	1.36562
TGME49_262890	hypothetical protein	1.17287e-272	1.35624	0.332	0.02	9.60109e-269	1.35624
TGME49_316690	hypothetical protein	3.75278e-275	1.35399	0.306	0.004	3.07202e-271	1.35399
TGME49_224180	hypothetical protein	6.02512e-283	1.35321	0.343	0.021	4.93217e-279	1.35321
TGME49_203880	hypothetical protein	0	1.34708	0.499	0.099	0	1.34708
TGME49_236010	prenylcysteine oxidase	0	1.33768	0.65	0.15	0	1.33768
TGME49_248190	hypothetical protein	0	1.33384	0.467	0.078	0	1.33384
TGME49_262560	hypothetical protein	0	1.32974	0.622	0.128	0	1.32974
TGME49_297900	hypothetical protein	0	1.3136	0.446	0.065	0	1.3136
TGME49_208730	microneme protein, putative	0	1.30171	0.834	0.363	0	1.30171
TGME49_297340	hypothetical protein	0	1.28515	0.559	0.125	0	1.28515
TGME49_200385	Myb family DNA-binding domain-containing protein	4e-307	1.2803	0.436	0.063	3e-303	1.2803
TGME49_205265	transporter, cation channel family protein	1.06402e-261	1.27601	0.371	0.049	8.71005e-258	1.27601
TGME49_253790	zinc finger (CCCH type) motif-containing protein	1.35761e-237	1.25425	0.285	0.011	1.11134e-233	1.25425
TGME49_262970	hypothetical protein	2.97311e-188	1.24176	0.295	0.043	2.43379e-184	1.24176
TGME49_248990	hypothetical protein	0	1.2292	0.681	0.201	0	1.2292
TGME49_290300	hypothetical protein	0	1.22683	0.583	0.125	0	1.22683
TGME49_221400	hypothetical protein	0	1.19961	0.524	0.121	0	1.19961
TGME49_246760	hypothetical protein	3.98786e-184	1.17086	0.241	0.015	3.26446e-180	1.17086
TGME49_203290	hypothetical protein	0	1.17066	0.944	0.574	0	1.17066
TGME49_202025	hypothetical protein	2.0504e-214	1.16778	0.265	0.012	1.67846e-210	1.16778
TGME49_295015	patched family protein	5.45876e-243	1.14239	0.355	0.048	4.46854e-239	1.14239
TGME49_275790	EGF family domain-containing protein	2.12924e-185	1.13181	0.238	0.012	1.74299e-181	1.13181
TGME49_239752	hypothetical protein	3.28899e-282	1.13158	0.484	0.115	2.69237e-278	1.13158
TGME49_267130	SAG-related sequence SRS38A (SRS38A)	4.12863e-211	1.11172	0.286	0.025	3.37969e-207	1.11172
TGME49_215910	hypothetical protein	7e-298	1.11014	0.544	0.155	6.41477e-294	1.11014
TGME49_268790	hypothetical protein	0	1.09257	0.7	0.232	0	1.09257
TGME49_286670	hypothetical protein	2.99682e-145	1.08646	0.219	0.025	2.4532e-141	1.08646
TGME49_230460	Dpy-30 motif protein	9.63447e-214	1.08286	0.325	0.046	7.88678e-210	1.08286
TGME49_209620	eukaryotic aspartyl protease superfamily protein	4.86136e-200	1.08172	0.242	0.007	3.97951e-196	1.08172
TGME49_306455	hypothetical protein	7.2433e-93	1.08164	0.195	0.046	5.92936e-89	1.08164
TGME49_304930	hypothetical protein	4.05114e-191	1.08125	0.251	0.017	3.31627e-187	1.08125
TGME49_305460	methionine aminopeptidase 2, putative	2.01645e-237	1.07439	0.447	0.114	1.65067e-233	1.07439
TGME49_216810	5'-nucleotidase, C-terminal domain-containing protein	1.02991e-260	1.06965	0.439	0.094	8.43087e-257	1.06965
TGME49_213660	zinc finger (CCCH type) motif-containing protein	2.24023e-278	1.05421	0.564	0.187	1.83385e-274	1.05421
TGME49_273320	hypothetical protein	0	1.05336	0.657	0.225	0	1.05336
TGME49_310680	aminotransferase, class I/II superfamily protein	4.03995e-213	1.04562	0.315	0.041	3.3071e-209	1.04562
TGME49_282220	AP2 domain transcription factor AP2VIIa-9 (AP2VIIA9)	1.64617e-195	1.04356	0.277	0.029	1.34755e-191	1.04356
TGME49_267470	cold-shock DNA-binding domain-containing protein	2.05278e-190	1.03478	0.25	0.016	1.68041e-186	1.03478
TGME49_293810	carboxyvinyl-carboxyphosphonatephosphorylmutase	2.08265e-199	1.02682	0.292	0.033	1.70485e-195	1.02682
TGME49_266690	hypothetical protein	1.05828e-186	1.02232	0.317	0.057	8.66305e-183	1.02232
TGME49_318660	PP2C, putative	0	1.0194	0.604	0.183	0	1.0194
TGME49_225590	hypothetical protein	2.22416e-182	1.01934	0.243	0.016	1.8207e-178	1.01934
TGME49_207710	phosphatidylinositol synthase, putative	6.08014e-231	1.01539	0.353	0.051	4.9772e-227	1.01539
TGME49_207230	hypothetical protein	5.67157e-198	1.01138	0.343	0.068	4.64275e-194	1.01138
TGME49_252210	pentatricopeptide repeat domain-containing protein	0	1.00369	0.761	0.319	0	1.00369
TGME49_203820	hypothetical protein	1.43424e-259	1.00247	0.512	0.146	1.17407e-255	1.00247
TGME49_290000	hypothetical protein	8.34601e-209	1.0015	0.324	0.048	6.83205e-205	1.0015
TGME49_286000	hypothetical protein	6.36361e-162	0.99381	0.217	0.015	5.20925e-158	0.99381
TGME49_238440	SAG-related sequence SRS22A (SRS22A)	9.82176e-75	0.991821	0.096	0.002	8.0401e-71	0.991821
TGME49_255900	Bax inhibitor-1, putative	0	0.978902	0.634	0.218	0	0.978902
TGME49_310670	glycogen phosphorylase 1, putative	7.61102e-260	0.977366	0.463	0.109	6.23038e-256	0.977366
TGME49_284420	hypothetical protein	8.03681e-196	0.972982	0.319	0.051	6.57894e-192	0.972982
TGME49_291075	hypothetical protein	5.52643e-167	0.972527	0.225	0.016	4.52394e-163	0.972527
TGME49_240900	AP2 domain transcription factor AP2VI-2 (AP2VI2)	3.8189e-175	0.970678	0.324	0.069	3.12615e-171	0.970678
TGME49_269690	hypothetical protein	2.63905e-255	0.97049	0.503	0.141	2.16033e-251	0.97049
TGME49_253340	hypothetical protein	4.77082e-251	0.969933	0.489	0.131	3.90539e-247	0.969933
TGME49_272695	hypothetical protein	1.2919e-219	0.963411	0.383	0.077	1.05755e-215	0.963411
TGME49_204340	hypothetical protein	1.29108e-291	0.961949	0.64	0.242	1.05688e-287	0.961949
TGME49_213067	hypothetical protein	1.66074e-224	0.961269	0.459	0.129	1.35948e-220	0.961269
TGME49_269670	hypothetical protein	1.03124e-169	0.960511	0.267	0.036	8.44171e-166	0.960511
TGME49_224935	hypothetical protein	1.75432e-169	0.959285	0.252	0.028	1.43609e-165	0.959285
TGME49_201270	hypothetical protein	3.89735e-157	0.958968	0.289	0.059	3.19037e-153	0.958968
TGME49_305330	cyclin, N-terminal domain-containing protein	7.13052e-229	0.955786	0.467	0.134	5.83704e-225	0.955786
TGME49_291980	HECT-domain (ubiquitin-transferase) domain-containing protein	4.0019e-175	0.95312	0.331	0.072	3.27595e-171	0.95312
TGME49_273472	hypothetical protein	1.45874e-143	0.949341	0.172	0.002	1.19412e-139	0.949341
TGME49_264740	hypothetical protein	8.30518e-213	0.945908	0.422	0.109	6.79862e-209	0.945908
TGME49_216875	cpw-wpc domain-containing protein	5.99393e-120	0.934376	0.15	0.003	4.90663e-116	0.934376
TGME49_316510	hypothetical protein	4.59429e-161	0.930519	0.302	0.063	3.76089e-157	0.930519
TGME49_278720	hypothetical protein	6.28183e-185	0.928818	0.274	0.031	5.1423e-181	0.928818
TGME49_228120	hypothetical protein	8.20966e-170	0.928443	0.316	0.066	6.72043e-166	0.928443
TGME49_214320	facilitative glucose transporter GT1 (GT1)	0	0.927776	0.739	0.329	0	0.927776
TGME49_226720	translin family protein	8.23712e-213	0.918553	0.406	0.096	6.74291e-209	0.918553
TGME49_207370	hypothetical protein	2.03612e-199	0.918298	0.384	0.089	1.66677e-195	0.918298
TGME49_249200	Ctr copper transporter family protein	6.56864e-270	0.918058	0.563	0.184	5.37709e-266	0.918058
TGME49_207865	GCC2 and GCC3 domain-containing protein	4.49965e-167	0.912026	0.306	0.061	3.68341e-163	0.912026
TGME49_245560	hypothetical protein	7.2491e-181	0.909164	0.407	0.122	5.93411e-177	0.909164
TGME49_265250	RNA recognition motif-containing protein	2.4733e-190	0.9074	0.353	0.075	2.02464e-186	0.9074
TGME49_315640	lipoyl(octanoyl) transferase	9.21013e-143	0.904499	0.266	0.053	7.53941e-139	0.904499
TGME49_283810	hypothetical protein	1.00837e-142	0.901693	0.248	0.042	8.2545e-139	0.901693
TGME49_266120	thioredoxin-dependent peroxidase TPX1/2 (TPX1)	1.64135e-214	0.901661	0.431	0.116	1.34361e-210	0.901661
TGME49_314310	hypothetical protein	4.23104e-224	0.898232	0.477	0.141	3.46353e-220	0.898232
TGME49_306300	hypothetical protein	1.09526e-132	0.891203	0.206	0.024	8.96578e-129	0.891203
TGME49_232560	hypothetical protein	3.7023e-144	0.89071	0.294	0.07	3.03071e-140	0.89071
TGME49_308950	histidine acid phosphatase superfamily protein	2.16708e-219	0.88857	0.464	0.133	1.77397e-215	0.88857
TGME49_289740	hypothetical protein	1.51525e-201	0.887875	0.398	0.098	1.24038e-197	0.887875
TGME49_214560	hypothetical protein	3.48203e-163	0.88284	0.308	0.063	2.85039e-159	0.88284
TGME49_226260	hypothetical protein	2.45331e-174	0.882835	0.376	0.104	2.00828e-170	0.882835
TGME49_202030	hypothetical protein	6.77265e-176	0.87982	0.396	0.117	5.54409e-172	0.87982
TGME49_226825	protein phosphatase inhibitor protein	6.60795e-172	0.878278	0.299	0.053	5.40927e-168	0.878278
TGME49_301400	hypothetical protein	1.34392e-257	0.876177	0.654	0.284	1.10013e-253	0.876177
TGME49_206430	formin FRM1 (FRM1)	1.11185e-153	0.872232	0.387	0.127	9.1016e-150	0.872232
TGME49_283780	glucose-6-phosphate isomerase GPI (GPI)	1.01075e-242	0.864982	0.574	0.211	8.27403e-239	0.864982
TGME49_229720	hypothetical protein	3.93369e-139	0.864185	0.191	0.013	3.22012e-135	0.864185
TGME49_258200	hypothetical protein	2.79263e-94	0.861249	0.16	0.023	2.28604e-90	0.861249
TGME49_207880	hypothetical protein	3.99817e-145	0.850617	0.347	0.105	3.2729e-141	0.850617
TGME49_212190	RNA recognition motif-containing protein	3.65101e-164	0.849779	0.345	0.089	2.98872e-160	0.849779
TGME49_292275	SAG-related sequence SRS36E (SRS36E)	1.38118e-144	0.849727	0.179	0.004	1.13064e-140	0.849727
TGME49_233210	hypothetical protein	4.58219e-89	0.849215	0.145	0.018	3.75098e-85	0.849215
TGME49_294570	rhodanese family domain-containing protein	4.97655e-93	0.846389	0.198	0.047	4.0738e-89	0.846389
TGME49_294400	hypothetical protein	4.43541e-89	0.844232	0.276	0.103	3.63083e-85	0.844232
TGME49_265090	hypothetical protein	3.41068e-163	0.841969	0.402	0.131	2.79198e-159	0.841969
TGME49_260520	hypothetical protein	2.81189e-155	0.840463	0.234	0.026	2.30181e-151	0.840463
TGME49_295090	hypothetical protein	3.04939e-125	0.83895	0.241	0.049	2.49623e-121	0.83895
TGME49_211050	ATPase, AAA family protein	4.40973e-119	0.837319	0.172	0.014	3.60981e-115	0.837319
TGME49_212220	hypothetical protein	6.57708e-139	0.835625	0.28	0.064	5.384e-135	0.835625
TGME49_297710	hypothetical protein	3.447e-149	0.833968	0.242	0.034	2.82172e-145	0.833968
TGME49_320270	hypothetical protein	4.70921e-123	0.832476	0.165	0.009	3.85496e-119	0.832476
TGME49_201840	aspartyl protease ASP1 (ASP1)	2.81158e-189	0.832071	0.424	0.124	2.30156e-185	0.832071
TGME49_232270	histidine acid phosphatase superfamily protein	2.10807e-157	0.832049	0.328	0.081	1.72566e-153	0.832049
TGME49_306280	mediator complex subunit MED7 (MED7)	4.25944e-193	0.831697	0.422	0.12	3.48678e-189	0.831697
TGME49_293510	poly(ADP-ribose) polymerase and DNA-Ligase Zn-finger region domain-containing protein	1.2301e-179	0.831085	0.427	0.136	1.00696e-175	0.831085
TGME49_311440	SAG-related sequence SRS50 (SRS50)	1.66668e-135	0.828075	0.216	0.028	1.36435e-131	0.828075
TGME49_227430	transmembrane amino acid transporter protein	9.61346e-150	0.825315	0.316	0.077	7.86958e-146	0.825315
TGME49_247780	hypothetical protein	1.02166e-175	0.825214	0.349	0.082	8.36329e-172	0.825214
TGME49_300130	apical membrane antigen 1 domain-containing protein	8.94757e-123	0.820388	0.184	0.018	7.32448e-119	0.820388
TGME49_295950	KRUF family protein	2.40653e-131	0.819803	0.182	0.012	1.96998e-127	0.819803
TGME49_209810	hypothetical protein	5.60999e-122	0.813701	0.196	0.025	4.59234e-118	0.813701
TGME49_205750	histone deacetylase complex subunit Sin3 (SIN3)	9.51147e-158	0.806074	0.296	0.061	7.78609e-154	0.806074
TGME49_269190	glyceraldehyde-3-phosphate dehydrogenase GAPDH2 (GAPDH2)	1.38592e-210	0.804002	0.503	0.174	1.13451e-206	0.804002
TGME49_286010	hypothetical protein	6.6252e-133	0.803086	0.238	0.041	5.42339e-129	0.803086
TGME49_225820	hypothetical protein	4.50907e-118	0.802943	0.186	0.023	3.69112e-114	0.802943
TGME49_202010	hypothetical protein	3.30341e-122	0.801507	0.189	0.021	2.70417e-118	0.801507
TGME49_241130	hypothetical protein	1.18188e-116	0.799737	0.187	0.024	9.67483e-113	0.799737
TGME49_254430	microneme protein, putative	5.54518e-132	0.795373	0.175	0.009	4.53928e-128	0.795373
TGME49_301210	NAD(P) transhydrogenase subunit beta, putative	3.59683e-130	0.793518	0.236	0.042	2.94437e-126	0.793518
TGME49_273478	dynein heavy chain, n-terminal region 2 protein	9.87751e-121	0.792123	0.151	0.003	8.08573e-117	0.792123
TGME49_289360	hypothetical protein	8.81694e-137	0.789397	0.24	0.04	7.21755e-133	0.789397
TGME49_226040	EF hand domain-containing protein	7.72525e-142	0.784325	0.312	0.084	6.32389e-138	0.784325
TGME49_257360	hypothetical protein	1.41762e-116	0.783307	0.262	0.069	1.16046e-112	0.783307
TGME49_230480	hypothetical protein	4.53479e-192	0.783092	0.504	0.184	3.71218e-188	0.783092
TGME49_319340	hypothetical protein	2.98261e-246	0.778679	0.647	0.274	2.44156e-242	0.778679
TGME49_306338	dynein gamma chain, flagellar outer arm, putative	1.41988e-147	0.778214	0.357	0.108	1.16231e-143	0.778214
TGME49_275798	microneme protein, putative	5.10642e-116	0.777169	0.142	0.002	4.18011e-112	0.777169
TGME49_204330	hypothetical protein	1.08935e-131	0.776418	0.281	0.068	8.9174e-128	0.776418
TGME49_238200	alpha/beta hydrolase fold domain-containing protein	1.35947e-127	0.7724	0.209	0.029	1.11286e-123	0.7724
TGME49_254660	ankyrin repeat-containing protein	2.5752e-186	0.770022	0.439	0.136	2.10806e-182	0.770022
TGME49_253880	GNS1/SUR4 family protein	1.10079e-130	0.768816	0.25	0.051	9.0111e-127	0.768816
TGME49_207130	SAG-related sequence SRS49A (SAG2Y)	5.71982e-114	0.768623	0.137	0	4.68225e-110	0.768623
TGME49_221675	hypothetical protein	2.41426e-143	0.765378	0.446	0.183	1.97631e-139	0.765378
TGME49_213970	ribosomal RNA small subunit methyltransferase B, putative	4.21763e-123	0.760152	0.238	0.048	3.45255e-119	0.760152
TGME49_212840	HIT zinc finger protein	1.02986e-129	0.758589	0.227	0.037	8.43045e-126	0.758589
TGME49_315440	hypothetical protein	3.18108e-129	0.757754	0.292	0.077	2.60404e-125	0.757754
TGME49_219600	hypothetical protein	2.01842e-137	0.757257	0.304	0.079	1.65228e-133	0.757257
TGME49_242110	rhoptry kinase family protein ROP38 (ROP38)	8.24089e-141	0.756297	0.279	0.062	6.74599e-137	0.756297
TGME49_216640	GHMP kinase, putative	2.45481e-112	0.754386	0.204	0.035	2.0095e-108	0.754386
TGME49_258508	3'5'-cyclic nucleotide phosphodiesterase domain-containing protein	8.26237e-132	0.750628	0.175	0.009	6.76358e-128	0.750628
TGME49_272590	hypothetical protein	9.0949e-115	0.748803	0.161	0.011	7.44508e-111	0.748803
TGME49_245440	hypothetical protein	4.99035e-79	0.74564	0.117	0.01	4.0851e-75	0.74564
TGME49_261970	hypothetical protein	9.1664e-127	0.744149	0.233	0.043	7.50362e-123	0.744149
TGME49_209850	RNA recognition motif-containing protein	1.56109e-121	0.743526	0.289	0.08	1.27791e-117	0.743526
TGME49_315520	calcium binding egf domain-containing protein	2.80932e-112	0.742085	0.146	0.005	2.29971e-108	0.742085
TGME49_208380	hypothetical protein	7.08189e-127	0.74112	0.163	0.005	5.79723e-123	0.74112
TGME49_215500	TPR repeat-containing protein	9.09155e-113	0.739063	0.215	0.041	7.44235e-109	0.739063
TGME49_288680	endonuclease IV APN	6.58456e-142	0.737427	0.332	0.093	5.39012e-138	0.737427
TGME49_212920	hypothetical protein	1.00323e-130	0.735997	0.302	0.082	8.2124e-127	0.735997
TGME49_243482	dynein heavy chain, putative	6.37346e-111	0.73529	0.148	0.007	5.21732e-107	0.73529
TGME49_272240	Toxoplasma gondii family D protein	4.83749e-103	0.734379	0.14	0.007	3.95997e-99	0.734379
TGME49_201810	hypothetical protein	1.19679e-110	0.733987	0.244	0.061	9.79694e-107	0.733987
TGME49_295945	hypothetical protein	3.94922e-110	0.729794	0.151	0.009	3.23283e-106	0.729794
TGME49_208340	hypothetical protein	2.83034e-148	0.729231	0.416	0.149	2.31691e-144	0.729231
TGME49_321480	SAG-related sequence SRS12B (SRS12B)	5.46944e-91	0.727784	0.185	0.039	4.47729e-87	0.727784
TGME49_278110	1,3-beta-glucan synthase component protein	2.64491e-103	0.724543	0.234	0.06	2.16512e-99	0.724543
TGME49_264650	phosphoacetylglucosamine mutase	6.08141e-102	0.720717	0.152	0.014	4.97824e-98	0.720717
TGME49_214410	hypothetical protein	1.05984e-169	0.720485	0.462	0.166	8.67581e-166	0.720485
TGME49_247730	AP2 domain transcription factor AP2XII-5 (AP2XII5)	1.46821e-109	0.71892	0.254	0.068	1.20187e-105	0.71892
TGME49_269010	AP2 domain transcription factor AP2VIII-7 (AP2VIII7)	5.88852e-203	0.718086	0.622	0.286	4.82034e-199	0.718086
TGME49_241840	hypothetical protein	4.4831e-127	0.717973	0.271	0.066	3.66987e-123	0.717973
TGME49_213460	hypothetical protein	4.97678e-124	0.717077	0.24	0.048	4.07399e-120	0.717077
TGME49_221670	transcriptional elongation factor FACT140 (FACT140)	4.08325e-127	0.713295	0.328	0.103	3.34255e-123	0.713295
TGME49_214220	hypothetical protein	0	0.712956	0.919	0.623	0	0.712956
TGME49_313220	hypothetical protein	1.99272e-102	0.70886	0.126	0.001	1.63124e-98	0.70886
TGME49_311070	hypothetical protein	1.55427e-111	0.707685	0.193	0.029	1.27233e-107	0.707685
TGME49_271030	AP2 domain transcription factor AP2VIII-6 (AP2VIII6)	1.11711e-110	0.707363	0.205	0.037	9.14468e-107	0.707363
TGME49_320100	RNA recognition motif-containing protein	5.0267e-106	0.706992	0.268	0.079	4.11485e-102	0.706992
TGME49_211910	kinesin-related protein 3A, putative	5.87239e-110	0.706294	0.162	0.014	4.80714e-106	0.706294
TGME49_219120	zinc finger (CCCH type) motif-containing protein	5.42115e-142	0.702737	0.374	0.123	4.43776e-138	0.702737
TGME49_301380	elongation factor Tu GTP binding domain-containing protein	1.00474e-112	0.70035	0.196	0.03	8.22478e-109	0.70035
TGME49_281980	phosphatidate cytidylyltransferase	4.87169e-99	0.698051	0.209	0.048	3.98796e-95	0.698051
TGME49_310180	hypothetical protein	4.62887e-184	0.697116	0.536	0.217	3.7892e-180	0.697116
TGME49_244190	hypothetical protein	3.44326e-138	0.696667	0.387	0.138	2.81865e-134	0.696667
TGME49_230170	hypothetical protein	5.63254e-116	0.695738	0.291	0.086	4.6108e-112	0.695738
TGME49_319550	membrane protein C17G8.08c, putative	7.25569e-136	0.694471	0.295	0.074	5.93951e-132	0.694471
TGME49_232160	zinc finger, C3HC4 type (RING finger) domain-containing protein	3.9129e-110	0.693324	0.232	0.053	3.2031e-106	0.693324
TGME49_227450	hydrolase, NUDIX family protein	6.17542e-104	0.69311	0.224	0.052	5.0552e-100	0.69311
TGME49_232650	hypothetical protein	2.13581e-108	0.689952	0.2	0.035	1.74838e-104	0.689952
TGME49_213960	hypothetical protein	1.42923e-98	0.689538	0.15	0.014	1.16997e-94	0.689538
TGME49_239600	rhoptry kinase family protein ROP23 (incomplete catalytic triad) (ROP23)	1.06878e-110	0.687632	0.243	0.059	8.74907e-107	0.687632
TGME49_242000	DUF51 family protein	8.36534e-126	0.686116	0.364	0.131	6.84787e-122	0.686116
TGME49_309860	hypothetical protein	1.49711e-101	0.686059	0.157	0.016	1.22553e-97	0.686059
TGME49_248420	hypothetical protein	3.29259e-115	0.685483	0.292	0.089	2.69531e-111	0.685483
TGME49_245660	hypothetical protein	1.03151e-123	0.683702	0.304	0.089	8.44393e-120	0.683702
TGME49_232630	hypothetical protein	7.77251e-174	0.683249	0.534	0.225	6.36257e-170	0.683249
TGME49_318120	hypothetical protein	3.57365e-84	0.682941	0.118	0.007	2.92539e-80	0.682941
TGME49_223725	hypothetical protein	1.24869e-92	0.682733	0.199	0.046	1.02218e-88	0.682733
TGME49_305260	hypothetical protein	2.44996e-103	0.68142	0.171	0.023	2.00554e-99	0.68142
TGME49_253710	hypothetical protein	7.75053e-143	0.680802	0.434	0.172	6.34458e-139	0.680802
TGME49_208020	AP2 domain transcription factor AP2Ib-1 (AP2IB1)	1.06111e-90	0.680483	0.147	0.017	8.68625e-87	0.680483
TGME49_216180	hypothetical protein	4.44648e-215	0.680269	0.722	0.385	3.63988e-211	0.680269
TGME49_279360	hypothetical protein	2.76204e-192	0.679997	0.628	0.291	2.26101e-188	0.679997
TGME49_299030	RNA recognition motif 2 protein	9.74745e-124	0.677493	0.293	0.081	7.97926e-120	0.677493
TGME49_223080	hypothetical protein	6.39594e-151	0.677091	0.449	0.173	5.23572e-147	0.677091
TGME49_223550	hypothetical protein	2.93665e-92	0.676812	0.162	0.025	2.40394e-88	0.676812
TGME49_262630	hypothetical protein	6.70589e-116	0.670301	0.282	0.08	5.48945e-112	0.670301
TGME49_249770	Nmda1 protein	6.61925e-111	0.668745	0.186	0.026	5.41852e-107	0.668745
TGME49_238915	hypothetical protein	3.47737e-85	0.667137	0.135	0.015	2.84658e-81	0.667137
TGME49_269660	TFIIH basal transcription factor complex helicase XPB subunit	2.82596e-113	0.666982	0.245	0.059	2.31333e-109	0.666982
TGME49_321450	Myb family DNA-binding domain-containing protein	1.13103e-112	0.66477	0.343	0.126	9.25865e-109	0.66477
TGME49_224932	hypothetical protein	4.26873e-114	0.661958	0.195	0.029	3.49438e-110	0.661958
TGME49_256865	WD repeat domain 35 family protein	5.94808e-85	0.66024	0.172	0.035	4.8691e-81	0.66024
TGME49_213480	hypothetical protein	3.26274e-91	0.659735	0.129	0.008	2.67088e-87	0.659735
TGME49_225730	membrane protein, putative	1.8703e-146	0.659348	0.415	0.148	1.53102e-142	0.659348
TGME49_208570	ubiquitin conjugating enzyme E2, putative	1.24773e-116	0.658895	0.342	0.121	1.02139e-112	0.658895
TGME49_240250	macro domain-containing protein	1.52749e-120	0.657262	0.387	0.153	1.25041e-116	0.657262
TGME49_306230	hypothetical protein	6.47626e-79	0.656817	0.122	0.012	5.30146e-75	0.656817
TGME49_286750	MA3 domain-containing protein	1.82987e-124	0.654018	0.34	0.112	1.49793e-120	0.654018
TGME49_212275	hypothetical protein	3.19998e-80	0.653154	0.135	0.018	2.61951e-76	0.653154
TGME49_213520	peptidase M20D, amidohydrolase	3.71884e-111	0.651685	0.239	0.057	3.04424e-107	0.651685
TGME49_240890	6-phosphofructokinase	6.11353e-100	0.651418	0.214	0.049	5.00453e-96	0.651418
TGME49_215343	hypothetical protein	1.59557e-89	0.650998	0.123	0.007	1.30613e-85	0.650998
TGME49_230690	LNS2 (Lipin/Ned1/Smp2) protein	3.75962e-103	0.646927	0.221	0.051	3.07763e-99	0.646927
TGME49_208390	hypothetical protein	3.76262e-102	0.646919	0.191	0.034	3.08008e-98	0.646919
TGME49_205200	hypothetical protein	7.45767e-78	0.646825	0.172	0.04	6.10485e-74	0.646825
TGME49_241880	3'5'-cyclic nucleotide phosphodiesterase domain-containing protein	1.62633e-100	0.646778	0.23	0.058	1.33132e-96	0.646778
TGME49_234530	hypothetical protein	1.46379e-147	0.646517	0.422	0.154	1.19826e-143	0.646517
TGME49_269425	hypothetical protein	5.12311e-109	0.646059	0.305	0.104	4.19377e-105	0.646059
TGME49_220640	hypothetical protein	2.62123e-141	0.6454	0.529	0.25	2.14574e-137	0.6454
TGME49_293300	Yip1 domain-containing protein	5.63096e-98	0.645069	0.226	0.059	4.6095e-94	0.645069
TGME49_321530	cathepsin CPL (CPL)	1.55799e-165	0.643251	0.562	0.257	1.27537e-161	0.643251
TGME49_215195	tetratricopeptide repeat-containing protein	1.2618e-83	0.642172	0.145	0.021	1.03291e-79	0.642172
TGME49_215450	aquaporin 1	2.24054e-103	0.640984	0.214	0.047	1.8341e-99	0.640984
TGME49_248900	hypothetical protein	2.54366e-86	0.640417	0.162	0.028	2.08224e-82	0.640417
TGME49_292270	SAG-related sequence SRS36C (SAG5A)	9.95776e-99	0.640245	0.128	0.004	8.15142e-95	0.640245
TGME49_294585	hypothetical protein	7.49179e-79	0.639397	0.133	0.018	6.13278e-75	0.639397
TGME49_222050	hypothetical protein	2.59381e-110	0.639336	0.291	0.091	2.12329e-106	0.639336
TGME49_270840	poly(ADP-ribose) polymerase catalytic domain-containing protein	2.56384e-81	0.637461	0.192	0.049	2.09876e-77	0.637461
TGME49_235920	dynein, axonemal, heavy chain 2 family protein	6.95553e-103	0.636353	0.311	0.111	5.6938e-99	0.636353
TGME49_223110	glycolipid transfer protein GLTP (GLTP)	1.04239e-137	0.636134	0.48	0.214	8.53297e-134	0.636134
TGME49_300120	aminotransferase, class V superfamily protein	5.35982e-134	0.635917	0.386	0.137	4.38755e-130	0.635917
TGME49_285980	glucosephosphate-mutase GPM1 (GPM1)	9.12381e-151	0.634427	0.629	0.346	7.46875e-147	0.634427
TGME49_268610	hypothetical protein	1.64276e-112	0.634427	0.247	0.06	1.34476e-108	0.634427
TGME49_258670	hypothetical protein	1.87696e-74	0.633391	0.111	0.009	1.53648e-70	0.633391
TGME49_219590	RuvB family 1 protein	1.90471e-116	0.631153	0.299	0.089	1.55919e-112	0.631153
TGME49_254070	hypothetical protein	9.06034e-119	0.630068	0.354	0.128	7.41679e-115	0.630068
TGME49_254080	metal cation transporter, ZIP family protein	5.44539e-107	0.629827	0.266	0.077	4.4576e-103	0.629827
TGME49_287480	hypothetical protein	3.00445e-78	0.627801	0.206	0.061	2.45944e-74	0.627801
TGME49_202900	zinc finger (CCCH type) motif-containing protein	4.58629e-83	0.627757	0.181	0.042	3.75434e-79	0.627757
TGME49_291330	RNA recognition motif-containing protein	3.6861e-112	0.625841	0.281	0.082	3.01744e-108	0.625841
TGME49_235440	hypothetical protein	7.60793e-112	0.62464	0.209	0.037	6.22785e-108	0.62464
TGME49_255220	AP2 domain transcription factor AP2VIIb-3 (AP2VIIB3)	1.50327e-102	0.624446	0.28	0.089	1.23057e-98	0.624446
TGME49_223450	ubiquitin carboxyl-terminal hydrolase	4.89375e-84	0.622053	0.165	0.031	4.00603e-80	0.622053
TGME49_278440	SWI2/SNF2 Brahma-like putative	7.11226e-87	0.620993	0.205	0.053	5.8221e-83	0.620993
TGME49_252220	tetratricopeptide repeat domain containing protein	2.81912e-139	0.619992	0.427	0.161	2.30773e-135	0.619992
TGME49_312230	DNA topoisomerase 2, putative	3.79555e-87	0.619435	0.223	0.064	3.10704e-83	0.619435
TGME49_263320	hypothetical protein	5.57155e-148	0.619095	0.495	0.212	4.56087e-144	0.619095
TGME49_315130	L-isoaspartyl protein carboxyl methyltransferase family protein	5.70307e-125	0.619043	0.35	0.118	4.66854e-121	0.619043
TGME49_310055	hypothetical protein	2.23418e-85	0.618104	0.208	0.056	1.8289e-81	0.618104
TGME49_321390	hypothetical protein	1.02365e-86	0.617335	0.136	0.015	8.3796e-83	0.617335
TGME49_223660	50S ribosomal protein L4, putative	3.06801e-84	0.617066	0.188	0.045	2.51148e-80	0.617066
TGME49_206670	hypothetical protein	7.75426e-91	0.616828	0.247	0.077	6.34764e-87	0.616828
TGME49_318180	hypothetical protein	4.83942e-95	0.614216	0.125	0.005	3.96155e-91	0.614216
TGME49_321460	hypothetical protein	5.42935e-85	0.611159	0.268	0.098	4.44446e-81	0.611159
TGME49_224890	hypothetical protein	3.93386e-94	0.610366	0.24	0.069	3.22026e-90	0.610366
TGME49_292280	SAG-related sequence SRS36D (SAG5C)	4.19377e-85	0.610065	0.124	0.01	3.43302e-81	0.610065
TGME49_306920	hypothetical protein	3.85929e-68	0.610008	0.17	0.047	3.15921e-64	0.610008
TGME49_313080	hypothetical protein	9.50072e-96	0.609824	0.219	0.056	7.77729e-92	0.609824
TGME49_220630	hypothetical protein	1.568e-105	0.609175	0.383	0.162	1.28356e-101	0.609175
TGME49_263750	hypothetical protein	1.36694e-90	0.608783	0.185	0.038	1.11898e-86	0.608783
TGME49_201820	hypothetical protein	5.43835e-82	0.605542	0.154	0.027	4.45183e-78	0.605542
TGME49_247550	heat shock protein HSP60 (HSP60)	2.06379e-144	0.605096	0.483	0.201	1.68942e-140	0.605096
TGME49_216055	hypothetical protein	4.46539e-98	0.604932	0.235	0.063	3.65537e-94	0.604932
TGME49_202975	hypothetical protein	3.12498e-64	0.603645	0.135	0.029	2.55811e-60	0.603645
TGME49_210320	SAG-related sequence SRS37A (SRS37A)	8.87671e-63	0.601685	0.102	0.012	7.26647e-59	0.601685
TGME49_208420	Sodium:neurotransmitter symporter family protein	3.52337e-114	0.601646	0.3	0.093	2.88423e-110	0.601646
TGME49_243720	peroxisomal biogenesis factor PEX11 (PEX11)	1.09651e-111	0.601229	0.313	0.106	8.97604e-108	0.601229
TGME49_234370	SAG-related sequence SRS42 (SRS42)	3.93563e-88	0.601214	0.22	0.061	3.22171e-84	0.601214
TGME49_270160	hypothetical protein	8.75209e-92	0.601063	0.182	0.036	7.16446e-88	0.601063
TGME49_212850	hypothetical protein	1.08427e-94	0.600136	0.256	0.08	8.8758e-91	0.600136
TGME49_250720	hypothetical protein	6.9189e-77	0.59939	0.137	0.021	5.66381e-73	0.59939
TGME49_289290	hypothetical protein	5.42411e-106	0.597822	0.268	0.076	4.44018e-102	0.597822
TGME49_222400	hypothetical protein	1.83524e-92	0.597781	0.205	0.049	1.50232e-88	0.597781
TGME49_231430	oligosaccharyl transferase stt3 protein, putative	3.26679e-105	0.597758	0.227	0.052	2.6742e-101	0.597758
TGME49_240930	MoaC family protein	2.21586e-85	0.596731	0.112	0.004	1.8139e-81	0.596731
TGME49_244412	hypothetical protein	9.3705e-80	0.596147	0.148	0.025	7.6707e-76	0.596147
TGME49_215340	AP2 domain transcription factor AP2X-10 (AP2X10)	1.06185e-91	0.59604	0.133	0.01	8.69233e-88	0.59604
TGME49_319360	SAG-related sequence SRS17A (SRS17A)	1.44161e-62	0.591372	0.109	0.015	1.1801e-58	0.591372
TGME49_240950	hypothetical protein	1.50027e-83	0.591017	0.14	0.018	1.22812e-79	0.591017
TGME49_305540	hypothetical protein	4.11256e-87	0.590352	0.246	0.08	3.36654e-83	0.590352
TGME49_313440	hypothetical protein	1.81655e-101	0.589876	0.3	0.102	1.48703e-97	0.589876
TGME49_316520	1,4-alpha-glucan-branching enzyme	1.58639e-86	0.588601	0.161	0.028	1.29862e-82	0.588601
TGME49_320200	SAG-related sequence SRS16A (SRS16A)	2.93864e-90	0.588092	0.189	0.041	2.40557e-86	0.588092
TGME49_231100	hypothetical protein	5.35509e-89	0.58692	0.184	0.039	4.38368e-85	0.58692
TGME49_244650	eukaryotic initiation factor-5, putative	4.29896e-84	0.585297	0.195	0.049	3.51913e-80	0.585297
TGME49_304955	serine/threonine specific protein phosphatase	4.39876e-130	0.584729	0.476	0.208	3.60083e-126	0.584729
TGME49_269310	hypothetical protein	3.09212e-69	0.584287	0.116	0.015	2.53121e-65	0.584287
TGME49_301240	hypothetical protein	7.31388e-71	0.580252	0.135	0.024	5.98714e-67	0.580252
TGME49_215380	hypothetical protein	8.29612e-79	0.579982	0.163	0.033	6.7912e-75	0.579982
TGME49_202140	enoyl-CoA hydratase/isomerase family protein	3.15474e-66	0.578107	0.136	0.028	2.58247e-62	0.578107
TGME49_221360	hypothetical protein	3.06758e-93	0.577006	0.264	0.085	2.51112e-89	0.577006
TGME49_216650	S15 sporozoite-expressed protein	9.40895e-126	0.575659	0.456	0.199	7.70217e-122	0.575659
TGME49_288945	hypothetical protein	3.57162e-66	0.575182	0.184	0.058	2.92373e-62	0.575182
TGME49_291140	CCR4-Not complex component, Not1 protein	3.27472e-119	0.575127	0.348	0.123	2.68068e-115	0.575127
TGME49_201180	hypothetical protein	7.63717e-56	0.573581	0.153	0.047	6.25178e-52	0.573581
TGME49_321470	SAG-related sequence SRS12D (SRS12D)	1.04647e-67	0.573242	0.099	0.007	8.5664e-64	0.573242
TGME49_265270	hypothetical protein	6.5051e-79	0.573183	0.183	0.046	5.32507e-75	0.573183
TGME49_236970	SWI2/SNF2-containing PHD finger protein	1.97125e-91	0.572162	0.327	0.134	1.61367e-87	0.572162
TGME49_239510	hypothetical protein	7.77482e-79	0.571812	0.138	0.02	6.36446e-75	0.571812
TGME49_236080	replication factor-a protein 1 (rpa1) subfamily protein	6.82286e-80	0.571396	0.178	0.042	5.58519e-76	0.571396
TGME49_203910	TBC domain-containing protein	3.54164e-88	0.571265	0.251	0.082	2.89919e-84	0.571265
TGME49_230602	hypothetical protein	3.13008e-84	0.57078	0.118	0.007	2.56228e-80	0.57078
TGME49_218570	Nin one binding (NOB1) Zn-ribbon family protein	6.40787e-47	0.570691	0.132	0.04	5.24548e-43	0.570691
TGME49_269600	biotin-requiring enzyme domain-containing protein	2.24739e-85	0.567266	0.161	0.028	1.83971e-81	0.567266
TGME49_236650	DEAD (Asp-Glu-Ala-Asp) box polypeptide 17 (DDX17)	1.91492e-131	0.566171	0.553	0.282	1.56755e-127	0.566171
TGME49_265060	hypothetical protein	2.68223e-84	0.565738	0.112	0.004	2.19567e-80	0.565738
TGME49_263570	hypothetical protein	3.31874e-129	0.56433	0.502	0.229	2.71672e-125	0.56433
TGME49_311490	hypothetical protein	1.9884e-64	0.562817	0.105	0.012	1.62771e-60	0.562817
TGME49_253650	DnaJ C terminal region domain-containing protein	1.99035e-100	0.562102	0.295	0.101	1.6293e-96	0.562102
TGME49_225890	hypothetical protein	1.89598e-81	0.561926	0.146	0.023	1.55205e-77	0.561926
TGME49_313050	oxidoreductase, short chain dehydrogenase/reductase family protein	3.69201e-68	0.561316	0.163	0.043	3.02228e-64	0.561316
TGME49_265190	Ulp1 protease family, C-terminal catalytic domain-containing protein	4.23543e-64	0.560832	0.221	0.084	3.46712e-60	0.560832
TGME49_266610	Kazal-type serine protease inhibitor domain-containing protein	8.05073e-67	0.560503	0.101	0.009	6.59033e-63	0.560503
TGME49_212090	hypothetical protein	2.09452e-61	0.559188	0.167	0.05	1.71457e-57	0.559188
TGME49_213072	Sec1 family protein	9.92794e-73	0.559018	0.301	0.135	8.12701e-69	0.559018
TGME49_238220	EGF family domain-containing protein	1.75203e-72	0.55785	0.113	0.011	1.43422e-68	0.55785
TGME49_258940	acylphosphatase family protein	2.76376e-103	0.557829	0.295	0.098	2.26242e-99	0.557829
TGME49_203080	RNA recognition motif-containing protein	1.70325e-88	0.557812	0.213	0.056	1.39428e-84	0.557812
TGME49_211730	histone lysine methyltransferase SET8 (SET8)	1.86418e-75	0.557296	0.158	0.034	1.52602e-71	0.557296
TGME49_260450	DEAD/DEAH box helicase domain-containing protein	2.95868e-73	0.556689	0.125	0.017	2.42198e-69	0.556689
TGME49_244910	MIZ/SP-RING zinc finger domain-containing protein	5.39265e-82	0.55637	0.197	0.051	4.41442e-78	0.55637
TGME49_206450	autophagy-related cysteine peptidase atg4, putative	5.60522e-88	0.556108	0.269	0.094	4.58843e-84	0.556108
TGME49_228200	vacuolar (h+)-atpase g subunit protein	1.00049e-77	0.555985	0.211	0.064	8.19002e-74	0.555985
TGME49_220600	hypothetical protein	5.99311e-92	0.555053	0.274	0.093	4.90596e-88	0.555053
TGME49_207120	Sad1/UNC family protein	5.32717e-66	0.554895	0.127	0.023	4.36082e-62	0.554895
TGME49_227290	histone deacetylase HDAC3 (HDAC3)	1.42659e-96	0.554471	0.303	0.11	1.16781e-92	0.554471
TGME49_288820	hypothetical protein	2.71533e-76	0.554208	0.214	0.067	2.22277e-72	0.554208
TGME49_239730	MORN repeat-containing protein	2.61592e-72	0.553596	0.167	0.041	2.14139e-68	0.553596
TGME49_257720	proton ATPase, putative	4.22058e-75	0.553471	0.134	0.02	3.45496e-71	0.553471
TGME49_297720	trehalose-phosphatase	5.59712e-95	0.553094	0.273	0.091	4.5818e-91	0.553094
TGME49_245710	phosphatidylinositol-4-phosphate 5-kinase, putative	1.92213e-90	0.552964	0.219	0.058	1.57346e-86	0.552964
TGME49_244470	hypothetical protein	1.60706e-68	0.552418	0.272	0.117	1.31554e-64	0.552418
TGME49_211260	rhoptry kinase family protein ROP26 (incomplete catalytic triad) (ROP26)	2.25427e-161	0.551103	0.59	0.27	1.84534e-157	0.551103
TGME49_218890	hypothetical protein	2.29877e-76	0.550978	0.099	0.003	1.88178e-72	0.550978
TGME49_203710	AP2 domain transcription factor AP2VIIa-4 (AP2VIIA4)	7.51853e-89	0.550746	0.261	0.088	6.15467e-85	0.550746
TGME49_288740	L-asparaginase, putative	1.55589e-77	0.550598	0.18	0.045	1.27365e-73	0.550598
TGME49_248440	hypothetical protein	2.76643e-61	0.550449	0.114	0.019	2.2646e-57	0.550449
TGME49_255430	Rad9 protein	3.48947e-70	0.550428	0.13	0.021	2.85648e-66	0.550428
TGME49_243600	acetyltransferase, GNAT family protein	8.32151e-96	0.550094	0.344	0.14	6.81198e-92	0.550094
TGME49_252630	hypothetical protein	1.22028e-118	0.549473	0.38	0.144	9.98923e-115	0.549473
TGME49_214270	translation initiation factor IF-2, putative	3.88193e-82	0.548938	0.302	0.122	3.17775e-78	0.548938
TGME49_272370	hypothetical protein	1.16542e-107	0.548771	0.454	0.219	9.5401e-104	0.548771
TGME49_318675	3'5'-cyclic nucleotide phosphodiesterase domain-containing protein	1.01546e-65	0.548255	0.117	0.018	8.31259e-62	0.548255
TGME49_247790	VRR-NUC domain-containing protein	1.52866e-73	0.548009	0.198	0.059	1.25136e-69	0.548009
TGME49_281910	hypothetical protein	8.84065e-71	0.547964	0.189	0.056	7.23696e-67	0.547964
TGME49_206550	hypothetical protein	3.78939e-76	0.547818	0.143	0.025	3.102e-72	0.547818
TGME49_269970	hypothetical protein	1.82445e-83	0.546138	0.217	0.063	1.49349e-79	0.546138
TGME49_318610	AP2 domain transcription factor AP2IV-3 (AP2IV3)	4.52605e-68	0.546091	0.13	0.023	3.70502e-64	0.546091
TGME49_248290	WD domain, G-beta repeat-containing protein	5.84676e-60	0.545552	0.138	0.033	4.78616e-56	0.545552
TGME49_311430	fibrillarin	4.06027e-95	0.545095	0.33	0.129	3.32373e-91	0.545095
TGME49_309990	hypothetical protein	1.24235e-63	0.542988	0.197	0.068	1.01699e-59	0.542988
TGME49_310740	hypothetical protein	1.4495e-73	0.542515	0.158	0.035	1.18656e-69	0.542515
TGME49_216150	peptidase family M3 protein	1.08342e-68	0.541826	0.09	0.003	8.8689e-65	0.541826
TGME49_244390	coatomer epsilon subunit protein	1.34222e-106	0.541822	0.333	0.119	1.09874e-102	0.541822
TGME49_267050	hydrolase, alpha/beta fold family protein	5.60452e-108	0.541667	0.279	0.082	4.58786e-104	0.541667
TGME49_286932	ATPase family associated with various cellular activities (AAA) domain-containing protein	8.78069e-67	0.541133	0.188	0.059	7.18787e-63	0.541133
TGME49_294830	methyltransferase domain-containing protein	5.92908e-129	0.540452	0.474	0.207	4.85354e-125	0.540452
TGME49_314430	serine/threonine specific protein phosphatase	5.27144e-122	0.539886	0.559	0.291	4.3152e-118	0.539886
TGME49_234460	hypothetical protein	1.44755e-78	0.539677	0.176	0.042	1.18497e-74	0.539677
TGME49_207820	cell-cycle-associated protein kinase MAPK, putative	7.6882e-108	0.539316	0.385	0.157	6.29356e-104	0.539316
TGME49_291050	histone kinase SNF1, putative	4.76601e-88	0.539272	0.261	0.087	3.90145e-84	0.539272
TGME49_250700	hypothetical protein	2.03145e-80	0.538948	0.199	0.054	1.66294e-76	0.538948
TGME49_265990	hypothetical protein	4.12474e-88	0.538222	0.18	0.037	3.37651e-84	0.538222
TGME49_216080	apical complex lysine methyltransferase	1.53871e-124	0.537708	0.491	0.223	1.25959e-120	0.537708
TGME49_265065	hypothetical protein	7.45228e-77	0.537274	0.109	0.007	6.10044e-73	0.537274
TGME49_235680	peptidase M16 inactive domain-containing protein	6.77399e-75	0.537041	0.193	0.055	5.54519e-71	0.537041
TGME49_249510	hypothetical protein	2.48345e-69	0.536955	0.154	0.035	2.03295e-65	0.536955
TGME49_260440	nuclear factor NF3	2.22521e-125	0.536736	0.528	0.259	1.82156e-121	0.536736
TGME49_315100	hypothetical protein	1.39247e-72	0.535778	0.127	0.019	1.13987e-68	0.535778
TGME49_285240	3-oxo-5-alpha-steroid 4-dehydrogenase	1.31713e-102	0.535617	0.373	0.157	1.07821e-98	0.535617
TGME49_285470	patched family protein	4.67559e-57	0.535268	0.096	0.012	3.82744e-53	0.535268
TGME49_219218	hypothetical protein	1.64543e-63	0.535049	0.122	0.022	1.34695e-59	0.535049
TGME49_233040	3'5'-cyclic nucleotide phosphodiesterase domain-containing protein	2.06694e-71	0.534881	0.123	0.017	1.692e-67	0.534881
TGME49_229630	eIF2 kinase IF2K-A (incomplete catalytic triad)	4.4059e-92	0.534643	0.295	0.108	3.60667e-88	0.534643
TGME49_209500	hypothetical protein	1.1164e-75	0.534436	0.219	0.071	9.13885e-72	0.534436
TGME49_262660	hypothetical protein	2.45079e-73	0.533329	0.111	0.01	2.00622e-69	0.533329
TGME49_202940	hypothetical protein	3.3783e-88	0.532815	0.283	0.102	2.76548e-84	0.532815
TGME49_202780	rhoptry kinase family protein ROP25 (ROP25)	6.49064e-81	0.532045	0.262	0.094	5.31323e-77	0.532045
TGME49_289300	methionyl-tRNA synthetase	4.17038e-77	0.531086	0.218	0.068	3.41387e-73	0.531086
TGME49_221270	oxidoreductase, 2OG-Fe(II) oxygenase family protein	2.44802e-93	0.530654	0.323	0.127	2.00395e-89	0.530654
TGME49_214210	rRNA pseudouridine synthase	3.94211e-100	0.529027	0.374	0.157	3.22701e-96	0.529027
TGME49_246090	hypothetical protein	9.91048e-75	0.528594	0.194	0.055	8.11272e-71	0.528594
TGME49_286720	heat shock protein HSP28 (HSP28)	9.40731e-82	0.528272	0.209	0.059	7.70083e-78	0.528272
TGME49_223390	activating signal cointegrator 1 complex subunit 3 family 1 ASCC3L1, putative	1.87968e-97	0.527979	0.306	0.11	1.53871e-93	0.527979
TGME49_247850	hypothetical protein	1.11112e-74	0.527816	0.098	0.003	9.09564e-71	0.527816
TGME49_315740	SAG-related sequence SRS54 (SRS54)	3.06856e-104	0.527715	0.373	0.151	2.51192e-100	0.527715
TGME49_247440	hypothetical protein	4.95714e-145	0.526429	0.607	0.31	4.05792e-141	0.526429
TGME49_282130	hypothetical protein	5.07399e-60	0.525884	0.153	0.042	4.15357e-56	0.525884
TGME49_278840	hypothetical protein	4.48285e-57	0.52545	0.098	0.013	3.66966e-53	0.52545
TGME49_318580	glucosephosphate-mutase GPM2 (GPM2)	3.6933e-79	0.52429	0.243	0.085	3.02334e-75	0.52429
TGME49_289150	hypothetical protein	9.9219e-51	0.523969	0.162	0.057	8.12207e-47	0.523969
TGME49_282140	cwf21 protein	1.74726e-64	0.52389	0.187	0.06	1.43031e-60	0.52389
TGME49_307020	hypothetical protein	1.65109e-87	0.523481	0.263	0.09	1.35159e-83	0.523481
TGME49_306220	hypothetical protein	2.88133e-68	0.523104	0.185	0.055	2.35866e-64	0.523104
TGME49_209920	PAN domain-containing protein	1.07986e-59	0.522901	0.077	0.002	8.83973e-56	0.522901
TGME49_295730	tetratricopeptide repeat-containing protein	4.11926e-66	0.521712	0.136	0.027	3.37202e-62	0.521712
TGME49_209890	hypothetical protein	3.34165e-108	0.519912	0.478	0.233	2.73548e-104	0.519912
TGME49_249260	cell-cycle-associated protein kinase CDK, putative	7.18325e-62	0.519083	0.182	0.059	5.88021e-58	0.519083
TGME49_214770	small GTP binding protein rab1a, putative	4.19991e-91	0.519044	0.287	0.103	3.43805e-87	0.519044
TGME49_211710	TB2/DP1, HVA22 family protein	5.48934e-109	0.517956	0.41	0.177	4.49357e-105	0.517956
TGME49_224950	calcium-dependent protein kinase CDPK5 (CDPK5)	4.60588e-68	0.517939	0.219	0.079	3.77038e-64	0.517939
TGME49_298630	vacuolar transporter chaperone VTC2	2.23668e-80	0.517633	0.286	0.114	1.83095e-76	0.517633
TGME49_265220	co-chaperone GrpE protein	1.4858e-72	0.517553	0.16	0.036	1.21628e-68	0.517553
TGME49_243710	t-complex protein beta subunit	1.24866e-100	0.51747	0.357	0.143	1.02215e-96	0.51747
TGME49_224660	transcription factor s-ii (tfiis), central domain-containing protein	3.53114e-74	0.517023	0.141	0.025	2.89059e-70	0.517023
TGME49_294820	type I fatty acid synthase, putative	2.28893e-62	0.516694	0.207	0.076	1.87372e-58	0.516694
TGME49_272200	AGC kinase	6.93944e-74	0.516502	0.133	0.021	5.68063e-70	0.516502
TGME49_268800	hypothetical protein	1.63629e-67	0.516363	0.096	0.006	1.33947e-63	0.516363
TGME49_320220	ubiquinol cytochrome c oxidoreductase, putative	1.01356e-96	0.516252	0.39	0.174	8.29702e-93	0.516252
TGME49_292950	hypothetical protein	4.41133e-59	0.516066	0.188	0.066	3.61112e-55	0.516066
TGME49_211080	hypothetical protein	4.87979e-65	0.515855	0.098	0.008	3.9946e-61	0.515855
TGME49_264485	AP2 domain transcription factor AP2IX-3 (AP2IX3)	1.53737e-60	0.514699	0.106	0.015	1.25849e-56	0.514699
TGME49_293710	Zn-finger in Ran binding protein and others domain-containing protein	1.6047e-74	0.514612	0.227	0.077	1.3136e-70	0.514612
TGME49_275680	hypothetical protein	1.06646e-71	0.514566	0.231	0.083	8.73005e-68	0.514566
TGME49_202890	hypothetical protein	2.30314e-70	0.514502	0.234	0.086	1.88535e-66	0.514502
TGME49_286525	hypothetical protein	1.27137e-59	0.514257	0.129	0.028	1.04074e-55	0.514257
TGME49_224770	SAG-related sequence SRS40D (SRS40D)	4.45231e-37	0.512871	0.074	0.014	3.64466e-33	0.512871
TGME49_218340	hypothetical protein	5.95924e-72	0.511424	0.144	0.028	4.87823e-68	0.511424
TGME49_268680	hypothetical protein	2.95354e-87	0.510977	0.278	0.1	2.41777e-83	0.510977
TGME49_313240	ethylene-responsive RNA helicase, putative	9.47263e-69	0.510716	0.152	0.035	7.75429e-65	0.510716
TGME49_307860	hypothetical protein	2.1372e-79	0.510119	0.25	0.086	1.74951e-75	0.510119
TGME49_257945	3'5'-cyclic nucleotide phosphodiesterase domain-containing protein	1.31248e-54	0.509966	0.115	0.024	1.07439e-50	0.509966
TGME49_308960	ATPase, AAA family protein	2.60326e-64	0.509863	0.106	0.012	2.13103e-60	0.509863
TGME49_206460	hypothetical protein	1.61746e-83	0.509433	0.291	0.113	1.32405e-79	0.509433
TGME49_315300	transcription factor IIB, putative	5.1551e-84	0.509242	0.226	0.068	4.21997e-80	0.509242
TGME49_277930	hypothetical protein	2.62705e-70	0.509227	0.142	0.028	2.1505e-66	0.509227
TGME49_305820	SGS domain-containing protein	4.46158e-81	0.508979	0.209	0.059	3.65225e-77	0.508979
TGME49_288970	hypothetical protein	6.21416e-73	0.508898	0.122	0.016	5.08691e-69	0.508898
TGME49_311075	hypothetical protein	8.7742e-77	0.508649	0.166	0.037	7.18256e-73	0.508649
TGME49_261710	ankyrin repeat-containing protein	6.81424e-96	0.508624	0.342	0.137	5.57814e-92	0.508624
TGME49_320715	hypothetical protein	3.9573e-56	0.507189	0.071	0.001	3.23945e-52	0.507189
TGME49_301180	SAG-related sequence SRS19F (SRS19F)	3.38675e-86	0.506412	0.323	0.133	2.7724e-82	0.506412
TGME49_203780	hypothetical protein	9.9575e-71	0.506355	0.158	0.036	8.15121e-67	0.506355
TGME49_237890	calcium-dependent protein kinase CDPK4 (CDPK4)	4.98433e-65	0.506021	0.195	0.064	4.08018e-61	0.506021
TGME49_221310	aminopeptidase N protein	2.74797e-59	0.505671	0.135	0.032	2.24949e-55	0.505671
TGME49_270230	hypothetical protein	1.77996e-57	0.504245	0.118	0.023	1.45708e-53	0.504245
TGME49_271880	B-box zinc finger domain-containing protein	5.51606e-50	0.502933	0.16	0.056	4.51545e-46	0.502933
TGME49_203135	dynein heavy chain family protein	4.66294e-64	0.502933	0.123	0.022	3.81709e-60	0.502933
TGME49_265260	hypothetical protein	1.00207e-62	0.502635	0.169	0.05	8.20294e-59	0.502635
TGME49_206640	hypothetical protein	3.5234e-73	0.502425	0.211	0.068	2.88425e-69	0.502425
TGME49_301250	hypothetical protein	9.04813e-86	0.502402	0.398	0.196	7.4068e-82	0.502402
TGME49_259620	hypothetical protein	4.79658e-67	0.502397	0.159	0.04	3.92648e-63	0.502397
TGME49_218540	peptidase S15, putative	7.85988e-74	0.50239	0.187	0.052	6.4341e-70	0.50239
TGME49_208310	hypothetical protein	7.42852e-68	0.502312	0.159	0.039	6.08098e-64	0.502312
TGME49_252295	hypothetical protein	3.08191e-82	0.501651	0.252	0.086	2.52285e-78	0.501651
TGME49_292340	zinc finger, C3HC4 type (RING finger) domain-containing protein	7.02833e-66	0.500646	0.173	0.05	5.75339e-62	0.500646
TGME49_214290	DJ-1 family protein	2.13864e-97	0.500607	0.387	0.172	1.75069e-93	0.500607
TGME49_312600	heat shock protein HSP21 (HSP21)	1.05216e-118	0.500467	0.597	0.329	8.61296e-115	0.500467
TGME49_254940	MIF4G domain-containing protein	1.78782e-73	0.500232	0.264	0.102	1.46351e-69	0.500232
TGME49_292920	heat shock protein 75, putative	1.11851e-102	0.499168	0.389	0.165	9.15616e-99	0.499168
TGME49_202280	WD domain, G-beta repeat-containing protein	5.14209e-62	0.498702	0.104	0.013	4.20931e-58	0.498702
TGME49_309560	nmda receptor glutamate-binding chain	1.19804e-103	0.496811	0.455	0.219	9.80718e-100	0.496811
TGME49_232655	hypothetical protein	8.83943e-84	0.496586	0.228	0.069	7.23596e-80	0.496586
TGME49_294240	hypothetical protein	2.14238e-44	0.496105	0.06	0.003	1.75375e-40	0.496105
TGME49_251780	heat shock protein	1.37262e-106	0.495956	0.51	0.26	1.12363e-102	0.495956
TGME49_239270	hypothetical protein	6.42371e-75	0.495253	0.239	0.084	5.25845e-71	0.495253
TGME49_321570	beta-hydroxyacyl-acyl carrier protein dehydratase (FABZ)	3.70358e-102	0.495022	0.471	0.234	3.03175e-98	0.495022
TGME49_230130	hypothetical protein	5.6875e-59	0.494549	0.094	0.01	4.65579e-55	0.494549
TGME49_236990	beta-ketoacyl synthase, N-terminal domain-containing protein	6.98084e-66	0.49447	0.144	0.032	5.71451e-62	0.49447
TGME49_248330	zinc finger, C3HC4 type (RING finger) domain-containing protein	1.01643e-63	0.493498	0.17	0.05	8.32049e-60	0.493498
TGME49_216780	hypothetical protein	2.07863e-70	0.492391	0.191	0.057	1.70156e-66	0.492391
TGME49_218300	zinc finger (CCCH type) motif-containing protein	3.54521e-80	0.492046	0.281	0.11	2.90211e-76	0.492046
TGME49_305120	transporter, solute:sodium symporter (SSS) family protein	2.12378e-68	0.491776	0.142	0.029	1.73852e-64	0.491776
TGME49_222300	hypothetical protein	2.68625e-66	0.490758	0.104	0.01	2.19897e-62	0.490758
TGME49_261080	kringle domain-containing protein	3.11633e-69	0.4903	0.248	0.097	2.55103e-65	0.4903
TGME49_215440	WWE domain-containing protein	3.65412e-67	0.489953	0.191	0.06	2.99126e-63	0.489953
TGME49_275690	ClpB, putative	1.53471e-71	0.489898	0.258	0.101	1.25631e-67	0.489898
TGME49_240580	hypothetical protein	1.43135e-69	0.488763	0.133	0.024	1.1717e-65	0.488763
TGME49_247470	nucleolar protein, putative	7.21097e-82	0.488418	0.292	0.114	5.9029e-78	0.488418
TGME49_242640	hypothetical protein	9.74894e-70	0.487671	0.163	0.04	7.98048e-66	0.487671
TGME49_254690	phospholipase/carboxylesterase	4.9834e-91	0.48758	0.342	0.144	4.07941e-87	0.48758
TGME49_211385	hypothetical protein	2.24939e-63	0.487137	0.087	0.004	1.84135e-59	0.487137
TGME49_257760	hypothetical protein	1.19423e-56	0.487092	0.183	0.066	9.77598e-53	0.487092
TGME49_226430	reticulon protein	2.28203e-84	0.486431	0.386	0.184	1.86807e-80	0.486431
TGME49_258920	hypothetical protein	9.88624e-69	0.486429	0.137	0.026	8.09287e-65	0.486429
TGME49_280590	hypothetical protein	3.28232e-58	0.485323	0.114	0.021	2.68691e-54	0.485323
TGME49_306450	short chain dehydrogenase family protein, putative	4.0424e-54	0.48366	0.259	0.124	3.30911e-50	0.48366
TGME49_316540	IMC sub-compartment protein ISP3 (ISP3)	1.07403e-68	0.483346	0.336	0.164	8.79199e-65	0.483346
TGME49_284550	EF hand domain-containing protein	2.30897e-71	0.482972	0.09	0.001	1.89012e-67	0.482972
TGME49_319370	hypothetical protein	6.51833e-59	0.482809	0.111	0.018	5.3359e-55	0.482809
TGME49_294390	myosin light chain MLC4, putative	1.44494e-44	0.482567	0.151	0.055	1.18283e-40	0.482567
TGME49_223570	hypothetical protein	1.13432e-66	0.482014	0.178	0.052	9.28552e-63	0.482014
TGME49_208370	myosin heavy chain, putative	6.00794e-101	0.481852	0.586	0.341	4.9181e-97	0.481852
TGME49_285140	hypothetical protein	8.50635e-41	0.481585	0.175	0.076	6.9633e-37	0.481585
TGME49_311700	hypothetical protein	3.24915e-60	0.481551	0.079	0.002	2.65975e-56	0.481551
TGME49_305340	corepressor complex CRC230 (CRC230)	8.70107e-80	0.481062	0.309	0.131	7.12269e-76	0.481062
TGME49_268380	RNA recognition motif-containing protein	1.64964e-63	0.481048	0.15	0.037	1.3504e-59	0.481048
TGME49_310970	hypothetical protein	1.46949e-57	0.480804	0.245	0.107	1.20293e-53	0.480804
TGME49_293820	calpain family cysteine protease domain-containing protein	9.92894e-65	0.479919	0.207	0.073	8.12783e-61	0.479919
TGME49_311380	hypothetical protein	5.47933e-48	0.47985	0.115	0.029	4.48538e-44	0.47985
TGME49_306500	hypothetical protein	9.1532e-63	0.479794	0.097	0.009	7.49281e-59	0.479794
TGME49_285180	hypothetical protein	1.02352e-68	0.479762	0.173	0.047	8.3785e-65	0.479762
TGME49_247030	hypothetical protein	2.04581e-101	0.479541	0.494	0.252	1.6747e-97	0.479541
TGME49_310060	small nuclease	1.16746e-85	0.479333	0.457	0.242	9.55683e-82	0.479333
TGME49_239550	dynein light chain 2B, cytoplasmic, putative	2.39553e-68	0.478169	0.107	0.011	1.96098e-64	0.478169
TGME49_228390	hypothetical protein	5.57377e-65	0.477731	0.154	0.039	4.56269e-61	0.477731
TGME49_307850	6-phosphogluconate dehydrogenase	2.51657e-67	0.477616	0.2	0.065	2.06006e-63	0.477616
TGME49_258560	hypothetical protein	2.58141e-63	0.477031	0.135	0.029	2.11314e-59	0.477031
TGME49_241820	membrane protein, putative	6.53526e-110	0.476829	0.504	0.248	5.34976e-106	0.476829
TGME49_241150	hypothetical protein	1.87243e-57	0.47649	0.135	0.033	1.53277e-53	0.47649
TGME49_310170	hypothetical protein	1.79415e-57	0.476179	0.204	0.078	1.46869e-53	0.476179
TGME49_214090	signal peptidase	2.36555e-67	0.47584	0.195	0.062	1.93644e-63	0.47584
TGME49_248240	leucine rich repeat-containing protein	8.41097e-51	0.475617	0.09	0.013	6.88522e-47	0.475617
TGME49_231860	hypothetical protein	2.12676e-52	0.475014	0.07	0.003	1.74097e-48	0.475014
TGME49_242380	fatty acid elongase	2.32946e-78	0.474853	0.221	0.068	1.90689e-74	0.474853
TGME49_291600	gamma interferon inducible lysosomal thiol reductase (GILT) protein	8.05344e-98	0.474141	0.361	0.147	6.59255e-94	0.474141
TGME49_272500	sugar transporter ST2 (ST2)	1.86386e-68	0.474082	0.185	0.055	1.52575e-64	0.474082
TGME49_271380	PUB domain-containing protein	3.3481e-61	0.474011	0.136	0.031	2.74075e-57	0.474011
TGME49_265050	hypothetical protein	1.26385e-52	0.473972	0.07	0.003	1.03458e-48	0.473972
TGME49_267350	LSM domain-containing protein	5.42322e-76	0.472919	0.251	0.091	4.43945e-72	0.472919
TGME49_237560	iron-sulfur cluster protein ISCU (ISCU)	2.40141e-109	0.472886	0.539	0.282	1.9658e-105	0.472886
TGME49_269315	hypothetical protein	2.69798e-63	0.472203	0.084	0.003	2.20856e-59	0.472203
TGME49_314260	hypothetical protein	1.31016e-89	0.471717	0.513	0.285	1.0725e-85	0.471717
TGME49_225105	hypothetical protein	1.97258e-56	0.471541	0.123	0.027	1.61475e-52	0.471541
TGME49_223410	eukaryotic initiation factor-4E, putative	8.32287e-91	0.471266	0.4	0.185	6.8131e-87	0.471266
TGME49_231030	hypothetical protein	1.5446e-69	0.471089	0.136	0.025	1.26441e-65	0.471089
TGME49_242625	ATPase family associated with various cellular activities (AAA) subfamily protein	1.82884e-47	0.470917	0.136	0.042	1.49709e-43	0.470917
TGME49_225260	DNA-directed RNA polymerase II RPB1 (POLR2A)	1.88467e-59	0.470389	0.18	0.06	1.54279e-55	0.470389
TGME49_214310	hypothetical protein	3.27981e-60	0.470193	0.194	0.068	2.68485e-56	0.470193
TGME49_282210	AP2 domain transcription factor AP2VIIa-8 (AP2VIIA8)	1.991e-68	0.47003	0.216	0.075	1.62984e-64	0.47003
TGME49_250840	hypothetical protein	9.10303e-65	0.46962	0.171	0.05	7.45174e-61	0.46962
TGME49_265280	hypothetical protein	3.57149e-55	0.469398	0.112	0.022	2.92362e-51	0.469398
TGME49_259970	hypothetical protein	1.67447e-69	0.46906	0.194	0.06	1.37072e-65	0.46906
TGME49_200270	PAN/Apple domain-containing protein	4.02431e-63	0.468964	0.168	0.049	3.2943e-59	0.468964
TGME49_289380	hypothetical protein	2.2288e-78	0.468726	0.351	0.161	1.8245e-74	0.468726
TGME49_220560	hypothetical protein	1.06593e-68	0.46792	0.096	0.005	8.72567e-65	0.46792
TGME49_237280	TLD protein	7.48202e-73	0.467861	0.236	0.084	6.12478e-69	0.467861
TGME49_214100	hypothetical protein	2.06389e-74	0.467861	0.236	0.083	1.6895e-70	0.467861
TGME49_315280	hypothetical protein	4.28554e-51	0.467236	0.12	0.029	3.50814e-47	0.467236
TGME49_210760	glutamine amidotransferase-related, putative	8.80567e-65	0.467075	0.147	0.035	7.20832e-61	0.467075
TGME49_276960	tetratricopeptide repeat-containing protein	6.7559e-54	0.466692	0.104	0.018	5.53038e-50	0.466692
TGME49_244260	hypothetical protein	1.24277e-66	0.466483	0.188	0.058	1.01733e-62	0.466483
TGME49_297840	DNA primase, large subunit	1.74338e-64	0.466276	0.171	0.049	1.42713e-60	0.466276
TGME49_281900	SET domain containing lysine methyltransferase KMTox (KMTOX)	1.17291e-57	0.465988	0.173	0.058	9.60145e-54	0.465988
TGME49_312530	splicing factor, CC1 family protein	8.96423e-62	0.465812	0.123	0.023	7.33812e-58	0.465812
TGME49_259660	orotate phosphoribosyltransferase	1.17157e-62	0.465469	0.187	0.061	9.59045e-59	0.465469
TGME49_217050	ADA2-A transcriptional co-activator SAGA component	5.83935e-57	0.465454	0.19	0.068	4.78009e-53	0.465454
TGME49_291130	hypothetical protein	8.1306e-48	0.465248	0.1	0.02	6.65571e-44	0.465248
TGME49_310660	Dullard family phosphatase domain-containing protein	6.90376e-63	0.464344	0.15	0.038	5.65141e-59	0.464344
TGME49_253780	GTP cyclohydrolase I, putative	4.78299e-65	0.463973	0.157	0.04	3.91536e-61	0.463973
TGME49_266810	hypothetical protein	8.04926e-82	0.463665	0.289	0.114	6.58912e-78	0.463665
TGME49_273720	hypothetical protein	2.48689e-64	0.463449	0.218	0.08	2.03577e-60	0.463449
TGME49_294705	hypothetical protein	4.84316e-70	0.46319	0.155	0.035	3.96461e-66	0.46319
TGME49_288960	hypothetical protein	3.6212e-52	0.462713	0.09	0.012	2.96431e-48	0.462713
TGME49_210482	hypothetical protein	4.20165e-56	0.462701	0.101	0.015	3.43947e-52	0.462701
TGME49_310080	AMP-binding enzyme domain-containing protein	1.03475e-62	0.462677	0.218	0.082	8.47045e-59	0.462677
TGME49_285510	hypothetical protein	1.3376e-76	0.462065	0.212	0.065	1.09496e-72	0.462065
TGME49_263390	hypothetical protein	7.40847e-62	0.461956	0.181	0.058	6.06458e-58	0.461956
TGME49_205430	isovaleryl-CoA dehydrogenase	4.17542e-65	0.461042	0.189	0.061	3.418e-61	0.461042
TGME49_278120	SCP family extracellular subfamily protein	8.17094e-18	0.461036	0.043	0.011	6.68873e-14	0.461036
TGME49_313670	adaptin n terminal region domain-containing protein	5.72053e-65	0.460502	0.187	0.059	4.68282e-61	0.460502
TGME49_286680	hypothetical protein	2.20664e-58	0.460467	0.137	0.033	1.80636e-54	0.460467
TGME49_224820	hypothetical protein	2.96828e-58	0.460209	0.155	0.045	2.42983e-54	0.460209
TGME49_261022	dynein heavy chain family protein	5.64672e-51	0.459728	0.111	0.024	4.6224e-47	0.459728
TGME49_257350	eukaryotic translation initiation factor, putative	1.34355e-92	0.459481	0.434	0.21	1.09983e-88	0.459481
TGME49_235950	subtilisin SUB8 (SUN8)	1.61102e-36	0.457813	0.049	0.002	1.31878e-32	0.457813
TGME49_239580	hypothetical protein	2.33306e-29	0.456895	0.094	0.032	1.90984e-25	0.456895
TGME49_247000	tetratricopeptide repeat-containing protein	7.3214e-66	0.456405	0.243	0.096	5.9933e-62	0.456405
TGME49_313860	regulator of chromosome condensation (RCC1) repeat-containing protein	1.73789e-52	0.455698	0.192	0.075	1.42264e-48	0.455698
TGME49_282000	hypothetical protein	1.29016e-63	0.455064	0.2	0.069	1.05612e-59	0.455064
TGME49_212860	hypothetical protein	2.25679e-44	0.454978	0.129	0.041	1.84741e-40	0.454978
TGME49_270640	RNA recognition motif-containing protein	5.01464e-72	0.454801	0.25	0.095	4.10498e-68	0.454801
TGME49_278940	HECT-domain (ubiquitin-transferase) domain-containing protein	9.06853e-63	0.454375	0.204	0.072	7.4235e-59	0.454375
TGME49_239780	hypothetical protein	5.61901e-65	0.454111	0.213	0.076	4.59972e-61	0.454111
TGME49_263220	rhoptry kinase family protein ROP21 (ROP21)	9.50172e-62	0.454029	0.121	0.022	7.77811e-58	0.454029
TGME49_278800	zinc finger protein 36 family 3 protein	5.14236e-58	0.453411	0.187	0.066	4.20954e-54	0.453411
TGME49_318760	hypothetical protein	2.49823e-64	0.453301	0.157	0.041	2.04505e-60	0.453301
TGME49_240910	hypothetical protein	1.21372e-47	0.452923	0.179	0.07	9.93554e-44	0.452923
TGME49_255330	hypothetical protein	1.4105e-58	0.452528	0.099	0.013	1.15464e-54	0.452528
TGME49_288350	hypothetical protein	1.34097e-42	0.451611	0.167	0.067	1.09772e-38	0.451611
TGME49_271740	hypothetical protein	8.62951e-67	0.451233	0.212	0.074	7.06412e-63	0.451233
TGME49_214900	hypothetical protein	1.55968e-50	0.451072	0.156	0.052	1.27675e-46	0.451072
TGME49_258210	DNA-directed RNA polymerase II RPB2	3.02318e-64	0.449927	0.203	0.07	2.47477e-60	0.449927
TGME49_234950	protein kinase (incomplete catalytic triad)	4.14077e-47	0.449108	0.13	0.039	3.38963e-43	0.449108
TGME49_242800	ribosome biogenesis protein NSA2, putative	1.71238e-68	0.448738	0.19	0.058	1.40176e-64	0.448738
TGME49_213710	WD domain, G-beta repeat-containing protein	4.41527e-47	0.448587	0.105	0.024	3.61434e-43	0.448587
TGME49_214260	alpha-glucan water dikinase 1, putative	2.83355e-57	0.448339	0.146	0.04	2.31955e-53	0.448339
TGME49_242100	hypothetical protein	7.83993e-65	0.448067	0.189	0.061	6.41777e-61	0.448067
TGME49_284660	mitochondrial ribosomal protein s6-2, putative	2.82692e-68	0.446773	0.139	0.027	2.31412e-64	0.446773
TGME49_255740	hypothetical protein	8.22012e-55	0.446037	0.092	0.012	6.72899e-51	0.446037
TGME49_233950	hypothetical protein	5.72533e-65	0.445199	0.084	0.002	4.68676e-61	0.445199
TGME49_305140	phospholipase, patatin family protein	3.2384e-54	0.445144	0.19	0.072	2.65096e-50	0.445144
TGME49_229440	zinc finger, C3HC4 type (RING finger) domain-containing protein	2.26021e-55	0.444811	0.154	0.046	1.85021e-51	0.444811
TGME49_269980	preprotein translocase Sec61, putative	3.35891e-78	0.444417	0.392	0.193	2.7496e-74	0.444417
TGME49_275380	SAG-related sequence SRS47D (SRS47D)	2.80723e-62	0.444338	0.08	0.002	2.298e-58	0.444338
TGME49_223010	hypothetical protein	2.74969e-77	0.44413	0.357	0.167	2.2509e-73	0.44413
TGME49_298070	hypothetical protein	1.58322e-54	0.444126	0.139	0.038	1.29602e-50	0.444126
TGME49_204420	oocyst wall protein OWP1 (OWP1)	3.00235e-85	0.443463	0.341	0.144	2.45773e-81	0.443463
TGME49_275330	ribosomal protein RPL29 (RPL29)	2.18611e-52	0.442224	0.162	0.054	1.78955e-48	0.442224
TGME49_204055	hypothetical protein	9.95419e-55	0.442046	0.163	0.053	8.1485e-51	0.442046
TGME49_310330	hypothetical protein	3.88458e-49	0.441884	0.116	0.029	3.17991e-45	0.441884
TGME49_315970	hypothetical protein	8.48278e-51	0.441123	0.078	0.007	6.944e-47	0.441123
TGME49_252250	ATPase, AAA family protein	2.94575e-59	0.440485	0.087	0.006	2.41139e-55	0.440485
TGME49_234940	hypothetical protein	1.253e-56	0.440478	0.106	0.017	1.02571e-52	0.440478
TGME49_203340	metallo-beta-lactamase domain-containing protein	1.51286e-56	0.4399	0.082	0.005	1.23843e-52	0.4399
TGME49_289540	hypothetical protein	1.00116e-71	0.439867	0.36	0.177	8.19546e-68	0.439867
TGME49_309580	transporter, major facilitator family protein	1.04745e-57	0.438207	0.131	0.031	8.57439e-54	0.438207
TGME49_254570	hypothetical protein	5.68663e-56	0.437972	0.187	0.067	4.65507e-52	0.437972
TGME49_224030	hypothetical protein	1.03923e-56	0.437782	0.178	0.061	8.50711e-53	0.437782
TGME49_221470	hypothetical protein	3.08466e-100	0.437759	0.502	0.257	2.5251e-96	0.437759
TGME49_209730	hypothetical protein	2.67882e-49	0.437603	0.131	0.038	2.19288e-45	0.437603
TGME49_245470	mitotic checkpoint protein, BUB3 family protein	6.9885e-64	0.437591	0.218	0.08	5.72078e-60	0.437591
TGME49_209040	hypothetical protein	7.59694e-46	0.437142	0.106	0.025	6.21886e-42	0.437142
TGME49_297150	MORN repeat-containing protein	7.45237e-38	0.436699	0.137	0.053	6.10051e-34	0.436699
TGME49_249550	hypothetical protein	1.52027e-53	0.436557	0.121	0.028	1.24449e-49	0.436557
TGME49_266366	BT1 family protein	3.80002e-67	0.435491	0.226	0.082	3.1107e-63	0.435491
TGME49_293680	hypothetical protein	1.19096e-69	0.435056	0.205	0.066	9.74919e-66	0.435056
TGME49_313900	non-specific serine/threonine protein kinase	5.76775e-30	0.434636	0.131	0.057	4.72148e-26	0.434636
TGME49_293670	transcription elongation factor A TFIIS (TCEA1)	1.40706e-65	0.434512	0.238	0.093	1.15182e-61	0.434512
TGME49_213900	regulator of chromosome condensation RCC1	1.41327e-59	0.434364	0.273	0.125	1.15691e-55	0.434364
TGME49_286710	zinc finger, c2h2 type domain-containing protein	2.45188e-77	0.43431	0.302	0.126	2.00711e-73	0.43431
TGME49_213060	WD domain, G-beta repeat-containing protein	1.00401e-44	0.433729	0.121	0.035	8.21885e-41	0.433729
TGME49_263550	39S ribosomal protein L47, mitochondrial precursor, putative	2.30424e-58	0.433519	0.187	0.065	1.88625e-54	0.433519
TGME49_236640	zinc finger, C3HC4 type (RING finger) domain-containing protein	3.86684e-49	0.433415	0.181	0.071	3.1654e-45	0.433415
TGME49_249410	hypothetical protein	2.10959e-50	0.431877	0.176	0.066	1.72691e-46	0.431877
TGME49_217820	PCI domain-containing protein	2.77689e-57	0.431429	0.236	0.099	2.27317e-53	0.431429
TGME49_313350	hypothetical protein	2.06231e-47	0.429999	0.128	0.037	1.6882e-43	0.429999
TGME49_249935	hypothetical protein	1.10294e-80	0.429199	0.33	0.141	9.02868e-77	0.429199
TGME49_255210	ATPase, AAA family protein	3.1242e-50	0.429131	0.089	0.013	2.55747e-46	0.429131
TGME49_265205	WD domain, G-beta repeat-containing protein	3.79973e-48	0.429016	0.071	0.005	3.11046e-44	0.429016
TGME49_221280	hypothetical protein	1.28732e-46	0.428693	0.141	0.046	1.0538e-42	0.428693
TGME49_275350	TBC domain-containing protein	9.95382e-58	0.428466	0.148	0.04	8.1482e-54	0.428466
TGME49_203030	N-methyl-D-aspartate receptor-associated protein	1.21514e-58	0.428284	0.239	0.101	9.94714e-55	0.428284
TGME49_261040	hypothetical protein	4.73126e-54	0.427683	0.072	0.003	3.87301e-50	0.427683
TGME49_216230	hypothetical protein	8.29589e-59	0.427179	0.153	0.043	6.79102e-55	0.427179
TGME49_223930	RNA recognition motif-containing protein	1.63584e-89	0.426925	0.392	0.179	1.3391e-85	0.426925
TGME49_220520	hypothetical protein	2.59826e-49	0.426752	0.159	0.055	2.12693e-45	0.426752
TGME49_222948	hypothetical protein	1.5339e-64	0.425266	0.189	0.061	1.25565e-60	0.425266
TGME49_301170	SAG-related sequence SRS19D (SRS19D)	5.10239e-25	0.424909	0.087	0.032	4.17682e-21	0.424909
TGME49_229490	tetratricopeptide repeat-containing protein	3.67317e-57	0.42483	0.176	0.059	3.00686e-53	0.42483
TGME49_320470	hypothetical protein	6.56237e-56	0.424473	0.108	0.019	5.37196e-52	0.424473
TGME49_254020	dynein intermediate chain, putative	9.88144e-62	0.423233	0.14	0.032	8.08895e-58	0.423233
TGME49_229360	transaldolase	4.21986e-72	0.422253	0.382	0.19	3.45438e-68	0.422253
TGME49_314100	tetratricopeptide repeat-containing protein	8.13792e-75	0.422225	0.338	0.156	6.6617e-71	0.422225
TGME49_220370	hypothetical protein	1.26555e-43	0.421835	0.16	0.062	1.03598e-39	0.421835
TGME49_221295	hypothetical protein	1.5802e-57	0.420513	0.281	0.132	1.29355e-53	0.420513
TGME49_269420	hypothetical protein	4.298e-52	0.420447	0.151	0.047	3.51834e-48	0.420447
TGME49_266500	hypothetical protein	1.20564e-50	0.42	0.123	0.032	9.86939e-47	0.42
TGME49_216170	SufS subfamily cysteine desulfurase	1.67614e-47	0.419633	0.115	0.029	1.37208e-43	0.419633
TGME49_219310	DnaK family protein	1.49163e-81	0.419525	0.37	0.171	1.22105e-77	0.419525
TGME49_306310	RecF/RecN/SMC N terminal domain-containing protein	1.434e-49	0.419379	0.125	0.033	1.17387e-45	0.419379
TGME49_276170	phosphatidylinositol 3- and 4-kinase	1.43839e-73	0.418687	0.349	0.168	1.17747e-69	0.418687
TGME49_209440	hypothetical protein	4.94679e-47	0.418512	0.128	0.037	4.04944e-43	0.418512
TGME49_304900	hypothetical protein	6.26129e-46	0.418504	0.215	0.098	5.12549e-42	0.418504
TGME49_310430	Hsp90 domain-containing protein	5.67189e-57	0.418379	0.241	0.105	4.64301e-53	0.418379
TGME49_299070	pyruvate kinase PyKII (PYKII)	1.84592e-57	0.4183	0.129	0.029	1.51107e-53	0.4183
TGME49_201890	MORN repeat-containing protein	4.48676e-57	0.417112	0.079	0.004	3.67286e-53	0.417112
TGME49_315560	ATP-binding cassette G family transporter ABCG77 (ABCG77)	1.39051e-40	0.417027	0.106	0.03	1.13827e-36	0.417027
TGME49_239540	LEM3 (ligand-effect modulator 3) family / CDC50 family protein	2.41036e-52	0.416535	0.166	0.057	1.97312e-48	0.416535
TGME49_285700	ubiquitin fusion degradation protein UFD1AP (UFD1AP)	6.6999e-46	0.416458	0.101	0.022	5.48453e-42	0.416458
TGME49_205380	fructose-bisphospatase I	6.26402e-72	0.415937	0.272	0.108	5.12773e-68	0.415937
TGME49_253750	PLU-1 family protein	3.8096e-62	0.415845	0.279	0.126	3.11854e-58	0.415845
TGME49_232830	vacuolar proton translocating ATPase subunit A, putative	3.94644e-70	0.415573	0.31	0.142	3.23056e-66	0.415573
TGME49_202970	hypothetical protein	4.00202e-41	0.415307	0.094	0.022	3.27605e-37	0.415307
TGME49_207875	GCC2 and GCC3 domain-containing protein	3.42453e-55	0.414517	0.104	0.018	2.80332e-51	0.414517
TGME49_312520	tRNA dimethylallyltransferase	3.64222e-45	0.414504	0.089	0.016	2.98152e-41	0.414504
TGME49_216670	FUSE-binding protein 2 / KH-type splicing regulatory protein (FUBP2)	1.13014e-80	0.4144	0.315	0.133	9.25135e-77	0.4144
TGME49_246990	hypothetical protein	1.7211e-57	0.414028	0.178	0.059	1.4089e-53	0.414028
TGME49_312560	hypothetical protein	2.48341e-42	0.413744	0.119	0.036	2.03292e-38	0.413744
TGME49_248610	hypothetical protein	3.82952e-47	0.413724	0.132	0.04	3.13485e-43	0.413724
TGME49_310440	membrane occupation and recognition nexus protein MORN1 (MORN1)	1.10511e-47	0.413697	0.131	0.039	9.04642e-44	0.413697
TGME49_321520	hypothetical protein	8.64489e-114	0.41352	0.733	0.474	7.07671e-110	0.41352
TGME49_225530	metal cation transporter, ZIP family protein	1.4577e-63	0.413213	0.218	0.079	1.19327e-59	0.413213
TGME49_316730	Sma protein	2.30626e-45	0.413125	0.197	0.086	1.8879e-41	0.413125
TGME49_297430	hypothetical protein	5.95939e-93	0.412897	0.588	0.341	4.87836e-89	0.412897
TGME49_232590	glutamate-cysteine ligase, catalytic subunit domain-containing protein	8.14191e-54	0.411571	0.136	0.037	6.66497e-50	0.411571
TGME49_237570	leucine carboxyl methyltransferase	1.27986e-56	0.411336	0.184	0.064	1.0477e-52	0.411336
TGME49_202410	hypothetical protein	1.75919e-52	0.411262	0.152	0.047	1.44007e-48	0.411262
TGME49_262960	U1 snRNP-associated protein Usp106, putative	6.34314e-53	0.411194	0.159	0.051	5.1925e-49	0.411194
TGME49_246770	hypothetical protein	2.7519e-60	0.410802	0.226	0.088	2.25271e-56	0.410802
TGME49_266470	hypothetical protein	6.83559e-59	0.410741	0.178	0.058	5.59561e-55	0.410741
TGME49_309210	peroxiredoxin 6, putative	2.13259e-108	0.410471	0.722	0.478	1.74574e-104	0.410471
TGME49_273740	acetyl-CoA acyltransferase B, putative	3.9264e-51	0.41024	0.075	0.005	3.21415e-47	0.41024
TGME49_319308	hypothetical protein	4.69784e-37	0.409198	0.085	0.02	3.84565e-33	0.409198
TGME49_274040	hypothetical protein	3.57107e-51	0.409159	0.081	0.008	2.92328e-47	0.409159
TGME49_316635	hypothetical protein	6.70455e-33	0.40915	0.072	0.016	5.48835e-29	0.40915
TGME49_220360	FAD binding domain-containing protein	6.38477e-43	0.408529	0.146	0.053	5.22657e-39	0.408529
TGME49_269750	CrcB family protein	1.38898e-53	0.408267	0.104	0.018	1.13702e-49	0.408267
TGME49_272260	Dpy-30 motif protein	1.24717e-53	0.407453	0.077	0.005	1.02094e-49	0.407453
TGME49_273520	PCI domain-containing protein	8.10831e-68	0.406782	0.291	0.126	6.63746e-64	0.406782
TGME49_293440	hypothetical protein	4.92466e-91	0.406549	0.438	0.212	4.03133e-87	0.406549
TGME49_260320	Noc2p family protein	5.88148e-50	0.406476	0.133	0.038	4.81458e-46	0.406476
TGME49_247050	hypothetical protein	2.30831e-38	0.406056	0.117	0.038	1.88958e-34	0.406056
TGME49_203810	kelch repeat-containing protein	1.67453e-47	0.406026	0.143	0.047	1.37077e-43	0.406026
TGME49_237520	hypothetical protein	1.63715e-41	0.405974	0.108	0.03	1.34017e-37	0.405974
TGME49_239020	ABC transporter transmembrane region domain-containing protein	3.09326e-55	0.405792	0.193	0.072	2.53214e-51	0.405792
TGME49_210300	hypothetical protein	4.4056e-42	0.405724	0.136	0.046	3.60642e-38	0.405724
TGME49_248370	prefoldin subunit 6, putative	2.77041e-83	0.40518	0.401	0.19	2.26786e-79	0.40518
TGME49_207140	SAG-related sequence SRS49B (SAG2X)	1.28771e-60	0.405133	0.082	0.003	1.05412e-56	0.405133
TGME49_297160	hypothetical protein	4.89948e-51	0.404748	0.127	0.033	4.01071e-47	0.404748
TGME49_294870	universal stress family protein	1.66533e-99	0.404543	0.546	0.297	1.36324e-95	0.404543
TGME49_311760	hypothetical protein	3.45687e-49	0.40444	0.134	0.039	2.8298e-45	0.40444
TGME49_235990	hypothetical protein	1.6613e-42	0.404212	0.105	0.027	1.35994e-38	0.404212
TGME49_265080	Tubulin-tyrosine ligase family protein	3.86348e-61	0.40417	0.19	0.064	3.16264e-57	0.40417
TGME49_283520	hypothetical protein	2.79185e-55	0.404098	0.17	0.056	2.28541e-51	0.404098
TGME49_258950	lectin family protein	4.15792e-55	0.40314	0.189	0.069	3.40367e-51	0.40314
TGME49_259140	hypothetical protein	4.59692e-49	0.402999	0.101	0.02	3.76304e-45	0.402999
TGME49_246580	hypothetical protein	3.30302e-54	0.402719	0.197	0.076	2.70386e-50	0.402719
TGME49_299670	hypothetical protein	4.85626e-53	0.402693	0.249	0.114	3.97533e-49	0.402693
TGME49_235150	transporter, major facilitator family protein	2.98669e-71	0.402295	0.274	0.11	2.4449e-67	0.402295
TGME49_315780	myosin regulatory light chain, putative	1.54329e-60	0.402208	0.293	0.139	1.26333e-56	0.402208
TGME49_264670	DNA polymerase family B protein	5.01544e-48	0.402164	0.093	0.016	4.10564e-44	0.402164
TGME49_225230	hypothetical protein	8.11122e-55	0.402039	0.17	0.057	6.63985e-51	0.402039
TGME49_248170	hypothetical protein	3.17043e-36	0.401989	0.117	0.04	2.59531e-32	0.401989
TGME49_265450	hexokinase	1.05493e-81	0.401734	0.399	0.193	8.63568e-78	0.401734
TGME49_295935	KRUF family protein	5.0112e-86	0.401184	0.543	0.311	4.10217e-82	0.401184
TGME49_267800	dynamin-related protein DRPA (DRPA)	4.50639e-52	0.401111	0.153	0.048	3.68893e-48	0.401111
TGME49_266410	hypothetical protein	1.63333e-50	0.400704	0.107	0.022	1.33705e-46	0.400704
TGME49_201690	BT1 family protein	1.93621e-43	0.400509	0.095	0.021	1.58498e-39	0.400509
TGME49_288940	hypothetical protein	1.69783e-40	0.399941	0.094	0.022	1.38985e-36	0.399941
TGME49_228330	NLI interacting factor family phosphatase	2.78712e-38	0.39973	0.121	0.041	2.28154e-34	0.39973
TGME49_224020	hypothetical protein	3.05547e-56	0.399665	0.228	0.095	2.50121e-52	0.399665
TGME49_290190	hypothetical protein	1.13129e-52	0.399561	0.165	0.056	9.26077e-49	0.399561
TGME49_232120	hypothetical protein	6.85451e-43	0.399272	0.131	0.043	5.6111e-39	0.399272
TGME49_221230	hypothetical protein	8.82431e-50	0.39918	0.126	0.034	7.22358e-46	0.39918
TGME49_306960	phenylalanine--tRNA ligase, beta subunit protein	8.06674e-59	0.399168	0.151	0.041	6.60344e-55	0.399168
TGME49_235190	hypothetical protein	1.15619e-47	0.398682	0.089	0.014	9.46455e-44	0.398682
TGME49_289990	hypothetical protein	4.70582e-52	0.39868	0.228	0.1	3.85218e-48	0.39868
TGME49_314840	ubiquitin carboxyl-terminal hydrolase	1.37806e-49	0.398481	0.117	0.029	1.12808e-45	0.398481
TGME49_307820	hypothetical protein	3.58111e-50	0.398286	0.135	0.039	2.9315e-46	0.398286
TGME49_316130	hypothetical protein	8.89652e-50	0.39787	0.068	0.003	7.28269e-46	0.39787
TGME49_248280	hypothetical protein	6.64671e-71	0.397662	0.337	0.159	5.44099e-67	0.397662
TGME49_272550	hypothetical protein	7.55167e-39	0.397567	0.098	0.026	6.1818e-35	0.397567
TGME49_246170	ARID/BRIGHT DNA binding domain-containing protein	1.28383e-62	0.397483	0.321	0.157	1.05094e-58	0.397483
TGME49_202400	calcium binding egf domain-containing protein	1.18155e-42	0.397372	0.088	0.017	9.67214e-39	0.397372
TGME49_291820	RNA helicase (UPF2 interacting domain) protein	3.03215e-46	0.397238	0.124	0.035	2.48211e-42	0.397238
TGME49_226810	histone lysine methyltransferase SET1 (SET1)	2.44512e-34	0.396412	0.123	0.046	2.00157e-30	0.396412
TGME49_281470	hypothetical protein	8.67897e-47	0.396134	0.067	0.004	7.10461e-43	0.396134
TGME49_235860	subtilisin SUB11 (SUB11)	4.93636e-50	0.396124	0.076	0.006	4.04091e-46	0.396124
TGME49_248110	hypothetical protein	3.64669e-61	0.395923	0.254	0.108	2.98518e-57	0.395923
TGME49_306510	hypothetical protein	9.08592e-39	0.395889	0.103	0.029	7.43774e-35	0.395889
TGME49_221880	hypothetical protein	7.25258e-40	0.395223	0.086	0.018	5.93696e-36	0.395223
TGME49_201680	eukaryotic initiation factor-3 subunit 10, putative	9.70623e-60	0.394636	0.321	0.16	7.94552e-56	0.394636
TGME49_211340	hypothetical protein	4.43928e-50	0.393964	0.19	0.076	3.634e-46	0.393964
TGME49_304920	hypothetical protein	4.91627e-50	0.393823	0.082	0.01	4.02446e-46	0.393823
TGME49_202430	hypothetical protein	9.17725e-51	0.393727	0.183	0.07	7.5125e-47	0.393727
TGME49_234300	hypothetical protein	1.36669e-41	0.393654	0.132	0.045	1.11877e-37	0.393654
TGME49_305860	calcium-dependent protein kinase CDPK3 (CDPK3)	1.4957e-49	0.393592	0.237	0.11	1.22438e-45	0.393592
TGME49_209170	hypothetical protein	3.96333e-26	0.39274	0.128	0.06	3.24438e-22	0.39274
TGME49_233890	hypothetical protein	3.25453e-51	0.392644	0.159	0.054	2.66416e-47	0.392644
TGME49_213620	ABC1 family protein	2.45526e-52	0.392111	0.172	0.06	2.00988e-48	0.392111
TGME49_306630	tRNA methyltransferase complex GCD14 subunit protein	4.95095e-54	0.391848	0.124	0.029	4.05285e-50	0.391848
TGME49_237250	hypothetical protein	1.23353e-63	0.391807	0.255	0.107	1.00977e-59	0.391807
TGME49_219710	hypothetical protein	1.0643e-58	0.391659	0.197	0.071	8.71233e-55	0.391659
TGME49_292200	RNA recognition motif-containing protein	4.22302e-61	0.3915	0.252	0.106	3.45696e-57	0.3915
TGME49_231060	subtilisin SUB9 (SUB9)	3.50827e-44	0.390702	0.088	0.016	2.87187e-40	0.390702
TGME49_276920	protein phosphatase 2C domain-containing protein	1.29728e-61	0.38996	0.226	0.087	1.06195e-57	0.38996
TGME49_226050	hypothetical protein	1.58394e-52	0.389718	0.181	0.066	1.29661e-48	0.389718
TGME49_239250	diacylglycerol kinase, putative	3.61727e-48	0.388998	0.112	0.027	2.96109e-44	0.388998
TGME49_253490	hypothetical protein	2.31207e-44	0.388948	0.165	0.064	1.89266e-40	0.388948
TGME49_248980	NudC family protein	6.63498e-54	0.388877	0.161	0.052	5.43139e-50	0.388877
TGME49_227650	microtubule-associated protein RP/EB family, putative	1.14756e-42	0.388856	0.146	0.053	9.39395e-39	0.388856
TGME49_304970	cell-cycle-associated protein kinase CDK, putative	8.48783e-45	0.388655	0.172	0.068	6.94813e-41	0.388655
TGME49_291300	RER1 protein, putative	2.61663e-59	0.388486	0.209	0.078	2.14198e-55	0.388486
TGME49_226980	hypothetical protein	6.04513e-63	0.388399	0.269	0.115	4.94855e-59	0.388399
TGME49_238260	hypothetical protein	8.71711e-44	0.388064	0.094	0.02	7.13582e-40	0.388064
TGME49_311040	hypothetical protein	1.15373e-46	0.387513	0.131	0.039	9.44444e-43	0.387513
TGME49_226072	Ser/Thr phosphatase family protein	7.44396e-68	0.387379	0.276	0.115	6.09362e-64	0.387379
TGME49_286630	redoxin domain-containing protein	3.59976e-78	0.387171	0.377	0.178	2.94676e-74	0.387171
TGME49_218230	histone lysine methyltransferase, SET, putative	9.80464e-50	0.387128	0.111	0.025	8.02608e-46	0.387128
TGME49_222160	aldehyde dehydrogenase	5.15248e-64	0.387	0.272	0.117	4.21782e-60	0.387
TGME49_310750	emp24/gp25L/p24 family protein	1.69914e-68	0.386951	0.274	0.112	1.39092e-64	0.386951
TGME49_211010	hypothetical protein	1.82353e-37	0.386831	0.159	0.067	1.49274e-33	0.386831
TGME49_258240	chromodomain helicase DNA binding protein CHD1/SWI2/SNF2	1.56485e-49	0.386215	0.154	0.051	1.28098e-45	0.386215
TGME49_237070	hypothetical protein	9.81254e-50	0.385843	0.208	0.088	8.03254e-46	0.385843
TGME49_234410	transporter, small conductance mechanosensitive ion channel (MscS) family protein	3.49699e-45	0.38575	0.14	0.047	2.86264e-41	0.38575
TGME49_289140	ribosomal protein l22/l43, putative	3.35186e-46	0.385659	0.12	0.033	2.74384e-42	0.385659
TGME49_251940	leucine rich repeat-containing protein	9.43713e-53	0.38535	0.067	0.001	7.72524e-49	0.38535
TGME49_202350	50S ribosomal protein L21, putative	3.52421e-51	0.38524	0.126	0.032	2.88492e-47	0.38524
TGME49_250870	DHHC zinc finger domain-containing protein	4.51419e-48	0.384797	0.168	0.063	3.69532e-44	0.384797
TGME49_239440	protein kinase (incomplete catalytic triad)	4.41397e-50	0.383507	0.255	0.122	3.61328e-46	0.383507
TGME49_243460	hypothetical protein	1.05788e-89	0.383401	0.619	0.38	8.65984e-86	0.383401
TGME49_287500	T complex chaperonin, putative	2.50584e-59	0.383189	0.22	0.085	2.05128e-55	0.383189
TGME49_224330	proteasome activator pa28 beta subunit protein	1.25128e-44	0.382956	0.134	0.044	1.02429e-40	0.382956
TGME49_211090	aminotransferase, class V superfamily protein	5.25039e-43	0.382772	0.16	0.062	4.29797e-39	0.382772
TGME49_202490	AP2 domain transcription factor AP2VIIa-7 (AP2VIIA7)	5.54904e-58	0.382715	0.236	0.099	4.54244e-54	0.382715
TGME49_246995	hypothetical protein	4.27617e-41	0.382291	0.071	0.01	3.50047e-37	0.382291
TGME49_295030	hypothetical protein	7.30517e-75	0.382219	0.377	0.184	5.98001e-71	0.382219
TGME49_252255	hypothetical protein	4.72696e-46	0.382021	0.1	0.022	3.86949e-42	0.382021
TGME49_307570	glycerol-3-phosphate dehydrogenase (gpdh), putative	3.07871e-51	0.381887	0.146	0.045	2.52023e-47	0.381887
TGME49_216590	HEAT repeat-containing protein	5.30905e-54	0.381873	0.191	0.071	4.34599e-50	0.381873
TGME49_202290	membrane protein, putative	3.35056e-49	0.381793	0.118	0.029	2.74277e-45	0.381793
TGME49_298060	Toxoplasma gondii family C protein	3.42631e-49	0.381038	0.122	0.032	2.80478e-45	0.381038
TGME49_273595	hypothetical protein	3.92418e-39	0.381019	0.066	0.008	3.21233e-35	0.381019
TGME49_245670	pyruvate dehydrogenase complex subunit PDH-E1Alpha (PDHE1A)	7.67489e-49	0.380682	0.113	0.027	6.28266e-45	0.380682
TGME49_308965	hypothetical protein	3.88626e-42	0.380653	0.122	0.037	3.18129e-38	0.380653
TGME49_246520	hypothetical protein	9.77116e-54	0.380582	0.146	0.042	7.99867e-50	0.380582
TGME49_315620	vacuolar ATP synthase subunit C, putative	1.13201e-46	0.380441	0.145	0.048	9.26661e-43	0.380441
TGME49_246600	ABC1 family protein	4.27496e-46	0.380119	0.134	0.042	3.49948e-42	0.380119
TGME49_260825	hypothetical protein	3.271e-52	0.380106	0.086	0.01	2.67764e-48	0.380106
TGME49_201850	WD domain, G-beta repeat-containing protein	2.87462e-57	0.379788	0.164	0.051	2.35316e-53	0.379788
TGME49_210600	KRUF family protein	3.45416e-46	0.379732	0.091	0.017	2.82758e-42	0.379732
TGME49_318525	hypothetical protein	7.20928e-14	0.379658	0.11	0.064	5.90152e-10	0.379658
TGME49_205330	hypothetical protein	5.44308e-62	0.379482	0.386	0.209	4.4557e-58	0.379482
TGME49_225810	BIR protein	4.4156e-51	0.378961	0.187	0.072	3.61461e-47	0.378961
TGME49_312960	hypothetical protein	2.46081e-57	0.378706	0.204	0.076	2.01442e-53	0.378706
TGME49_251490	ACR, COG2135 domain-containing protein	5.66089e-50	0.378467	0.176	0.065	4.634e-46	0.378467
TGME49_249360	RED family protein	1.00896e-53	0.37845	0.24	0.106	8.25935e-50	0.37845
TGME49_224960	hypothetical protein	1.00292e-50	0.378405	0.169	0.059	8.20992e-47	0.378405
TGME49_206630	hypothetical protein	1.12951e-45	0.377685	0.148	0.051	9.24616e-42	0.377685
TGME49_208560	carrier superfamily protein	5.81648e-55	0.377442	0.192	0.07	4.76137e-51	0.377442
TGME49_299040	phosphatidylinositoln-acetylglucosaminyltransferase	9.23633e-54	0.377228	0.129	0.032	7.56086e-50	0.377228
TGME49_251440	troponin c, isotype gamma, putative	3.32519e-51	0.376351	0.189	0.072	2.722e-47	0.376351
TGME49_233530	hypothetical protein	4.81334e-53	0.376242	0.228	0.099	3.9402e-49	0.376242
TGME49_247040	hypothetical protein	1.73424e-45	0.375395	0.166	0.064	1.41965e-41	0.375395
TGME49_268300	hypothetical protein	3.74963e-53	0.37523	0.092	0.012	3.06945e-49	0.37523
TGME49_260830	hypothetical protein	1.05708e-42	0.375113	0.085	0.016	8.6533e-39	0.375113
TGME49_310520	3'5'-cyclic nucleotide phosphodiesterase domain-containing protein	2.28622e-37	0.374957	0.094	0.025	1.8715e-33	0.374957
TGME49_210980	alternative splicing type 3 and, putative	2.00353e-45	0.374934	0.191	0.081	1.64009e-41	0.374934
TGME49_278890	hypothetical protein	1.41712e-47	0.374853	0.114	0.028	1.16006e-43	0.374853
TGME49_216710	transporter, major facilitator family protein	3.29726e-46	0.374267	0.102	0.022	2.69913e-42	0.374267
TGME49_208320	polynucleotide kinase 3 phosphatase	1.98303e-50	0.374186	0.126	0.033	1.62331e-46	0.374186
TGME49_205010	U2 small nuclear ribonucleoprotein family protein, putative	4.88837e-52	0.374173	0.182	0.067	4.00162e-48	0.374173
TGME49_265110	ribosome biogenesis protein, putative	1.73019e-38	0.373868	0.111	0.034	1.41634e-34	0.373868
TGME49_206415	myosin K	3.01226e-38	0.373729	0.128	0.045	2.46583e-34	0.373729
TGME49_301890	Toxoplasma gondii family B protein	1.07398e-57	0.373629	0.347	0.183	8.79161e-54	0.373629
TGME49_318240	Tubulin-tyrosine ligase family protein	1.53965e-39	0.373616	0.087	0.019	1.26036e-35	0.373616
TGME49_313820	dynactin p25, putative	7.72293e-49	0.373552	0.163	0.058	6.32199e-45	0.373552
TGME49_265840	hypothetical protein	5.10239e-35	0.373303	0.14	0.057	4.17682e-31	0.373303
TGME49_228190	eukaryotic initiation factor-3, subunit 5, putative	1.11566e-59	0.373155	0.224	0.088	9.1328e-56	0.373155
TGME49_219832	cyclin-dependent kinase regulatory subunit protein	2.90907e-43	0.37309	0.083	0.014	2.38137e-39	0.37309
TGME49_234230	hypothetical protein	8.04701e-54	0.372787	0.212	0.086	6.58728e-50	0.372787
TGME49_308920	splicing factor U2AF protein	1.05119e-45	0.372672	0.202	0.088	8.60507e-42	0.372672
TGME49_200295	hypothetical protein	1.25322e-41	0.372633	0.122	0.038	1.02589e-37	0.372633
TGME49_295370	hypothetical protein	6.11275e-39	0.372335	0.137	0.051	5.0039e-35	0.372335
TGME49_223060	MORN repeat-containing protein	8.41864e-39	0.372131	0.097	0.025	6.8915e-35	0.372131
TGME49_219280	actin like protein ALP1 (ALP1)	9.17008e-45	0.371975	0.186	0.078	7.50663e-41	0.371975
TGME49_273350	molybdopterin converting factor, subunit 2 protein	5.25981e-48	0.371601	0.158	0.055	4.30568e-44	0.371601
TGME49_269075	hypothetical protein	1.6392e-36	0.371556	0.066	0.01	1.34185e-32	0.371556
TGME49_229620	hypothetical protein	3.19829e-41	0.371251	0.096	0.023	2.61812e-37	0.371251
TGME49_254790	hypothetical protein	6.86174e-44	0.370632	0.12	0.035	5.61702e-40	0.370632
TGME49_221380	alba 1	4.48174e-91	0.370479	0.631	0.387	3.66875e-87	0.370479
TGME49_253080	hypothetical protein	4.63307e-43	0.370213	0.123	0.038	3.79263e-39	0.370213
TGME49_288830	NADH dehydrogenase (NDH2-II)	1.00143e-50	0.370025	0.202	0.083	8.19768e-47	0.370025
TGME49_224710	hypothetical protein	1.25221e-37	0.369781	0.106	0.033	1.02506e-33	0.369781
TGME49_320430	cell-cycle-control protein (translation regulation), putative	2.83221e-35	0.369444	0.106	0.034	2.31845e-31	0.369444
TGME49_293260	ATPase/histidine kinase/DNA gyrase B/HSP90 domain-containing protein	1.36757e-41	0.369385	0.185	0.081	1.11949e-37	0.369385
TGME49_220330	hypothetical protein	1.06796e-37	0.369096	0.092	0.023	8.74234e-34	0.369096
TGME49_240880	hypothetical protein	1.73484e-41	0.368928	0.095	0.022	1.42014e-37	0.368928
TGME49_275370	SAG-related sequence SRS47C (SRS47C)	5.39635e-42	0.368819	0.074	0.01	4.41745e-38	0.368819
TGME49_289880	hypothetical protein	8.82005e-49	0.368627	0.22	0.098	7.22009e-45	0.368627
TGME49_313230	eukaryotic initiation factor-2, alpha subunit	3.31376e-57	0.368517	0.289	0.138	2.71265e-53	0.368517
TGME49_269900	WD domain, G-beta repeat-containing protein	2.4158e-52	0.368327	0.162	0.054	1.97757e-48	0.368327
TGME49_221710	TBC domain-containing protein	5.7171e-34	0.367997	0.107	0.036	4.68002e-30	0.367997
TGME49_255890	pyridine nucleotide-disulfide oxidoreductase domain-containing protein	9.74498e-54	0.367964	0.104	0.018	7.97724e-50	0.367964
TGME49_310820	SLU7 splicing factor, putative	8.35038e-43	0.367654	0.144	0.051	6.83562e-39	0.367654
TGME49_257040	TB2/DP1, HVA22 family protein	2.08511e-61	0.367547	0.232	0.091	1.70687e-57	0.367547
TGME49_310885	hypothetical protein	1.03181e-51	0.367372	0.202	0.081	8.44641e-48	0.367372
TGME49_271600	hypothetical protein	2.6841e-47	0.367265	0.127	0.036	2.1972e-43	0.367265
TGME49_218260	histone H3.3	1.58068e-119	0.3672	0.872	0.66	1.29395e-115	0.3672
TGME49_223900	hypothetical protein	4.3481e-43	0.366779	0.082	0.014	3.55936e-39	0.366779
TGME49_286160	non-specific serine/threonine protein kinase	3.89034e-33	0.366424	0.104	0.035	3.18463e-29	0.366424
TGME49_240700	ubiquitin family protein	5.73106e-45	0.366118	0.154	0.056	4.69145e-41	0.366118
TGME49_308870	hypothetical protein	1.26927e-53	0.365885	0.176	0.062	1.03902e-49	0.365885
TGME49_231160	hypothetical protein	6.42592e-89	0.365747	0.479	0.24	5.26026e-85	0.365747
TGME49_312065	hypothetical protein	7.62548e-36	0.365744	0.138	0.055	6.24222e-32	0.365744
TGME49_275490	hypothetical protein	2.50521e-44	0.365588	0.095	0.02	2.05076e-40	0.365588
TGME49_203830	FHA domain-containing protein	3.46979e-43	0.365557	0.081	0.013	2.84037e-39	0.365557
TGME49_242780	hypothetical protein	9.04024e-50	0.364474	0.153	0.05	7.40034e-46	0.364474
TGME49_248270	zinc finger (CCCH type) motif-containing protein	6.63249e-43	0.364339	0.146	0.052	5.42935e-39	0.364339
TGME49_244670	hypothetical protein	4.32283e-49	0.364057	0.209	0.089	3.53867e-45	0.364057
TGME49_298600	leucine zipper-like transcriptional regulator	1.23207e-44	0.363935	0.097	0.021	1.00857e-40	0.363935
TGME49_304630	ATG C terminal domain-containing protein	8.54456e-47	0.363928	0.219	0.099	6.99457e-43	0.363928
TGME49_238420	hypothetical protein	4.11812e-27	0.363783	0.101	0.039	3.37109e-23	0.363783
TGME49_258390	DnaJ protein, putative	6.4873e-61	0.363541	0.286	0.13	5.3105e-57	0.363541
TGME49_209210	hypothetical protein	8.35108e-49	0.363256	0.178	0.068	6.83619e-45	0.363256
TGME49_207800	hypothetical protein	5.55002e-53	0.363232	0.142	0.04	4.54324e-49	0.363232
TGME49_289170	adenylate and guanylate cyclase catalytic domain-containing protein	8.5987e-45	0.363213	0.097	0.02	7.03889e-41	0.363213
TGME49_207480	GCC2 and GCC3 domain-containing protein	1.95751e-36	0.362421	0.094	0.026	1.60242e-32	0.362421
TGME49_209650	RNA-directed DNA polymerase	8.09888e-30	0.362298	0.083	0.025	6.62974e-26	0.362298
TGME49_262060	hypothetical protein	2.09609e-43	0.362091	0.107	0.028	1.71586e-39	0.362091
TGME49_221275	hypothetical protein	1.18474e-40	0.361934	0.074	0.011	9.69831e-37	0.361934
TGME49_305060	CAP-Gly domain-containing protein	9.15232e-60	0.361912	0.301	0.146	7.49209e-56	0.361912
TGME49_301410	hypothetical protein	2.93606e-42	0.361626	0.173	0.071	2.40346e-38	0.361626
TGME49_267460	AP2 domain transcription factor AP2IX-1 (AP2IX1)	2.45088e-37	0.361503	0.098	0.027	2.00629e-33	0.361503
TGME49_269250	Mov34/MPN/PAD-1 family protein	1.22184e-47	0.361331	0.213	0.094	1.0002e-43	0.361331
TGME49_233065	3'5'-cyclic nucleotide phosphodiesterase domain-containing protein	5.92756e-47	0.361255	0.074	0.007	4.8523e-43	0.361255
TGME49_219520	histone arginine methyltransferase PRMT1 (PRMT1)	7.64886e-49	0.361056	0.205	0.087	6.26136e-45	0.361056
TGME49_225940	hypothetical protein	2.98365e-56	0.361009	0.23	0.095	2.44242e-52	0.361009
TGME49_203960	hypothetical protein	8.40584e-34	0.360618	0.092	0.027	6.88102e-30	0.360618
TGME49_249760	vitamin k epoxide reductase family protein	8.07643e-47	0.360359	0.152	0.053	6.61136e-43	0.360359
TGME49_215010	hypothetical protein	6.40121e-41	0.360316	0.153	0.059	5.24003e-37	0.360316
TGME49_231200	hypothetical protein	3.40344e-32	0.360174	0.094	0.029	2.78605e-28	0.360174
TGME49_204440	cyclic nucleotide-binding domain-containing protein	3.49912e-40	0.360022	0.132	0.046	2.86438e-36	0.360022
TGME49_262920	trypsin domain-containing protein	3.99e-61	0.359104	0.302	0.142	3.26621e-57	0.359104
TGME49_290270	SPRY domain-containing protein	7.02158e-39	0.358994	0.13	0.046	5.74786e-35	0.358994
TGME49_314850	hypothetical protein	1.96148e-42	0.358473	0.127	0.04	1.60567e-38	0.358473
TGME49_295690	ubiquinone/menaquinone biosynthesis methyltransferase subfamily protein	1.33553e-45	0.35828	0.078	0.01	1.09327e-41	0.35828
TGME49_262935	hypothetical protein	2.3168e-48	0.358203	0.14	0.043	1.89653e-44	0.358203
TGME49_310370	hypothetical protein	7.26178e-42	0.357901	0.173	0.073	5.94449e-38	0.357901
TGME49_223430	hypothetical protein	1.86152e-47	0.357671	0.067	0.004	1.52384e-43	0.357671
TGME49_291170	hypothetical protein	3.95519e-49	0.357558	0.175	0.065	3.23772e-45	0.357558
TGME49_216210	hypothetical protein	3.64156e-35	0.35747	0.113	0.039	2.98098e-31	0.35747
TGME49_247250	RbAp46	8.73054e-50	0.357347	0.148	0.047	7.14682e-46	0.357347
TGME49_205640	hypothetical protein	5.49501e-31	0.356832	0.155	0.073	4.49822e-27	0.356832
TGME49_240590	DNA-directed RNA polymerase II RPB5 (POLR2E)	5.76996e-60	0.356803	0.355	0.183	4.72329e-56	0.356803
TGME49_260140	phosphomannose isomerase type I protein	5.08068e-44	0.355748	0.089	0.017	4.15905e-40	0.355748
TGME49_242415	histone lysine-specific demethylase (LSD1)	1.86158e-30	0.355472	0.08	0.022	1.52389e-26	0.355472
TGME49_289222	hypothetical protein	1.00896e-45	0.355283	0.088	0.015	8.25935e-42	0.355283
TGME49_240480	cpw-wpc domain-containing protein	2.18097e-43	0.355243	0.167	0.066	1.78535e-39	0.355243
TGME49_282040	hypothetical protein	3.79236e-42	0.355131	0.11	0.03	3.10443e-38	0.355131
TGME49_317705	enoyl-CoA hydratase/isomerase family protein	9.85347e-47	0.355006	0.185	0.074	8.06605e-43	0.355006
TGME49_295770	hypothetical protein	5.50722e-35	0.354249	0.086	0.022	4.50821e-31	0.354249
TGME49_263400	hypothetical protein	4.17493e-44	0.354186	0.119	0.034	3.41759e-40	0.354186
TGME49_224840	3'5'-cyclic nucleotide phosphodiesterase domain-containing protein	4.64697e-42	0.354065	0.155	0.06	3.80401e-38	0.354065
TGME49_314700	hypothetical protein	3.41647e-40	0.353955	0.207	0.098	2.79672e-36	0.353955
TGME49_291970	hypothetical protein	2.08581e-46	0.353944	0.116	0.031	1.70744e-42	0.353944
TGME49_239755	hypothetical protein	1.59386e-46	0.353631	0.066	0.004	1.30474e-42	0.353631
TGME49_320600	cold-shock DNA-binding domain-containing protein	2.42369e-94	0.353513	0.722	0.472	1.98403e-90	0.353513
TGME49_223880	zinc finger, C3HC4 type (RING finger) domain-containing protein	3.52062e-43	0.353416	0.124	0.038	2.88198e-39	0.353416
TGME49_237220	DNA replication licensing factor Mcm7, putative	1.31897e-51	0.353348	0.201	0.081	1.07971e-47	0.353348
TGME49_241140	DEAD/DEAH box helicase domain-containing protein	1.93857e-42	0.353208	0.089	0.018	1.58691e-38	0.353208
TGME49_213020	hypothetical protein	1.82512e-36	0.353184	0.096	0.027	1.49405e-32	0.353184
TGME49_252310	hypothetical protein	9.73248e-55	0.352774	0.221	0.089	7.96701e-51	0.352774
TGME49_292260	SAG-related sequence SRS36B (SAG5D )	2.76607e-40	0.352774	0.062	0.005	2.26431e-36	0.352774
TGME49_248430	hypothetical protein	2.03988e-39	0.352315	0.069	0.01	1.66984e-35	0.352315
TGME49_304990	guanylate-binding protein, N-terminal domain-containing protein	2.79444e-43	0.352091	0.147	0.053	2.28753e-39	0.352091
TGME49_321410	hypothetical protein	8.84905e-66	0.351232	0.225	0.083	7.24383e-62	0.351232
TGME49_234990	hypothetical protein	1.18534e-40	0.350907	0.107	0.03	9.70322e-37	0.350907
TGME49_237195	hypothetical protein	1.64165e-33	0.350742	0.072	0.015	1.34386e-29	0.350742
TGME49_226440	SWI2/SNF2-containing protein RAD16 (RAD16)	1.81456e-38	0.350631	0.122	0.041	1.4854e-34	0.350631
TGME49_244460	hypothetical protein	1.44248e-46	0.350211	0.194	0.081	1.18082e-42	0.350211
TGME49_266675	hypothetical protein	5.67033e-44	0.349379	0.128	0.04	4.64173e-40	0.349379
TGME49_304760	RNA recognition motif-containing protein	3.29441e-37	0.349314	0.166	0.073	2.69681e-33	0.349314
TGME49_236110	autophagy-related protein 3 atg3, putative	5.22651e-40	0.349037	0.147	0.056	4.27842e-36	0.349037
TGME49_203220	DEAD/DEAH box helicase domain-containing protein	1.10946e-39	0.348918	0.109	0.032	9.08202e-36	0.348918
TGME49_286530	hypothetical protein	2.02268e-73	0.34886	0.621	0.4	1.65577e-69	0.34886
TGME49_221500	dual specificity phosphatase, catalytic domain-containing protein	2.54872e-43	0.348661	0.114	0.032	2.08638e-39	0.348661
TGME49_229470	hypothetical protein	1.43064e-51	0.348359	0.194	0.076	1.17112e-47	0.348359
TGME49_221690	hypothetical protein	5.97176e-39	0.347737	0.085	0.019	4.88848e-35	0.347737
TGME49_320300	SWI2/SNF2 Brahma-like putative	3.26751e-46	0.347668	0.221	0.101	2.67479e-42	0.347668
TGME49_256060	nucleosome assembly protein (nap) protein	7.05978e-34	0.34745	0.17	0.08	5.77914e-30	0.34745
TGME49_205040	PGAP1 family protein	1.33243e-38	0.3474	0.167	0.071	1.09072e-34	0.3474
TGME49_306610	3' exoribonuclease family, domain 1 domain-containing protein	5.11874e-36	0.347167	0.082	0.019	4.1902e-32	0.347167
TGME49_311390	tRNA (guanine(9)-N(1))-methyltransferase	5.68061e-36	0.346974	0.089	0.023	4.65015e-32	0.346974
TGME49_252390	hypothetical protein	8.7031e-67	0.346661	0.446	0.247	7.12436e-63	0.346661
TGME49_307605	hypothetical protein	1.71489e-49	0.346591	0.137	0.04	1.4038e-45	0.346591
TGME49_214590	micro-fibrillar-associated protein 1	4.40322e-45	0.346453	0.171	0.067	3.60448e-41	0.346453
TGME49_207390	coatomer protein complex, gamma sub-unit, putative	2.56961e-40	0.346417	0.142	0.052	2.10348e-36	0.346417
TGME49_236050	fructose-bisphosphate aldolase, putative	3.87318e-34	0.345804	0.135	0.054	3.17059e-30	0.345804
TGME49_281400	phosphofructokinase domain-containing protein	8.35422e-35	0.345386	0.074	0.015	6.83877e-31	0.345386
TGME49_290640	DNA mismatch repair protein MSH6-1, putative	2.92664e-50	0.345296	0.214	0.091	2.39575e-46	0.345296
TGME49_211890	RAP domain-containing protein	4.50608e-31	0.345198	0.106	0.038	3.68868e-27	0.345198
TGME49_235187	hypothetical protein	2.79795e-43	0.345196	0.093	0.02	2.2904e-39	0.345196
TGME49_257000	hypothetical protein	6.91367e-45	0.34485	0.079	0.011	5.65953e-41	0.34485
TGME49_215280	succinate dehydrogenase [ubiquinone] iron-sulfur protein	1.05832e-51	0.344751	0.236	0.104	8.66339e-48	0.344751
TGME49_274060	2-oxoglutarate/malate translocase OMT (OMT)	1.34646e-75	0.344652	0.542	0.317	1.10221e-71	0.344652
TGME49_273930	DNA topoisomerase domain-containing protein	1.11159e-55	0.34463	0.337	0.177	9.09944e-52	0.34463
TGME49_225840	hypothetical protein	1.8949e-42	0.344428	0.107	0.028	1.55117e-38	0.344428
TGME49_207610	rhoptry kinase family protein ROP36 (incomplete catalytic triad) (ROP36)	1.26951e-39	0.343863	0.06	0.005	1.03922e-35	0.343863
TGME49_204370	WD-40 repeat protein	6.32349e-61	0.343839	0.277	0.123	5.17641e-57	0.343839
TGME49_249610	hypothetical protein	3.48286e-41	0.343269	0.146	0.054	2.85107e-37	0.343269
TGME49_282170	hypothetical protein	8.17488e-46	0.343163	0.194	0.082	6.69196e-42	0.343163
TGME49_212075	hypothetical protein	2.72452e-35	0.342902	0.072	0.014	2.23029e-31	0.342902
TGME49_300030	hypothetical protein	3.44014e-40	0.342873	0.117	0.037	2.8161e-36	0.342873
TGME49_218920	proteasome subunit beta type, putative	5.10544e-61	0.342674	0.306	0.143	4.17931e-57	0.342674
TGME49_273468	hypothetical protein	4.72562e-41	0.342381	0.054	0.001	3.8684e-37	0.342381
TGME49_301280	hypothetical protein	8.9871e-41	0.342351	0.109	0.031	7.35684e-37	0.342351
TGME49_252290	importin alpha, putative	1.35814e-44	0.341885	0.11	0.028	1.11178e-40	0.341885
TGME49_207150	SAG-related sequence SRS49C (SAG2D)	1.88845e-51	0.341678	0.066	0.001	1.54589e-47	0.341678
TGME49_223485	hypothetical protein	2.64829e-57	0.341617	0.224	0.09	2.16789e-53	0.341617
TGME49_313340	hypothetical protein	1.16394e-42	0.341316	0.22	0.106	9.52802e-39	0.341316
TGME49_273870	SWI2/SNF2 ISWI-like (AT hook)	1.18027e-44	0.341093	0.274	0.143	9.66167e-41	0.341093
TGME49_286928	hypothetical protein	2.74943e-40	0.341012	0.147	0.055	2.25068e-36	0.341012
TGME49_218840	mutS domain protein (MSH1)	1.17657e-39	0.340982	0.099	0.026	9.63138e-36	0.340982
TGME49_261790	hypothetical protein	1.58231e-34	0.340507	0.105	0.034	1.29528e-30	0.340507
TGME49_205220	U5 snRNP-associated subunit, putative	7.52813e-40	0.339792	0.113	0.034	6.16252e-36	0.339792
TGME49_272430	MAC/Perforin domain-containing protein	3.76777e-42	0.339542	0.075	0.011	3.0843e-38	0.339542
TGME49_238100	transmembrane protein	3.36975e-46	0.339512	0.177	0.07	2.75847e-42	0.339512
TGME49_291340	hypothetical protein	5.78062e-41	0.338632	0.054	0.002	4.73201e-37	0.338632
TGME49_203200	hypothetical protein	7.19191e-36	0.338557	0.054	0.004	5.88729e-32	0.338557
TGME49_217010	hypothetical protein	3.60958e-33	0.338535	0.111	0.039	2.9548e-29	0.338535
TGME49_264140	hypothetical protein	2.6595e-32	0.338182	0.088	0.026	2.17707e-28	0.338182
TGME49_309960	hypothetical protein	9.24282e-37	0.338181	0.124	0.044	7.56617e-33	0.338181
TGME49_213880	hypothetical protein	8.9219e-45	0.337831	0.076	0.009	7.30347e-41	0.337831
TGME49_266080	hypothetical protein	3.19664e-77	0.337563	0.64	0.416	2.61677e-73	0.337563
TGME49_243920	DNA replication licensing factor MCM5, putative	1.31746e-48	0.337508	0.185	0.073	1.07847e-44	0.337508
TGME49_309980	dynein heavy chain family protein	7.18149e-36	0.336892	0.201	0.099	5.87877e-32	0.336892
TGME49_201790	FHA domain-containing protein	4.06893e-49	0.336719	0.227	0.101	3.33083e-45	0.336719
TGME49_212170	GIY-YIG catalytic domain-containing protein	7.69653e-32	0.336515	0.092	0.028	6.30038e-28	0.336515
TGME49_257990	heat shock protein 101, putative	1.36251e-40	0.336292	0.171	0.071	1.11535e-36	0.336292
TGME49_305850	RNA recognition motif-containing protein	5.70025e-59	0.336133	0.266	0.119	4.66623e-55	0.336133
TGME49_314450	hypothetical protein	6.98192e-71	0.336045	0.534	0.319	5.7154e-67	0.336045
TGME49_293490	hypothetical protein	9.51114e-42	0.336002	0.072	0.009	7.78582e-38	0.336002
TGME49_209800	formate/nitrite transporter protein	3.99653e-57	0.335519	0.245	0.105	3.27156e-53	0.335519
TGME49_220420	3'5'-cyclic nucleotide phosphodiesterase domain-containing protein	4.00723e-34	0.335148	0.147	0.063	3.28032e-30	0.335148
TGME49_237540	hypothetical protein	4.76726e-38	0.334846	0.122	0.041	3.90248e-34	0.334846
TGME49_285250	hypothetical protein	3.47797e-40	0.334784	0.199	0.092	2.84706e-36	0.334784
TGME49_218420	WD domain, G-beta repeat-containing protein	2.1516e-41	0.334496	0.184	0.08	1.7613e-37	0.334496
TGME49_280490	U-box domain-containing protein	2.07002e-50	0.334317	0.225	0.098	1.69452e-46	0.334317
TGME49_249480	tetratricopeptide repeat-containing protein	3.51655e-42	0.33415	0.131	0.043	2.87865e-38	0.33415
TGME49_293610	dihydroorotase	2.97306e-44	0.333863	0.133	0.042	2.43375e-40	0.333863
TGME49_305940	peptidyl-prolyl cis-trans isomerase, cyclophilin-type domain-containing protein	8.39716e-36	0.333822	0.094	0.026	6.87391e-32	0.333822
TGME49_211640	hypothetical protein	2.37078e-38	0.333684	0.117	0.038	1.94072e-34	0.333684
TGME49_294410	hypothetical protein	4.81953e-32	0.333303	0.065	0.013	3.94526e-28	0.333303
TGME49_306650	hypothetical protein	5.57362e-47	0.332568	0.216	0.096	4.56257e-43	0.332568
TGME49_286080	elongation factor 2 family protein	2.78437e-42	0.332206	0.151	0.056	2.27929e-38	0.332206
TGME49_284645	hypothetical protein	4.13455e-31	0.332023	0.078	0.02	3.38455e-27	0.332023
TGME49_212250	XPG N-terminal domain-containing protein	1.46689e-51	0.33197	0.252	0.118	1.20079e-47	0.33197
TGME49_218560	acetyl-coA carboxylase ACC2 (ACC2)	1.81036e-39	0.331945	0.223	0.112	1.48196e-35	0.331945
TGME49_214430	hypothetical protein	3.53928e-31	0.331565	0.115	0.044	2.89726e-27	0.331565
TGME49_311310	protein phosphatase 2B catalytic subunit, calcineurin family phosphatse superfamily protein	5.87955e-51	0.331393	0.23	0.102	4.813e-47	0.331393
TGME49_249580	hypothetical protein	5.83481e-42	0.331305	0.143	0.051	4.77638e-38	0.331305
TGME49_221320	acetyl-CoA carboxylase ACC1 (ACC1)	9.65728e-48	0.331117	0.193	0.079	7.90545e-44	0.331117
TGME49_275450	hypothetical protein	3.7746e-41	0.331111	0.141	0.051	3.08989e-37	0.331111
TGME49_264970	hypothetical protein	2.92982e-41	0.330896	0.131	0.044	2.39835e-37	0.330896
TGME49_306190	hypothetical protein	1.03814e-70	0.330524	0.56	0.343	8.49822e-67	0.330524
TGME49_261720	metal cation transporter, ZIP family protein	1.53567e-51	0.330313	0.2	0.08	1.2571e-47	0.330313
TGME49_219222	hypothetical protein	2.46303e-41	0.330291	0.071	0.009	2.01624e-37	0.330291
TGME49_230980	myosin I	1.26497e-43	0.330156	0.186	0.079	1.0355e-39	0.330156
TGME49_238950	fatty acyl-CoA desaturase, putative	1.12881e-48	0.330017	0.275	0.136	9.24046e-45	0.330017
TGME49_278090	Toxoplasma gondii family A protein	6.07631e-38	0.329756	0.065	0.009	4.97407e-34	0.329756
TGME49_321440	SWI2/SNF2 ISWI-like SANT (SANT)	3.98074e-51	0.329647	0.246	0.113	3.25863e-47	0.329647
TGME49_219080	edge expressed protein, putative	6.47679e-39	0.329614	0.13	0.046	5.3019e-35	0.329614
TGME49_320170	SAG-related sequence SRS16E (SRS6)	1.44935e-19	0.32903	0.063	0.022	1.18643e-15	0.32903
TGME49_223440	DEAD/DEAH box helicase domain-containing protein	2.36088e-31	0.328877	0.087	0.026	1.93262e-27	0.328877
TGME49_289680	Ras-related protein Rab11	1.31305e-59	0.328873	0.354	0.186	1.07486e-55	0.328873
TGME49_306030	glutathione s-transferase, n-terminal domain containing protein	1.05815e-50	0.328577	0.191	0.074	8.66206e-47	0.328577
TGME49_221700	hypothetical protein	4.30325e-36	0.328318	0.128	0.048	3.52264e-32	0.328318
TGME49_202540	3'5'-cyclic nucleotide phosphodiesterase domain-containing protein	8.25105e-48	0.328218	0.219	0.098	6.75431e-44	0.328218
TGME49_219700	DNA replication licensing factor MCM4, putative	1.45847e-47	0.328118	0.19	0.078	1.1939e-43	0.328118
TGME49_224060	thioredoxin, putative	2.69188e-51	0.32802	0.23	0.102	2.20358e-47	0.32802
TGME49_227560	IWS1 transcription factor, putative	6.02024e-50	0.327159	0.233	0.105	4.92817e-46	0.327159
TGME49_316890	hypothetical protein	1.42243e-38	0.327041	0.051	0.001	1.1644e-34	0.327041
TGME49_315530	hypothetical protein	9.63032e-41	0.326938	0.122	0.039	7.88338e-37	0.326938
TGME49_288685	Fe-S protein assembly co-chaperone HscB protein	9.22749e-38	0.326855	0.115	0.037	7.55362e-34	0.326855
TGME49_315830	hypothetical protein	8.69675e-29	0.326778	0.055	0.01	7.11916e-25	0.326778
TGME49_316650	hypothetical protein	7.05852e-34	0.326306	0.113	0.04	5.7781e-30	0.326306
TGME49_319610	eIF2 kinase IF2K-D (incomplete catalytic triad)	2.19811e-32	0.326109	0.102	0.035	1.79937e-28	0.326109
TGME49_267280	hypothetical protein	2.7526e-34	0.326076	0.095	0.028	2.25327e-30	0.326076
TGME49_244450	protein phosphatase 2C domain-containing protein	1.17492e-33	0.325933	0.11	0.038	9.61793e-30	0.325933
TGME49_252230	hypothetical protein	2.40119e-40	0.325884	0.119	0.037	1.96562e-36	0.325884
TGME49_235420	hypothetical protein	6.85861e-48	0.32544	0.19	0.077	5.61446e-44	0.32544
TGME49_315140	WD domain, G-beta repeat-containing protein	8.05733e-37	0.325343	0.088	0.022	6.59573e-33	0.325343
TGME49_228760	hypothetical protein	2.78296e-64	0.325213	0.47	0.273	2.27813e-60	0.325213
TGME49_293760	EF hand domain-containing protein	6.89966e-71	0.324775	0.299	0.127	5.64807e-67	0.324775
TGME49_203600	hypothetical protein	1.97756e-49	0.324715	0.277	0.138	1.61883e-45	0.324715
TGME49_310210	hypothetical protein	6.11937e-40	0.324308	0.131	0.045	5.00932e-36	0.324308
TGME49_266680	hypothetical protein	9.02867e-40	0.324231	0.081	0.016	7.39087e-36	0.324231
TGME49_220390	hypothetical protein	7.22532e-40	0.324201	0.094	0.023	5.91465e-36	0.324201
TGME49_227370	hydrolase CocE/NonD family protein	2.54018e-34	0.323199	0.066	0.011	2.07939e-30	0.323199
TGME49_215350	hypothetical protein	4.30788e-59	0.321572	0.305	0.146	3.52643e-55	0.321572
TGME49_208490	hypothetical protein	2.17314e-32	0.321549	0.127	0.05	1.77893e-28	0.321549
TGME49_308890	transcription elongation factor SPT6 (SPT6)	2.9747e-49	0.321343	0.186	0.071	2.43509e-45	0.321343
TGME49_271250	hypothetical protein	6.6612e-38	0.321303	0.072	0.012	5.45286e-34	0.321303
TGME49_301140	SAG-related sequence SRS19A (SRS19A)	3.72633e-33	0.321154	0.065	0.012	3.05037e-29	0.321154
TGME49_230820	hypothetical protein	7.25478e-46	0.321095	0.304	0.165	5.93877e-42	0.321095
TGME49_240650	coatomer protein complex, subunit alpha, putative	6.70386e-41	0.320899	0.153	0.059	5.48778e-37	0.320899
TGME49_240980	hypothetical protein	5.86367e-31	0.32053	0.152	0.071	4.8e-27	0.32053
TGME49_259172	hypothetical protein	1.3091e-30	0.319963	0.078	0.021	1.07163e-26	0.319963
TGME49_224160	hypothetical protein	1.5227e-37	0.319832	0.066	0.009	1.24649e-33	0.319832
TGME49_258590	hypothetical protein	2.00031e-33	0.319814	0.113	0.04	1.63745e-29	0.319814
TGME49_232800	hypothetical protein	3.83908e-35	0.319375	0.086	0.022	3.14267e-31	0.319375
TGME49_273690	Wee kinase	4.42175e-42	0.319303	0.157	0.06	3.61965e-38	0.319303
TGME49_264690	cyclin 4, putative	5.64145e-36	0.31923	0.096	0.028	4.61809e-32	0.31923
TGME49_313330	rhoptry kinase family protein ROP27 (ROP27)	3.70897e-34	0.318887	0.102	0.032	3.03616e-30	0.318887
TGME49_243780	hypothetical protein	2.90651e-32	0.318876	0.097	0.031	2.37927e-28	0.318876
TGME49_318190	phosphoglycerate mutase family protein	8.92657e-40	0.31863	0.087	0.019	7.30729e-36	0.31863
TGME49_209690	small nuclear ribonucleoprotein	5.05649e-44	0.318456	0.136	0.045	4.13924e-40	0.318456
TGME49_237585	hypothetical protein	7.65357e-30	0.317739	0.08	0.023	6.26522e-26	0.317739
TGME49_224240	protein phosphatase 2C domain-containing protein	9.04819e-38	0.317387	0.137	0.051	7.40685e-34	0.317387
TGME49_203875	hypothetical protein	1.42984e-55	0.317248	0.197	0.073	1.17047e-51	0.317248
TGME49_260400	hypothetical protein	6.13924e-40	0.317215	0.073	0.011	5.02558e-36	0.317215
TGME49_263980	pentatricopeptide repeat domain-containing protein	3.32773e-27	0.317174	0.09	0.031	2.72408e-23	0.317174
TGME49_214820	G-patch domain-containing protein	1.93536e-37	0.31695	0.153	0.063	1.58429e-33	0.31695
TGME49_216910	hypothetical protein	2.92361e-56	0.316788	0.275	0.126	2.39327e-52	0.316788
TGME49_248310	SNF7 family protein	5.11307e-33	0.316592	0.124	0.048	4.18556e-29	0.316592
TGME49_236560	hypothetical protein	8.08787e-27	0.316567	0.142	0.069	6.62073e-23	0.316567
TGME49_207760	DnaJ C terminal region domain-containing protein	1.92437e-34	0.31656	0.169	0.078	1.57529e-30	0.31656
TGME49_269330	hypothetical protein	2.26424e-45	0.316393	0.188	0.078	1.85351e-41	0.316393
TGME49_219260	cation-transporting ATPase, putative	3.66029e-31	0.316227	0.134	0.057	2.99632e-27	0.316227
TGME49_246500	surp module domain-containing protein	3.51367e-43	0.316215	0.147	0.052	2.87629e-39	0.316215
TGME49_233920	zinc finger, C3HC4 type (RING finger) domain-containing protein	1.98802e-33	0.315289	0.095	0.029	1.62739e-29	0.315289
TGME49_293840	hypothetical protein	8.40906e-33	0.315252	0.063	0.011	6.88366e-29	0.315252
TGME49_205030	hypothetical protein	8.74189e-37	0.315242	0.137	0.053	7.15611e-33	0.315242
TGME49_297800	RecF/RecN/SMC N terminal domain-containing protein	7.20684e-32	0.314361	0.104	0.035	5.89952e-28	0.314361
TGME49_297230	Vps53 family, N-terminal protein	2.55015e-38	0.314125	0.117	0.038	2.08755e-34	0.314125
TGME49_293360	hypothetical protein	2.91499e-159	0.314001	0.982	0.866	2.38621e-155	0.314001
TGME49_225830	hypothetical protein	6.90537e-32	0.313855	0.117	0.045	5.65274e-28	0.313855
TGME49_268650	chaperone clpB protein, putative	3.43065e-30	0.313807	0.08	0.022	2.80833e-26	0.313807
TGME49_261600	creatinase domain-containing protein	2.51888e-39	0.313626	0.154	0.06	2.06196e-35	0.313626
TGME49_255180	ubiquitin carboxyl-terminal hydrolase	2.98261e-28	0.313268	0.094	0.033	2.44156e-24	0.313268
TGME49_224350	aminopeptidase N, putative	7.16078e-55	0.313095	0.309	0.155	5.86182e-51	0.313095
TGME49_253030	glycosyl hydrolase, family 31 protein	6.80505e-32	0.312453	0.091	0.028	5.57061e-28	0.312453
TGME49_215920	hypothetical protein	1.75802e-38	0.312355	0.092	0.022	1.43912e-34	0.312355
TGME49_265510	hypothetical protein	4.17913e-51	0.312181	0.245	0.112	3.42104e-47	0.312181
TGME49_202980	hypothetical protein	3.74692e-29	0.312094	0.112	0.044	3.06723e-25	0.312094
TGME49_264790	hypothetical protein	8.35245e-28	0.31208	0.09	0.031	6.83732e-24	0.31208
TGME49_268280	'chromo' (CHRromatin Organization MOdifier) domain-containing protein	7.18573e-32	0.312058	0.138	0.059	5.88224e-28	0.312058
TGME49_267030	ribonuclease type III Dicer	1.34019e-24	0.312023	0.101	0.042	1.09708e-20	0.312023
TGME49_239410	hypothetical protein	1.46474e-31	0.311962	0.15	0.067	1.19904e-27	0.311962
TGME49_219610	hypothetical protein	2.92622e-34	0.311923	0.156	0.068	2.39541e-30	0.311923
TGME49_314410	aquarius, putative	7.99041e-32	0.311816	0.124	0.049	6.54095e-28	0.311816
TGME49_306600	RNA recognition motif-containing protein	3.63549e-34	0.311634	0.094	0.028	2.97601e-30	0.311634
TGME49_319380	hypothetical protein	6.08883e-30	0.311476	0.058	0.01	4.98431e-26	0.311476
TGME49_275310	hypothetical protein	5.9918e-39	0.311456	0.126	0.043	4.90489e-35	0.311456
TGME49_284780	hypothetical protein	1.19487e-43	0.311408	0.146	0.052	9.78121e-40	0.311408
TGME49_209570	suppressor of mitotic defects protein (XPMC2)	1.39229e-38	0.311295	0.141	0.053	1.13973e-34	0.311295
TGME49_289240	DnaJ domain-containing protein	2.67539e-35	0.311242	0.071	0.013	2.19008e-31	0.311242
TGME49_219820	polyubiquitin UbC, putative	7.04097e-67	0.311224	0.622	0.408	5.76374e-63	0.311224
TGME49_313180	cell-cycle-associated protein kinase PRP4, putative	9.84148e-63	0.311066	0.469	0.277	8.05624e-59	0.311066
TGME49_224650	mRNA capping enzyme, beta chain protein	5.84047e-39	0.310836	0.104	0.029	4.78101e-35	0.310836
TGME49_276180	histone acetyltransferase TAF1/250	1.63016e-35	0.310775	0.125	0.046	1.33445e-31	0.310775
TGME49_310950	AP2 domain transcription factor AP2XI-3 (AP2XI3)	2.8174e-45	0.310346	0.197	0.084	2.30633e-41	0.310346
TGME49_266030	pre-mRNA splicing factor, putative	1.14889e-29	0.310277	0.119	0.048	9.40479e-26	0.310277
TGME49_218730	hypothetical protein	4.88426e-37	0.310183	0.171	0.076	3.99826e-33	0.310183
TGME49_316700	uridine kinase	4.55252e-36	0.31015	0.086	0.021	3.72669e-32	0.31015
TGME49_226560	zinc finger (CCCH type) motif-containing protein	1.78745e-45	0.309631	0.229	0.107	1.46321e-41	0.309631
TGME49_230605	hypothetical protein	1.48188e-40	0.309567	0.058	0.004	1.21307e-36	0.309567
TGME49_319695	hypothetical protein	9.51434e-42	0.30943	0.18	0.076	7.78844e-38	0.30943
TGME49_207665	kinesin motor domain-containing protein	2.91517e-30	0.30926	0.154	0.072	2.38636e-26	0.30926
TGME49_259640	nucleoporin autopeptidase	5.90899e-36	0.308935	0.107	0.034	4.8371e-32	0.308935
TGME49_213610	hypothetical protein	1.79595e-174	0.308687	0.607	0.285	1.47017e-170	0.308687
TGME49_243440	histone lysine acetyltransferase GCN5-B (GCN5B)	1.9238e-35	0.308665	0.135	0.052	1.57482e-31	0.308665
TGME49_225413	hypothetical protein	6.99324e-36	0.307948	0.071	0.013	5.72467e-32	0.307948
TGME49_268910	signal peptidase I protein	1.65156e-40	0.307883	0.128	0.042	1.35196e-36	0.307883
TGME49_258610	hypothetical protein	1.25317e-35	0.307672	0.108	0.035	1.02584e-31	0.307672
TGME49_201260	sugar transporter ST3 (ST3)	1.55944e-53	0.307533	0.395	0.223	1.27655e-49	0.307533
TGME49_203150	hypothetical protein	4.79935e-32	0.307231	0.082	0.022	3.92875e-28	0.307231
TGME49_306240	hypothetical protein	2.79376e-33	0.307126	0.054	0.006	2.28697e-29	0.307126
TGME49_236020	BT1 family protein	7.41458e-35	0.306999	0.084	0.021	6.06958e-31	0.306999
TGME49_248950	carrier superfamily protein	1.07891e-39	0.306892	0.115	0.035	8.83198e-36	0.306892
TGME49_297500	T-complex protein 1 eta subunit	1.37578e-50	0.306671	0.288	0.142	1.12621e-46	0.306671
TGME49_318170	hypothetical protein	1.65819e-45	0.306595	0.226	0.105	1.3574e-41	0.306595
TGME49_305790	hypothetical protein	5.76189e-34	0.30651	0.049	0.003	4.71669e-30	0.30651
TGME49_252490	vacuolar protein sorting 29, putative	1.92635e-41	0.306288	0.085	0.016	1.57691e-37	0.306288
TGME49_226790	ABC transporter, ATP-binding domain-containing protein	1.29489e-33	0.306033	0.073	0.016	1.06e-29	0.306033
TGME49_236660	START domain-containing protein	2.64569e-32	0.30568	0.134	0.056	2.16576e-28	0.30568
TGME49_313273	hypothetical protein	2.05547e-37	0.30544	0.118	0.039	1.6826e-33	0.30544
TGME49_258870	hypothetical protein	2.45953e-55	0.305375	0.515	0.328	2.01337e-51	0.305375
TGME49_281480	WD domain, G-beta repeat-containing protein	5.8664e-38	0.305232	0.09	0.022	4.80224e-34	0.305232
TGME49_251850	serine/threonine protein phosphatase	7.7112e-30	0.305217	0.164	0.08	6.31238e-26	0.305217
TGME49_280460	AP2 domain transcription factor AP2VIIa-2 (AP2VIIA2)	2.90825e-54	0.305199	0.397	0.226	2.38069e-50	0.305199
TGME49_314330	ABC transporter, ATP-binding domain-containing protein	5.35829e-29	0.305146	0.061	0.012	4.3863e-25	0.305146
TGME49_288440	NEK kinase	6.33017e-44	0.304803	0.216	0.098	5.18188e-40	0.304803
TGME49_243310	hypothetical protein	4.59357e-34	0.304724	0.097	0.029	3.7603e-30	0.304724
TGME49_240380	hypothetical protein	2.11702e-39	0.304646	0.261	0.139	1.733e-35	0.304646
TGME49_310910	WD domain, G-beta repeat-containing protein	1.15705e-30	0.304274	0.072	0.017	9.47159e-27	0.304274
TGME49_278365	Toxoplasma gondii family A protein	8.18794e-20	0.3042	0.083	0.035	6.70265e-16	0.3042
TGME49_315680	vacuolar protein sorting-associated protein vps4, putative	5.46099e-35	0.303801	0.09	0.025	4.47037e-31	0.303801
TGME49_298840	hypothetical protein	1.33444e-34	0.303777	0.127	0.048	1.09237e-30	0.303777
TGME49_248320	carrier superfamily protein	1.77546e-32	0.303115	0.082	0.022	1.45339e-28	0.303115
TGME49_286030	hypothetical protein	4.64614e-27	0.30278	0.085	0.028	3.80333e-23	0.30278
TGME49_286050	hypothetical protein	1.89493e-29	0.302652	0.075	0.02	1.55119e-25	0.302652
TGME49_310810	apyrase	5.41119e-33	0.302567	0.132	0.053	4.4296e-29	0.302567
TGME49_227260	RIO1 family protein	1.19558e-31	0.302486	0.111	0.04	9.78705e-28	0.302486
TGME49_205562	hypothetical protein	1.23902e-31	0.302366	0.102	0.035	1.01426e-27	0.302366
TGME49_260480	leucine rich repeat-containing protein	6.17548e-34	0.302319	0.07	0.014	5.05524e-30	0.302319
TGME49_321290	Prp18 domain-containing protein	1.31652e-31	0.302206	0.125	0.05	1.0777e-27	0.302206
TGME49_261990	zinc finger, C3HC4 type (RING finger) domain-containing protein	5.3937e-35	0.302097	0.11	0.037	4.41528e-31	0.302097
TGME49_216400	meiotic recombination protein DMC1 family protein	1.51263e-36	0.301823	0.053	0.004	1.23824e-32	0.301823
TGME49_307990	arrestin (or s-antigen), n-terminal domain-containing protein	3.82802e-32	0.301736	0.099	0.033	3.13362e-28	0.301736
TGME49_265040	hypothetical protein	4.43632e-34	0.301701	0.106	0.035	3.63157e-30	0.301701
TGME49_280750	rudimentary enhancer, putative	5.17253e-42	0.301654	0.167	0.066	4.23424e-38	0.301654
TGME49_224940	hypothetical protein	3.58735e-29	0.30155	0.065	0.014	2.9366e-25	0.30155
TGME49_245720	SWI2/SNF2-containing protein	1.08208e-34	0.301428	0.152	0.065	8.85791e-31	0.301428
TGME49_201640	hypothetical protein	9.27002e-24	0.301307	0.051	0.011	7.58843e-20	0.301307
TGME49_248720	hypothetical protein	2.73893e-33	0.301301	0.13	0.051	2.24209e-29	0.301301
TGME49_204070	YT521-B family protein	5.56771e-29	0.301098	0.147	0.068	4.55773e-25	0.301098
TGME49_271010	hypothetical protein	1.04925e-27	0.300944	0.062	0.014	8.5892e-24	0.300944
TGME49_214990	hypothetical protein	3.51335e-36	0.300856	0.092	0.024	2.87603e-32	0.300856
TGME49_271888	3-ketoacyl-CoA reductase, putative	1.47466e-38	0.300823	0.109	0.032	1.20715e-34	0.300823
TGME49_210245	hypothetical protein	2.27729e-20	0.300591	0.051	0.014	1.86419e-16	0.300591
TGME49_242700	hypothetical protein	1.17022e-45	0.300537	0.188	0.077	9.57941e-42	0.300537
TGME49_314920	hypothetical protein	1.03797e-31	0.30045	0.059	0.009	8.49681e-28	0.30045
TGME49_294740	hypothetical protein	4.49737e-29	0.300179	0.076	0.021	3.68155e-25	0.300179
TGME49_218960	AP2 domain transcription factor AP2XII-1 (AP2XII1)	3.41045e-43	0.300115	0.253	0.129	2.7918e-39	0.300115
TGME49_310160	argonaute AGO (AGO)	2.39632e-25	0.300084	0.053	0.011	1.96163e-21	0.300084
TGME49_305920	endonuclease III family 1 protein	8.29849e-37	0.299863	0.108	0.033	6.79315e-33	0.299863
TGME49_261230	ankyrin repeat-containing protein	2.22206e-45	0.299834	0.224	0.104	1.81898e-41	0.299834
TGME49_247020	high mobility group protein b1, putative	2.07148e-39	0.299601	0.157	0.063	1.69571e-35	0.299601
TGME49_232050	DnaJ domain-containing protein	9.73832e-41	0.299513	0.225	0.11	7.97179e-37	0.299513
TGME49_310610	hypothetical protein	2.46e-34	0.299497	0.106	0.035	2.01375e-30	0.299497
TGME49_226510	Sec23/Sec24 trunk domain-containing protein	8.50237e-34	0.299453	0.115	0.041	6.96004e-30	0.299453
TGME49_236910	U2 snRNP auxiliary factor, putative	1.64683e-52	0.299425	0.306	0.156	1.34809e-48	0.299425
TGME49_310650	hypothetical protein	9.09332e-39	0.299153	0.075	0.013	7.44379e-35	0.299153
TGME49_239475	hypothetical protein	4.78046e-27	0.299102	0.064	0.016	3.91328e-23	0.299102
TGME49_312930	cystathione gamma lyase, putative	4.96085e-36	0.299063	0.077	0.016	4.06095e-32	0.299063
TGME49_305800	6-pyruvoyl tetrahydrobiopterin synthase	7.02988e-38	0.298678	0.111	0.034	5.75466e-34	0.298678
TGME49_237290	hypothetical protein	1.38497e-28	0.298627	0.117	0.048	1.13373e-24	0.298627
TGME49_278280	WD domain, G-beta repeat-containing protein	1.00245e-39	0.298553	0.115	0.035	8.20608e-36	0.298553
TGME49_210270	hypothetical protein	7.32041e-24	0.298528	0.116	0.053	5.99249e-20	0.298528
TGME49_242270	hypothetical protein	5.1037e-33	0.298227	0.114	0.042	4.17789e-29	0.298227
TGME49_200130	Toxoplasma gondii family C protein	1.11898e-33	0.298162	0.091	0.026	9.15998e-30	0.298162
TGME49_235020	COPI protein, putative	3.18345e-42	0.297982	0.204	0.093	2.60597e-38	0.297982
TGME49_288540	nucleoside transporter protein	7.78924e-40	0.297565	0.191	0.086	6.37627e-36	0.297565
TGME49_246940	hypothetical protein	5.12318e-78	0.29748	0.63	0.388	4.19383e-74	0.29748
TGME49_308930	50S ribosomal protein L33, putative	1.76819e-31	0.29742	0.079	0.021	1.44744e-27	0.29742
TGME49_219130	NADPH-glutathione reductase	5.84231e-36	0.297272	0.123	0.044	4.78251e-32	0.297272
TGME49_219860	replication licensing factor, putative	6.02807e-40	0.296982	0.205	0.097	4.93458e-36	0.296982
TGME49_249535	hypothetical protein	9.0463e-42	0.296952	0.142	0.05	7.4053e-38	0.296952
TGME49_201900	hypothetical protein	6.31199e-39	0.29692	0.09	0.021	5.16699e-35	0.29692
TGME49_230630	hypothetical protein	8.85363e-33	0.296905	0.066	0.012	7.24758e-29	0.296905
TGME49_254770	Ser/Thr phosphatase family protein	2.98995e-37	0.296731	0.12	0.04	2.44757e-33	0.296731
TGME49_236670	hypothetical protein	1.12638e-34	0.296727	0.097	0.029	9.22057e-31	0.296727
TGME49_320490	N-acyl-phosphatidylethanolamine-hydrolyzing phospholipase D family protein	1.89459e-43	0.296695	0.324	0.183	1.55091e-39	0.296695
TGME49_313400	DnaJ domain-containing protein	3.63042e-40	0.2966	0.224	0.11	2.97186e-36	0.2966
TGME49_213392	surface antigen repeat-containing protein	4.32787e-28	0.296561	0.142	0.066	3.54279e-24	0.296561
TGME49_312860	hypothetical protein	2.71534e-41	0.296558	0.124	0.039	2.22278e-37	0.296558
TGME49_300980	hypothetical protein	2.0515e-31	0.296392	0.104	0.036	1.67936e-27	0.296392
TGME49_267855	hypothetical protein	1.78039e-32	0.295935	0.094	0.029	1.45743e-28	0.295935
TGME49_247450	hypothetical protein	1.8114e-43	0.295363	0.202	0.09	1.48281e-39	0.295363
TGME49_292375	KRUF family protein	5.94961e-34	0.295144	0.136	0.055	4.87035e-30	0.295144
TGME49_281970	adenylate kinase superfamily protein	2.93276e-32	0.294644	0.053	0.006	2.40075e-28	0.294644
TGME49_201140	hypothetical protein	3.81935e-34	0.293913	0.103	0.033	3.12652e-30	0.293913
TGME49_292150	hypothetical protein	1.62852e-26	0.293527	0.056	0.012	1.3331e-22	0.293527
TGME49_314695	hypothetical protein	1.6187e-33	0.293296	0.193	0.097	1.32507e-29	0.293296
TGME49_211670	S1 RNA binding domain-containing protein	1.71446e-41	0.2927	0.313	0.178	1.40346e-37	0.2927
TGME49_249270	protein disulfide isomerase-related protein (provisional), putative	3.45426e-60	0.292468	0.469	0.27	2.82766e-56	0.292468
TGME49_258820	hypothetical protein	7.25535e-54	0.292414	0.407	0.233	5.93923e-50	0.292414
TGME49_321680	hypothetical protein	1.38803e-61	0.292321	0.498	0.301	1.13624e-57	0.292321
TGME49_277790	hypothetical protein	6.17538e-30	0.291765	0.153	0.071	5.05516e-26	0.291765
TGME49_204550	hypothetical protein	1.13834e-32	0.291679	0.079	0.02	9.31845e-29	0.291679
TGME49_216250	RecF/RecN/SMC N terminal domain-containing protein	4.09341e-27	0.291326	0.076	0.022	3.35086e-23	0.291326
TGME49_305480	elongator complex protein ELP3 (ELP3)	1.40709e-33	0.291294	0.068	0.013	1.15184e-29	0.291294
TGME49_225310	ARF1-directed GTPase-activating protein, putative	8.64122e-43	0.291117	0.2	0.088	7.0737e-39	0.291117
TGME49_277500	26S proteasome regulatory subunit 7, putative	1.11179e-43	0.29099	0.206	0.092	9.1011e-40	0.29099
TGME49_271960	hypothetical protein	4.81406e-38	0.290557	0.225	0.113	3.94079e-34	0.290557
TGME49_247270	hypothetical protein	7.99832e-30	0.290453	0.076	0.02	6.54743e-26	0.290453
TGME49_226600	syntaxin 5, putative	2.8902e-29	0.290083	0.096	0.033	2.36592e-25	0.290083
TGME49_278370	Toxoplasma gondii family A protein	1.67232e-22	0.290067	0.064	0.02	1.36896e-18	0.290067
TGME49_227390	hypothetical protein	7.37134e-27	0.289701	0.088	0.03	6.03418e-23	0.289701
TGME49_249540	hypothetical protein	6.09266e-46	0.289565	0.296	0.159	4.98745e-42	0.289565
TGME49_211440	hypothetical protein	2.55618e-29	0.289501	0.086	0.027	2.09249e-25	0.289501
TGME49_293170	hypothetical protein	3.93498e-17	0.28926	0.171	0.106	3.22118e-13	0.28926
TGME49_321300	autophagy-related 12 variant 1, putative	1.03472e-34	0.288997	0.113	0.038	8.47023e-31	0.288997
TGME49_220470	hypothetical protein	1.47223e-31	0.288763	0.164	0.077	1.20517e-27	0.288763
TGME49_240050	hypothetical protein	1.28454e-27	0.288264	0.117	0.049	1.05153e-23	0.288264
TGME49_306320	Myb family DNA-binding domain-containing protein	3.88314e-30	0.288239	0.056	0.009	3.17874e-26	0.288239
TGME49_293660	hypothetical protein	1.06739e-34	0.287981	0.116	0.041	8.73762e-31	0.287981
TGME49_220880	hypothetical protein	2.32366e-37	0.287966	0.159	0.067	1.90215e-33	0.287966
TGME49_223855	RNA recognition motif-containing protein	5.0885e-41	0.287858	0.153	0.058	4.16545e-37	0.287858
TGME49_258370	rhoptry kinase family protein ROP28 (ROP28)	1.44537e-26	0.287712	0.038	0.002	1.18318e-22	0.287712
TGME49_230700	hypothetical protein	1.11082e-24	0.287689	0.102	0.042	9.09317e-21	0.287689
TGME49_222130	hypothetical protein	1.54157e-35	0.287639	0.214	0.109	1.26193e-31	0.287639
TGME49_213950	hypothetical protein	1.43646e-32	0.287342	0.138	0.058	1.17589e-28	0.287342
TGME49_321590	hypothetical protein	2.51412e-47	0.287262	0.308	0.163	2.05806e-43	0.287262
TGME49_289950	hypothetical protein	5.56945e-30	0.287156	0.129	0.055	4.55915e-26	0.287156
TGME49_300220	hypothetical protein	8.60817e-42	0.287154	0.258	0.132	7.04665e-38	0.287154
TGME49_215160	hypothetical protein	3.0173e-47	0.287112	0.348	0.197	2.46996e-43	0.287112
TGME49_209485	hypothetical protein	2.71626e-40	0.286863	0.063	0.006	2.22353e-36	0.286863
TGME49_269710	hypothetical protein	5.27787e-38	0.286854	0.142	0.054	4.32047e-34	0.286854
TGME49_217440	HCNGP family protein	1.07752e-34	0.286617	0.12	0.043	8.82057e-31	0.286617
TGME49_280390	HEAT repeat-containing protein	1.07205e-26	0.286483	0.14	0.067	8.77581e-23	0.286483
TGME49_226830	DnaK family protein	2.07849e-43	0.286446	0.288	0.151	1.70145e-39	0.286446
TGME49_285150	hypothetical protein	1.06025e-23	0.286362	0.111	0.05	8.67917e-20	0.286362
TGME49_250880	kinase, pfkB family protein	9.87889e-41	0.285953	0.25	0.129	8.08686e-37	0.285953
TGME49_207830	MORN repeat-containing protein	1.44583e-27	0.285861	0.091	0.032	1.18355e-23	0.285861
TGME49_278240	Zn-finger in Ran binding protein and others domain-containing protein	5.09372e-36	0.285822	0.048	0.002	4.16972e-32	0.285822
TGME49_225850	peptidase, M28 family protein	8.24213e-36	0.285631	0.176	0.081	6.74701e-32	0.285631
TGME49_208750	RWD domain-containing protein	8.42619e-28	0.285619	0.099	0.037	6.89768e-24	0.285619
TGME49_232180	UBA/TS-N domain-containing protein	3.92785e-29	0.2854	0.085	0.026	3.21534e-25	0.2854
TGME49_298020	DEAD-family helicase	8.33037e-34	0.285335	0.14	0.058	6.81924e-30	0.285335
TGME49_210810	hypothetical protein	9.15647e-40	0.285309	0.28	0.153	7.49549e-36	0.285309
TGME49_278870	myosin F	9.11002e-40	0.285267	0.301	0.171	7.45746e-36	0.285267
TGME49_316255	hypothetical protein	3.41141e-43	0.285112	0.345	0.202	2.79258e-39	0.285112
TGME49_208580	DNA ligase 1, putative	3.08181e-35	0.285093	0.124	0.045	2.52277e-31	0.285093
TGME49_232340	protein phosphatase 2C domain-containing protein	1.50397e-33	0.285089	0.126	0.048	1.23115e-29	0.285089
TGME49_215540	hypothetical protein	6.98918e-38	0.285012	0.063	0.007	5.72134e-34	0.285012
TGME49_228750	calcium dependent protein kinase CDPK7 (CDPK7)	5.9404e-36	0.284866	0.107	0.034	4.86281e-32	0.284866
TGME49_243950	prohibitin, putative	2.76794e-55	0.284676	0.366	0.195	2.26584e-51	0.284676
TGME49_265530	RNA recognition motif-containing protein	9.39335e-38	0.283823	0.235	0.122	7.68939e-34	0.283823
TGME49_272910	T-complex protein 1 delta subunit	6.13564e-47	0.283813	0.267	0.133	5.02264e-43	0.283813
TGME49_203180	leucine rich repeat-containing protein	3.28792e-32	0.283721	0.078	0.02	2.69149e-28	0.283721
TGME49_234520	U2 snRNP auxilliary factor, large subunit, splicing factor subfamily protein	3.2087e-39	0.283489	0.213	0.103	2.62664e-35	0.283489
TGME49_206380	hypothetical protein	1.50309e-23	0.283338	0.093	0.037	1.23043e-19	0.283338
TGME49_250750	tRNA (uracil-5-)-methyltransferase	4.53706e-33	0.283312	0.122	0.046	3.71404e-29	0.283312
TGME49_277820	hypothetical protein	5.04458e-25	0.283143	0.075	0.024	4.12949e-21	0.283143
TGME49_207600	tubulin/FtsZ family, GTPase domain-containing protein	1.94044e-30	0.282947	0.104	0.037	1.58845e-26	0.282947
TGME49_275480	Myb family DNA-binding domain-containing protein	2.30162e-39	0.282841	0.279	0.153	1.8841e-35	0.282841
TGME49_250010	Sad1 / UNC family C-terminal protein	2.08343e-33	0.282724	0.132	0.053	1.7055e-29	0.282724
TGME49_293420	transporter, major facilitator family protein	1.29916e-29	0.28247	0.094	0.031	1.06349e-25	0.28247
TGME49_313360	hypothetical protein	2.38434e-26	0.282459	0.101	0.039	1.95182e-22	0.282459
TGME49_220090	hypothetical protein	8.07331e-36	0.282376	0.133	0.05	6.60882e-32	0.282376
TGME49_207170	hypothetical protein	3.16293e-46	0.282212	0.327	0.179	2.58918e-42	0.282212
TGME49_289320	casein kinase I, putative	5.05135e-33	0.28191	0.16	0.073	4.13503e-29	0.28191
TGME49_217670	ribosomal protein RPS6 (RPS6)	6.25607e-28	0.281831	0.073	0.02	5.12122e-24	0.281831
TGME49_292170	histone lysine methyltransferase, SET, putative	6.04575e-26	0.281796	0.07	0.02	4.94905e-22	0.281796
TGME49_224830	hypothetical protein	4.28262e-32	0.281736	0.089	0.026	3.50575e-28	0.281736
TGME49_203250	hypothetical protein	1.24231e-28	0.281735	0.056	0.01	1.01695e-24	0.281735
TGME49_224260	PHD-finger domain-containing protein	4.41672e-42	0.28171	0.181	0.076	3.61552e-38	0.28171
TGME49_256000	endoplasmic reticulum retention receptor	3.57155e-56	0.281667	0.355	0.187	2.92367e-52	0.281667
TGME49_205500	hypothetical protein	1.5643e-30	0.281571	0.214	0.116	1.28053e-26	0.281571
TGME49_276200	hypothetical protein	1.84841e-27	0.281527	0.063	0.015	1.51311e-23	0.281527
TGME49_278030	hypothetical protein	4.16566e-31	0.281462	0.146	0.065	3.41001e-27	0.281462
TGME49_263260	transporter, major facilitator family protein	9.96323e-29	0.281348	0.174	0.09	8.1559e-25	0.281348
TGME49_283550	hypothetical protein	1.70619e-23	0.281221	0.122	0.058	1.39669e-19	0.281221
TGME49_255240	hypothetical protein	2.91416e-25	0.281124	0.072	0.022	2.38553e-21	0.281124
TGME49_225745	hypothetical protein	5.4218e-27	0.281092	0.129	0.059	4.43828e-23	0.281092
TGME49_271610	pyrroline-5-carboxylate reductase	4.67842e-34	0.281002	0.21	0.108	3.82975e-30	0.281002
TGME49_288050	intraflagellar transport protein 172, putative	2.20121e-26	0.280589	0.066	0.018	1.80191e-22	0.280589
TGME49_313690	Sel1 repeat-containing protein	6.56861e-29	0.280552	0.079	0.023	5.37707e-25	0.280552
TGME49_211370	tetratricopeptide repeat-containing protein	4.06141e-35	0.280538	0.048	0.002	3.32467e-31	0.280538
TGME49_294220	hypothetical protein	2.33104e-27	0.280372	0.098	0.037	1.90819e-23	0.280372
TGME49_213720	hypothetical protein	3.37562e-34	0.280191	0.075	0.016	2.76329e-30	0.280191
TGME49_260570	hypothetical protein	6.81659e-34	0.280032	0.084	0.021	5.58006e-30	0.280032
TGME49_252340	hypothetical protein	3.41831e-28	0.279961	0.114	0.046	2.79823e-24	0.279961
TGME49_270220	hypothetical protein	1.12024e-30	0.279821	0.067	0.014	9.17031e-27	0.279821
TGME49_205210	hypothetical protein	2.62915e-31	0.279747	0.059	0.01	2.15222e-27	0.279747
TGME49_294050	hypothetical protein	2.52739e-33	0.279555	0.114	0.041	2.06892e-29	0.279555
TGME49_215165	hypothetical protein	7.06614e-38	0.279492	0.048	0.001	5.78434e-34	0.279492
TGME49_207750	hypothetical protein	1.51357e-28	0.279057	0.086	0.027	1.23901e-24	0.279057
TGME49_221200	CW-type Zinc Finger protein	8.24946e-26	0.278941	0.127	0.058	6.75301e-22	0.278941
TGME49_247610	small nuclear ribonucleoprotein E, putative	8.10185e-28	0.278889	0.116	0.048	6.63217e-24	0.278889
TGME49_248670	V-type H(+)-translocating pyrophosphatase VP1	1.40506e-40	0.278261	0.368	0.223	1.15018e-36	0.278261
TGME49_321600	hypothetical protein	1.73964e-30	0.278084	0.157	0.073	1.42407e-26	0.278084
TGME49_316760	hypothetical protein	4.52651e-33	0.277874	0.099	0.031	3.7054e-29	0.277874
TGME49_224205	ER lumen protein retaining receptor, putative	7.69545e-38	0.27755	0.16	0.067	6.2995e-34	0.27755
TGME49_215890	hypothetical protein	5.21625e-34	0.277188	0.097	0.029	4.27002e-30	0.277188
TGME49_238050	nuclease and tudor domain-containing protein (SND1)	1.50637e-49	0.277067	0.292	0.147	1.23311e-45	0.277067
TGME49_249530	exportin 1, putative	5.71867e-38	0.276972	0.153	0.061	4.6813e-34	0.276972
TGME49_247360	PAP2 superfamily protein	2.40771e-38	0.276966	0.249	0.131	1.97096e-34	0.276966
TGME49_312380	tetratricopeptide repeat-containing protein	1.63779e-28	0.276728	0.076	0.021	1.3407e-24	0.276728
TGME49_246178	hypothetical protein	7.62993e-31	0.27644	0.134	0.057	6.24586e-27	0.27644
TGME49_242770	hypothetical protein	4.44906e-34	0.276089	0.1	0.031	3.642e-30	0.276089
TGME49_266380	hypothetical protein	1.04424e-31	0.275864	0.054	0.007	8.54812e-28	0.275864
TGME49_254050	optic atrophy 3 protein (opa3) protein	2.35416e-28	0.275803	0.155	0.076	1.92711e-24	0.275803
TGME49_301370	DHHC zinc finger domain-containing protein	2.59868e-33	0.275744	0.062	0.01	2.12728e-29	0.275744
TGME49_246570	hypothetical protein	4.41727e-34	0.275356	0.129	0.05	3.61598e-30	0.275356
TGME49_311180	hypothetical protein	1.60128e-32	0.274917	0.075	0.017	1.3108e-28	0.274917
TGME49_226320	hypothetical protein	2.86329e-32	0.274777	0.132	0.054	2.34389e-28	0.274777
TGME49_228080	dihydrouridine synthase (dus) protein	1.89752e-25	0.274771	0.091	0.034	1.55331e-21	0.274771
TGME49_229990	T-complex protein 1 subunit alpha, putative	1.04708e-47	0.274744	0.296	0.152	8.5714e-44	0.274744
TGME49_307810	hypothetical protein	2.53748e-35	0.27463	0.205	0.102	2.07718e-31	0.27463
TGME49_248680	hypothetical protein	8.33278e-33	0.274263	0.103	0.034	6.82122e-29	0.274263
TGME49_264000	aldehyde dehydrogenase	4.92839e-36	0.273925	0.109	0.035	4.03438e-32	0.273925
TGME49_258860	hypothetical protein	8.333e-25	0.273743	0.132	0.063	6.8214e-21	0.273743
TGME49_267590	hypothetical protein	3.93014e-36	0.27361	0.097	0.027	3.21722e-32	0.27361
TGME49_261955	hypothetical protein	5.16508e-22	0.273567	0.092	0.038	4.22813e-18	0.273567
TGME49_202380	rab GDI alpha, putative	4.07859e-40	0.273562	0.292	0.161	3.33874e-36	0.273562
TGME49_280730	cytosolic fe-s cluster assembling factor nbp35, putative	7.08345e-39	0.273458	0.135	0.049	5.79851e-35	0.273458
TGME49_233320	hypothetical protein	7.94115e-32	0.27322	0.053	0.006	6.50063e-28	0.27322
TGME49_267120	hypothetical protein	4.56329e-33	0.273158	0.105	0.035	3.73551e-29	0.273158
TGME49_243430	OTU family cysteine protease	7.28361e-30	0.273061	0.211	0.114	5.96236e-26	0.273061
TGME49_230880	hypothetical protein	2.26955e-27	0.273049	0.061	0.014	1.85785e-23	0.273049
TGME49_307790	hypothetical protein	1.12085e-24	0.27294	0.047	0.008	9.17525e-21	0.27294
TGME49_209700	hypothetical protein	1.25857e-40	0.272814	0.18	0.077	1.03026e-36	0.272814
TGME49_318720	pyridoxal phosphate enzyme, YggS family protein	4.41891e-28	0.272509	0.106	0.041	3.61732e-24	0.272509
TGME49_233020	Not1 N-terminal domain, CCR4-Not complex component protein	2.34798e-24	0.272478	0.182	0.102	1.92206e-20	0.272478
TGME49_219800	vacuolar ATP synthase subunit b, putative	3.04732e-33	0.272244	0.216	0.114	2.49454e-29	0.272244
TGME49_208050	ABC transporter, putative	6.86434e-25	0.27223	0.066	0.018	5.61915e-21	0.27223
TGME49_260030	atypical MEK-related kinase (incomplete catalytic triad)	2.59746e-36	0.272062	0.063	0.009	2.12628e-32	0.272062
TGME49_311780	Zn-containing alcohol dehydrogenase	6.93326e-36	0.272049	0.119	0.041	5.67557e-32	0.272049
TGME49_222990	ribosomal protein S18, putative	7.69102e-34	0.271984	0.124	0.047	6.29587e-30	0.271984
TGME49_284310	hypothetical protein	2.83234e-31	0.271844	0.061	0.011	2.31856e-27	0.271844
TGME49_297220	AMP-binding enzyme domain-containing protein	2.91576e-35	0.271662	0.063	0.009	2.38684e-31	0.271662
TGME49_236860	haloacid dehalogenase family hydrolase domain-containing protein	7.59784e-20	0.271568	0.077	0.031	6.21959e-16	0.271568
TGME49_264900	hypothetical protein	2.64341e-29	0.271543	0.136	0.06	2.1639e-25	0.271543
TGME49_259150	hypothetical protein	2.93772e-23	0.271485	0.039	0.005	2.40481e-19	0.271485
TGME49_277000	transport protein Sec24, putative	1.71815e-32	0.27142	0.139	0.058	1.40648e-28	0.27142
TGME49_292360	hypothetical protein	5.20084e-30	0.271393	0.144	0.064	4.25741e-26	0.271393
TGME49_255510	ankyrin repeat-containing protein	5.97064e-38	0.271323	0.188	0.086	4.88756e-34	0.271323
TGME49_202520	hypothetical protein	3.14413e-31	0.271208	0.145	0.064	2.57378e-27	0.271208
TGME49_310830	enoyl-CoA hydratase/isomerase family protein	3.29577e-26	0.271168	0.059	0.014	2.69791e-22	0.271168
TGME49_295720	sulfite oxidase, putative	1.44336e-31	0.270977	0.064	0.012	1.18154e-27	0.270977
TGME49_314090	proteasome beta subunit	3.50279e-40	0.270744	0.217	0.104	2.86738e-36	0.270744
TGME49_301390	ribosome biogenesis protein BOP1, putative	3.23636e-34	0.270671	0.168	0.076	2.64928e-30	0.270671
TGME49_224620	hypothetical protein	9.9863e-29	0.270312	0.112	0.044	8.17478e-25	0.270312
TGME49_260530	Sel1 repeat-containing protein	1.27953e-33	0.270261	0.103	0.033	1.04743e-29	0.270261
TGME49_208810	hypothetical protein	5.06584e-32	0.270204	0.055	0.007	4.1469e-28	0.270204
TGME49_310570	hypothetical protein	3.22084e-29	0.270074	0.079	0.023	2.63658e-25	0.270074
TGME49_315845	kinesin motor domain-containing protein	1.5148e-27	0.270007	0.058	0.012	1.24001e-23	0.270007
TGME49_305870	DAD family protein	1.36048e-27	0.26981	0.087	0.029	1.11369e-23	0.26981
TGME49_278960	hypothetical protein	8.11444e-27	0.269794	0.088	0.031	6.64248e-23	0.269794
TGME49_290950	clathrin heavy chain, putative	1.76472e-42	0.269727	0.291	0.158	1.4446e-38	0.269727
TGME49_220940	ribosomal RNA methyltransferase (FtsJ ) family protein	1.20696e-28	0.269614	0.113	0.045	9.88017e-25	0.269614
TGME49_204460	hydroxymethylglutaryl-CoA lyase, putative	4.72289e-30	0.269421	0.059	0.011	3.86616e-26	0.269421
TGME49_208440	hypothetical protein	3.66011e-43	0.269261	0.263	0.134	2.99616e-39	0.269261
TGME49_228250	elongation factor Tu GTP binding domain-containing protein	1.83599e-25	0.268975	0.116	0.05	1.50294e-21	0.268975
TGME49_246510	protein phosphatase 2a regulatory b subunit (b56 family) protein	1.62665e-28	0.268902	0.118	0.049	1.33157e-24	0.268902
TGME49_268310	oocyst wall protein OWP3 (OWP3)	6.7064e-36	0.268886	0.051	0.003	5.48986e-32	0.268886
TGME49_268830	hypothetical protein	2.30951e-36	0.268814	0.221	0.112	1.89057e-32	0.268814
TGME49_295460	Got1 family protein	3.24241e-30	0.268747	0.084	0.025	2.65424e-26	0.268747
TGME49_224050	AP2 domain transcription factor AP2X-4 (AP2X4)	2.05885e-33	0.268531	0.137	0.056	1.68538e-29	0.268531
TGME49_288500	FAD Malate-dehydrogenase (MDH-FAD)	2.76349e-35	0.268306	0.154	0.065	2.26219e-31	0.268306
TGME49_234380	hypothetical protein	1.49334e-39	0.268085	0.21	0.099	1.22245e-35	0.268085
TGME49_211250	hypothetical protein	2.10156e-38	0.268036	0.278	0.155	1.72034e-34	0.268036
TGME49_205000	phosphoglycerate mutase family protein	2.1928e-28	0.268035	0.119	0.05	1.79503e-24	0.268035
TGME49_312050	small GTPase Rab2, putative	4.03483e-35	0.268028	0.268	0.151	3.30291e-31	0.268028
TGME49_314490	hypothetical protein	1.10388e-28	0.267883	0.097	0.035	9.03638e-25	0.267883
TGME49_217620	hypothetical protein	2.75474e-32	0.267824	0.074	0.017	2.25503e-28	0.267824
TGME49_217910	DNA polymerase (pol2) superfamily protein	1.70563e-33	0.267809	0.176	0.084	1.39623e-29	0.267809
TGME49_230190	hypothetical protein	2.56546e-34	0.267772	0.174	0.08	2.10008e-30	0.267772
TGME49_267370	kinesin motor domain-containing protein	5.41674e-27	0.267666	0.159	0.08	4.43414e-23	0.267666
TGME49_219250	acetyltransferase, GNAT family protein	1.17774e-35	0.267593	0.195	0.094	9.641e-32	0.267593
TGME49_210430	DnaJ domain-containing protein	1.28784e-29	0.267473	0.17	0.084	1.05422e-25	0.267473
TGME49_320010	hypothetical protein	2.01196e-31	0.267472	0.13	0.053	1.64699e-27	0.267472
TGME49_293280	cyclin protein	3.62973e-32	0.267335	0.09	0.026	2.9713e-28	0.267335
TGME49_222155	hypothetical protein	4.22052e-33	0.267223	0.083	0.022	3.45491e-29	0.267223
TGME49_252320	Sas10/Utp3/C1D family protein	1.25152e-29	0.267107	0.098	0.034	1.0245e-25	0.267107
TGME49_246340	DnaJ domain-containing protein	6.32425e-41	0.267021	0.284	0.154	5.17703e-37	0.267021
TGME49_256770	eukaryotic translation initiation factor 4A, isoform 3, putative	1.15028e-38	0.26684	0.174	0.076	9.41618e-35	0.26684
TGME49_222900	phosphoserine phosphatase	3.2883e-31	0.26672	0.192	0.099	2.6918e-27	0.26672
TGME49_294770	Armadillo/beta-catenin family repeat-containing protein	2.57246e-28	0.266533	0.086	0.028	2.10582e-24	0.266533
TGME49_298040	hypothetical protein	1.6598e-31	0.26649	0.094	0.029	1.35871e-27	0.26649
TGME49_254630	CMGC kinase	5.06375e-30	0.266461	0.136	0.059	4.14518e-26	0.266461
TGME49_320620	queuine tRNA ribosyl transferase	7.58127e-29	0.26644	0.06	0.012	6.20603e-25	0.26644
TGME49_260200	helicase associated domain (ha2) protein	4.54027e-27	0.266227	0.068	0.018	3.71666e-23	0.266227
TGME49_243960	nuclear transport factor 2 (ntf2) domain-containing protein	5.75717e-35	0.266115	0.19	0.091	4.71282e-31	0.266115
TGME49_258650	protoheme ferro-lyase, putative	1.09937e-34	0.266099	0.076	0.016	8.99948e-31	0.266099
TGME49_297245	transporter, major facilitator family protein	2.63673e-34	0.266004	0.088	0.024	2.15843e-30	0.266004
TGME49_295400	hypothetical protein	9.61911e-25	0.265919	0.068	0.02	7.87421e-21	0.265919
TGME49_202860	hypothetical protein	3.06376e-29	0.265874	0.097	0.034	2.50799e-25	0.265874
TGME49_266750	transporter/permease protein, putative	2.09295e-40	0.265824	0.228	0.111	1.71329e-36	0.265824
TGME49_233080	G-patch domain-containing protein	5.91172e-28	0.265761	0.109	0.043	4.83933e-24	0.265761
TGME49_252330	hypothetical protein	1.5028e-28	0.265716	0.062	0.014	1.23019e-24	0.265716
TGME49_318770	aurora kinase(incomplete catalytic triad)	5.11161e-25	0.265682	0.084	0.03	4.18436e-21	0.265682
TGME49_214530	DnaJ domain-containing protein	1.54887e-21	0.265632	0.093	0.04	1.2679e-17	0.265632
TGME49_219850	prolyl-tRNA synthetase (ProRS)	1.87287e-36	0.265613	0.202	0.098	1.53313e-32	0.265613
TGME49_235650	carrier superfamily protein	4.33942e-20	0.265535	0.044	0.01	3.55225e-16	0.265535
TGME49_223600	hypothetical protein	1.45337e-27	0.26542	0.063	0.015	1.18973e-23	0.26542
TGME49_274010	hypothetical protein	3.05252e-24	0.26536	0.078	0.027	2.4988e-20	0.26536
TGME49_231970	pre-mRNA processing splicing factor PRP8 (PRP8)	1.69786e-40	0.265154	0.268	0.142	1.38987e-36	0.265154
TGME49_318400	hypothetical protein	1.58456e-28	0.265141	0.106	0.041	1.29712e-24	0.265141
TGME49_253560	hypothetical protein	1.01576e-22	0.26506	0.071	0.024	8.31499e-19	0.26506
TGME49_221540	hypothetical protein	2.78759e-28	0.264962	0.076	0.022	2.28192e-24	0.264962
TGME49_239790	BRCA1 C Terminus (BRCT) domain-containing protein	3.80008e-30	0.264828	0.178	0.089	3.11074e-26	0.264828
TGME49_207080	histone lysine acetyltransferase MYST-B (MYSTB)	2.47979e-24	0.264702	0.089	0.033	2.02996e-20	0.264702
TGME49_253870	hypothetical protein	2.23801e-23	0.264643	0.087	0.034	1.83204e-19	0.264643
TGME49_312130	hypothetical protein	1.15409e-25	0.264515	0.069	0.02	9.44736e-22	0.264515
TGME49_267270	divalent metal transporter, putative	3.34023e-24	0.264486	0.107	0.046	2.73431e-20	0.264486
TGME49_203230	hypothetical protein	1.0703e-27	0.264281	0.064	0.015	8.76146e-24	0.264281
TGME49_293368	TIP49 C-terminus family protein	1.07949e-30	0.264235	0.05	0.006	8.83672e-27	0.264235
TGME49_267710	CPSF A subunit region protein	1.01097e-28	0.264113	0.109	0.042	8.27582e-25	0.264113
TGME49_268020	transporter, major facilitator family protein	8.08935e-18	0.264034	0.042	0.011	6.62194e-14	0.264034
TGME49_296121	hypothetical protein	6.44747e-31	0.263881	0.163	0.077	5.2779e-27	0.263881
TGME49_298610	GYF domain-containing protein	4.39653e-32	0.263817	0.178	0.086	3.599e-28	0.263817
TGME49_202450	hypothetical protein	5.69882e-27	0.263696	0.095	0.035	4.66506e-23	0.263696
TGME49_232760	protein phosphatase inhibitor IPP2 (IPP2)	1.05121e-49	0.263261	0.297	0.148	8.6052e-46	0.263261
TGME49_211020	RNA recognition motif-containing protein	9.29029e-36	0.262677	0.187	0.087	7.60503e-32	0.262677
TGME49_226390	hypothetical protein	1.03492e-24	0.262656	0.064	0.018	8.47189e-21	0.262656
TGME49_321370	hypothetical protein	4.66559e-25	0.262372	0.077	0.025	3.81925e-21	0.262372
TGME49_234640	hypothetical protein	2.18899e-32	0.262101	0.123	0.047	1.79191e-28	0.262101
TGME49_259260	membrane protein FtsH1	2.4321e-43	0.262098	0.376	0.223	1.99092e-39	0.262098
TGME49_271990	hypothetical protein	1.47074e-21	0.262036	0.063	0.02	1.20395e-17	0.262036
TGME49_278540	hypothetical protein	3.24516e-39	0.261636	0.24	0.123	2.65649e-35	0.261636
TGME49_209580	RNA methylase family UPF0020 protein	9.6661e-26	0.261545	0.137	0.066	7.91267e-22	0.261545
TGME49_216500	tRNA synthetase, putative	1.53023e-24	0.2613	0.086	0.031	1.25265e-20	0.2613
TGME49_238210	EGF family domain-containing protein	1.0616e-27	0.261265	0.104	0.04	8.69026e-24	0.261265
TGME49_247640	hypothetical protein	9.11866e-31	0.261144	0.118	0.046	7.46453e-27	0.261144
TGME49_221640	hypothetical protein	2.44888e-30	0.261094	0.117	0.046	2.00466e-26	0.261094
TGME49_240310	Toxoplasma gondii family E protein	2.86084e-29	0.260918	0.044	0.003	2.34188e-25	0.260918
TGME49_250030	hypothetical protein	1.41066e-29	0.260193	0.078	0.021	1.15477e-25	0.260193
TGME49_224580	RNA recognition motif-containing protein	2.37059e-38	0.260078	0.143	0.054	1.94057e-34	0.260078
TGME49_314740	PSP protein	6.74494e-26	0.259819	0.156	0.08	5.52141e-22	0.259819
TGME49_280518	hypothetical protein	1.60923e-42	0.259773	0.315	0.175	1.31731e-38	0.259773
TGME49_247510	fructose-bisphospatase II	1.9124e-57	0.259579	0.468	0.273	1.56549e-53	0.259579
TGME49_217800	hypothetical protein	1.45712e-31	0.259323	0.043	0.002	1.1928e-27	0.259323
TGME49_285230	PRP38 family protein	1.28921e-28	0.259098	0.15	0.071	1.05535e-24	0.259098
TGME49_234510	ankyrin repeat-containing protein	6.2102e-39	0.258864	0.227	0.113	5.08367e-35	0.258864
TGME49_309870	hypothetical protein	3.17452e-28	0.258759	0.103	0.039	2.59866e-24	0.258759
TGME49_262120	IQ calmodulin-binding motif domain-containing protein	5.81898e-28	0.25875	0.114	0.046	4.76342e-24	0.25875
TGME49_281930	SAG-related sequence SRS39 (SRS39)	5.70849e-33	0.258528	0.138	0.057	4.67297e-29	0.258528
TGME49_214110	protein yipf5, putative	4.32516e-27	0.258468	0.084	0.028	3.54057e-23	0.258468
TGME49_267670	hypothetical protein	5.81503e-30	0.258289	0.198	0.105	4.76018e-26	0.258289
TGME49_262780	FHA domain-containing protein	1.00317e-24	0.258244	0.099	0.04	8.21197e-21	0.258244
TGME49_266480	hypothetical protein	8.50732e-27	0.258143	0.06	0.014	6.96409e-23	0.258143
TGME49_273030	phosphoglycerate mutase family protein	4.82063e-30	0.25734	0.138	0.06	3.94617e-26	0.25734
TGME49_272600	adaptin c-terminal domain-containing protein	3.75375e-21	0.25728	0.11	0.052	3.07282e-17	0.25728
TGME49_309030	hypothetical protein	6.49543e-18	0.256884	0.056	0.019	5.31716e-14	0.256884
TGME49_217790	S1 RNA binding domain-containing protein	1.12257e-22	0.256801	0.054	0.013	9.18934e-19	0.256801
TGME49_236780	zinc finger, C3HC4 type (RING finger) domain-containing protein	4.25068e-24	0.256689	0.068	0.021	3.4796e-20	0.256689
TGME49_248180	hypothetical protein	3.20259e-34	0.256667	0.054	0.005	2.62164e-30	0.256667
TGME49_263210	ubiquitin interaction motif domain-containing protein	6.05437e-19	0.256538	0.061	0.021	4.95611e-15	0.256538
TGME49_225720	hypothetical protein	6.37975e-31	0.256311	0.06	0.011	5.22246e-27	0.256311
TGME49_314550	hypothetical protein	3.12531e-27	0.256024	0.127	0.057	2.55838e-23	0.256024
TGME49_306530	hypothetical protein	7.63025e-29	0.255822	0.064	0.014	6.24613e-25	0.255822
TGME49_311230	hypothetical protein	1.84724e-46	0.255803	0.445	0.276	1.51215e-42	0.255803
TGME49_311260	myosin light chain MLC1, putative	1.00734e-23	0.255788	0.16	0.086	8.24612e-20	0.255788
TGME49_289820	TBC domain-containing protein	2.46078e-28	0.255702	0.133	0.06	2.0144e-24	0.255702
TGME49_208970	RNA recognition motif-containing protein	4.07702e-40	0.255656	0.168	0.069	3.33745e-36	0.255656
TGME49_204280	cell-cycle-associated protein kinase DYRK, putative	1.1596e-25	0.255576	0.117	0.052	9.4925e-22	0.255576
TGME49_313430	hypothetical protein	9.07305e-27	0.255044	0.105	0.042	7.4272e-23	0.255044
TGME49_288510	ubiquitin carboxyl-terminal hydrolase	3.78828e-28	0.254484	0.083	0.026	3.10108e-24	0.254484
TGME49_209720	hypothetical protein	1.90939e-44	0.254335	0.323	0.177	1.56303e-40	0.254335
TGME49_274110	glycoprotease family protein	1.33159e-23	0.25427	0.097	0.04	1.09004e-19	0.25427
TGME49_312160	hypothetical protein	1.00066e-47	0.253918	0.48	0.303	8.19141e-44	0.253918
TGME49_293460	ATP-dependent DNA ligase domain-containing protein	1.23438e-20	0.253859	0.061	0.019	1.01047e-16	0.253859
TGME49_247710	casein kinase I	2.15362e-32	0.253726	0.112	0.04	1.76295e-28	0.253726
TGME49_213730	lanthionine synthetase C family protein	5.35557e-26	0.253666	0.129	0.059	4.38407e-22	0.253666
TGME49_201800	hypothetical protein	4.70403e-29	0.253541	0.162	0.079	3.85072e-25	0.253541
TGME49_273360	ABC transporter transmembrane region domain-containing protein	6.58431e-27	0.253364	0.076	0.022	5.38992e-23	0.253364
TGME49_225950	hypothetical protein	7.70335e-28	0.253235	0.056	0.011	6.30596e-24	0.253235
TGME49_268900	dense granular protein GRA10 (GRA10)	2.11366e-35	0.253175	0.143	0.058	1.73024e-31	0.253175
TGME49_289700	hypothetical protein	4.04986e-32	0.253173	0.21	0.11	3.31521e-28	0.253173
TGME49_228130	hypothetical protein	7.69337e-27	0.252762	0.111	0.045	6.29779e-23	0.252762
TGME49_216190	hypothetical protein	1.56103e-32	0.252538	0.054	0.007	1.27786e-28	0.252538
TGME49_223510	hypothetical protein	3.04078e-18	0.252258	0.085	0.038	2.48919e-14	0.252258
TGME49_311110	Ubiquitin-fold modifier 1 precursor family protein, putative	7.45337e-30	0.252235	0.119	0.047	6.10133e-26	0.252235
TGME49_275802	SRP72 RNA-binding domain-containing protein	7.00865e-33	0.252133	0.157	0.069	5.73728e-29	0.252133
TGME49_210478	hypothetical protein	4.0286e-26	0.252006	0.044	0.006	3.29781e-22	0.252006
TGME49_222970	inositol(myo)-1(or 4)-monophosphatase 2, putative	3.37989e-29	0.251835	0.154	0.073	2.76678e-25	0.251835
TGME49_269300	lipase	2.7366e-29	0.251829	0.048	0.005	2.24018e-25	0.251829
TGME49_307575	hypothetical protein	6.04506e-28	0.251816	0.091	0.031	4.94848e-24	0.251816
TGME49_210255	hypothetical protein	5.80648e-39	0.25175	0.235	0.118	4.75319e-35	0.25175
TGME49_238020	hypothetical protein	4.18551e-31	0.251525	0.061	0.011	3.42626e-27	0.251525
TGME49_268960	5'-AMP-activated protein kinase subunit beta-1 family protein, putative	8.60122e-26	0.251262	0.118	0.051	7.04096e-22	0.251262
TGME49_226950	IgA-specific metalloendopeptidase	1.16652e-25	0.250597	0.103	0.041	9.54915e-22	0.250597
TGME49_288020	hypothetical protein	9.1689e-32	0.250457	0.053	0.006	7.50566e-28	0.250457
TGME49_206310	prenyltransferase, UbiA family protein	1.09905e-26	0.250422	0.088	0.031	8.99683e-23	0.250422
TGME49_213530	hypothetical protein	3.65536e-27	0.250288	0.061	0.014	2.99228e-23	0.250288
TGME49_235740	hypothetical protein	3.49183e-28	0.250287	0.125	0.054	2.85841e-24	0.250287
TGME49_207650	OTU family cysteine protease	1.51893e-29	0.250223	0.053	0.008	1.2434e-25	0.250223
TGME49_248570	hypothetical protein	1.73208e-19	0.250201	0.053	0.016	1.41788e-15	0.250201
TGME49_278100	Toxoplasma gondii family A protein	1.9883e-28	0.250046	0.074	0.02	1.62762e-24	0.250046
TGME49_219150	zinc finger, zz type domain-containing protein	5.06736e-28	0.250008	0.19	0.101	4.14814e-24	0.250008
TGME49_318340	hypothetical protein	1.32424e-26	0.249968	0.132	0.061	1.08402e-22	0.249968
TGME49_306670	hypothetical protein	1.37739e-48	0.249839	0.565	0.372	1.12753e-44	0.249839
TGME49_223910	acyltransferase domain-containing protein	2.43709e-30	0.249719	0.141	0.062	1.995e-26	0.249719
TGME49_203610	3'-5' exoribonuclease csl4, putative	2.33722e-28	0.24954	0.132	0.059	1.91324e-24	0.24954
TGME49_254930	hypothetical protein	8.66114e-25	0.24952	0.118	0.053	7.09001e-21	0.24952
TGME49_240870	beta adaptin protein, putative	8.57048e-27	0.249487	0.154	0.076	7.01579e-23	0.249487
TGME49_277680	hypothetical protein	1.93828e-32	0.249151	0.164	0.076	1.58667e-28	0.249151
TGME49_279370	SNARE associated Golgi protein	6.11817e-27	0.249126	0.114	0.047	5.00834e-23	0.249126
TGME49_230940	hypothetical protein	3.31373e-51	0.249102	0.436	0.261	2.71262e-47	0.249102
TGME49_219485	hypothetical protein	1.35756e-23	0.249078	0.098	0.04	1.1113e-19	0.249078
TGME49_244160	transcription initiation factor TFIID complex subunit TAF12 (TAF12)	5.29882e-27	0.249042	0.066	0.017	4.33762e-23	0.249042
TGME49_280600	histidyl-tRNA synthetase (HisRS), putative	7.32021e-29	0.248618	0.156	0.074	5.99232e-25	0.248618
TGME49_259010	vacuolar ATP synthase subunit d, putative	2.74123e-22	0.248589	0.074	0.026	2.24397e-18	0.248589
TGME49_278250	hypothetical protein	4.15862e-29	0.248537	0.064	0.014	3.40424e-25	0.248537
TGME49_224990	hypothetical protein	7.52099e-26	0.248346	0.151	0.075	6.15668e-22	0.248346
TGME49_248730	hypothetical protein	2.50095e-28	0.248343	0.044	0.004	2.04728e-24	0.248343
TGME49_231910	ATP synthase F1 gamma subunit	1.94725e-40	0.248213	0.193	0.086	1.59402e-36	0.248213
TGME49_273815	hypothetical protein	2.38412e-30	0.248163	0.078	0.02	1.95164e-26	0.248163
TGME49_307800	GDA1/CD39 (nucleoside phosphatase) family protein	1.52712e-26	0.248154	0.09	0.032	1.2501e-22	0.248154
TGME49_278740	diaminopimelate decarboxylase	8.96919e-28	0.248104	0.08	0.024	7.34218e-24	0.248104
TGME49_259860	hypothetical protein	4.54905e-28	0.248	0.073	0.02	3.72385e-24	0.248
TGME49_280660	HECT-domain (ubiquitin-transferase) domain-containing protein	2.48804e-36	0.24769	0.334	0.202	2.03671e-32	0.24769
TGME49_214970	DNA replication licensing factor, putative	1.53601e-36	0.24751	0.229	0.117	1.25738e-32	0.24751
TGME49_318140	SART-1 family protein	2.45551e-22	0.247024	0.118	0.057	2.01008e-18	0.247024
TGME49_207940	ribosomal protein S9, putative	9.34022e-28	0.246946	0.085	0.028	7.6459e-24	0.246946
TGME49_271800	serine esterase (DUF676) protein	4.04095e-28	0.246905	0.08	0.024	3.30792e-24	0.246905
TGME49_261210	26s proteasome subunit p55, putative	3.5782e-36	0.246491	0.182	0.083	2.92912e-32	0.246491
TGME49_235183	PAN domain-containing protein	2.57695e-28	0.246436	0.091	0.031	2.10949e-24	0.246436
TGME49_241160	hemolysin-III related subfamily protein	1.24386e-28	0.246388	0.088	0.029	1.01823e-24	0.246388
TGME49_293850	hypothetical protein	3.59765e-21	0.246327	0.052	0.014	2.94503e-17	0.246327
TGME49_208530	nicotinate phosphoribosyltransferase	1.17625e-27	0.246214	0.172	0.088	9.62882e-24	0.246214
TGME49_235500	hypothetical protein	9.40307e-21	0.245961	0.074	0.028	7.69736e-17	0.245961
TGME49_236070	pyrroline-5-carboxylate reductase	3.49683e-36	0.245843	0.242	0.128	2.8625e-32	0.245843
TGME49_309040	hypothetical protein	3.42818e-28	0.245807	0.174	0.09	2.80631e-24	0.245807
TGME49_229940	cyclophilin, putative	2.86699e-20	0.245535	0.076	0.029	2.34692e-16	0.245535
TGME49_226400	lipoic acid synthase LIPA (LIPA)	7.41715e-28	0.245529	0.121	0.051	6.07168e-24	0.245529
TGME49_216220	AP2 domain transcription factor AP2XI-5 (AP2XI5)	2.11521e-31	0.245212	0.089	0.027	1.73151e-27	0.245212
TGME49_248470	subtilisin SUB6 (SUB6)	1.2705e-23	0.245167	0.099	0.041	1.04004e-19	0.245167
TGME49_218310	microneme protein MIC14 (MIC14)	2.32802e-36	0.245097	0.352	0.215	1.90572e-32	0.245097
TGME49_243420	hypothetical protein	3.6628e-26	0.244878	0.083	0.028	2.99837e-22	0.244878
TGME49_278660	P-type ATPase4, putative	1.10459e-40	0.24478	0.254	0.131	9.04219e-37	0.24478
TGME49_206330	PHD-finger domain-containing protein	2.30051e-22	0.244726	0.096	0.041	1.8832e-18	0.244726
TGME49_244550	hypothetical protein	2.42301e-30	0.244591	0.085	0.025	1.98348e-26	0.244591
TGME49_232815	Erv1 / Alr family protein	1.8499e-34	0.244437	0.117	0.041	1.51433e-30	0.244437
TGME49_248590	hypothetical protein	1.02971e-27	0.244336	0.06	0.013	8.42917e-24	0.244336
TGME49_310500	hypothetical protein	5.99708e-32	0.244331	0.124	0.048	4.90921e-28	0.244331
TGME49_251790	hypothetical protein	2.64192e-21	0.244299	0.12	0.059	2.16268e-17	0.244299
TGME49_262930	hypothetical protein	2.05869e-40	0.244287	0.194	0.087	1.68524e-36	0.244287
TGME49_227020	histone deacetylase SIR2 (SIR2)	4.50142e-37	0.244276	0.254	0.135	3.68486e-33	0.244276
TGME49_321550	hypothetical protein	8.60703e-26	0.244144	0.075	0.023	7.04571e-22	0.244144
TGME49_293370	histone arginine methyltransferase PRMT2 (PRMT2)	2.51732e-25	0.243545	0.087	0.031	2.06068e-21	0.243545
TGME49_225250	LSU ribosomal protein L14P, putative	8.32881e-27	0.243296	0.079	0.025	6.81796e-23	0.243296
TGME49_312490	hypothetical protein	3.98077e-26	0.243284	0.161	0.082	3.25865e-22	0.243284
TGME49_227050	ATPase/histidine kinase/DNA gyrase B/HSP90 domain-containing protein	1.00268e-20	0.243187	0.093	0.04	8.20792e-17	0.243187
TGME49_255340	tetratricopeptide repeat-containing protein	6.85676e-25	0.243057	0.093	0.035	5.61294e-21	0.243057
TGME49_293600	ribosomal protein RPL27 (RPL27)	1.45058e-28	0.243026	0.077	0.022	1.18745e-24	0.243026
TGME49_290890	carbonyl reductase 1, putative	1.99238e-25	0.242834	0.13	0.061	1.63096e-21	0.242834
TGME49_273730	phospholipase, patatin family protein	1.75608e-22	0.242816	0.1	0.043	1.43753e-18	0.242816
TGME49_250800	AP2 domain transcription factor AP2XII-8 (AP2XII8)	4.61031e-30	0.242792	0.237	0.134	3.774e-26	0.242792
TGME49_272340	hypothetical protein	3.84136e-26	0.242769	0.062	0.015	3.14454e-22	0.242769
TGME49_238510	hypothetical protein	2.34576e-27	0.242701	0.062	0.014	1.92024e-23	0.242701
TGME49_289110	hypothetical protein	1.52159e-18	0.242591	0.048	0.014	1.24558e-14	0.242591
TGME49_222330	hypothetical protein	1.14674e-16	0.242399	0.056	0.02	9.3872e-13	0.242399
TGME49_233110	IMP dehydrogenas (IMPDH)	7.16846e-37	0.242385	0.307	0.18	5.8681e-33	0.242385
TGME49_204325	hypothetical protein	1.57404e-24	0.24228	0.072	0.022	1.28851e-20	0.24228
TGME49_261760	CDP-alcohol phosphatidyltransferase superfamily protein	5.72796e-27	0.242095	0.142	0.067	4.68891e-23	0.242095
TGME49_264420	lipoprotein, putative	1.23393e-18	0.242088	0.133	0.073	1.01009e-14	0.242088
TGME49_276220	hypothetical protein	2.22585e-23	0.241842	0.115	0.052	1.82208e-19	0.241842
TGME49_253320	hypothetical protein	5.49649e-25	0.241805	0.074	0.023	4.49943e-21	0.241805
TGME49_290310	hypothetical protein	2.80723e-27	0.241774	0.077	0.023	2.298e-23	0.241774
TGME49_251857	hypothetical protein	1.0731e-24	0.241771	0.059	0.015	8.78438e-21	0.241771
TGME49_222380	importin-beta N-terminal domain-containing protein	9.93002e-24	0.241504	0.155	0.081	8.12871e-20	0.241504
TGME49_213255	hypothetical protein	7.91417e-15	0.241125	0.067	0.03	6.47854e-11	0.241125
TGME49_312190	hypothetical protein	6.31458e-24	0.240987	0.107	0.046	5.16912e-20	0.240987
TGME49_201120	ELMO/CED-12 family protein	3.52799e-26	0.240568	0.097	0.037	2.88801e-22	0.240568
TGME49_273290	Mpv17 / PMP22 family protein	5.17828e-22	0.24046	0.079	0.029	4.23894e-18	0.24046
TGME49_214780	hydrolase, NUDIX family protein	3.36849e-35	0.240454	0.097	0.028	2.75745e-31	0.240454
TGME49_253420	PQ loop repeat-containing protein	4.59459e-25	0.24039	0.079	0.027	3.76114e-21	0.24039
TGME49_315910	hypothetical protein	1.72055e-22	0.240381	0.078	0.028	1.40844e-18	0.240381
TGME49_295630	hypothetical protein	1.00455e-36	0.240179	0.327	0.194	8.22327e-33	0.240179
TGME49_240285	hypothetical protein	1.49704e-23	0.240137	0.056	0.014	1.22548e-19	0.240137
TGME49_205390	hypothetical protein	1.63004e-26	0.240024	0.089	0.031	1.33435e-22	0.240024
TGME49_234390	hypothetical protein	1.96783e-24	0.239993	0.08	0.027	1.61086e-20	0.239993
TGME49_223840	ATP-citrate lyase, putative	4.28824e-28	0.239892	0.106	0.041	3.51036e-24	0.239892
TGME49_265410	G-protein beta WD-40 repeat containing protein	2.27339e-22	0.239875	0.064	0.02	1.861e-18	0.239875
TGME49_265870	pantoate-beta-alanine ligase	2.61621e-28	0.239628	0.122	0.051	2.14163e-24	0.239628
TGME49_235180	hypothetical protein	8.64671e-27	0.239562	0.077	0.023	7.0782e-23	0.239562
TGME49_311750	mago binding protein	5.45485e-26	0.239441	0.1	0.039	4.46534e-22	0.239441
TGME49_245748	hypothetical protein	1.56735e-18	0.239377	0.033	0.005	1.28303e-14	0.239377
TGME49_251930	enoyl-acyl carrier reductase ENR (ENR)	1.13745e-27	0.239225	0.105	0.04	9.31117e-24	0.239225
TGME49_253700	transporter, major facilitator family protein	1.11447e-32	0.238983	0.217	0.116	9.12307e-29	0.238983
TGME49_209680	hypothetical protein	8.57095e-29	0.238973	0.086	0.027	7.01618e-25	0.238973
TGME49_293630	hypothetical protein	3.74857e-35	0.238964	0.181	0.084	3.06858e-31	0.238964
TGME49_207965	hypothetical protein	8.62479e-26	0.238837	0.04	0.004	7.06026e-22	0.238837
TGME49_293700	WD domain, G-beta repeat-containing protein	2.62016e-30	0.238824	0.199	0.106	2.14486e-26	0.238824
TGME49_255170	hypothetical protein	2.68339e-23	0.238708	0.049	0.01	2.19662e-19	0.238708
TGME49_264710	bucentaur or craniofacial development domain-containing protein	6.71526e-28	0.238363	0.108	0.042	5.49712e-24	0.238363
TGME49_320480	Rab11b	3.26808e-27	0.23785	0.157	0.078	2.67525e-23	0.23785
TGME49_253160	hypothetical protein	8.70519e-26	0.237807	0.085	0.029	7.12607e-22	0.237807
TGME49_281440	hypothetical protein	1.55936e-27	0.237565	0.116	0.048	1.27649e-23	0.237565
TGME49_265140	hypothetical protein	8.09748e-26	0.237515	0.1	0.039	6.6286e-22	0.237515
TGME49_237500	protein phosphatase 2C domain-containing protein	1.0023e-28	0.237484	0.168	0.083	8.20479e-25	0.237484
TGME49_305090	kinase binding protein cgi-121 protein	2.81003e-32	0.23742	0.203	0.104	2.30029e-28	0.23742
TGME49_284598	haloacid dehalogenase family hydrolase domain-containing protein	1.04025e-26	0.237272	0.131	0.06	8.5155e-23	0.237272
TGME49_291620	hypothetical protein	3.38216e-20	0.237212	0.137	0.074	2.76864e-16	0.237212
TGME49_289080	HEAT repeat-containing protein	3.98293e-24	0.237114	0.073	0.023	3.26042e-20	0.237114
TGME49_272540	protein kinase (incomplete catalytic triad)	7.12873e-25	0.237059	0.059	0.014	5.83558e-21	0.237059
TGME49_260270	HEAT repeat-containing protein	1.28579e-25	0.236934	0.072	0.022	1.05255e-21	0.236934
TGME49_217750	hypothetical protein	4.85908e-24	0.236923	0.102	0.043	3.97764e-20	0.236923
TGME49_255910	PfMNL-2 CISD1 family iron-sulfur protein, putative	2.37854e-32	0.236915	0.15	0.065	1.94707e-28	0.236915
TGME49_266890	hypothetical protein	7.803e-29	0.236791	0.272	0.166	6.38754e-25	0.236791
TGME49_313760	hypothetical protein	1.84372e-25	0.236735	0.196	0.11	1.50927e-21	0.236735
TGME49_203505	hypothetical protein	2.71353e-26	0.236634	0.045	0.006	2.2213e-22	0.236634
TGME49_228400	WD domain, G-beta repeat-containing protein	2.36249e-27	0.236475	0.116	0.048	1.93393e-23	0.236475
TGME49_267100	protein phosphatase 2C domain-containing protein	3.66017e-26	0.236191	0.138	0.066	2.99622e-22	0.236191
TGME49_318575	hypothetical protein	1.22768e-23	0.236083	0.084	0.031	1.00498e-19	0.236083
TGME49_311410	M phase phosphoprotein MPP10, putative	1.70251e-21	0.235909	0.069	0.023	1.39368e-17	0.235909
TGME49_216470	hypothetical protein	6.37573e-15	0.235833	0.072	0.033	5.21917e-11	0.235833
TGME49_219650	transporter, small conductance mechanosensitive ion channel (MscS) family protein	4.94343e-26	0.235662	0.204	0.116	4.0467e-22	0.235662
TGME49_273640	hypothetical protein	6.09637e-24	0.235657	0.082	0.029	4.99049e-20	0.235657
TGME49_299820	hypothetical protein	2.57146e-24	0.235607	0.051	0.01	2.105e-20	0.235607
TGME49_272280	PP2C, putative	1.39864e-31	0.235216	0.046	0.003	1.14493e-27	0.235216
TGME49_215070	ferredoxin FD (FD)	8.1949e-29	0.235187	0.12	0.049	6.70834e-25	0.235187
TGME49_286020	hypothetical protein	1.18802e-28	0.235104	0.061	0.013	9.72515e-25	0.235104
TGME49_227010	rhoptry kinase family protein ROP30 (ROP30)	1.9281e-22	0.235026	0.064	0.02	1.57835e-18	0.235026
TGME49_280540	HEAT repeat-containing protein	2.67463e-22	0.235008	0.098	0.042	2.18945e-18	0.235008
TGME49_250360	alpha/beta hydrolase fold domain-containing protein	2.78947e-21	0.234993	0.124	0.062	2.28346e-17	0.234993
TGME49_239720	50S ribosomal protein l24, putative	1.14444e-27	0.234659	0.083	0.027	9.36842e-24	0.234659
TGME49_286070	hypothetical protein	2.26575e-27	0.234511	0.059	0.013	1.85474e-23	0.234511
TGME49_288590	hypothetical protein	1.34405e-26	0.234307	0.069	0.019	1.10024e-22	0.234307
TGME49_258160	carbohydrate kinase	8.19553e-27	0.234248	0.063	0.015	6.70886e-23	0.234248
TGME49_315940	rhoptry protein, putative	1.01245e-25	0.234167	0.094	0.035	8.28794e-22	0.234167
TGME49_267720	transporter, cation channel family protein	3.93868e-28	0.233619	0.23	0.133	3.2242e-24	0.233619
TGME49_318480	SWI2/SNF2-containing protein RAD5 (RAD5)	6.91898e-25	0.233545	0.072	0.022	5.66388e-21	0.233545
TGME49_224810	hypothetical protein	7.80678e-23	0.233353	0.048	0.01	6.39063e-19	0.233353
TGME49_263215	hypothetical protein	2.88705e-28	0.233316	0.07	0.018	2.36334e-24	0.233316
TGME49_275410	Proteasome/cyclosome repeat-containing protein	1.03201e-25	0.233105	0.058	0.013	8.44801e-22	0.233105
TGME49_288950	AP2 domain transcription factor AP2IX-4 (AP2IX4)	1.50188e-12	0.232795	0.181	0.125	1.22944e-08	0.232795
TGME49_261450	hypothetical protein	2.12583e-26	0.232766	0.142	0.068	1.7402e-22	0.232766
TGME49_254760	hypothetical protein	7.15117e-27	0.232745	0.047	0.006	5.85395e-23	0.232745
TGME49_257960	GDP-D-mannose pyrophosphorylase	1.34377e-28	0.232595	0.064	0.014	1.10001e-24	0.232595
TGME49_268200	RNA recognition motif-containing protein	2.54557e-22	0.232555	0.099	0.042	2.08381e-18	0.232555
TGME49_215260	carbamoylphosphate synthetase	3.30812e-23	0.232402	0.097	0.04	2.70803e-19	0.232402
TGME49_270200	hypothetical protein	6.69646e-20	0.232291	0.13	0.069	5.48172e-16	0.232291
TGME49_243390	hypothetical protein	5.32118e-30	0.232186	0.068	0.016	4.35592e-26	0.232186
TGME49_230500	hypothetical protein	5.47137e-30	0.23208	0.072	0.018	4.47887e-26	0.23208
TGME49_255670	methyltransferase domain-containing protein	1.25911e-26	0.231967	0.055	0.011	1.03071e-22	0.231967
TGME49_235390	PAN domain-containing protein	7.10042e-22	0.231966	0.042	0.007	5.8124e-18	0.231966
TGME49_321640	cell division protein CDC48AP (CDC48AP)	8.83755e-25	0.2319	0.081	0.028	7.23442e-21	0.2319
TGME49_215090	ATP binding protein, putative	1.26976e-30	0.231741	0.078	0.021	1.03942e-26	0.231741
TGME49_285940	hypothetical protein	1.22664e-13	0.231624	0.071	0.034	1.00413e-09	0.231624
TGME49_300250	MtN3/saliva family protein	8.99107e-25	0.231255	0.145	0.072	7.36009e-21	0.231255
TGME49_236540	RNA recognition motif-containing protein	3.41805e-43	0.231244	0.439	0.276	2.79802e-39	0.231244
TGME49_292080	leucyl-tRNA synthetase	2.9291e-34	0.231055	0.218	0.112	2.39776e-30	0.231055
TGME49_293040	hypothetical protein	6.31699e-29	0.231038	0.087	0.028	5.17109e-25	0.231038
TGME49_211675	hypothetical protein	2.44872e-26	0.230827	0.055	0.011	2.00452e-22	0.230827
TGME49_237240	hypothetical protein	3.10219e-26	0.230705	0.145	0.07	2.53946e-22	0.230705
TGME49_280560	selenide, water dikinase	7.84458e-23	0.230534	0.12	0.057	6.42157e-19	0.230534
TGME49_262130	hypothetical protein	1.35152e-22	0.230527	0.106	0.047	1.10636e-18	0.230527
TGME49_225930	triose-phosphate isomerase TPI-I (TPI-I)	1.13121e-46	0.230495	0.425	0.253	9.26009e-43	0.230495
TGME49_294360	ubiquitin specific protease 39 isoform 2, putative	1.31974e-27	0.230318	0.11	0.044	1.08034e-23	0.230318
TGME49_316180	hypothetical protein	1.39019e-24	0.23028	0.083	0.029	1.13801e-20	0.23028
TGME49_249490	hypothetical protein	6.12215e-29	0.230001	0.074	0.02	5.01159e-25	0.230001
TGME49_311360	protein kinase G AGC kinase family member PKG (PKG)	5.3435e-23	0.22981	0.127	0.062	4.37419e-19	0.22981
TGME49_205130	hypothetical protein	3.80231e-27	0.229758	0.17	0.088	3.11257e-23	0.229758
TGME49_210781	ubiquitin carboxyl-terminal hydrolase	1.64655e-23	0.229601	0.096	0.039	1.34787e-19	0.229601
TGME49_288040	hypothetical protein	5.17964e-29	0.22955	0.197	0.105	4.24005e-25	0.22955
TGME49_273445	sufB/sufD domain-containing protein	3.17241e-25	0.229433	0.055	0.012	2.59694e-21	0.229433
TGME49_201895	hypothetical protein	8.80663e-27	0.229302	0.035	0.001	7.2091e-23	0.229302
TGME49_222910	phosphoglycerate mutase	6.90192e-26	0.22927	0.109	0.045	5.64991e-22	0.22927
TGME49_309885	hypothetical protein	2.27534e-23	0.229204	0.065	0.019	1.8626e-19	0.229204
TGME49_309570	DEAD/DEAH box helicase domain-containing protein	1.08075e-21	0.229164	0.048	0.011	8.84706e-18	0.229164
TGME49_214840	AP2 domain transcription factor AP2X-7 (AP2X7)	2.52559e-43	0.229074	0.385	0.23	2.06744e-39	0.229074
TGME49_210310	hypothetical protein	6.32329e-20	0.228907	0.06	0.019	5.17624e-16	0.228907
TGME49_233130	nucleoside transporter protein	1.42552e-30	0.228782	0.055	0.008	1.16693e-26	0.228782
TGME49_249790	hypothetical protein	1.57936e-23	0.228696	0.073	0.024	1.29287e-19	0.228696
TGME49_299250	hypothetical protein	4.73601e-24	0.228692	0.066	0.02	3.8769e-20	0.228692
TGME49_295710	HECT-domain (ubiquitin-transferase) domain-containing protein	7.7094e-32	0.228688	0.23	0.126	6.31092e-28	0.228688
TGME49_250040	hypothetical protein	3.69519e-27	0.228559	0.087	0.029	3.02489e-23	0.228559
TGME49_265460	hypothetical protein	2.51064e-26	0.228537	0.097	0.037	2.05521e-22	0.228537
TGME49_260205	hypothetical protein	3.2796e-27	0.228462	0.067	0.017	2.68468e-23	0.228462
TGME49_260620	hypothetical protein	1.61109e-30	0.22835	0.311	0.194	1.31884e-26	0.22835
TGME49_313040	hypothetical protein	1.00166e-25	0.227997	0.06	0.014	8.1996e-22	0.227997
TGME49_254160	hypothetical protein	1.67861e-16	0.227915	0.068	0.028	1.37411e-12	0.227915
TGME49_287470	hypothetical protein	9.6866e-25	0.227847	0.056	0.013	7.92945e-21	0.227847
TGME49_297810	hypothetical protein	1.36856e-53	0.227485	0.557	0.355	1.1203e-49	0.227485
TGME49_285220	CAP-Gly domain-containing protein	7.16465e-30	0.227043	0.051	0.007	5.86498e-26	0.227043
TGME49_261490	hypothetical protein	6.08275e-21	0.227037	0.103	0.047	4.97934e-17	0.227037
TGME49_268780	hypothetical protein	1.94732e-24	0.226847	0.099	0.04	1.59407e-20	0.226847
TGME49_262510	GTP-binding protein engB, putative	2.79771e-21	0.226782	0.05	0.012	2.29021e-17	0.226782
TGME49_315760	AP2 domain transcription factor AP2XI-4 (AP2XI4)	3.79687e-15	0.226691	0.132	0.079	3.10811e-11	0.226691
TGME49_253400	hypothetical protein	9.44107e-19	0.226593	0.088	0.039	7.72846e-15	0.226593
TGME49_319300	hypothetical protein	1.33364e-24	0.226441	0.119	0.054	1.09172e-20	0.226441
TGME49_306040	CHY zinc finger protein	1.86518e-33	0.226139	0.198	0.099	1.52684e-29	0.226139
TGME49_203510	zinc finger, C3HC4 type (RING finger) domain-containing protein	7.33337e-34	0.226003	0.135	0.054	6.0031e-30	0.226003
TGME49_244100	snoRNA binding domain-containing protein	1.39128e-27	0.226001	0.071	0.019	1.1389e-23	0.226001
TGME49_300150	hypothetical protein	3.73271e-27	0.225911	0.157	0.078	3.0556e-23	0.225911
TGME49_249680	RNA polymerase II associated Paf1 complex component PAF1 (PAF1)	5.96847e-19	0.225902	0.072	0.028	4.88579e-15	0.225902
TGME49_313600	DDHD domain-containing protein	9.98298e-21	0.225851	0.158	0.088	8.17207e-17	0.225851
TGME49_222040	Ran-interacting Mog1 protein	7.54759e-28	0.225835	0.068	0.017	6.17846e-24	0.225835
TGME49_209180	PAN domain-containing protein	1.45735e-18	0.225816	0.04	0.009	1.19299e-14	0.225816
TGME49_201710	WD domain, G-beta repeat-containing protein	8.07913e-23	0.225778	0.103	0.045	6.61358e-19	0.225778
TGME49_270270	hypothetical protein	2.78891e-22	0.225627	0.118	0.056	2.283e-18	0.225627
TGME49_244940	hypothetical protein	1.12449e-26	0.225616	0.06	0.014	9.20511e-23	0.225616
TGME49_318620	RNA-directed RNA polymerase	5.82986e-24	0.225462	0.107	0.046	4.77233e-20	0.225462
TGME49_314530	RPAP1 family, C-terminal protein	6.95457e-19	0.225372	0.049	0.014	5.69301e-15	0.225372
TGME49_314415	hypothetical protein	1.77453e-24	0.225265	0.066	0.019	1.45263e-20	0.225265
TGME49_311400	WD domain, G-beta repeat-containing protein	4.30871e-29	0.225247	0.153	0.072	3.52711e-25	0.225247
TGME49_321620	dynamin-related protein DRPB (DRPB)	1.1789e-38	0.225203	0.4	0.25	9.65046e-35	0.225203
TGME49_281590	hypothetical protein	2.12206e-05	0.224752	0.013	0.004	0.173712	0.224752
TGME49_316570	hypothetical protein	4.36495e-35	0.224511	0.19	0.091	3.57315e-31	0.224511
TGME49_297280	hypothetical protein	2.10212e-22	0.224469	0.051	0.012	1.72079e-18	0.224469
TGME49_202070	hypothetical protein	3.47112e-23	0.224227	0.077	0.027	2.84146e-19	0.224227
TGME49_284180	hypothetical protein	4.39844e-37	0.224182	0.386	0.24	3.60056e-33	0.224182
TGME49_213410	small nuclear ribonucleoprotein f (snrnp-f), putative	1.41666e-29	0.224131	0.195	0.102	1.15968e-25	0.224131
TGME49_227780	hypothetical protein	1.5294e-17	0.223916	0.061	0.022	1.25197e-13	0.223916
TGME49_304910	hypothetical protein	2.34207e-21	0.223839	0.056	0.016	1.91722e-17	0.223839
TGME49_267750	hypothetical protein	1.56513e-21	0.223711	0.083	0.033	1.28121e-17	0.223711
TGME49_292120	membrane occupation and recognition nexus protein MORN2 (MORN2)	6.34566e-27	0.22366	0.127	0.057	5.19456e-23	0.22366
TGME49_268870	tetratricopeptide repeat-containing protein	6.4741e-23	0.223335	0.114	0.053	5.2997e-19	0.223335
TGME49_231920	oxidoreductase, short chain dehydrogenase/reductase family protein	2.50068e-35	0.223198	0.137	0.054	2.04705e-31	0.223198
TGME49_309110	tRNA methyl transferase	1.49242e-19	0.222766	0.082	0.034	1.22169e-15	0.222766
TGME49_207430	ATP-dependent RNA helicase DDX1, putative	1.95795e-22	0.222684	0.117	0.055	1.60278e-18	0.222684
TGME49_216380	phospholipid-translocating P-type ATPase, flippase subfamily protein	1.3016e-20	0.22246	0.075	0.029	1.06549e-16	0.22246
TGME49_314540	hypothetical protein	2.91297e-23	0.222425	0.07	0.022	2.38456e-19	0.222425
TGME49_247760	AMP-binding enzyme domain-containing protein	4.29425e-30	0.222176	0.111	0.042	3.51528e-26	0.222176
TGME49_238930	hypothetical protein	5.03793e-19	0.222154	0.06	0.02	4.12405e-15	0.222154
TGME49_216660	hypothetical protein	1.2293e-23	0.222139	0.093	0.037	1.0063e-19	0.222139
TGME49_221580	ribosomal RNA large subunit methyltransferase J protein	3.06741e-23	0.222085	0.087	0.033	2.51098e-19	0.222085
TGME49_306290	DNA-directed RNA polymerase III RPC1 (POLR3A)	3.39795e-19	0.221971	0.089	0.039	2.78156e-15	0.221971
TGME49_238880	hypothetical protein	1.73188e-18	0.221969	0.089	0.041	1.41772e-14	0.221969
TGME49_218500	hypothetical protein	6.10664e-26	0.221918	0.058	0.013	4.99889e-22	0.221918
TGME49_220110	hypothetical protein	5.08606e-19	0.221548	0.039	0.008	4.16345e-15	0.221548
TGME49_253950	protein fam50a, putative	1.60539e-33	0.221506	0.107	0.036	1.31417e-29	0.221506
TGME49_215210	hypothetical protein	4.21561e-12	0.221305	0.282	0.216	3.4509e-08	0.221305
TGME49_231440	LsmAD domain-containing protein	6.22778e-43	0.221218	0.254	0.126	5.09806e-39	0.221218
TGME49_218760	SNAP protein (soluble N-ethylmaleimide-sensitive factor Attachment Protein), putative	4.48455e-21	0.221069	0.137	0.072	3.67105e-17	0.221069
TGME49_258380	elongation factor p (ef-p) kow family domain-containing protein	6.98582e-26	0.220913	0.051	0.009	5.7186e-22	0.220913
TGME49_228340	hypothetical protein	1.28265e-18	0.220575	0.036	0.006	1.04998e-14	0.220575
TGME49_200250	microneme protein MIC17A (MIC17A)	9.73478e-17	0.220572	0.28	0.19	7.96889e-13	0.220572
TGME49_314860	zinc knuckle domain-containing protein	6.41344e-25	0.220559	0.117	0.052	5.25004e-21	0.220559
TGME49_244560	heat shock protein 90, putative	7.4461e-49	0.220254	0.668	0.48	6.09538e-45	0.220254
TGME49_305310	ERCC4 domain-containing protein	6.45695e-24	0.220248	0.06	0.016	5.28566e-20	0.220248
TGME49_301010	serine/threonine protein phosphatase, putative	2.76522e-18	0.220124	0.067	0.026	2.26361e-14	0.220124
TGME49_239480	RNB family domain-containing protein	7.42543e-26	0.220076	0.111	0.047	6.07846e-22	0.220076
TGME49_225125	pre-rRNA processing protein	1.43854e-25	0.220072	0.108	0.044	1.17758e-21	0.220072
TGME49_292245	hypothetical protein	1.60176e-21	0.219745	0.068	0.023	1.3112e-17	0.219745
TGME49_235380	hypothetical protein	1.01696e-30	0.219634	0.207	0.11	8.3248e-27	0.219634
TGME49_294270	histone arginine methyltransferase PRMT4/CARM1 (PRMT4)	1.84327e-21	0.219552	0.064	0.02	1.5089e-17	0.219552
TGME49_315410	SAG-related sequence SRS53F (SRS53F)	5.89329e-20	0.219478	0.046	0.011	4.82425e-16	0.219478
TGME49_203690	AP2 domain transcription factor AP2VIIa-5 (AP2VIIA5)	3.75987e-18	0.219275	0.101	0.05	3.07783e-14	0.219275
TGME49_242090	zinc finger (CCCH type) motif-containing protein	9.67921e-38	0.219193	0.455	0.3	7.9234e-34	0.219193
TGME49_237490	centrin family protein	1.67812e-22	0.219185	0.044	0.008	1.37371e-18	0.219185
TGME49_239885	hypothetical protein	4.29927e-18	0.21863	0.082	0.036	3.51938e-14	0.21863
TGME49_244440	nucleoside transporter protein	2.93105e-22	0.218561	0.122	0.059	2.39936e-18	0.218561
TGME49_278040	G-patch domain-containing protein	3.31159e-18	0.218533	0.082	0.035	2.71087e-14	0.218533
TGME49_233470	hypothetical protein	5.85772e-39	0.218391	0.258	0.136	4.79513e-35	0.218391
TGME49_230960	splicing factor 3b, subunit 3, putative	3.49449e-23	0.218339	0.091	0.036	2.86059e-19	0.218339
TGME49_235580	hypothetical protein	1.66246e-21	0.218254	0.044	0.009	1.36089e-17	0.218254
TGME49_260220	folate/biopterin transporter subfamily protein	1.07712e-23	0.218093	0.067	0.02	8.81731e-20	0.218093
TGME49_286180	tRNA ligases class I (M) protein	1.86016e-22	0.217939	0.062	0.018	1.52273e-18	0.217939
TGME49_216730	MCM2/3/5 family protein	2.3312e-36	0.21764	0.322	0.19	1.90832e-32	0.21764
TGME49_284620	hypothetical protein	7.84497e-27	0.217567	0.079	0.025	6.42189e-23	0.217567
TGME49_267580	cyclin2 related protein	1.3315e-23	0.217508	0.097	0.039	1.08997e-19	0.217508
TGME49_295050	tRNA ligase class II core domain (G, H, P, S and T) domain-containing protein	1.38309e-17	0.217313	0.063	0.024	1.1322e-13	0.217313
TGME49_241175	hypothetical protein	2.32947e-24	0.217259	0.064	0.018	1.90691e-20	0.217259
TGME49_264170	hypothetical protein	1.22662e-23	0.217241	0.047	0.009	1.00411e-19	0.217241
TGME49_286520	hypothetical protein	1.16709e-22	0.217186	0.049	0.01	9.55381e-19	0.217186
TGME49_214180	ENTH domain-containing protein	2.51488e-25	0.217058	0.185	0.102	2.05868e-21	0.217058
TGME49_244600	hypothetical protein	1.76032e-23	0.216949	0.074	0.025	1.441e-19	0.216949
TGME49_254400	LSU ribosomal protein L2P, putative	6.67556e-16	0.216941	0.066	0.028	5.46461e-12	0.216941
TGME49_214520	general transcription factor IIH polypeptide 4 GTF2H4 (GTF2H4)	1.5421e-19	0.216901	0.065	0.023	1.26237e-15	0.216901
TGME49_209450	TLD protein	3.4914e-34	0.216891	0.169	0.077	2.85806e-30	0.216891
TGME49_305020	hypothetical protein	6.88233e-18	0.216773	0.06	0.022	5.63387e-14	0.216773
TGME49_251800	hypothetical protein	2.37769e-26	0.216646	0.106	0.042	1.94637e-22	0.216646
TGME49_265770	hypothetical protein	3.43776e-26	0.21646	0.088	0.031	2.81415e-22	0.21646
TGME49_203400	hypothetical protein	1.52737e-22	0.216428	0.108	0.048	1.25031e-18	0.216428
TGME49_319940	hypothetical protein	1.41594e-25	0.216329	0.066	0.018	1.15909e-21	0.216329
TGME49_263820	DEAD/DEAH box helicase domain-containing protein	1.49243e-22	0.216271	0.116	0.054	1.2217e-18	0.216271
TGME49_233050	hypothetical protein	4.42806e-27	0.21569	0.039	0.003	3.62481e-23	0.21569
TGME49_249702	MC family transporter, putative	6.26678e-24	0.215654	0.112	0.049	5.12998e-20	0.215654
TGME49_202510	multi-pass transmembrane protein	1.4304e-30	0.215531	0.17	0.082	1.17092e-26	0.215531
TGME49_212130	phospholipase, patatin family protein	5.20771e-25	0.215494	0.121	0.054	4.26303e-21	0.215494
TGME49_226870	tubulin gamma chain	2.53983e-24	0.215471	0.081	0.028	2.0791e-20	0.215471
TGME49_237860	protein kinase domain-containing protein	4.01927e-22	0.215467	0.046	0.009	3.29017e-18	0.215467
TGME49_212200	hypothetical protein	3.81166e-16	0.21538	0.103	0.054	3.12023e-12	0.21538
TGME49_264130	hypothetical protein	3.8199e-25	0.215243	0.068	0.019	3.12697e-21	0.215243
TGME49_200375	hypothetical protein	1.6687e-26	0.215112	0.082	0.027	1.366e-22	0.215112
TGME49_244120	hypothetical protein	2.27931e-18	0.21506	0.07	0.027	1.86584e-14	0.21506
TGME49_276970	hypothetical protein	9.17173e-27	0.214993	0.114	0.047	7.50798e-23	0.214993
TGME49_201250	histone lysine methyltransferase, SET, putative	3.42099e-19	0.214769	0.088	0.039	2.80043e-15	0.214769
TGME49_226280	ribosomal protein L28, putative	1.03302e-21	0.214744	0.103	0.046	8.45633e-18	0.214744
TGME49_224200	tRNA pseudouridine synthase	2.94458e-26	0.214423	0.065	0.017	2.41043e-22	0.214423
TGME49_213010	hypothetical protein	1.94381e-24	0.214366	0.111	0.048	1.59121e-20	0.214366
TGME49_254580	UDP-galactose transporter family protein	2.3432e-24	0.214343	0.127	0.06	1.91814e-20	0.214343
TGME49_278060	Mre11 DNA-binding domain-containing protein	3.87501e-21	0.214281	0.081	0.032	3.17208e-17	0.214281
TGME49_204310	hypothetical protein	2.03837e-40	0.214266	0.221	0.105	1.66861e-36	0.214266
TGME49_256920	phosphatidylinositol-4-phosphate 5-Kinase	1.26997e-17	0.214206	0.082	0.036	1.0396e-13	0.214206
TGME49_310005	hypothetical protein	5.2379e-29	0.213773	0.178	0.091	4.28774e-25	0.213773
TGME49_266460	small ubiquitin family modifier, putative	1.15558e-29	0.213772	0.247	0.142	9.45956e-26	0.213772
TGME49_285520	RNA cap guanine-N2 methyltransferase	3.34837e-19	0.213755	0.054	0.016	2.74098e-15	0.213755
TGME49_237470	glycine cleavage T-protein (aminomethyl transferase) domain-containing protein	4.34511e-20	0.213716	0.095	0.042	3.55691e-16	0.213716
TGME49_228380	hypothetical protein	7.26813e-21	0.213667	0.054	0.015	5.94969e-17	0.213667
TGME49_256970	vacuolar ATP synthase subunit A, putative	4.03331e-34	0.213435	0.241	0.129	3.30167e-30	0.213435
TGME49_308880	ImpB/MucB/SamB family protein	1.11114e-15	0.213411	0.062	0.025	9.0958e-12	0.213411
TGME49_212880	surface antigen repeat-containing protein	1.53382e-14	0.213405	0.164	0.106	1.25559e-10	0.213405
TGME49_289250	cyclophilin, putative	8.60522e-21	0.213329	0.066	0.022	7.04423e-17	0.213329
TGME49_276890	hypothetical protein	6.57956e-22	0.213267	0.123	0.061	5.38603e-18	0.213267
TGME49_238040	protein disulfide-isomerase domain-containing protein	3.42973e-23	0.213228	0.104	0.045	2.80757e-19	0.213228
TGME49_214800	hypothetical protein	5.25053e-20	0.213097	0.074	0.028	4.29808e-16	0.213097
TGME49_275990	hypothetical protein	2.303e-22	0.212963	0.099	0.042	1.88524e-18	0.212963
TGME49_208070	inositol polyphosphate kinase	7.36033e-15	0.212927	0.075	0.035	6.02517e-11	0.212927
TGME49_311755	plasma membrane protein 62D16	1.18335e-24	0.212877	0.036	0.003	9.68688e-21	0.212877
TGME49_248960	methyltransferase domain-containing protein	1.90966e-22	0.212629	0.132	0.065	1.56325e-18	0.212629
TGME49_258450	hypothetical protein	4.42644e-21	0.212617	0.118	0.057	3.62348e-17	0.212617
TGME49_291950	RNA recognition motif-containing protein	2.00652e-24	0.212612	0.166	0.088	1.64254e-20	0.212612
TGME49_236040	fructose-1,6-bisphosphate aldolase	1.73214e-53	0.212598	0.789	0.598	1.41793e-49	0.212598
TGME49_239420	protein kinase	5.09203e-41	0.212457	0.508	0.335	4.16834e-37	0.212457
TGME49_217540	RNA recognition motif-containing protein	7.95796e-31	0.212418	0.217	0.117	6.51439e-27	0.212418
TGME49_240640	casein kinase I	1.71839e-30	0.212418	0.241	0.137	1.40668e-26	0.212418
TGME49_235000	phosphorylase family protein	1.82432e-20	0.21235	0.094	0.042	1.49339e-16	0.21235
TGME49_228460	hypothetical protein	3.76516e-22	0.212251	0.081	0.031	3.08216e-18	0.212251
TGME49_294890	hypothetical protein	1.50032e-15	0.212241	0.093	0.048	1.22816e-11	0.212241
TGME49_228000	splicing factor 3A subunit 2, putative	3.25179e-29	0.212231	0.125	0.052	2.66191e-25	0.212231
TGME49_261000	MutS domain V domain-containing protein	1.34728e-24	0.212185	0.139	0.068	1.10288e-20	0.212185
TGME49_299810	cysteine-tRNA synthetase (CysRS)	1.79544e-33	0.211751	0.238	0.128	1.46975e-29	0.211751
TGME49_248400	glyoxalase I, putative	1.67554e-28	0.211561	0.159	0.077	1.3716e-24	0.211561
TGME49_209460	hypothetical protein	2.88383e-22	0.211488	0.063	0.019	2.36071e-18	0.211488
TGME49_293570	translocation protein sec62, putative	4.74239e-24	0.211479	0.172	0.094	3.88212e-20	0.211479
TGME49_314390	hypothetical protein	2.23914e-22	0.211355	0.089	0.036	1.83296e-18	0.211355
TGME49_248770	hypothetical protein	5.98912e-20	0.211323	0.065	0.023	4.9027e-16	0.211323
TGME49_280470	AP2 domain transcription factor AP2VIIa-1 (AP2VIIA1)	4.24e-09	0.21056	0.098	0.063	3.47086e-05	0.21056
TGME49_315590	macro domain-containing protein	1.72746e-23	0.210345	0.085	0.032	1.4141e-19	0.210345
TGME49_293190	endonuclease/exonuclease/phosphatase family protein	5.42995e-20	0.210218	0.158	0.09	4.44496e-16	0.210218
TGME49_233100	SPFH domain / Band 7 family protein	9.51708e-26	0.209962	0.127	0.057	7.79068e-22	0.209962
TGME49_260630	DnaJ family Sec63 protein	6.26652e-25	0.209935	0.117	0.052	5.12978e-21	0.209935
TGME49_240510	hypothetical protein	5.78474e-23	0.209832	0.082	0.03	4.73539e-19	0.209832
TGME49_223960	ubiquitin interaction motif family protein	4.38928e-20	0.209695	0.095	0.043	3.59307e-16	0.209695
TGME49_319850	splicing factor U2AF family SnRNP auxilary factor large subunit, RRM domain-containing protein	2.59803e-33	0.209641	0.216	0.112	2.12675e-29	0.209641
TGME49_202230	histone deacetylase HDAC5 (HDAC5)	1.26608e-19	0.209553	0.088	0.038	1.03641e-15	0.209553
TGME49_230610	transmembrane protein TMEM222 (TMEM222)	1.36084e-30	0.209489	0.109	0.04	1.11398e-26	0.209489
TGME49_276140	ADP ribosylation factor ARF1 (ARF1)	9.71336e-31	0.209368	0.387	0.254	7.95136e-27	0.209368
TGME49_291180	hypothetical protein	3.25335e-31	0.209295	0.32	0.2	2.66319e-27	0.209295
TGME49_203870	RAB43, member RAS oncogene family protein	5.36326e-30	0.209175	0.148	0.067	4.39036e-26	0.209175
TGME49_246740	hypothetical protein	8.1293e-28	0.20917	0.114	0.046	6.65464e-24	0.20917
TGME49_313680	hypothetical protein	2.21755e-22	0.209123	0.148	0.077	1.81529e-18	0.209123
TGME49_231980	hypothetical protein	1.14341e-20	0.209092	0.07	0.025	9.35995e-17	0.209092
TGME49_268560	XPG N-terminal domain-containing protein	5.77804e-21	0.208699	0.06	0.018	4.7299e-17	0.208699
TGME49_282090	hypothetical protein	6.72251e-21	0.208373	0.08	0.031	5.50305e-17	0.208373
TGME49_307040	shikimate dehydrogenase substrate binding domain-containing protein	1.52348e-18	0.208342	0.113	0.057	1.24712e-14	0.208342
TGME49_288420	hypothetical protein	1.12158e-21	0.208336	0.112	0.052	9.18128e-18	0.208336
TGME49_240710	RNA recognition motif-containing protein	5.90195e-20	0.208286	0.098	0.045	4.83133e-16	0.208286
TGME49_260390	hypothetical protein	7.96875e-23	0.208274	0.06	0.017	6.52322e-19	0.208274
TGME49_313010	DEAD (Asp-Glu-Ala-Asp) box polypeptide DDX6 (DDX6)	1.81339e-36	0.208269	0.348	0.209	1.48444e-32	0.208269
TGME49_240410	protein kinase (incomplete catalytic triad)	1.14605e-18	0.208241	0.054	0.017	9.38158e-15	0.208241
TGME49_273790	hypothetical protein	1.31095e-26	0.20815	0.128	0.057	1.07314e-22	0.20815
TGME49_311510	eIF2 kinase IF2K-B	9.29758e-24	0.207835	0.217	0.129	7.611e-20	0.207835
TGME49_215300	hypothetical protein	5.41154e-17	0.207764	0.08	0.036	4.42988e-13	0.207764
TGME49_286620	S1 RNA binding domain-containing protein	5.5173e-17	0.207734	0.093	0.045	4.51646e-13	0.207734
TGME49_310630	hypothetical protein	7.61817e-22	0.207699	0.12	0.058	6.23624e-18	0.207699
TGME49_202630	ATP-dependent metallopeptidase HflB subfamily protein	1.09638e-25	0.207632	0.153	0.077	8.97498e-22	0.207632
TGME49_292390	KRUF family protein	4.00779e-29	0.207424	0.05	0.006	3.28078e-25	0.207424
TGME49_315950	zinc finger, C3HC4 type (RING finger) domain-containing protein	2.71753e-34	0.207316	0.278	0.157	2.22457e-30	0.207316
TGME49_265120	rhoptry neck protein, putative	2.99315e-17	0.207209	0.048	0.015	2.45019e-13	0.207209
TGME49_236850	hypothetical protein	1.61668e-14	0.207189	0.096	0.051	1.32342e-10	0.207189
TGME49_278530	multiprotein bridging factor type 1 family transcriptional co-activator, putative	5.01494e-35	0.207174	0.623	0.454	4.10523e-31	0.207174
TGME49_228070	hypothetical protein	1.21198e-21	0.207129	0.063	0.019	9.92126e-18	0.207129
TGME49_220860	DEAD/DEAH box helicase	2.03198e-29	0.207083	0.127	0.053	1.66338e-25	0.207083
TGME49_223150	START domain-containing protein	1.03318e-19	0.206753	0.085	0.036	8.45761e-16	0.206753
TGME49_220570	hypothetical protein	1.73273e-27	0.206747	0.115	0.047	1.41841e-23	0.206747
TGME49_227900	AP2 domain transcription factor AP2X-1 (AP2X1)	5.12585e-14	0.206587	0.093	0.05	4.19602e-10	0.206587
TGME49_295658	zinc finger in N-recognin protein	3.30854e-19	0.206435	0.086	0.037	2.70837e-15	0.206435
TGME49_230060	acetyltransferase, GNAT family protein	4.01631e-22	0.206413	0.075	0.027	3.28775e-18	0.206413
TGME49_229405	3'5'-cyclic nucleotide phosphodiesterase domain-containing protein	1.09551e-18	0.206237	0.069	0.026	8.96788e-15	0.206237
TGME49_217688	hypothetical protein	3.14417e-16	0.206226	0.06	0.023	2.57382e-12	0.206226
TGME49_311375	hypothetical protein	9.43571e-21	0.20603	0.078	0.03	7.72407e-17	0.20603
TGME49_203800	hypothetical protein	3.58458e-22	0.205887	0.059	0.017	2.93434e-18	0.205887
TGME49_257080	3'5'-cyclic nucleotide phosphodiesterase domain-containing protein	7.42417e-28	0.205865	0.101	0.037	6.07742e-24	0.205865
TGME49_311210	hypothetical protein	6.4973e-23	0.205831	0.085	0.032	5.31869e-19	0.205831
TGME49_250740	Yip1 domain-containing protein	8.35247e-21	0.205765	0.097	0.043	6.83733e-17	0.205765
TGME49_255215	hypothetical protein	9.64633e-20	0.205741	0.067	0.024	7.89649e-16	0.205741
TGME49_244380	cactin	6.76387e-25	0.205663	0.156	0.08	5.53691e-21	0.205663
TGME49_289070	E1-E2 ATPase subfamily protein	5.06318e-18	0.205627	0.092	0.043	4.14472e-14	0.205627
TGME49_275740	hypothetical protein	1.04982e-20	0.20555	0.055	0.016	8.59385e-17	0.20555
TGME49_246040	MIF4G domain-containing protein	3.57356e-19	0.205226	0.082	0.034	2.92531e-15	0.205226
TGME49_209940	transporter/permease protein	1.18211e-22	0.205185	0.084	0.032	9.67673e-19	0.205185
TGME49_305900	hypothetical protein	2.11839e-24	0.204874	0.092	0.035	1.73411e-20	0.204874
TGME49_311720	chaperonin protein BiP	1.33841e-53	0.204865	0.802	0.612	1.09562e-49	0.204865
TGME49_212940	hypothetical protein	1.07341e-21	0.204733	0.067	0.022	8.78695e-18	0.204733
TGME49_314240	general transcription factor IIIC polypeptide 3 GTF3C3 (GTF3C3)	7.65683e-19	0.204267	0.2	0.125	6.26788e-15	0.204267
TGME49_294710	RNA recognition motif-containing protein	2.48275e-24	0.204166	0.049	0.009	2.03238e-20	0.204166
TGME49_254900	proteasome subunit beta type 2, putative	1.95631e-24	0.204149	0.076	0.025	1.60144e-20	0.204149
TGME49_293060	SPRY domain-containing protein	1.50009e-19	0.204067	0.088	0.038	1.22797e-15	0.204067
TGME49_273920	aldose reductase, putative	2.30319e-24	0.204057	0.071	0.022	1.88539e-20	0.204057
TGME49_315420	hypothetical protein	9.31568e-20	0.204001	0.068	0.025	7.62581e-16	0.204001
TGME49_217000	hypothetical protein	1.306e-20	0.203896	0.092	0.039	1.06909e-16	0.203896
TGME49_220510	hypothetical protein	9.53842e-23	0.203832	0.134	0.067	7.80815e-19	0.203832
TGME49_314020	hypothetical protein	1.14734e-20	0.20378	0.079	0.031	9.39216e-17	0.20378
TGME49_294040	KDEL endoplasmic reticulum proteinretention receptor 2 (KDELR2), putative	5.91326e-22	0.203665	0.081	0.031	4.84059e-18	0.203665
TGME49_229210	small nuclear ribonucleoprotein polypeptide A', putative	1.38215e-22	0.203619	0.111	0.05	1.13143e-18	0.203619
TGME49_257150	NOT2 / NOT3 / NOT5 family protein	2.52591e-25	0.2034	0.065	0.018	2.06771e-21	0.2034
TGME49_239490	dehydrogenase E1 component family protein	1.06625e-35	0.20339	0.338	0.204	8.72835e-32	0.20339
TGME49_288700	RecF/RecN/SMC N terminal domain-containing protein	5.66847e-24	0.203132	0.086	0.032	4.64021e-20	0.203132
TGME49_224970	nucleolar protein,nop52 protein	1.81796e-20	0.202967	0.129	0.066	1.48818e-16	0.202967
TGME49_222390	hypothetical protein	6.75389e-21	0.202927	0.057	0.017	5.52874e-17	0.202927
TGME49_270960	hypothetical protein	7.13852e-18	0.202735	0.056	0.019	5.84359e-14	0.202735
TGME49_216390	RNA methyltransferase, TrmH family protein	3.00275e-19	0.202594	0.056	0.017	2.45805e-15	0.202594
TGME49_311080	transporter, cation channel family protein	6.37855e-19	0.202382	0.066	0.025	5.22148e-15	0.202382
TGME49_277990	OTU family cysteine protease	7.49128e-22	0.202242	0.074	0.026	6.13236e-18	0.202242
TGME49_279450	adenylosuccinate synthetase, putative	2.86648e-19	0.202112	0.047	0.012	2.3465e-15	0.202112
TGME49_321690	hypothetical protein	7.64683e-22	0.202032	0.126	0.063	6.25969e-18	0.202032
TGME49_270300	hypothetical protein	3.48411e-19	0.201944	0.123	0.064	2.8521e-15	0.201944
TGME49_209860	SRP40, C-terminal domain-containing protein	9.92251e-19	0.201737	0.098	0.046	8.12257e-15	0.201737
TGME49_219640	hypothetical protein	1.6986e-14	0.201662	0.048	0.017	1.39048e-10	0.201662
TGME49_309380	Nuf2	6.84343e-20	0.201504	0.088	0.038	5.60203e-16	0.201504
TGME49_209200	hypothetical protein	7.80647e-26	0.201425	0.152	0.076	6.39038e-22	0.201425
TGME49_205590	hypothetical protein	8.78878e-28	0.201293	0.045	0.005	7.19449e-24	0.201293
TGME49_310700	serine/threonine phosophatase PP1	4.52834e-36	0.201185	0.297	0.17	3.7069e-32	0.201185
TGME49_272720	methyltransferase domain-containing protein	3.23928e-25	0.201177	0.045	0.007	2.65168e-21	0.201177
TGME49_225870	hypothetical protein	1.52865e-25	0.201136	0.202	0.114	1.25135e-21	0.201136
TGME49_240290	hypothetical protein	6.53536e-24	0.201021	0.061	0.016	5.34985e-20	0.201021
TGME49_275420	histone lysine-specific demethylase LSD1/BHC110/KDMA1A	1.91798e-19	0.200978	0.071	0.027	1.57006e-15	0.200978
[truncated: 6,179 more rows]

## Sheet: Markers_by_Cluster_72h_Fig4H
ID	Description	p_val	avg_logFC	pct.1	pct.2	p_val_adj	cluster
TGME49_200010	hypothetical protein	3.86151e-58	0.865718	0.658	0.314	3.16103e-54	9
TGME49_200010	hypothetical protein	3.14173e-84	0.726637	0.717	0.307	2.57182e-80	7
TGME49_200010	hypothetical protein	9.63155e-79	0.962583	0.653	0.31	7.88439e-75	8
TGME49_200250	microneme protein MIC17A	4.33728e-46	0.574133	0.567	0.229	3.5505e-42	10
TGME49_200250	microneme protein MIC17A	8.97381e-93	2.06565	0.652	0.227	7.34596e-89	11
TGME49_200250	microneme protein MIC17A	8.52511e-24	0.611753	0.352	0.23	6.97866e-20	5
TGME49_200250	microneme protein MIC17A	3.28397e-37	0.834224	0.48	0.23	2.68825e-33	9
TGME49_200270	PAN/Apple domain-containing protein	1.69162e-31	0.976586	0.329	0.117	1.38476e-27	11
TGME49_200330	hypothetical protein	7.94303e-41	0.794311	0.214	0.054	6.50216e-37	9
TGME49_200330	hypothetical protein	4.21601e-98	0.677067	0.272	0.05	3.45123e-94	7
TGME49_200340	hypothetical protein	7.00362e-24	0.532723	0.113	0.045	5.73317e-20	4
TGME49_200360	hypothetical protein	9.03235e-36	0.550589	0.817	0.537	7.39388e-32	9
TGME49_200360	hypothetical protein	3.95065e-191	0.985517	0.82	0.518	3.234e-187	4
TGME49_200385	Myb family DNA-binding domain-containing protein	0	0.79859	0.496	0.135	0	0
TGME49_200385	Myb family DNA-binding domain-containing protein	5.8983e-10	0.537917	0.268	0.223	4.82835e-06	1
TGME49_200385	Myb family DNA-binding domain-containing protein	2.82446e-95	1.15209	0.686	0.217	2.3121e-91	11
TGME49_200385	Myb family DNA-binding domain-containing protein	3.90418e-73	0.855168	0.67	0.218	3.19596e-69	12
TGME49_201170	hypothetical protein	2.06722e-25	1.42804	0.57	0.318	1.69223e-21	11
TGME49_201170	hypothetical protein	2.91083e-12	0.82193	0.431	0.32	2.38281e-08	7
TGME49_201170	hypothetical protein	4.31986e-289	2.66667	0.942	0.304	3.53623e-285	9
TGME49_201180	hypothetical protein	7.52705e-18	0.652228	0.293	0.132	6.16165e-14	11
TGME49_201230	kinesin motor domain-containing protein	2.03112e-63	0.73046	0.155	0.025	1.66267e-59	8
TGME49_201230	kinesin motor domain-containing protein	3.86427e-250	0.817421	0.279	0.02	3.16329e-246	7
TGME49_201240	hypothetical protein	3.62688e-146	0.596196	0.18	0.014	2.96897e-142	7
TGME49_201260	sugar transporter ST3	7.84555e-23	0.626695	0.54	0.333	6.42237e-19	9
TGME49_201260	sugar transporter ST3	8.01438e-30	0.593975	0.625	0.332	6.56057e-26	11
TGME49_201270	hypothetical protein	1.10988e-138	0.555961	0.367	0.157	9.08547e-135	0
TGME49_201380	chorismate synthase, putative	1.2409e-28	0.526939	0.451	0.196	1.0158e-24	11
TGME49_201380	chorismate synthase, putative	5.27306e-57	1.13673	0.487	0.193	4.31652e-53	9
TGME49_201390	hypothetical protein	1.17753e-185	1.56224	0.957	0.551	9.63925e-182	9
TGME49_201390	hypothetical protein	4.28487e-44	0.661962	0.893	0.556	3.5076e-40	11
TGME49_201390	hypothetical protein	2.02481e-156	0.840182	0.822	0.539	1.65751e-152	4
TGME49_201520	protein phosphatase 2C domain-containing protein	6.29266e-97	1.11014	0.366	0.123	5.15117e-93	5
TGME49_201520	protein phosphatase 2C domain-containing protein	1.96572e-167	1.19176	0.646	0.125	1.60914e-163	10
TGME49_201520	protein phosphatase 2C domain-containing protein	2.62573e-141	1.19553	0.506	0.124	2.14942e-137	8
TGME49_201630	protein phosphatase 2C domain-containing protein	1.24172e-120	1.08139	0.317	0.057	1.01647e-116	8
TGME49_201630	protein phosphatase 2C domain-containing protein	2.77714e-199	0.970578	0.391	0.053	2.27337e-195	7
TGME49_201640	hypothetical protein	1.62281e-119	0.77442	0.208	0.025	1.32843e-115	7
TGME49_201760	hypothetical protein	2.25051e-22	0.508881	0.307	0.132	1.84226e-18	9
TGME49_201760	hypothetical protein	4.16697e-150	1.22703	0.511	0.121	3.41108e-146	8
TGME49_201760	hypothetical protein	9.4858e-214	1.02195	0.601	0.117	7.76508e-210	7
TGME49_201760	hypothetical protein	1.0565e-45	0.545405	0.405	0.13	8.64847e-42	10
TGME49_201770	cullin 3, putative	1.19679e-54	0.911914	0.3	0.143	9.7969e-51	4
TGME49_201780	microneme protein MIC2	5.63754e-235	0.65214	0.703	0.225	4.61489e-231	3
TGME49_201780	microneme protein MIC2	2.50561e-38	0.679284	0.553	0.264	2.0511e-34	9
TGME49_201780	microneme protein MIC2	2.01842e-242	1.36775	0.633	0.237	1.65228e-238	4
TGME49_201785	hypothetical protein	2.02147e-32	0.652059	0.651	0.372	1.65478e-28	9
TGME49_201785	hypothetical protein	4e-306	1.35763	0.791	0.34	4e-302	4
TGME49_201785	hypothetical protein	2.90547e-27	0.548947	0.655	0.374	2.37842e-23	11
TGME49_201785	hypothetical protein	3.65224e-253	0.682301	0.86	0.327	2.98972e-249	3
TGME49_201840	aspartyl protease ASP1	2.79319e-32	0.550927	0.61	0.296	2.2865e-28	11
TGME49_201840	aspartyl protease ASP1	3.13533e-34	0.53773	0.639	0.296	2.56658e-30	12
TGME49_201860	hypothetical protein	7.58402e-87	0.877146	0.813	0.307	6.20828e-83	10
TGME49_201860	hypothetical protein	7.73374e-184	1.14428	0.854	0.298	6.33084e-180	7
TGME49_201860	hypothetical protein	4.47906e-211	1.72219	0.824	0.3	3.66656e-207	8
TGME49_201860	hypothetical protein	5.33633e-149	1.02289	0.672	0.296	4.36832e-145	5
TGME49_201860	hypothetical protein	1.09577e-16	0.588207	0.503	0.316	8.96994e-13	9
TGME49_202020	DnAK-TPR	9.08589e-82	1.29631	0.899	0.522	7.43771e-78	11
TGME49_202020	DnAK-TPR	2.89153e-177	0.7184	0.804	0.492	2.367e-173	1
TGME49_202020	DnAK-TPR	5.06814e-105	1.21286	0.976	0.521	4.14878e-101	12
TGME49_202020	DnAK-TPR	0	0.850688	0.912	0.398	0	0
TGME49_202025	hypothetical protein	7.5295e-33	0.687013	0.387	0.147	6.16365e-29	11
TGME49_202025	hypothetical protein	8.5659e-34	0.691208	0.405	0.148	7.01204e-30	12
TGME49_202025	hypothetical protein	5.40313e-132	0.546068	0.288	0.107	4.423e-128	0
TGME49_202030	hypothetical protein	8.0672e-22	0.563988	0.543	0.296	6.60381e-18	11
TGME49_202040	hypothetical protein	3.89366e-26	0.629139	0.359	0.183	3.18735e-22	8
TGME49_202040	hypothetical protein	2.5194e-80	0.617462	0.517	0.176	2.06238e-76	7
TGME49_202140	enoyl-CoA hydratase/isomerase family protein	3.35232e-19	0.559777	0.29	0.123	2.74421e-15	11
TGME49_202200	hypothetical protein	1.19566e-28	0.53745	0.388	0.145	9.78766e-25	12
TGME49_202200	hypothetical protein	7.26217e-89	1.13139	0.372	0.135	5.94481e-85	5
TGME49_202200	hypothetical protein	7.51094e-156	1.29476	0.542	0.134	6.14845e-152	8
TGME49_202200	hypothetical protein	2.25624e-130	1.04312	0.612	0.137	1.84696e-126	10
TGME49_202200	hypothetical protein	7.52536e-124	0.744827	0.524	0.134	6.16026e-120	7
TGME49_202220	hypothetical protein	2.20588e-38	0.722217	0.201	0.051	1.80573e-34	9
TGME49_202390	S15 sporozoite-expressed protein	2.77431e-38	0.676401	0.318	0.127	2.27105e-34	7
TGME49_202390	S15 sporozoite-expressed protein	2.84219e-160	1.49587	0.568	0.121	2.32661e-156	9
TGME49_202420	hypothetical protein	2.48618e-209	0.78045	0.318	0.033	2.03519e-205	7
TGME49_202420	hypothetical protein	9.62708e-57	0.637247	0.185	0.039	7.88073e-53	8
TGME49_202500	GAPM1a	4.22632e-209	1.57892	0.934	0.406	3.45966e-205	7
TGME49_202500	GAPM1a	2.14232e-111	1.53377	0.807	0.416	1.7537e-107	9
TGME49_202500	GAPM1a	1.58126e-87	0.993831	0.76	0.414	1.29442e-83	8
TGME49_202620	hypothetical protein	1.95612e-168	0.541889	0.811	0.367	1.60128e-164	3
TGME49_202620	hypothetical protein	2.02058e-62	0.750891	0.571	0.396	1.65405e-58	4
TGME49_202830	Elicitor-responsive protein, putative	9.67174e-39	0.590127	0.788	0.451	7.91729e-35	10
TGME49_202840	FHA domain-containing protein	9.06885e-39	0.746079	0.658	0.385	7.42376e-35	9
TGME49_202950	hypothetical protein	2.30151e-68	0.500589	0.318	0.085	1.88402e-64	7
TGME49_202975	hypothetical protein	3.26107e-12	0.5058	0.189	0.082	2.66951e-08	11
TGME49_202975	hypothetical protein	3.71843e-24	0.546753	0.248	0.081	3.04391e-20	12
TGME49_203010	aurora kinase	1.46733e-42	0.775433	0.288	0.101	1.20116e-38	8
TGME49_203010	aurora kinase	0	1.28742	0.612	0.086	0	7
TGME49_203010	aurora kinase	1.17093e-41	0.59203	0.334	0.102	9.58527e-38	10
TGME49_203060	hypothetical protein	1.41859e-23	0.622584	0.35	0.244	1.16126e-19	4
TGME49_203290	hypothetical protein	8.83769e-134	0.508853	0.925	0.77	7.23454e-130	1
TGME49_203290	hypothetical protein	0	0.845511	0.984	0.722	0	0
TGME49_203300	hypothetical protein	1.56635e-83	1.02121	0.58	0.197	1.28222e-79	9
TGME49_203300	hypothetical protein	1.22041e-32	0.734145	0.325	0.198	9.99024e-29	4
TGME49_203310	dense granule protein GRA7	1.9529e-35	0.597195	0.915	0.694	1.59864e-31	9
TGME49_203310	dense granule protein GRA7	0	1.62981	0.995	0.672	0	4
TGME49_203310	dense granule protein GRA7	7.0114e-26	0.724991	0.851	0.697	5.73953e-22	11
TGME49_203390	CRAL/TRIO domain-containing protein	8.35222e-47	0.575299	0.363	0.136	6.83713e-43	7
TGME49_203390	CRAL/TRIO domain-containing protein	1.82001e-69	1.08877	0.442	0.136	1.48986e-65	9
TGME49_203630	ribosomal protein RPL44	2.85225e-34	0.525718	0.566	0.459	2.33485e-30	4
TGME49_203630	ribosomal protein RPL44	1.38472e-83	0.969145	0.723	0.457	1.13353e-79	6
TGME49_203682	hypothetical protein	2.83418e-97	0.677186	0.101	0.004	2.32006e-93	11
TGME49_203685	hypothetical protein	7.41785e-154	0.637853	0.11	0.002	6.07225e-150	11
TGME49_203790	hypothetical protein	5.88258e-145	1.30147	0.929	0.386	4.81548e-141	10
TGME49_203790	hypothetical protein	2.27298e-122	1.27055	0.655	0.383	1.86066e-118	5
TGME49_203820	hypothetical protein	8.22615e-176	0.523039	0.558	0.271	6.73393e-172	0
TGME49_203820	hypothetical protein	2.8236e-48	0.792592	0.724	0.336	2.3114e-44	12
TGME49_203880	hypothetical protein	2.97958e-291	0.790794	0.579	0.232	2.43909e-287	0
TGME49_203880	hypothetical protein	2.58853e-30	0.629271	0.622	0.315	2.11897e-26	12
TGME49_203930	hypothetical protein	2.28684e-29	0.682339	0.208	0.092	1.87201e-25	5
TGME49_203930	hypothetical protein	1.21797e-31	0.52654	0.289	0.094	9.9703e-28	10
TGME49_203930	hypothetical protein	8e-306	1.19445	0.582	0.078	7e-302	7
TGME49_203930	hypothetical protein	2.09048e-158	1.21952	0.439	0.085	1.71126e-154	8
TGME49_203985	hypothetical protein	1.73588e-80	0.655673	0.131	0.012	1.42099e-76	9
TGME49_203990	rhoptry protein ROP12	5.01592e-94	1.03201	0.46	0.141	4.10603e-90	8
TGME49_203990	rhoptry protein ROP12	3.86972e-35	0.523336	0.425	0.148	3.16775e-31	12
TGME49_203990	rhoptry protein ROP12	5.97002e-228	1.11935	0.652	0.132	4.88706e-224	7
TGME49_203990	rhoptry protein ROP12	1.87495e-63	0.739304	0.482	0.145	1.53483e-59	10
TGME49_203990	rhoptry protein ROP12	8.70285e-44	0.881481	0.394	0.147	7.12415e-40	9
TGME49_204020	ribosomal protein RPL8	2.09723e-115	0.821283	0.937	0.799	1.71679e-111	6
TGME49_204050	subtilisin SUB1	0	2.27521	0.842	0.203	0	4
TGME49_204130	perforin-like protein PLP1	8.07664e-12	0.535275	0.473	0.306	6.61153e-08	11
TGME49_204130	perforin-like protein PLP1	4.5249e-173	1.66212	0.837	0.293	3.70409e-169	9
TGME49_204270	hypothetical protein	1.11932e-39	0.700368	0.214	0.065	9.16273e-36	8
TGME49_204270	hypothetical protein	6.20576e-163	0.774091	0.371	0.058	5.08003e-159	7
TGME49_204330	hypothetical protein	1.86195e-251	0.789015	0.366	0.102	1.52419e-247	0
TGME49_204340	hypothetical protein	0	0.739709	0.755	0.38	0	0
TGME49_204420	oocyst wall protein OWP1	3.80822e-61	1.07472	0.625	0.25	3.11741e-57	11
TGME49_204420	oocyst wall protein OWP1	2.32817e-08	0.579985	0.359	0.257	0.000190584	9
TGME49_204440	cyclic nucleotide-binding domain-containing protein	8.79314e-56	0.855256	0.354	0.092	7.19806e-52	11
TGME49_204530	microneme protein MIC11	4.3381e-74	1.04564	0.875	0.52	3.55117e-70	11
TGME49_204530	microneme protein MIC11	0	1.37315	0.927	0.49	0	4
TGME49_204530	microneme protein MIC11	1.00919e-99	1.44432	0.872	0.519	8.26124e-96	9
TGME49_204880	hypothetical protein	7.35487e-67	0.837262	0.237	0.053	6.0207e-63	8
TGME49_204880	hypothetical protein	0	1.44517	0.537	0.04	0	7
TGME49_205060	hypothetical protein	1.08722e-158	1.22479	0.405	0.126	8.90002e-155	4
TGME49_205180	RNA recognition motif-containing protein	1.96904e-60	0.795285	0.471	0.287	1.61186e-56	4
TGME49_205210	hypothetical protein	1.85954e-45	0.639469	0.198	0.038	1.52222e-41	11
TGME49_205250	rhoptry protein ROP18	1.0274e-187	1.31212	0.743	0.223	8.41029e-184	7
TGME49_205250	rhoptry protein ROP18	4.15425e-83	0.807279	0.705	0.231	3.40067e-79	10
TGME49_205250	rhoptry protein ROP18	1.00227e-51	1.01308	0.545	0.235	8.20459e-48	9
TGME49_205250	rhoptry protein ROP18	3.25841e-59	0.745467	0.459	0.229	2.66733e-55	5
TGME49_205250	rhoptry protein ROP18	2.67027e-285	1.90422	0.83	0.219	2.18588e-281	8
TGME49_205265	transporter, cation channel family protein	1.14815e-37	0.709568	0.561	0.242	9.39875e-34	12
TGME49_205265	transporter, cation channel family protein	8.88799e-76	0.68171	0.599	0.234	7.27571e-72	7
TGME49_205280	hypothetical protein	7.96115e-22	0.546593	0.369	0.183	6.51699e-18	9
TGME49_205290	serine/threonine specific protein phosphatase	7.74609e-21	0.604909	0.249	0.102	6.34095e-17	9
TGME49_205320	hypothetical protein	1.02765e-88	0.895644	0.624	0.248	8.41236e-85	7
TGME49_205320	hypothetical protein	1.9484e-112	1.33554	0.686	0.25	1.59496e-108	9
TGME49_205330	hypothetical protein	1.30331e-36	0.676201	0.536	0.306	1.06689e-32	8
TGME49_205330	hypothetical protein	4.97134e-161	1.12942	0.8	0.294	4.06953e-157	7
TGME49_205340	ribosomal protein RPS12	5.00733e-59	0.585734	0.868	0.625	4.099e-55	8
TGME49_205340	ribosomal protein RPS12	1.58186e-105	0.817541	0.809	0.623	1.29491e-101	5
TGME49_205340	ribosomal protein RPS12	1.55254e-142	1.09084	0.883	0.623	1.27091e-138	6
TGME49_205340	ribosomal protein RPS12	2.78138e-178	0.881419	0.843	0.615	2.27684e-174	4
TGME49_205360	hypothetical protein	7.44858e-66	0.857351	0.246	0.057	6.09741e-62	8
TGME49_205360	hypothetical protein	2.58178e-204	0.882651	0.39	0.051	2.11345e-200	7
TGME49_205370	hypothetical protein	1.00712e-35	0.561233	0.158	0.041	8.24431e-32	8
TGME49_205370	hypothetical protein	0	1.19545	0.414	0.03	0	7
TGME49_205430	isovaleryl-CoA dehydrogenase	1.9465e-33	0.543783	0.428	0.173	1.59341e-29	10
TGME49_205470	translation elongation factor 2 family protein, putative	4.64624e-36	0.73254	0.609	0.453	3.80341e-32	6
TGME49_205490	integral membrane protein, putative	2.46767e-132	0.510447	0.594	0.24	2.02003e-128	3
TGME49_205640	hypothetical protein	1.47943e-120	0.795624	0.451	0.108	1.21106e-116	7
TGME49_205650	AP2 domain transcription factor AP2VIIa-3	1.19398e-50	0.796793	0.557	0.284	9.77393e-47	8
TGME49_205650	AP2 domain transcription factor AP2VIIa-3	8.56679e-67	0.57876	0.644	0.28	7.01277e-63	7
TGME49_205670	SF-assemblin/beta giardin protein	1.70099e-118	0.81069	0.566	0.164	1.39243e-114	7
TGME49_205670	SF-assemblin/beta giardin protein	6.515e-41	0.650483	0.399	0.172	5.33318e-37	8
TGME49_205670	SF-assemblin/beta giardin protein	1.6921e-31	0.524191	0.452	0.175	1.38516e-27	12
TGME49_205680	hypothetical protein	9.32172e-14	0.727107	0.259	0.128	7.63076e-10	11
TGME49_205690	hypothetical protein	2.72051e-36	0.760478	0.246	0.075	2.22701e-32	9
TGME49_205700	cyclophilin precursor	3.96476e-40	0.566809	0.777	0.692	3.24555e-36	6
TGME49_205730	hypothetical protein	3.34889e-25	0.611704	0.163	0.048	2.7414e-21	9
TGME49_205750	histone deacetylase complex subunit Sin3	2.00193e-31	0.639708	0.466	0.191	1.63878e-27	12
TGME49_206340	hypothetical protein	6.45825e-22	0.551454	0.384	0.195	5.28672e-18	9
TGME49_206430	formin FRM1	3.41982e-34	0.736515	0.571	0.263	2.79947e-30	12
TGME49_206430	formin FRM1	1.95779e-139	0.528069	0.444	0.209	1.60264e-135	0
TGME49_206440	cpw-wpc domain-containing protein	9.44203e-60	0.862729	0.293	0.127	7.72925e-56	4
TGME49_206440	cpw-wpc domain-containing protein	3.60666e-85	1.0836	0.47	0.131	2.95241e-81	9
TGME49_206440	cpw-wpc domain-containing protein	2.71698e-25	0.736907	0.252	0.134	2.22412e-21	5
TGME49_206510	toxolysin TLN4	1.28858e-64	0.83468	0.591	0.204	1.05483e-60	11
TGME49_206510	toxolysin TLN4	3.1038e-164	0.531378	0.541	0.177	2.54077e-160	3
TGME49_206510	toxolysin TLN4	9.94094e-105	1.22589	0.618	0.201	8.13766e-101	9
TGME49_206550	hypothetical protein	2.59671e-06	0.66179	0.16	0.127	0.0212567	2
TGME49_206630	hypothetical protein	5.76659e-70	0.509719	0.346	0.097	4.72053e-66	7
TGME49_206690	glideosome-associated protein with multiple-membrane spans GAPM2B	2.89117e-93	1.14645	0.328	0.076	2.36671e-89	7
TGME49_206690	glideosome-associated protein with multiple-membrane spans GAPM2B	1.85385e-22	0.657213	0.238	0.083	1.51756e-18	11
TGME49_206690	glideosome-associated protein with multiple-membrane spans GAPM2B	0	1.67122	0.606	0.07	0	9
TGME49_207130	SAG-related sequence SRS49A	2.28083e-215	0.699064	0.185	0.025	1.86709e-211	0
TGME49_207160	SAG-related sequence SRS49D	0	1.59283	0.844	0.178	0	0
TGME49_207160	SAG-related sequence SRS49D	7.6183e-44	0.637542	0.779	0.341	6.23634e-40	12
TGME49_207160	SAG-related sequence SRS49D	1.50665e-155	0.671195	0.661	0.306	1.23334e-151	1
TGME49_207210	hypothetical protein	1.79931e-84	0.938057	0.983	0.51	1.47291e-80	12
TGME49_207210	hypothetical protein	0	1.40565	0.985	0.358	0	0
TGME49_207210	hypothetical protein	0	0.861107	0.972	0.455	0	1
TGME49_207230	hypothetical protein	3.07612e-28	0.572173	0.476	0.221	2.51811e-24	11
TGME49_207230	hypothetical protein	3.0868e-134	0.544232	0.384	0.173	2.52686e-130	0
TGME49_207240	hypothetical protein	4.24921e-149	1.03634	0.699	0.218	3.4784e-145	7
TGME49_207240	hypothetical protein	4.4394e-57	0.831618	0.558	0.228	3.63409e-53	9
TGME49_207350	hypothetical protein	0	1.08264	0.696	0.235	0	0
TGME49_207350	hypothetical protein	2.88767e-31	0.608131	0.684	0.347	2.36385e-27	12
TGME49_207400	hypothetical protein	2.16424e-14	0.635352	0.223	0.149	1.77165e-10	4
TGME49_207403	hypothetical protein	3.08904e-43	0.590047	0.156	0.027	2.52868e-39	10
TGME49_207440	ribosomal protein RPS4	4.1014e-91	0.789495	0.867	0.696	3.35741e-87	6
TGME49_207600	tubulin/FtsZ family, GTPase domain-containing protein	1.08445e-15	0.648725	0.189	0.125	8.87734e-12	2
TGME49_207600	tubulin/FtsZ family, GTPase domain-containing protein	2.21981e-65	0.87375	0.433	0.124	1.81714e-61	10
TGME49_207600	tubulin/FtsZ family, GTPase domain-containing protein	9.78521e-155	0.600268	0.382	0.104	8.01017e-151	3
TGME49_207710	phosphatidylinositol synthase, putative	0	0.752474	0.456	0.126	0	0
TGME49_207840	ribosomal protein RPS17	1.50184e-119	0.790498	0.946	0.814	1.22941e-115	6
TGME49_207865	GCC2 and GCC3 domain-containing protein	3.92964e-28	0.518235	0.499	0.237	3.2168e-24	10
TGME49_207880	hypothetical protein	1.45985e-58	0.683545	0.567	0.253	1.19503e-54	7
TGME49_207930	phosphatidylethanolamine-binding protein	2.07152e-29	0.720308	0.305	0.108	1.69575e-25	11
TGME49_207965	hypothetical protein	1.83149e-205	0.732608	0.219	0.014	1.49926e-201	7
TGME49_208030	microneme protein MIC4	5.5826e-82	1.42997	0.746	0.376	4.56991e-78	9
TGME49_208030	microneme protein MIC4	1.63369e-18	0.559232	0.598	0.382	1.33734e-14	11
TGME49_208030	microneme protein MIC4	7.553e-200	0.564032	0.82	0.339	6.18288e-196	3
TGME49_208030	microneme protein MIC4	0	1.45743	0.812	0.345	0	4
TGME49_208340	hypothetical protein	4.12752e-32	0.544912	0.629	0.302	3.37879e-28	12
TGME49_208340	hypothetical protein	7.27187e-39	0.522817	0.566	0.299	5.95275e-35	7
TGME49_208370	myosin heavy chain, putative	3.58566e-27	0.550851	0.793	0.521	2.93522e-23	11
TGME49_208380	hypothetical protein	8.38628e-233	0.617176	0.228	0.038	6.86501e-229	0
TGME49_208390	hypothetical protein	5.08295e-154	0.519044	0.252	0.074	4.1609e-150	0
TGME49_208450	protease inhibitor PI2	5.73699e-15	0.622553	0.518	0.324	4.6963e-11	11
TGME49_208450	protease inhibitor PI2	0	1.68535	0.815	0.281	0	4
TGME49_208550	hypothetical protein	3.71079e-170	0.517294	0.346	0.08	3.03765e-166	3
TGME49_208730	microneme protein, putative	0	1.22396	0.924	0.446	0	0
TGME49_208740	microneme protein, putative	6.04856e-43	0.56218	0.959	0.526	4.95135e-39	12
TGME49_208740	microneme protein, putative	7.23715e-243	0.775287	0.887	0.485	5.92433e-239	1
TGME49_208740	microneme protein, putative	0	1.23844	0.968	0.385	0	0
TGME49_208740	microneme protein, putative	2.09285e-69	0.542198	0.933	0.519	1.71321e-65	7
TGME49_208830	hypothetical protein	4.53652e-128	1.19402	0.386	0.136	3.7136e-124	4
TGME49_208830	hypothetical protein	2.39331e-14	0.577542	0.241	0.153	1.95916e-10	5
TGME49_208910	hypothetical protein	6.78331e-82	1.04438	0.252	0.05	5.55281e-78	8
TGME49_208910	hypothetical protein	0	1.56474	0.556	0.037	0	7
TGME49_209000	HECT-domain (ubiquitin-transferase) domain-containing protein	1.83421e-115	0.925863	0.521	0.148	1.50148e-111	7
TGME49_209000	HECT-domain (ubiquitin-transferase) domain-containing protein	1.23834e-54	0.924775	0.403	0.153	1.01371e-50	8
TGME49_209000	HECT-domain (ubiquitin-transferase) domain-containing protein	9.90814e-36	0.591089	0.414	0.157	8.1108e-32	10
TGME49_209030	actin ACT1	5.72102e-183	1.2202	0.995	0.91	4.68323e-179	9
TGME49_209030	actin ACT1	9.28747e-151	0.882398	0.989	0.909	7.60272e-147	8
TGME49_209050	Tyrosine kinase-like (TKL) protein	1.46132e-25	0.558949	0.202	0.076	1.19624e-21	8
TGME49_209050	Tyrosine kinase-like (TKL) protein	7.04403e-75	1.02619	0.327	0.073	5.76624e-71	9
TGME49_209050	Tyrosine kinase-like (TKL) protein	3.45228e-171	1.03644	0.404	0.067	2.82604e-167	7
TGME49_209170	hypothetical protein	6.51964e-42	0.581999	0.25	0.078	5.33698e-38	8
TGME49_209170	hypothetical protein	0	1.50691	0.642	0.061	0	7
TGME49_209170	hypothetical protein	6.90168e-36	0.72082	0.289	0.081	5.64971e-32	12
TGME49_209200	hypothetical protein	7.2448e-36	0.623276	0.279	0.105	5.93059e-32	8
TGME49_209200	hypothetical protein	1.3844e-171	0.865791	0.491	0.095	1.13327e-167	7
TGME49_209240	RNA methyltransferase	6.47069e-45	0.603695	0.164	0.038	5.2969e-41	8
TGME49_209250	hypothetical protein	3.41545e-71	1.07126	0.552	0.245	2.79589e-67	8
TGME49_209250	hypothetical protein	3.38601e-10	0.614479	0.364	0.255	2.77179e-06	9
TGME49_209250	hypothetical protein	2.74238e-162	1.14123	0.732	0.237	2.24492e-158	7
TGME49_209290	ribosomal protein RPS28	5.37336e-45	0.641523	0.766	0.65	4.39863e-41	6
TGME49_209450	TLD protein	1.57997e-72	0.558089	0.416	0.128	1.29337e-68	7
TGME49_209490	hypothetical protein	1.78732e-77	1.00493	0.402	0.107	1.4631e-73	9
TGME49_209600	hypothetical protein	5.35025e-136	1.41714	0.859	0.425	4.37971e-132	9
TGME49_209610	oocyst wall protein OWP2	0	1.19333	0.439	0.086	0	0
TGME49_209620	eukaryotic aspartyl protease superfamily protein	1.76975e-26	0.575449	0.327	0.118	1.44872e-22	12
TGME49_209620	eukaryotic aspartyl protease superfamily protein	1.64218e-195	0.611634	0.275	0.07	1.34429e-191	0
TGME49_209620	eukaryotic aspartyl protease superfamily protein	4.39977e-09	0.525897	0.158	0.118	3.60165e-05	1
TGME49_209650	RNA-directed DNA polymerase	1.96856e-111	0.742409	0.281	0.048	1.61146e-107	7
TGME49_209755	hypothetical protein	0	1.64687	0.983	0.27	0	0
TGME49_209755	hypothetical protein	7.09475e-108	1.11222	0.976	0.443	5.80777e-104	12
TGME49_209755	hypothetical protein	1.34602e-242	0.63071	0.937	0.385	1.10186e-238	1
TGME49_209810	hypothetical protein	0	1.69946	0.644	0.103	0	7
TGME49_209880	glutamic acid-rcih protein, putative	4.69051e-77	0.577149	0.365	0.099	3.83965e-73	7
TGME49_209880	glutamic acid-rcih protein, putative	2.69457e-26	0.697597	0.248	0.104	2.20578e-22	8
TGME49_209910	histone H2Bv	2.66713e-84	0.760012	0.878	0.64	2.18331e-80	8
TGME49_209910	histone H2Bv	2.62399e-110	0.758525	0.953	0.636	2.148e-106	7
TGME49_209985	cAMP-dependent protein kinase	0	2.85892	0.648	0.05	0	7
TGME49_209985	cAMP-dependent protein kinase	1.66737e-140	0.623266	0.234	0.053	1.36491e-136	1
TGME49_210245	hypothetical protein	3.70288e-166	0.586219	0.246	0.043	3.03118e-162	3
TGME49_210270	hypothetical protein	5.52935e-227	1.08554	0.487	0.075	4.52632e-223	7
TGME49_210320	SAG-related sequence SRS37A	0	1.49789	0.56	0.042	0	7
TGME49_210370	hypothetical protein	6.37979e-201	1.36271	0.615	0.138	5.2225e-197	8
TGME49_210370	hypothetical protein	3.8012e-77	0.701648	0.527	0.147	3.11166e-73	10
TGME49_210370	hypothetical protein	1.20977e-137	1.35187	0.436	0.138	9.90318e-134	5
TGME49_210408	HMG (high mobility group) box domain-containing protein	3.52046e-113	1.20944	0.878	0.64	2.88185e-109	8
TGME49_210408	HMG (high mobility group) box domain-containing protein	6.56173e-132	1.02715	0.936	0.637	5.37143e-128	7
TGME49_210412	hypothetical protein	2e-297	0.879247	0.32	0.021	2.4216e-293	7
TGME49_210412	hypothetical protein	3.01861e-57	0.610271	0.158	0.029	2.47104e-53	8
TGME49_210420	hypothetical protein	1.33543e-23	0.531994	0.19	0.058	1.09318e-19	10
TGME49_210420	hypothetical protein	1.26503e-181	0.784724	0.361	0.049	1.03555e-177	7
TGME49_210420	hypothetical protein	1.31695e-84	0.866535	0.263	0.053	1.07806e-80	8
TGME49_210420	hypothetical protein	4.43203e-48	0.696176	0.236	0.056	3.62806e-44	9
TGME49_210430	DnaJ domain-containing protein	2.61008e-143	0.93469	0.504	0.116	2.13661e-139	7
TGME49_210600	KRUF family protein	2.09512e-122	0.752155	0.294	0.048	1.71507e-118	7
TGME49_210682	hypothetical protein	1.16361e-19	0.629078	0.252	0.101	9.52531e-16	10
TGME49_210682	hypothetical protein	4.40503e-08	0.620435	0.143	0.101	0.000360596	2
TGME49_210682	hypothetical protein	5.00087e-134	0.521285	0.314	0.082	4.09371e-130	3
TGME49_210690	ribosomal protein RPS6	5.25601e-57	0.536671	0.892	0.804	4.30257e-53	6
TGME49_210760	glutamine amidotransferase-related, putative	6.68373e-97	0.689926	0.373	0.09	5.4713e-93	7
TGME49_210787	Erv1 / Alr family protein	3.19134e-24	0.540599	0.135	0.042	2.61243e-20	8
TGME49_210810	hypothetical protein	9.03015e-42	0.786378	0.495	0.22	7.39208e-38	9
TGME49_210810	hypothetical protein	5.28505e-22	0.514686	0.451	0.223	4.32634e-18	11
TGME49_210820	hypothetical protein	1.93402e-180	0.789254	0.348	0.046	1.58319e-176	7
TGME49_210820	hypothetical protein	1.20112e-32	0.522658	0.207	0.054	9.83239e-29	10
TGME49_210820	hypothetical protein	4.26318e-45	0.667081	0.2	0.052	3.48984e-41	8
TGME49_211030	hypothetical protein	2.24417e-18	0.505874	0.464	0.3	1.83708e-14	8
TGME49_211030	hypothetical protein	2.86041e-06	0.565079	0.351	0.304	0.0234153	6
TGME49_211040	Sec61beta family protein	3.19938e-46	0.665665	0.616	0.342	2.61902e-42	8
TGME49_211050	ATPase, AAA family protein	7.72574e-112	0.54608	0.219	0.074	6.32429e-108	0
TGME49_211260	rhoptry kinase family protein ROP26 (incomplete catalytic triad)	6.07104e-21	0.503408	0.592	0.413	4.96976e-17	8
TGME49_211260	rhoptry kinase family protein ROP26 (incomplete catalytic triad)	1.99579e-79	0.690048	0.805	0.404	1.63375e-75	7
TGME49_211270	sushi domain (scr repeat) domain-containing protein	1.40156e-138	0.538722	0.388	0.116	1.14732e-134	3
TGME49_211280	hypothetical protein	2.74506e-48	0.585107	0.309	0.101	2.24711e-44	7
TGME49_211280	hypothetical protein	4.43013e-33	0.613316	0.232	0.101	3.6265e-29	5
TGME49_211280	hypothetical protein	4.06009e-198	1.68907	0.56	0.095	3.32359e-194	9
TGME49_211280	hypothetical protein	8.79603e-202	1.52242	0.506	0.092	7.20043e-198	8
TGME49_211290	rhoptry protein ROP15	2.26676e-280	1.78858	0.823	0.213	1.85557e-276	8
TGME49_211290	rhoptry protein ROP15	2.91092e-110	0.787399	0.773	0.223	2.38288e-106	10
TGME49_211290	rhoptry protein ROP15	1.77088e-52	0.988785	0.538	0.228	1.44964e-48	9
TGME49_211290	rhoptry protein ROP15	9.63728e-101	0.78428	0.624	0.221	7.88908e-97	7
TGME49_211290	rhoptry protein ROP15	9.7831e-169	1.20753	0.599	0.212	8.00845e-165	5
TGME49_211630	hypothetical protein	2.37861e-54	0.992044	0.653	0.343	1.94713e-50	9
TGME49_211630	hypothetical protein	2.16137e-80	0.857731	0.548	0.333	1.7693e-76	4
TGME49_211650	hypothetical protein	1.34889e-68	0.8598	0.204	0.033	1.1042e-64	9
TGME49_211650	hypothetical protein	6.78119e-65	0.519128	0.178	0.032	5.55108e-61	7
TGME49_211670	S1 RNA binding domain-containing protein	3.25598e-93	0.765066	0.652	0.245	2.66534e-89	7
TGME49_211680	protein disulfide isomerase	2.80828e-30	0.645802	0.802	0.677	2.29886e-26	8
TGME49_211680	protein disulfide isomerase	1.34045e-54	0.769925	0.791	0.677	1.09729e-50	6
TGME49_211720	AP2 domain transcription factor AP2IV-5	8.71618e-13	0.705136	0.189	0.131	7.13506e-09	2
TGME49_211720	AP2 domain transcription factor AP2IV-5	6.28597e-184	0.62558	0.413	0.106	5.14569e-180	3
TGME49_211720	AP2 domain transcription factor AP2IV-5	1.01325e-64	0.722426	0.448	0.128	8.29443e-61	10
TGME49_211850	hypothetical protein	1.93238e-97	0.720395	0.464	0.13	1.58184e-93	7
TGME49_211850	hypothetical protein	2.28439e-30	0.667496	0.311	0.137	1.87e-26	8
TGME49_211850	hypothetical protein	1.04678e-40	0.680289	0.374	0.137	8.56897e-37	9
TGME49_212160	hypothetical protein	5.72679e-126	1.27397	0.417	0.079	4.68795e-122	9
TGME49_212200	hypothetical protein	1.48681e-65	0.794818	0.341	0.076	1.21711e-61	11
TGME49_212200	hypothetical protein	7.95568e-36	0.623833	0.254	0.078	6.51252e-32	9
TGME49_212270	hypothetical protein	4.96439e-129	0.915033	0.652	0.363	4.06385e-125	4
TGME49_212270	hypothetical protein	5.77752e-39	0.684275	0.726	0.38	4.72947e-35	11
TGME49_212270	hypothetical protein	1.17422e-147	1.33823	0.874	0.373	9.61214e-144	9
TGME49_212275	hypothetical protein	2.11492e-39	0.965401	0.316	0.094	1.73127e-35	12
TGME49_212290	ribosomal protein RPS19	2.37664e-104	0.774283	0.913	0.769	1.94552e-100	6
TGME49_212310	vacuolar ATP synthetase	2.31005e-35	0.609344	0.565	0.331	1.89101e-31	8
TGME49_212770	hypothetical protein	2.17855e-89	0.970552	0.489	0.16	1.78336e-85	7
TGME49_212770	hypothetical protein	9.05471e-48	0.918816	0.401	0.164	7.41219e-44	8
TGME49_212770	hypothetical protein	2.66141e-258	2.10899	0.746	0.156	2.17863e-254	9
TGME49_212780	hypothetical protein	0	1.49445	0.642	0.087	0	7
TGME49_212780	hypothetical protein	4.54744e-110	1.14043	0.405	0.098	3.72253e-106	8
TGME49_212780	hypothetical protein	7.71719e-61	0.974575	0.364	0.102	6.31729e-57	9
TGME49_212840	HIT zinc finger protein	2.76381e-189	0.633763	0.293	0.084	2.26245e-185	0
TGME49_212900	hypothetical protein	9.30548e-74	0.589717	0.472	0.158	7.61746e-70	7
TGME49_212920	hypothetical protein	3.04015e-149	0.504785	0.389	0.161	2.48867e-145	0
TGME49_212980	hypothetical protein	1.23843e-41	0.860389	0.569	0.33	1.01378e-37	8
TGME49_212980	hypothetical protein	2.32654e-34	0.838847	0.575	0.332	1.90451e-30	9
TGME49_212980	hypothetical protein	2.02251e-148	1.09076	0.809	0.319	1.65563e-144	7
TGME49_213050	hypothetical protein	4.42534e-65	1.07638	0.794	0.504	3.62259e-61	9
TGME49_213050	hypothetical protein	3.44575e-119	0.928672	0.714	0.494	2.82069e-115	4
TGME49_213060	WD domain, G-beta repeat-containing protein	3.97072e-11	0.544148	0.207	0.094	3.25043e-07	12
TGME49_213067	hypothetical protein	1.5081e-217	0.633303	0.546	0.243	1.23453e-213	0
TGME49_213067	hypothetical protein	6.96075e-36	0.68653	0.65	0.314	5.69807e-32	12
TGME49_213280	SAG-related sequence SRS25	3.00548e-259	1.10251	0.873	0.56	2.46029e-255	4
TGME49_213350	ribosomal protein RPS15	2.5751e-107	0.802489	0.906	0.745	2.10798e-103	6
TGME49_213400	zinc finger (CCCH type) motif-containing protein	5.24917e-78	0.534025	0.29	0.066	4.29697e-74	7
TGME49_213520	peptidase M20D, amidohydrolase	2.96661e-22	0.527612	0.391	0.169	2.42847e-18	12
TGME49_213580	hypothetical protein	4.83921e-71	0.537289	0.922	0.875	3.96137e-67	5
TGME49_213580	hypothetical protein	1.21236e-162	0.936399	0.977	0.873	9.92434e-159	6
TGME49_213620	ABC1 family protein	4.69077e-23	0.557509	0.305	0.121	3.83987e-19	11
TGME49_213635	hypothetical protein	2.25686e-19	0.601046	0.159	0.049	1.84747e-15	11
TGME49_213660	zinc finger (CCCH type) motif-containing protein	8.85927e-266	0.667359	0.655	0.31	7.2522e-262	0
TGME49_213920	hypothetical protein	1.76922e-224	1.17324	0.5	0.08	1.44829e-220	7
TGME49_213920	hypothetical protein	2.87133e-85	1.12773	0.338	0.087	2.35047e-81	8
TGME49_213940	CHCH domain-containing protein	1.02652e-52	0.593025	0.763	0.694	8.40308e-49	5
TGME49_213940	CHCH domain-containing protein	4.72335e-33	0.537348	0.775	0.695	3.86654e-29	6
TGME49_213950	hypothetical protein	3.71451e-86	0.633793	0.378	0.099	3.0407e-82	7
TGME49_213970	ribosomal RNA small subunit methyltransferase B, putative	2.43429e-164	0.598417	0.309	0.104	1.99271e-160	0
TGME49_214070	hypothetical protein	0	0.931102	0.305	0.018	0	7
TGME49_214080	toxofilin	6.51585e-186	1.26859	0.756	0.23	5.33387e-182	8
TGME49_214080	toxofilin	0	2.46146	0.854	0.225	0	7
TGME49_214130	hypothetical protein	1.45627e-49	0.522094	0.27	0.08	1.1921e-45	7
TGME49_214210	rRNA pseudouridine synthase	2.47673e-29	0.571411	0.591	0.299	2.02745e-25	11
TGME49_214320	facilitative glucose transporter GT1	1.16245e-261	0.587855	0.818	0.487	9.51584e-258	0
TGME49_214350	GTP-binding protein, putative	5.87378e-11	0.643202	0.227	0.143	4.80828e-07	6
TGME49_214380	hypothetical protein	4.40878e-58	0.529256	0.378	0.125	3.60902e-54	7
TGME49_214380	hypothetical protein	3.88374e-35	0.662859	0.313	0.128	3.17923e-31	8
TGME49_214390	hypothetical protein	1.60362e-54	0.625968	0.164	0.032	1.31272e-50	8
TGME49_214410	hypothetical protein	8.89284e-26	0.50281	0.637	0.349	7.27968e-22	11
TGME49_214430	hypothetical protein	3.84952e-14	0.532779	0.207	0.087	3.15122e-10	11
TGME49_214560	hypothetical protein	5.52312e-210	0.65146	0.388	0.132	4.52123e-206	0
TGME49_214575	hypothetical protein	0	1.64157	0.638	0.148	0	4
TGME49_214575	hypothetical protein	1.4406e-42	0.842732	0.452	0.184	1.17928e-38	9
TGME49_214835	hypothetical protein	4.70904e-109	1.24988	0.392	0.077	3.85482e-105	9
TGME49_214835	hypothetical protein	1.41653e-42	0.773349	0.192	0.077	1.15957e-38	4
TGME49_214840	AP2 domain transcription factor AP2X-7	2.09794e-41	0.777192	0.659	0.336	1.71737e-37	11
TGME49_214840	AP2 domain transcription factor AP2X-7	1.85155e-29	0.720992	0.565	0.338	1.51568e-25	9
TGME49_214880	hypothetical protein	3.6807e-191	1.63627	0.673	0.151	3.01302e-187	9
TGME49_214880	hypothetical protein	5.80467e-92	0.933287	0.487	0.154	4.7517e-88	7
TGME49_214880	hypothetical protein	2.3383e-36	0.513844	0.428	0.16	1.91413e-32	10
TGME49_214940	MIC2-associated protein M2AP	0	1.33097	0.887	0.522	0	4
TGME49_214940	MIC2-associated protein M2AP	1.67168e-19	0.574475	0.739	0.55	1.36843e-15	9
TGME49_214950	hypothetical protein	2.29601e-21	0.564925	0.515	0.301	1.87952e-17	9
TGME49_214980	hypothetical protein	4.69121e-28	0.536908	0.57	0.283	3.84022e-24	11
TGME49_215010	hypothetical protein	3.31696e-91	0.676597	0.388	0.099	2.71527e-87	7
TGME49_215060	small GTP-binding protein sar1, putative	7.09108e-137	0.819072	0.562	0.145	5.80475e-133	7
TGME49_215060	small GTP-binding protein sar1, putative	2.01492e-20	0.521504	0.305	0.157	1.64942e-16	8
TGME49_215150	AP2 domain transcription factor AP2X-9	1.87768e-175	1.11715	0.783	0.255	1.53707e-171	7
TGME49_215150	AP2 domain transcription factor AP2X-9	3.88223e-51	0.820834	0.534	0.266	3.17799e-47	8
TGME49_215170	serine/threonine-protein phosphatase 2A catalytic subunit beta isoform, putative	1.36881e-50	0.78202	0.393	0.155	1.12051e-46	8
TGME49_215180	hypothetical protein	5.74117e-72	0.933651	0.389	0.123	4.69972e-68	8
TGME49_215180	hypothetical protein	5.10415e-12	0.669914	0.203	0.13	4.17826e-08	5
TGME49_215195	tetratricopeptide repeat-containing protein	7.84887e-110	0.942236	0.361	0.079	6.42509e-106	7
TGME49_215220	hypothetical protein	1.93254e-77	0.94594	0.786	0.413	1.58198e-73	9
TGME49_215340	AP2 domain transcription factor AP2X-10	1.15624e-119	0.504355	0.167	0.042	9.46495e-116	0
TGME49_215360	hypothetical protein	1.3411e-121	1.01686	0.206	0.041	1.09783e-117	4
TGME49_215450	aquaporin 1	5.65869e-28	0.636116	0.364	0.139	4.6322e-24	12
TGME49_215460	ribosomal protein RPS24	2.32437e-118	1.0342	0.852	0.593	1.90273e-114	6
TGME49_215460	ribosomal protein RPS24	1.79969e-65	0.679096	0.732	0.595	1.47323e-61	5
TGME49_215460	ribosomal protein RPS24	3.78223e-100	0.675258	0.767	0.588	3.09613e-96	4
TGME49_215470	ribosomal protein RPL10A	8.07582e-76	0.680919	0.883	0.752	6.61087e-72	6
TGME49_215500	TPR repeat-containing protein	6.05545e-139	0.572397	0.279	0.097	4.95699e-135	0
TGME49_215520	hypothetical protein	5.81655e-93	0.618298	0.622	0.22	4.76143e-89	7
TGME49_215520	hypothetical protein	4.77533e-77	0.963748	0.548	0.223	3.90908e-73	8
TGME49_215520	hypothetical protein	4.90033e-40	0.890139	0.497	0.228	4.01141e-36	9
TGME49_215530	hypothetical protein	8.60359e-122	1.14539	0.868	0.522	7.0429e-118	8
TGME49_215530	hypothetical protein	5.55071e-111	0.89752	0.908	0.52	4.54381e-107	7
TGME49_215530	hypothetical protein	1.95342e-63	0.71291	0.714	0.524	1.59907e-59	5
TGME49_215530	hypothetical protein	6.66295e-78	1.00535	0.847	0.526	5.45429e-74	9
TGME49_215640	zinc finger, C3HC4 type (RING finger) domain-containing protein	6.04147e-77	0.617309	0.264	0.057	4.94554e-73	7
TGME49_215640	zinc finger, C3HC4 type (RING finger) domain-containing protein	2.1797e-55	0.822501	0.256	0.06	1.7843e-51	9
TGME49_215775	rhoptry protein ROP8	3.06585e-199	1.35275	0.439	0.07	2.5097e-195	8
TGME49_215775	rhoptry protein ROP8	2.34969e-58	0.915665	0.23	0.075	1.92345e-54	5
TGME49_215775	rhoptry protein ROP8	1.0566e-25	0.528035	0.231	0.081	8.6493e-22	9
TGME49_215895	AP2 domain-containing protein	1.68776e-19	0.509128	0.109	0.048	1.3816e-15	4
TGME49_215895	AP2 domain-containing protein	5.48304e-20	0.583873	0.165	0.05	4.48842e-16	11
TGME49_215910	hypothetical protein	9.95187e-190	0.5669	0.632	0.332	8.1466e-186	0
TGME49_215910	hypothetical protein	2.21869e-57	0.91522	0.771	0.4	1.81622e-53	11
TGME49_215960	hypothetical protein	8.6716e-65	0.951933	0.672	0.397	7.09857e-61	6
TGME49_215960	hypothetical protein	2.38814e-37	0.579586	0.57	0.398	1.95493e-33	5
TGME49_215960	hypothetical protein	1.91126e-205	1.32044	0.746	0.376	1.56456e-201	4
TGME49_215970	hypothetical protein	0	1.5947	0.988	0.571	0	4
TGME49_215970	hypothetical protein	1.94427e-115	0.769706	0.944	0.593	1.59158e-111	6
TGME49_215970	hypothetical protein	1.22938e-98	0.593424	0.875	0.59	1.00637e-94	5
TGME49_215980	hypothetical protein	9.14334e-110	0.651773	0.872	0.565	7.48474e-106	5
TGME49_215980	hypothetical protein	9.47867e-148	0.956296	0.948	0.568	7.75924e-144	6
TGME49_215980	hypothetical protein	0	1.58305	0.99	0.545	0	4
TGME49_216000	alveolin domain containing intermediate filament IMC3	5.42446e-246	2.15982	0.814	0.203	4.44046e-242	9
TGME49_216000	alveolin domain containing intermediate filament IMC3	8.70319e-214	1.51949	0.734	0.199	7.12443e-210	7
TGME49_216000	alveolin domain containing intermediate filament IMC3	2.57865e-113	1.19925	0.599	0.205	2.11088e-109	8
TGME49_216080	apical complex lysine methyltransferase	7.83807e-30	0.676235	0.608	0.361	6.41624e-26	9
TGME49_216080	apical complex lysine methyltransferase	2.10108e-111	0.891276	0.794	0.35	1.71995e-107	7
TGME49_216140	tetratricopeptide repeat-containing protein	1.68942e-46	0.624297	0.939	0.519	1.38296e-42	12
TGME49_216140	tetratricopeptide repeat-containing protein	7.65156e-70	0.833332	0.921	0.519	6.26356e-66	11
TGME49_216140	tetratricopeptide repeat-containing protein	6.4167e-213	0.747662	0.862	0.48	5.25271e-209	1
TGME49_216140	tetratricopeptide repeat-containing protein	0	1.22056	0.958	0.379	0	0
TGME49_216180	hypothetical protein	1.05781e-236	0.525922	0.852	0.528	8.65927e-233	0
TGME49_216335	hypothetical protein	1.03065e-132	0.658333	0.304	0.079	8.43691e-129	3
TGME49_216335	hypothetical protein	4.84491e-23	0.51528	0.261	0.097	3.96604e-19	10
TGME49_216460	hypothetical protein	4.2089e-72	0.859074	0.269	0.063	3.44541e-68	8
TGME49_216460	hypothetical protein	6.83484e-226	0.993141	0.427	0.056	5.595e-222	7
TGME49_216460	hypothetical protein	2.20653e-96	1.04758	0.334	0.063	1.80626e-92	9
TGME49_216620	EF hand domain-containing protein	7e-298	1.24477	0.596	0.087	6.34374e-294	7
TGME49_216620	EF hand domain-containing protein	3.98305e-70	0.927735	0.342	0.098	3.26053e-66	8
TGME49_216720	hypothetical protein	3.14823e-30	0.611018	0.456	0.343	2.57714e-26	4
TGME49_216770	hypothetical protein	1.67756e-12	0.510279	0.12	0.053	1.37325e-08	6
TGME49_216810	5'-nucleotidase, C-terminal domain-containing protein	2.11752e-67	0.571018	0.67	0.291	1.7334e-63	7
TGME49_216820	transporter, major facilitator family protein	7.96997e-41	0.741105	0.535	0.25	6.52422e-37	9
TGME49_216820	transporter, major facilitator family protein	1.84259e-52	0.718089	0.622	0.249	1.50834e-48	11
TGME49_216875	cpw-wpc domain-containing protein	1.97883e-122	0.589842	0.17	0.042	1.61987e-118	0
TGME49_216880	guanine nucleotide-binding protein	7.27362e-86	0.946973	0.799	0.608	5.95418e-82	6
TGME49_216920	mediator complex subunit MED8	4.25674e-70	0.503423	0.335	0.091	3.48457e-66	7
TGME49_216930	cholinephosphate cytidylyltransferase	4.36457e-46	0.814535	0.389	0.159	3.57284e-42	8
TGME49_216930	cholinephosphate cytidylyltransferase	4.41631e-82	0.673346	0.481	0.155	3.61519e-78	7
TGME49_216965	leucine rich repeat-containing protein	1.83252e-91	0.634502	0.148	0.013	1.5001e-87	9
TGME49_216970	coronin, putative	8.07802e-37	0.672762	0.382	0.152	6.61266e-33	9
TGME49_217360	hypothetical protein	4.73603e-169	0.881347	0.335	0.046	3.87691e-165	7
TGME49_217400	hypothetical protein	2.47396e-26	0.606309	0.218	0.083	2.02518e-22	8
TGME49_217400	hypothetical protein	3.42487e-29	0.593939	0.249	0.083	2.8036e-25	9
TGME49_217400	hypothetical protein	0	1.89687	0.631	0.064	0	7
TGME49_217410	hypothetical protein	1.23859e-172	1.14762	0.39	0.063	1.01391e-168	7
TGME49_217420	hypothetical protein	3.89413e-34	0.867824	0.302	0.111	3.18774e-30	9
TGME49_217420	hypothetical protein	2.0665e-74	0.611902	0.371	0.106	1.69164e-70	7
TGME49_217420	hypothetical protein	2.0684e-33	0.50926	0.326	0.111	1.69319e-29	10
TGME49_217490	hypothetical protein	6.48156e-38	0.582215	0.49	0.201	5.3058e-34	10
TGME49_217510	hypothetical protein	5.83732e-60	0.86774	0.878	0.47	4.77843e-56	12
TGME49_217510	hypothetical protein	2.97096e-135	1.39542	0.887	0.466	2.43203e-131	9
TGME49_217510	hypothetical protein	4.50162e-37	1.05993	0.732	0.472	3.68503e-33	11
TGME49_217520	hypothetical protein	1.48478e-115	1.04825	0.674	0.258	1.21544e-111	8
TGME49_217520	hypothetical protein	8.22844e-178	1.05002	0.807	0.252	6.7358e-174	7
TGME49_217520	hypothetical protein	6.09671e-57	0.875059	0.475	0.261	4.99076e-53	5
TGME49_217520	hypothetical protein	1.05121e-38	0.628456	0.626	0.267	8.60519e-35	12
TGME49_217520	hypothetical protein	2.06659e-95	0.939268	0.751	0.262	1.69171e-91	10
TGME49_217530	hypothetical protein	1.26158e-76	0.651053	0.517	0.18	1.03273e-72	7
TGME49_217555	hypothetical protein	6.11492e-78	0.604124	0.826	0.405	5.00568e-74	7
TGME49_217570	ribosomal protein RPS27	1.37153e-154	0.910753	0.972	0.839	1.12274e-150	6
TGME49_217570	ribosomal protein RPS27	1.8015e-95	0.615768	0.918	0.84	1.47471e-91	5
TGME49_217570	ribosomal protein RPS27	9.97633e-46	0.50643	0.939	0.841	8.16663e-42	8
TGME49_217680	hypothetical protein	1.8546e-145	0.590234	0.726	0.334	1.51818e-141	3
TGME49_217700	AP2 domain transcription factor AP2XII-2	2.06528e-263	0.619607	0.215	0.009	1.69064e-259	7
TGME49_217900	hypothetical protein	4.40101e-38	0.587767	0.28	0.082	3.60267e-34	10
TGME49_218188	hypothetical protein	5.3259e-70	0.544189	0.202	0.038	4.35979e-66	7
TGME49_218192	hypothetical protein	7.95955e-41	0.94721	0.369	0.14	6.51569e-37	9
TGME49_218192	hypothetical protein	4.1212e-20	0.69991	0.32	0.143	3.37362e-16	11
TGME49_218240	hypothetical protein	0	1.54132	0.807	0.147	0	7
TGME49_218240	hypothetical protein	8.9453e-84	0.949365	0.483	0.162	7.32262e-80	8
TGME49_218270	hypothetical protein	1.11683e-107	0.561481	0.369	0.078	9.14234e-104	7
TGME49_218270	hypothetical protein	3.96642e-102	1.02805	0.347	0.079	3.24691e-98	8
TGME49_218310	microneme protein MIC14	7.18891e-95	0.914061	0.706	0.303	5.88484e-91	7
TGME49_218340	hypothetical protein	1.6455e-108	0.773362	0.406	0.097	1.34701e-104	7
TGME49_218340	hypothetical protein	2.02259e-14	0.505482	0.235	0.107	1.65569e-10	10
TGME49_218410	ribosomal protein RPP0	1.28947e-116	1.06282	0.836	0.597	1.05556e-112	6
TGME49_218410	ribosomal protein RPP0	6.26018e-36	0.53581	0.681	0.602	5.12459e-32	5
TGME49_218410	ribosomal protein RPP0	5.86225e-50	0.532048	0.696	0.599	4.79883e-46	4
TGME49_218510	hypothetical protein	6.68021e-98	1.01946	0.355	0.134	5.46842e-94	4
TGME49_218510	hypothetical protein	5.45495e-118	1.30246	0.548	0.141	4.46543e-114	9
TGME49_218520	microneme protein MIC6	1.5164e-265	1.32701	0.79	0.399	1.24132e-261	4
TGME49_218520	microneme protein MIC6	4.34588e-101	1.31118	0.822	0.422	3.55753e-97	9
TGME49_218520	microneme protein MIC6	1.8587e-66	0.840046	0.841	0.423	1.52153e-62	11
TGME49_218550	PIK3R4 kinase-related protein	1.43453e-63	1.16141	0.738	0.328	1.17431e-59	11
TGME49_218550	PIK3R4 kinase-related protein	8.30273e-136	1.83907	0.786	0.324	6.79662e-132	9
TGME49_218550	PIK3R4 kinase-related protein	1.21088e-53	0.719076	0.731	0.33	9.91226e-50	12
TGME49_218720	calcium-dependent protein kinase CDPK6	1.78391e-33	0.542556	0.181	0.046	1.46031e-29	9
TGME49_218880	SF-assemblin, putative	4.85473e-199	0.93399	0.513	0.091	3.97408e-195	7
TGME49_218880	SF-assemblin, putative	3.80735e-55	0.785642	0.315	0.1	3.11669e-51	8
TGME49_218910	hypothetical protein	1.15013e-13	0.562798	0.275	0.153	9.41496e-10	7
TGME49_218910	hypothetical protein	2.43653e-21	0.527185	0.343	0.153	1.99454e-17	10
TGME49_218910	hypothetical protein	1.14533e-19	0.558352	0.298	0.152	9.37571e-16	8
TGME49_219070	cyclic nucleotide-binding domain-containing protein	8.61068e-152	1.60787	0.485	0.091	7.0487e-148	9
TGME49_219070	cyclic nucleotide-binding domain-containing protein	4.53362e-82	0.875576	0.352	0.092	3.71122e-78	7
TGME49_219140	EF-1 guanine nucleotide exchange domain-containing protein	3.86482e-11	0.539211	0.321	0.227	3.16374e-07	6
TGME49_219170	hypothetical protein	1.31666e-63	0.643531	0.3	0.083	1.07782e-59	7
TGME49_219170	hypothetical protein	1.6927e-166	1.33298	0.475	0.079	1.38564e-162	9
TGME49_219270	multi-pass transmembrane protein	3.27923e-110	1.2018	0.767	0.397	2.68437e-106	8
TGME49_219270	multi-pass transmembrane protein	4.81092e-114	1.61175	0.794	0.4	3.93822e-110	9
TGME49_219270	multi-pass transmembrane protein	5.79051e-164	1.28022	0.863	0.392	4.74011e-160	7
TGME49_219320	acid phosphatase GAP50	3.88915e-110	1.19898	0.769	0.395	3.18366e-106	8
TGME49_219320	acid phosphatase GAP50	8.42896e-187	1.35411	0.895	0.389	6.89994e-183	7
TGME49_219320	acid phosphatase GAP50	1.17779e-120	1.75665	0.791	0.398	9.64136e-117	9
TGME49_219500	hypothetical protein	1.86699e-78	0.537679	0.283	0.063	1.52832e-74	7
TGME49_219500	hypothetical protein	3.644e-32	0.514046	0.235	0.067	2.98298e-28	10
TGME49_219590	RuvB family 1 protein	1.30413e-34	0.552546	0.466	0.233	1.06756e-30	7
TGME49_219730	hypothetical protein	3.72038e-71	1.01934	0.616	0.252	3.0455e-67	9
TGME49_219730	hypothetical protein	4.02858e-51	0.774112	0.525	0.253	3.2978e-47	8
TGME49_219730	hypothetical protein	2.94639e-83	0.779687	0.624	0.248	2.41192e-79	7
TGME49_219750	cytochrome c, putative	4.71137e-31	0.54549	0.571	0.344	3.85672e-27	8
TGME49_220240	hypothetical protein	1.90892e-217	0.608534	0.667	0.215	1.56264e-213	3
TGME49_220240	hypothetical protein	2.88093e-10	0.530694	0.304	0.256	2.35833e-06	2
TGME49_220270	alveolin domain containing intermediate filament IMC6	5.43543e-242	1.8834	0.726	0.147	4.44944e-238	9
TGME49_220270	alveolin domain containing intermediate filament IMC6	5.99834e-129	1.06968	0.543	0.149	4.91024e-125	7
TGME49_220270	alveolin domain containing intermediate filament IMC6	7.44702e-54	0.831526	0.406	0.155	6.09613e-50	8
TGME49_220280	mucin family glycoprotein	2.46097e-32	0.631541	0.101	0.017	2.01455e-28	9
TGME49_220400	actin depolymerizing factor ADF	1.64176e-52	0.847175	0.633	0.31	1.34394e-48	9
TGME49_220420	3'5'-cyclic nucleotide phosphodiesterase domain-containing protein	7.29779e-18	0.545689	0.236	0.102	5.97397e-14	9
TGME49_220420	3'5'-cyclic nucleotide phosphodiesterase domain-containing protein	2.05649e-53	0.569255	0.311	0.097	1.68344e-49	7
TGME49_220420	3'5'-cyclic nucleotide phosphodiesterase domain-containing protein	1.35456e-21	0.624185	0.265	0.102	1.10884e-17	11
TGME49_220510	hypothetical protein	2.98448e-47	0.673193	0.408	0.133	2.4431e-43	10
TGME49_220520	hypothetical protein	5.40201e-22	0.61129	0.305	0.124	4.42208e-18	11
TGME49_220560	hypothetical protein	1.43705e-32	0.579283	0.21	0.054	1.17637e-28	11
TGME49_220640	hypothetical protein	2.55267e-06	0.519453	0.537	0.442	0.0208962	11
TGME49_220890	hypothetical protein	1.71799e-17	0.549223	0.354	0.189	1.40634e-13	9
TGME49_220900	hypothetical protein	1.96748e-172	1.7258	0.771	0.246	1.61058e-168	9
TGME49_220900	hypothetical protein	1.00912e-234	1.44413	0.826	0.237	8.26069e-231	7
TGME49_220900	hypothetical protein	5.87638e-108	1.17286	0.641	0.246	4.81041e-104	8
TGME49_220930	hypothetical protein	0	1.40922	0.547	0.052	0	7
TGME49_220930	hypothetical protein	5.55099e-154	1.03717	0.366	0.06	4.54404e-150	8
TGME49_220950	hypothetical protein	8.84788e-37	0.546782	0.657	0.323	7.24287e-33	10
TGME49_221180	hypothetical protein	5.47488e-74	1.03212	0.492	0.161	4.48174e-70	9
TGME49_221210	cyclophilin	3.30218e-42	0.689056	0.695	0.548	2.70317e-38	6
TGME49_221250	hypothetical protein	1.27579e-249	1.11558	0.539	0.084	1.04436e-245	7
TGME49_221250	hypothetical protein	1.59785e-95	1.10844	0.365	0.092	1.308e-91	8
TGME49_221270	oxidoreductase, 2OG-Fe(II) oxygenase family protein	1.52732e-35	0.749366	0.465	0.217	1.25027e-31	9
TGME49_221280	hypothetical protein	4.86153e-122	0.72529	0.382	0.078	3.97965e-118	7
TGME49_221295	hypothetical protein	3.70901e-18	0.714537	0.343	0.194	3.03619e-14	7
TGME49_221295	hypothetical protein	3.58669e-37	0.847533	0.47	0.193	2.93607e-33	11
TGME49_221295	hypothetical protein	6.81235e-82	1.0195	0.56	0.188	5.57659e-78	9
TGME49_221330	DNA gyrase/topoisomerase IV, A subunit domain-containing protein	8.34514e-219	0.721968	0.44	0.105	6.83133e-215	3
TGME49_221340	hypothetical protein	1.03781e-166	0.54582	0.241	0.041	8.49547e-163	3
TGME49_221370	hypothetical protein	6.2006e-29	0.512369	0.156	0.04	5.07581e-25	9
TGME49_221370	hypothetical protein	4.02683e-92	0.60856	0.221	0.036	3.29636e-88	7
TGME49_221390	hypothetical protein	6.919e-27	0.579231	0.183	0.049	5.66389e-23	11
TGME49_221390	hypothetical protein	4.12525e-71	0.791896	0.249	0.046	3.37693e-67	9
TGME49_221400	hypothetical protein	3.18639e-220	0.575613	0.616	0.293	2.60838e-216	0
TGME49_221400	hypothetical protein	5.71911e-42	0.76472	0.71	0.368	4.68166e-38	11
TGME49_221470	hypothetical protein	1.07204e-40	0.61723	0.759	0.424	8.7757e-37	10
TGME49_221470	hypothetical protein	1.26077e-30	0.538613	0.755	0.426	1.03207e-26	12
TGME49_221480	hypothetical protein	5.74078e-38	0.622	0.374	0.142	4.6994e-34	9
TGME49_221530	hypothetical protein	4.68305e-88	0.551146	0.311	0.068	3.83354e-84	7
TGME49_221530	hypothetical protein	4.05117e-34	0.502861	0.252	0.073	3.31629e-30	10
TGME49_221530	hypothetical protein	3.26396e-19	0.583852	0.196	0.074	2.67187e-15	9
TGME49_221540	hypothetical protein	7.7622e-57	0.503192	0.213	0.05	6.35413e-53	7
TGME49_221550	CMGC kinase, MAPK family, MEK kinase-related (incomplete catalytic triad)	8.11215e-32	0.550392	0.401	0.287	6.64061e-28	1
[truncated: 2,158 more rows]

## Sheet: WT_24h_stress_vs_unstress_Fig4F
ID	Description	p_val	avg_logFC	pct.1	pct.2	p_val_adj
[truncated: 239 more rows]

## Sheet: WT_48h_stress_vs_unstress
ID	Description	p_val	avg_logFC	pct.1	pct.2	p_val_adj
[truncated: 507 more rows]

[truncated: 4 more sheets: WT_72h_stress_vs_unstress, KO_24h_stress_vs_unstress, KO_48h_stress_vs_unstress, KO_72h_stress_vs_unstress]
