# Supplementary material for: Identification of a Master Regulator of Differentiation in Toxoplasma
Source: Cell. 2020 Jan 23;180(2):359–372.e16. doi: 10.1016/j.cell.2019.12.013 (PMC6978799; doi:10.1016/j.cell.2019.12.013)
Supplement: Data S4. Differential Gene Expression Analysis of a Conditionally Stabilized BFD1 Expression Strain, Related to Figure 5 — Log2-fold changes correspond to Shield-1-treated ΔBFD1/DD-BFD1-Ty parasites compared to vehicle-treated parasites, as shown in Figure 5I. [file mmc4.xlsx]

## Sheet: DESeq2
Gene_ID	Description	baseMean	log2FoldChange	lfcSE	stat	pvalue	padj
TGME49_200010	hypothetical protein	6769.11	-1.27651	0.0530289	-24.0721	4.90364e-128	1.75289e-126
TGME49_200110	hypothetical protein	2.14264	-1.15093	1.67873	-0.685596	0.492968	0.561256
TGME49_200130	Toxoplasma gondii family C protein	551.106	0.666435	0.0904268	7.36988	1.70776e-13	6.81607e-13
TGME49_200230	microneme protein MIC17C (MIC17C)	50.9687	-3.80465	0.504259	-7.54502	4.52215e-14	1.85462e-13
TGME49_200240	microneme protein MIC17B (MIC17B)	83.0887	-4.08808	0.415874	-9.8301	8.35349e-23	4.85321e-22
TGME49_200250	microneme protein MIC17A (MIC17A)	2877.13	-0.703815	0.0686222	-10.2564	1.10789e-24	6.83951e-24
TGME49_200260	hypothetical protein	53.804	0.314688	0.252997	1.24384	0.213558	0.27024
TGME49_200270	PAN/Apple domain-containing protein	820.378	0.538577	0.0668644	8.05476	7.96346e-16	3.54288e-15
TGME49_200280	WD domain, G-beta repeat-containing protein	1357.2	-0.226852	0.0672789	-3.37182	0.000746739	0.00145751
TGME49_200290	rhomboid protease ROM1 (ROM1)	3522.55	-0.620229	0.0448459	-13.8302	1.67471e-43	1.66172e-42
TGME49_200295	hypothetical protein	488.022	-0.202734	0.110705	-1.8313	0.0670553	0.0954468
TGME49_200300	hypothetical protein	91.548	0.186032	0.21107	0.881375	0.378115	0.445616
TGME49_200310	hypothetical protein	2328.67	0.34604	0.0726149	4.76542	1.88465e-06	4.78232e-06
TGME49_200320	hypoxanthine-xanthine-guanine phosphoribosyl transferase HXGPRT (HXGPRT)	2347.35	-1.1713	0.0564952	-20.7327	1.75808e-95	4.41461e-94
TGME49_200330	hypothetical protein	2471.49	-0.396303	0.0592121	-6.69293	2.18739e-11	7.76158e-11
TGME49_200340	hypothetical protein	1143.93	-0.770798	0.0714827	-10.783	4.14144e-27	2.74954e-26
TGME49_200350	subtilisin SUB3 (SUB3)	2235.52	-0.95432	0.0621774	-15.3483	3.63318e-53	4.39959e-52
TGME49_200360	hypothetical protein	10312.7	-1.41613	0.0704008	-20.1152	5.43366e-90	1.2745e-88
TGME49_200370	prenyltransferase and squalene oxidase repeat-containing protein	1094.19	0.430132	0.0713635	6.02734	1.66682e-09	5.26006e-09
TGME49_200375	hypothetical protein	1168.01	-1.29909	0.0867756	-14.9707	1.14132e-50	1.30305e-49
TGME49_200385	Myb family DNA-binding domain-containing protein	5257.04	-1.64123	0.0495442	-33.1265	1.23302e-240	1.42162e-238
TGME49_200400	hypothetical protein	7261.98	-0.61925	0.0493848	-12.5393	4.55083e-36	3.80522e-35
TGME49_200410	hypothetical protein	791.734	-0.972078	0.0728116	-13.3506	1.17492e-40	1.09543e-39
TGME49_200430	cytidine and deoxycytidylate deaminase zinc-binding region domain-containing protein	375.368	0.247	0.0936123	2.63854	0.00832637	0.0138649
TGME49_200440	hypothetical protein	434.39	-0.305585	0.0990266	-3.08589	0.00202945	0.00373077
TGME49_200450	hypothetical protein	544.826	0.374389	0.0778427	4.80955	1.51267e-06	3.8684e-06
TGME49_200460	hypothetical protein	1310.62	-0.561975	0.0623356	-9.01531	1.9631e-19	1.00249e-18
TGME49_200470	hypothetical protein	1881.73	-0.243259	0.0558969	-4.35192	1.3495e-05	3.1799e-05
TGME49_200480	Toxoplasma gondii family B protein	9.78815	1.26615	0.616239	2.05464	0.0399141	0.0594716
TGME49_200590	Toxoplasma gondii family C protein	1294.97	-0.216513	0.0940378	-2.3024	0.0213125	0.0332249
TGME49_200595	hypothetical protein	20.788	-0.683565	0.405468	-1.68587	0.0918212	0.127183
TGME49_200600	hypothetical protein	1.26364	2.14821	1.88365	1.14045	0.254099	0.314989
TGME49_200700	Toxoplasma gondii family C protein	2729.61	0.180468	0.0582444	3.09846	0.00194531	0.00358414
TGME49_201100	hypothetical protein	122.608	-0.817836	0.193052	-4.23636	2.27175e-05	5.22669e-05
TGME49_201110	hypothetical protein	591.943	-0.122016	0.0858076	-1.42197	0.155034	0.203677
TGME49_201120	ELMO/CED-12 family protein	1882.38	-0.191942	0.0640389	-2.99728	0.00272404	0.00490627
TGME49_201130	rhoptry kinase family protein ROP33 (ROP33)	2407.15	-1.02282	0.0858793	-11.91	1.05016e-32	8.11766e-32
TGME49_201140	hypothetical protein	1289.1	-0.0678147	0.0655969	-1.03381	0.301226	0.366122
TGME49_201150	heavy metal translocating P-type ATPase subfamily protein	1428.84	0.253974	0.0825882	3.07518	0.00210373	0.00385605
TGME49_201160	hypothetical protein	70.1801	-0.66246	0.271753	-2.43773	0.0147797	0.0236996
TGME49_201170	hypothetical protein	9182.54	-0.927015	0.0573938	-16.1518	1.10274e-58	1.49454e-57
TGME49_201180	hypothetical protein	381.618	0.285641	0.117373	2.43361	0.0149492	0.023962
TGME49_201190	hypothetical protein	92.3003	-0.011822	0.17433	-0.067814	0.945934	0.960126
TGME49_201200	zinc finger (CCCH type) motif-containing protein	598.712	-0.211642	0.0970274	-2.18126	0.0291643	0.0445409
TGME49_201210	hypothetical protein	354.996	-0.323682	0.0991325	-3.26514	0.00109409	0.00208575
TGME49_201215	hypothetical protein	134.141	-0.9928	0.190693	-5.20628	1.92661e-07	5.26761e-07
TGME49_201220	zinc finger protein	907.242	-0.839589	0.0786545	-10.6744	1.34121e-26	8.76928e-26
TGME49_201230	kinesin motor domain-containing protein	547.906	-1.06133	0.125539	-8.45415	2.81121e-17	1.32104e-16
TGME49_201240	hypothetical protein	469.133	-0.0225493	0.240959	-0.0935816	0.925442	0.943303
TGME49_201250	histone lysine methyltransferase, SET, putative	2530.13	0.191177	0.0651669	2.93366	0.00334994	0.00595625
TGME49_201260	sugar transporter ST3 (ST3)	7439.35	-0.140166	0.0394688	-3.55131	0.000383321	0.000772114
TGME49_201270	hypothetical protein	2249.48	0.410236	0.147575	2.77985	0.00543843	0.0093547
TGME49_201380	chorismate synthase, putative	5867.18	-0.392508	0.0476329	-8.24026	1.71832e-16	7.8802e-16
TGME49_201390	hypothetical protein	22416.6	-1.42102	0.0432792	-32.8337	1.94777e-236	2.15466e-234
TGME49_201400	Sin3-associated polypeptide SAP18 (SAP18)	1606.88	-0.0989099	0.0743739	-1.3299	0.183551	0.236436
TGME49_201520	protein phosphatase 2C domain-containing protein	3817.03	-1.92719	0.0582277	-33.0975	3.23038e-240	3.67276e-238
TGME49_201630	protein phosphatase 2C domain-containing protein	1452.38	-0.540793	0.0698054	-7.74716	9.39719e-15	4.00236e-14
TGME49_201640	hypothetical protein	146.262	-1.69656	0.20352	-8.33611	7.67749e-17	3.56281e-16
TGME49_201650	hypothetical protein	44.1221	-1.20433	0.309871	-3.88654	0.000101682	0.000218526
TGME49_201660	hypothetical protein	9.51853	-0.122467	0.634121	-0.193129	0.846858	0.880302
TGME49_201670	DnaJ domain-containing protein	835.39	-0.0887246	0.0750631	-1.182	0.237206	0.296453
TGME49_201680	eukaryotic initiation factor-3 subunit 10, putative	6801.82	-0.04652	0.0432925	-1.07455	0.282576	0.345764
TGME49_201690	BT1 family protein	319.796	1.14124	0.119911	9.51736	1.77629e-21	9.83808e-21
TGME49_201700	WD domain, G-beta repeat-containing protein	2627.75	0.0599013	0.0554355	1.08056	0.279893	0.343046
TGME49_201710	WD domain, G-beta repeat-containing protein	702.807	-0.132181	0.0865558	-1.52711	0.126733	0.169654
TGME49_201720	protein c9orf32, putative	531.078	-0.0192498	0.101727	-0.18923	0.849913	0.882469
TGME49_201730	hypothetical protein	33.061	-1.12389	0.33898	-3.31549	0.000914811	0.00176121
TGME49_201740	hypothetical protein	383.288	-0.966561	0.106037	-9.11535	7.84187e-20	4.06803e-19
TGME49_201750	Tctex-1 family protein	9.95645	-1.62884	0.603644	-2.69835	0.00696847	0.0117897
TGME49_201760	hypothetical protein	3249.96	-1.35252	0.0627367	-21.5587	4.38593e-103	1.18885e-101
TGME49_201770	cullin 3, putative	1758.99	-0.472665	0.0537838	-8.78824	1.51924e-18	7.48733e-18
TGME49_201775	hypothetical protein	308.419	-2.94405	0.151583	-19.422	5.02924e-84	1.08056e-82
TGME49_201780	microneme protein MIC2 (MIC2)	19205	-2.79291	0.0508632	-54.9102	0	0
TGME49_201785	hypothetical protein	3756.41	-2.62674	0.0558247	-47.0533	0	0
TGME49_201790	FHA domain-containing protein	1381.59	0.504294	0.065876	7.6552	1.93011e-14	8.10666e-14
TGME49_201800	hypothetical protein	1986.3	-0.130654	0.0736372	-1.77429	0.0760148	0.107341
TGME49_201810	hypothetical protein	3526.34	0.49178	0.0679067	7.24199	4.42164e-13	1.72032e-12
TGME49_201820	hypothetical protein	1519.03	0.940709	0.057274	16.4247	1.27323e-60	1.82214e-59
TGME49_201830	ribosomal protein L37	423.405	0.0655056	0.120963	0.541535	0.588139	0.650697
TGME49_201840	aspartyl protease ASP1 (ASP1)	4977.22	1.17581	0.0479187	24.5375	5.87637e-133	2.19653e-131
TGME49_201850	WD domain, G-beta repeat-containing protein	2608.34	-1.52062	0.0875862	-17.3614	1.61663e-67	2.61536e-66
TGME49_201860	hypothetical protein	28417.7	-1.50954	0.0893732	-16.8903	5.30221e-64	8.11287e-63
TGME49_201870	tetratricopeptide repeat-containing protein	1226.05	-0.210865	0.0647549	-3.25635	0.00112855	0.00214593
TGME49_201880	hypothetical protein	4839.95	-0.215973	0.0642611	-3.36087	0.000776988	0.00151223
TGME49_201890	MORN repeat-containing protein	110.446	2.78372	0.192652	14.4495	2.52617e-47	2.72454e-46
TGME49_201895	hypothetical protein	38.4895	4.58875	0.401585	11.4266	3.07933e-30	2.23272e-29
TGME49_201900	hypothetical protein	1098.6	0.0876396	0.0678794	1.29111	0.196667	0.250844
TGME49_202010	hypothetical protein	1054.36	1.52757	0.0874908	17.4597	2.90214e-68	4.76091e-67
TGME49_202020	DnAK-TPR	2250.52	2.36084	0.0858254	27.5075	1.42897e-166	8.41552e-165
TGME49_202025	hypothetical protein	369.891	3.13448	0.144761	21.6529	5.71233e-104	1.56392e-102
TGME49_202030	hypothetical protein	2761.5	1.44048	0.0913918	15.7616	5.71732e-56	7.42889e-55
TGME49_202040	hypothetical protein	2050.03	-0.42283	0.0631136	-6.69951	2.09119e-11	7.43634e-11
TGME49_202050	hypothetical protein	236.007	-1.56721	0.166497	-9.41285	4.82873e-21	2.62994e-20
TGME49_202060	hypothetical protein	12.661	-1.86117	0.560908	-3.31813	0.000906229	0.0017455
TGME49_202065	hypothetical protein	147.619	-0.83214	0.153451	-5.42285	5.86553e-08	1.662e-07
TGME49_202070	hypothetical protein	2256.94	0.0276446	0.0920552	0.300305	0.763944	0.808363
TGME49_202080	hypothetical protein	466.533	0.252808	0.109678	2.305	0.0211664	0.0330223
TGME49_202090	hypothetical protein	46.8979	0.332593	0.291915	1.13935	0.254558	0.315442
TGME49_202100	hypothetical protein	6.1524	3.00047	0.795839	3.77019	0.00016312	0.000342209
TGME49_202110	hypothetical protein	192.548	-0.866007	0.138995	-6.2305	4.64937e-10	1.52239e-09
TGME49_202120	hypothetical protein	3615.47	-0.0222155	0.0448391	-0.495449	0.620283	0.680558
TGME49_202140	enoyl-CoA hydratase/isomerase family protein	705.297	1.04694	0.0998461	10.4856	1.00658e-25	6.44244e-25
TGME49_202160	ABC1 family protein	996.225	-0.173233	0.0848075	-2.04266	0.0410856	0.0610616
TGME49_202170	hypothetical protein	641.635	-1.03889	0.0877863	-11.8343	2.59518e-32	1.99289e-31
TGME49_202180	hypothetical protein	2897.52	0.186435	0.0524055	3.55755	0.000374325	0.00075455
TGME49_202190	hypothetical protein	1348	-0.147335	0.0587965	-2.50584	0.012216	0.0198256
TGME49_202200	hypothetical protein	6494.69	-2.08833	0.0482083	-43.319	0	0
TGME49_202205	hypothetical protein	51.6768	-0.626973	0.271634	-2.30815	0.0209908	0.0327921
TGME49_202210	nucleoside diphosphate kinase	21.1808	-0.966546	0.407344	-2.3728	0.0176538	0.0279417
TGME49_202220	hypothetical protein	845.814	-0.953313	0.0994817	-9.5828	9.44506e-22	5.28124e-21
TGME49_202230	histone deacetylase HDAC5 (HDAC5)	878.382	-0.0570824	0.0634143	-0.900151	0.36804	0.435813
TGME49_202240	RAP domain-containing protein	442.362	0.087189	0.107259	0.812879	0.416287	0.484465
TGME49_202250	hypothetical protein	1208.42	-0.0955545	0.082995	-1.15133	0.249597	0.310009
TGME49_202255	hypothetical protein	713.194	-0.626702	0.0821382	-7.62985	2.35026e-14	9.79095e-14
TGME49_202260	hypothetical protein	32.5352	1.03272	0.296027	3.48861	0.000485533	0.000967755
TGME49_202280	WD domain, G-beta repeat-containing protein	419.853	2.82703	0.104817	26.9711	3.22625e-160	1.67153e-158
TGME49_202285	EGF family domain-containing protein	13.0946	3.20065	0.650556	4.91987	8.6602e-07	2.257e-06
TGME49_202290	membrane protein, putative	700.15	-0.266073	0.078641	-3.38339	0.000715976	0.0013998
TGME49_202300	inosine triphosphate pyrophosphatase, putative	798.286	0.159863	0.070869	2.25575	0.0240864	0.0372713
TGME49_202310	O-sialoglycoprotein endopeptidase	1394.74	-0.725602	0.0569909	-12.7319	3.93236e-37	3.37779e-36
TGME49_202330	hypothetical protein	0.126255	0	4.85661	0	1	1
TGME49_202340	proline dehydrogenase	4.46342	2.00299	0.961588	2.08301	0.0372506	0.0557771
TGME49_202350	50S ribosomal protein L21, putative	995.26	0.428017	0.0637245	6.71668	1.85908e-11	6.64559e-11
TGME49_202360	methylase, putative	379.589	-0.153799	0.100987	-1.52295	0.12777	0.170959
TGME49_202370	T-complex protein 1, epsilon subunit (TCP-1-epsilon), putative	3662.99	-0.0833877	0.0475261	-1.75457	0.0793335	0.111489
TGME49_202375	hypothetical protein	901.375	-0.0109072	0.0726813	-0.150069	0.88071	0.905715
TGME49_202380	rab GDI alpha, putative	4447.19	0.149378	0.0443806	3.36583	0.000763125	0.00148772
TGME49_202390	S15 sporozoite-expressed protein	2422.47	-0.976087	0.0574298	-16.9962	8.76618e-65	1.36946e-63
TGME49_202400	calcium binding egf domain-containing protein	265.241	0.441706	0.114562	3.85559	0.000115449	0.000246368
TGME49_202410	hypothetical protein	1699.48	0.204375	0.0630196	3.24303	0.00118264	0.00224463
TGME49_202420	hypothetical protein	1320.45	-1.34333	0.0711044	-18.8924	1.31693e-79	2.67504e-78
TGME49_202430	hypothetical protein	2169.17	0.644602	0.0740616	8.70359	3.21553e-18	1.56587e-17
TGME49_202440	hypothetical protein	646.037	0.376133	0.104445	3.60126	0.000316682	0.000643426
TGME49_202445	hypothetical protein	135.501	1.4916	0.168601	8.84692	8.99711e-19	4.46907e-18
TGME49_202450	hypothetical protein	884.729	0.259328	0.0685496	3.78307	0.000154905	0.000325559
TGME49_202460	diacylglycerol kinase accessory domain (presumed) domain-containing protein	1523.26	-0.54518	0.0663354	-8.21854	2.06001e-16	9.42609e-16
TGME49_202470	rRNA metabolism protein, SBDS family protein	1282.52	-0.0870755	0.0673478	-1.29292	0.196038	0.250158
TGME49_202480	hypothetical protein	673.023	0.137156	0.0951815	1.441	0.149585	0.197405
TGME49_202490	AP2 domain transcription factor AP2VIIa-7 (AP2VIIA7)	4492.03	0.305323	0.0781772	3.90553	9.40194e-05	0.000202591
TGME49_202500	GAPM1a	16855.3	-0.847718	0.0610514	-13.8853	7.7768e-44	7.773e-43
TGME49_202510	multi-pass transmembrane protein	940.132	0.506528	0.0754845	6.71035	1.94159e-11	6.92542e-11
TGME49_202520	hypothetical protein	1567.55	-0.438308	0.0582299	-7.5272	5.18411e-14	2.11868e-13
TGME49_202530	aspartate-tRNA ligase	1460.18	-0.396312	0.0847309	-4.6773	2.9068e-06	7.26566e-06
TGME49_202540	3'5'-cyclic nucleotide phosphodiesterase domain-containing protein	5211.93	0.269908	0.0433991	6.2192	4.99683e-10	1.63094e-09
TGME49_202550	NLI interacting factor family phosphatase	1145.37	0.194998	0.0770361	2.53125	0.0113657	0.0185153
TGME49_202568	hypothetical protein	634.634	0.255563	0.110255	2.31792	0.0204535	0.0320262
TGME49_202572	ribophorin i protein	760.039	-0.0944497	0.0715915	-1.31929	0.187074	0.240406
TGME49_202580	ATPase, AAA family protein	2170.23	-0.512095	0.0947895	-5.40245	6.57376e-08	1.85561e-07
TGME49_202590	hypothetical protein	722.879	-0.0210632	0.0746558	-0.282138	0.777838	0.820433
TGME49_202600	hypothetical protein	57.6566	-0.544578	0.247507	-2.20025	0.0277888	0.0426071
TGME49_202610	protein phosphatase 2C domain-containing protein	3785.81	-0.789316	0.05483	-14.3957	5.50588e-47	5.89165e-46
TGME49_202620	hypothetical protein	7982.81	-0.589426	0.0685772	-8.59508	8.32087e-18	3.98099e-17
TGME49_202630	ATP-dependent metallopeptidase HflB subfamily protein	2694.72	0.104183	0.045179	2.30601	0.0211101	0.032947
TGME49_202640	RNA pseudouridine synthase superfamily protein	540.237	0.00362082	0.0869213	0.0416563	0.966773	0.975953
TGME49_202650	hypothetical protein	1257.37	-0.0089051	0.0628502	-0.141688	0.887327	0.911489
TGME49_202680	peptidase M16, alpha subunit, putative	4923.33	-0.28166	0.0443544	-6.35022	2.1501e-10	7.1957e-10
TGME49_202690	DNA-directed RNA polymerase II RPB9 (POLR2I)	800.368	-0.0963794	0.0755109	-1.27637	0.201826	0.256864
TGME49_202700	hypothetical protein	483.69	0.031968	0.0846239	0.377766	0.705605	0.757148
TGME49_202720	RNB family domain-containing protein	387.948	0.136298	0.103901	1.31181	0.189585	0.243213
TGME49_202730	hypothetical protein	821.086	-1.03396	0.0869377	-11.8931	1.2858e-32	9.92044e-32
TGME49_202735	hypothetical protein	42.2529	-1.42159	0.317478	-4.47777	7.54258e-06	1.81119e-05
TGME49_202740	hypothetical protein	359.635	-0.230807	0.0997676	-2.31345	0.0206978	0.0323777
TGME49_202750	3' exoribonuclease family, domain 1 domain-containing protein	726.821	-0.262375	0.0838292	-3.12987	0.00174881	0.00324032
TGME49_202760	hypothetical protein	523.608	-0.0604826	0.0875197	-0.691074	0.489519	0.557873
TGME49_202770	RNA recognition motif-containing protein	9838.26	-0.0165525	0.0401103	-0.412675	0.679845	0.73439
TGME49_202780	rhoptry kinase family protein ROP25 (ROP25)	4339.09	0.0811239	0.0433329	1.87211	0.0611917	0.0878799
TGME49_202790	dihydrouridine synthase (dus) protein	373.435	-0.294459	0.0939643	-3.13374	0.00172596	0.00320306
TGME49_202800	cytochrome c oxidase assembly protein COX11 protein, putative	562.492	0.473887	0.0909142	5.21246	1.86351e-07	5.1019e-07
TGME49_202810	TIM14	616.287	0.181226	0.0758918	2.38795	0.0169425	0.0269356
TGME49_202820	ubiquitin-conjugating enzyme subfamily protein	2153.32	-0.653338	0.0694035	-9.41361	4.79378e-21	2.61438e-20
TGME49_202830	Elicitor-responsive protein, putative	13598.1	-0.491583	0.0584095	-8.41615	3.89058e-17	1.81782e-16
TGME49_202840	FHA domain-containing protein	7844.37	-0.17947	0.0430174	-4.17203	3.01893e-05	6.85709e-05
TGME49_202850	ATP-binding domain-containing protein	408.305	0.0689465	0.100765	0.684233	0.493828	0.56208
TGME49_202860	hypothetical protein	1300.41	0.299721	0.0717304	4.17844	2.93518e-05	6.67613e-05
TGME49_202870	SAP domain-containing protein	749.093	0.123021	0.0725679	1.69525	0.0900271	0.12493
TGME49_202880	carrier superfamily protein	360.255	0.345112	0.0986607	3.49797	0.000468819	0.00093558
TGME49_202890	hypothetical protein	3239.7	-0.0461443	0.0587561	-0.785353	0.432246	0.501256
TGME49_202900	zinc finger (CCCH type) motif-containing protein	2279.31	1.07289	0.0702934	15.2631	1.34773e-52	1.6059e-51
TGME49_202910	zinc carboxypeptidase superfamily protein	0
TGME49_202920	p-aminobenzoic acid synthase	1860.14	0.471328	0.056753	8.30489	9.99078e-17	4.6206e-16
TGME49_202930	hypothetical protein	168.853	-0.106971	0.154283	-0.693339	0.488097	0.55664
TGME49_202940	hypothetical protein	2713.45	0.0647836	0.0566423	1.14373	0.252734	0.313467
TGME49_202950	hypothetical protein	2556.06	-0.223591	0.0536648	-4.16644	3.09387e-05	7.02146e-05
TGME49_202960	glycine cleavage H-protein	0
TGME49_202970	hypothetical protein	667.763	1.03701	0.0824663	12.575	2.89831e-36	2.43589e-35
TGME49_202975	hypothetical protein	743.265	-0.40165	0.0949318	-4.23093	2.32725e-05	5.34836e-05
TGME49_202980	hypothetical protein	2527.53	0.256331	0.0548882	4.67006	3.01109e-06	7.51488e-06
TGME49_202990	hypothetical protein	3.73774	1.3454	0.858446	1.56725	0.117057	0.158254
TGME49_203000	hypothetical protein	13.6086	-0.26321	0.580029	-0.453788	0.649981	0.7083
TGME49_203010	aurora kinase	2441.87	-0.983674	0.0643448	-15.2876	9.25624e-53	1.11102e-51
TGME49_203020	ribosome biogenesis GTPase Der protein	818.163	0.278108	0.0696777	3.99135	6.56982e-05	0.000144494
TGME49_203030	N-methyl-D-aspartate receptor-associated protein	2576.36	0.206367	0.0486792	4.23933	2.2419e-05	5.16236e-05
TGME49_203040	hypothetical protein	1089.05	-0.0517147	0.0613284	-0.843243	0.399092	0.467519
TGME49_203050	AP2 domain transcription factor AP2VIIa-6 (AP2VIIA6)	1434.59	-0.697364	0.110761	-6.2961	3.05222e-10	1.01115e-09
TGME49_203060	hypothetical protein	2623.08	-1.20602	0.0963249	-12.5204	5.77643e-36	4.82509e-35
TGME49_203070	hypothetical protein	60.9431	-0.913011	0.291428	-3.13289	0.00173096	0.0032116
TGME49_203080	RNA recognition motif-containing protein	2006.66	0.280721	0.0614674	4.56699	4.94788e-06	1.21014e-05
TGME49_203090	hypothetical protein	160.875	-0.521604	0.138568	-3.76425	0.000167053	0.000349832
TGME49_203100	hypothetical protein	29.3686	0.335393	0.40636	0.82536	0.409167	0.477196
TGME49_203110	citrate synthase, putative	1169.3	-0.435922	0.0986101	-4.42066	9.83986e-06	2.34495e-05
TGME49_203120	hypothetical protein	419.057	-0.12159	0.119748	-1.01538	0.309924	0.375024
TGME49_203135	dynein heavy chain family protein	210.357	1.8116	0.170168	10.646	1.82107e-26	1.18689e-25
TGME49_203150	hypothetical protein	1243.79	0.272556	0.0824933	3.30398	0.000953237	0.00183088
TGME49_203160	hypothetical protein	1235.5	-0.331644	0.0648387	-5.1149	3.13902e-07	8.48895e-07
TGME49_203170	OB-fold nucleic acid binding domain-containing protein	3246.73	0.223607	0.0538409	4.15311	3.27989e-05	7.43333e-05
TGME49_203175	hypothetical protein	48.4651	-0.266823	0.264309	-1.00951	0.312729	0.377915
TGME49_203180	leucine rich repeat-containing protein	1375.19	-0.188106	0.0734437	-2.56123	0.0104303	0.0170867
TGME49_203200	hypothetical protein	65.2097	4.75317	0.339522	13.9996	1.5672e-44	1.58776e-43
TGME49_203220	DEAD/DEAH box helicase domain-containing protein	1041.83	0.0995403	0.0648992	1.53377	0.125087	0.167697
TGME49_203230	hypothetical protein	210.666	1.62012	0.130071	12.4556	1.30297e-35	1.08176e-34
TGME49_203240	hypothetical protein	2621.52	0.0411453	0.0484026	0.850063	0.39529	0.463721
TGME49_203250	hypothetical protein	100.931	1.87197	0.182442	10.2606	1.06e-24	6.54882e-24
TGME49_203260	hypothetical protein	704.529	0.526991	0.100678	5.2344	1.65521e-07	4.55448e-07
TGME49_203270	ATP-dependent Clp endopeptidase, proteolytic subunit ClpP domain-containing protein	466.291	0.0836358	0.0987986	0.846528	0.397258	0.465696
TGME49_203280	hypothetical protein	754.023	-0.0473994	0.0726273	-0.652639	0.513989	0.580427
TGME49_203290	hypothetical protein	14806.3	1.27656	0.0719338	17.7463	1.84003e-70	3.11208e-69
TGME49_203300	hypothetical protein	2273.1	-1.39986	0.166624	-8.40135	4.41385e-17	2.05879e-16
TGME49_203310	dense granule protein GRA7 (GRA7)	67852.5	-2.75132	0.0661986	-41.5616	0	0
TGME49_203320	zinc finger in N-recognin protein	1663.26	0.132958	0.0762061	1.74472	0.0810344	0.113614
TGME49_203330	hypothetical protein	44.5844	-1.50884	0.323715	-4.661	3.14683e-06	7.83215e-06
TGME49_203340	metallo-beta-lactamase domain-containing protein	36.156	2.36929	0.292189	8.10877	5.11362e-16	2.29119e-15
TGME49_203350	hypothetical protein	857.832	0.0933441	0.0805167	1.15931	0.246328	0.306637
TGME49_203358	hypothetical protein	634.745	-0.0667644	0.0813693	-0.820511	0.411925	0.48007
TGME49_203362	hypothetical protein	600.891	-0.0132077	0.0935335	-0.141208	0.887705	0.911649
TGME49_203370	hypothetical protein	835.184	-0.47741	0.0767766	-6.21817	5.02981e-10	1.6404e-09
TGME49_203375	cpw-wpc domain-containing protein	43.3649	-0.588147	0.332017	-1.77144	0.0764881	0.107916
TGME49_203380	DnaJ domain-containing protein	1966.49	-0.0755346	0.057521	-1.31317	0.189127	0.242691
TGME49_203390	CRAL/TRIO domain-containing protein	2263.44	-0.790141	0.0665157	-11.879	1.52152e-32	1.1728e-31
TGME49_203400	hypothetical protein	1794.78	0.219695	0.0685763	3.20365	0.00135696	0.00256183
TGME49_203420	4'-phosphopantetheinyl transferase domain-containing protein	561.68	0.277268	0.0818747	3.38649	0.000707931	0.00138573
TGME49_203430	hypothetical protein	136.283	0.468293	0.163255	2.86848	0.00412448	0.00722976
TGME49_203440	anaphase-promoting complex subunit APC10 (APC10)	140.366	0.0725402	0.156139	0.464586	0.642228	0.700693
TGME49_203450	DUF3228 domain-containing protein	1815.73	0.160872	0.0609062	2.64131	0.00825865	0.0137549
TGME49_203460	hypothetical protein	131.639	0.09372	0.17907	0.523369	0.600717	0.662375
TGME49_203470	hypothetical protein	0
TGME49_203480	hypothetical protein	515.006	0.297231	0.0865091	3.43584	0.000590726	0.0011686
TGME49_203490	GNL3L/Grn1 GTPase	824.206	0.0585463	0.0653354	0.896087	0.370206	0.437935
TGME49_203500	alanine dehydrogenase/pyridine nucleotide transhydrogenase domain-containing protein	8.69271	0.921692	0.639867	1.44044	0.149742	0.197549
TGME49_203505	hypothetical protein	87.9798	0.828119	0.220673	3.7527	0.000174941	0.000365697
TGME49_203510	zinc finger, C3HC4 type (RING finger) domain-containing protein	1804.78	0.0101326	0.0561494	0.180457	0.856794	0.887587
TGME49_203520	hypothetical protein	1016.57	0.0763381	0.0800354	0.953805	0.340183	0.406531
TGME49_203540	RNA binding protein, putative	3488.17	-0.37776	0.0656167	-5.75707	8.55877e-09	2.56544e-08
TGME49_203560	hypothetical protein	870.031	-0.248059	0.0839491	-2.95487	0.00312797	0.00558098
TGME49_203570	acyltransferase domain-containing protein	27.6627	2.47865	0.33868	7.31858	2.50613e-13	9.88207e-13
TGME49_203580	NAD-binding domain 4 domain-containing protein	2.34746	-0.705197	1.3165	-0.53566	0.592193	0.654108
TGME49_203590	hypothetical protein	166.038	0.626292	0.194719	3.21638	0.00129818	0.00245425
TGME49_203600	hypothetical protein	5907.21	-0.322053	0.0596704	-5.39719	6.76926e-08	1.90882e-07
TGME49_203610	3'-5' exoribonuclease csl4, putative	1121.53	-0.0181296	0.0625834	-0.289688	0.772055	0.815118
TGME49_203620	hypothetical protein	724.662	0.25849	0.080318	3.21833	0.00128939	0.0024382
TGME49_203630	ribosomal protein RPL44 (RPL44)	10058	0.208148	0.0638475	3.26009	0.00111378	0.00212032
TGME49_203665	hypothetical protein	959.706	-0.105129	0.122593	-0.857544	0.391144	0.459384
TGME49_203682	hypothetical protein	14.6238	-2.06756	0.532033	-3.88615	0.000101845	0.00021882
TGME49_203685	hypothetical protein	2.9072	1.2568	1.00451	1.25116	0.210876	0.267177
TGME49_203688	hypothetical protein	5.25652	1.12574	0.693551	1.62316	0.104555	0.143149
TGME49_203690	AP2 domain transcription factor AP2VIIa-5 (AP2VIIA5)	2150.25	-0.216143	0.0546502	-3.95504	7.65229e-05	0.000167044
TGME49_203700	SFT2 family protein	1130.85	-0.103332	0.0659692	-1.56637	0.117262	0.158505
TGME49_203705	hypothetical protein	86.1758	0.680574	0.198359	3.43102	0.000601313	0.00118725
TGME49_203710	AP2 domain transcription factor AP2VIIa-4 (AP2VIIA4)	5509.45	0.679344	0.0565449	12.0142	2.99109e-33	2.3566e-32
TGME49_203720	vitamin k epoxide reductase family protein	5927.85	0.00921392	0.0557518	0.165267	0.868734	0.897232
TGME49_203730	hypothetical protein	1185.86	0.234626	0.0715671	3.27841	0.00104394	0.00199525
TGME49_203735	hypothetical protein	146.748	-0.135824	0.142912	-0.950406	0.341906	0.408173
TGME49_203740	hypothetical protein	2403.64	0.439031	0.0697201	6.29705	3.03365e-10	1.0054e-09
TGME49_203750	hypothetical protein	704.936	0.351791	0.0813565	4.32406	1.53181e-05	3.59193e-05
TGME49_203760	hypothetical protein	1045.32	0.315459	0.073683	4.2813	1.85806e-05	4.32226e-05
TGME49_203770	hypothetical protein	83.1196	0.785133	0.234585	3.3469	0.000817219	0.00158375
TGME49_203780	hypothetical protein	1821.28	0.331234	0.0663054	4.99558	5.86579e-07	1.55145e-06
TGME49_203790	hypothetical protein	8240.4	-1.39777	0.0482976	-28.9408	3.6655e-184	2.52149e-182
TGME49_203800	hypothetical protein	975.512	-2.76462	0.110244	-25.0773	8.80199e-139	3.48082e-137
TGME49_203810	kelch repeat-containing protein	2081.2	0.204165	0.0548784	3.72031	0.00019898	0.000413204
TGME49_203815	hypothetical protein	528.326	-0.561745	0.102409	-5.48531	4.12744e-08	1.1822e-07
TGME49_203820	hypothetical protein	5905.35	0.407931	0.0409834	9.95355	2.43344e-23	1.44454e-22
TGME49_203830	FHA domain-containing protein	897.021	1.72351	0.0874822	19.7013	2.10282e-86	4.67763e-85
TGME49_203840	DEAD/DEAH box helicase domain-containing protein	615.079	-0.0765167	0.0852338	-0.897727	0.369331	0.437089
TGME49_203860	hypothetical protein	381.198	0.094689	0.122372	0.773779	0.439062	0.508296
TGME49_203870	RAB43, member RAS oncogene family protein	2607.98	1.97899	0.0629189	31.453	3.82287e-217	3.36495e-215
TGME49_203875	hypothetical protein	4223.98	1.1649	0.0748572	15.5617	1.3261e-54	1.67523e-53
TGME49_203880	hypothetical protein	4573.44	0.999086	0.0581531	17.1803	3.73204e-66	5.92064e-65
TGME49_203890	hypothetical protein	58.3325	0.170859	0.214078	0.798114	0.424804	0.493325
TGME49_203900	hypothetical protein	208.072	-0.0234203	0.123008	-0.190397	0.848998	0.881855
TGME49_203910	TBC domain-containing protein	3072.79	0.0916975	0.0489793	1.87217	0.0611834	0.0878799
TGME49_203930	hypothetical protein	5836.11	-1.66973	0.0512667	-32.5696	1.10706e-232	1.17694e-230
TGME49_203940	ABC1 protein	492.39	0.156275	0.0992092	1.5752	0.11521	0.155988
TGME49_203950	Myb family DNA-binding domain-containing protein	1422.28	-0.18537	0.0708422	-2.61666	0.00887945	0.0146932
TGME49_203960	hypothetical protein	732.055	0.218243	0.0977189	2.23338	0.0255241	0.0393706
TGME49_203970	dolichyl-diphosphooligosaccharide--proteinglycosyltransferase	455.885	0.123565	0.10443	1.18323	0.236719	0.29598
TGME49_203980	hypothetical protein	5179.45	0.0329182	0.048552	0.678	0.497772	0.565468
TGME49_203985	hypothetical protein	196.295	-2.08375	0.159278	-13.0824	4.15097e-39	3.74227e-38
TGME49_203990	rhoptry protein ROP12 (ROP12)	4097.09	-1.12816	0.0551808	-20.4448	6.68921e-93	1.6297e-91
TGME49_204000	hypothetical protein	359.617	-0.989245	0.13822	-7.15705	8.24323e-13	3.16803e-12
TGME49_204010	hypothetical protein	879.436	-0.661879	0.0772489	-8.56814	1.05169e-17	5.01992e-17
TGME49_204020	ribosomal protein RPL8 (RPL8)	17464.2	0.11371	0.057719	1.97006	0.0488309	0.0714697
TGME49_204040	hypothetical protein	715.51	0.122541	0.0712295	1.72037	0.0853652	0.119046
TGME49_204045	hypothetical protein	44.7349	0.0297667	0.269958	0.110264	0.9122	0.93201
TGME49_204050	subtilisin SUB1 (SUB1)	28381.1	-5.28918	0.133571	-39.5983	0	0
TGME49_204055	hypothetical protein	413.798	0.51102	0.108457	4.71174	2.45611e-06	6.17309e-06
TGME49_204060	SNARE domain-containing protein	929.249	0.398555	0.0688248	5.79086	7.00273e-09	2.11451e-08
TGME49_204070	YT521-B family protein	2151.78	0.216213	0.0603412	3.58318	0.000339442	0.000687451
TGME49_204080	histidine acid phosphatase superfamily protein	2822.93	-0.163727	0.0560798	-2.91954	0.00350554	0.00621402
TGME49_204090	eIF2 kinase IF2K-C	40.133	0.18612	0.279932	0.664875	0.50613	0.573185
TGME49_204100	eIF2 kinase IF2K-C	1590.45	0.0259423	0.0728205	0.35625	0.721654	0.770907
TGME49_204110	eIF2 kinase IF2K-C	344.896	0.37355	0.134177	2.78402	0.00536905	0.00923924
TGME49_204120	hypothetical protein	687.427	-0.0519227	0.0767106	-0.676865	0.498492	0.566207
TGME49_204130	perforin-like protein PLP1 (PLP1)	16155.9	-1.9698	0.063142	-31.1964	1.19093e-213	1.01551e-211
TGME49_204140	PHD-finger domain-containing protein	587.949	0.2565	0.0838336	3.05963	0.00221608	0.00404938
TGME49_204150	hypothetical protein	280.387	-0.0392893	0.124848	-0.314698	0.752991	0.79865
TGME49_204160	GYF domain-containing protein	1718.48	0.393097	0.0530721	7.40685	1.2933e-13	5.20245e-13
TGME49_204270	hypothetical protein	974.368	-0.962528	0.0843572	-11.4101	3.72092e-30	2.69314e-29
TGME49_204280	cell-cycle-associated protein kinase DYRK, putative	2331.9	-0.0465495	0.055407	-0.840136	0.400832	0.469079
TGME49_204290	hypothetical protein	9.43516	0.167698	0.638792	0.262524	0.792917	0.83376
TGME49_204300	hypothetical protein	9.30354	0.722807	0.607716	1.18938	0.23429	0.293525
TGME49_204310	hypothetical protein	4862.67	0.00562033	0.0390165	0.14405	0.885461	0.909801
TGME49_204315	hypothetical protein	391.142	-0.234146	0.116882	-2.00327	0.0451486	0.0666042
TGME49_204320	hypothetical protein	456.783	-0.819813	0.0931773	-8.79842	1.38752e-18	6.84646e-18
TGME49_204325	hypothetical protein	257.524	-0.94046	0.114885	-8.18609	2.69844e-16	1.22651e-15
TGME49_204330	hypothetical protein	203.53	0.136943	0.117174	1.16871	0.242521	0.302311
TGME49_204340	hypothetical protein	8789.06	0.43601	0.0449907	9.69112	3.28907e-22	1.86715e-21
TGME49_204350	hypothetical protein	1000.4	0.480646	0.0688836	6.97766	3.00134e-12	1.12495e-11
TGME49_204360	subtilisin SUB4 (SUB4)	2660.41	-0.392865	0.0707538	-5.55256	2.81514e-08	8.14589e-08
TGME49_204370	WD-40 repeat protein	2856.58	0.341068	0.0536487	6.35742	2.05169e-10	6.87761e-10
TGME49_204380	hypothetical protein	2214.01	0.386403	0.0505832	7.63895	2.18994e-14	9.1557e-14
TGME49_204390	hypothetical protein	266.086	0.28062	0.103886	2.70123	0.00690839	0.0116988
TGME49_204395	hypothetical protein	464.117	-0.156883	0.0912616	-1.71905	0.0856059	0.119332
TGME49_204400	ATPase synthase subunit alpha, putative	6687.81	0.143437	0.0580391	2.47139	0.0134588	0.0217134
TGME49_204410	endonuclease/exonuclease/phosphatase family protein	1376.11	0.657491	0.0696517	9.43969	3.73892e-21	2.05277e-20
TGME49_204420	oocyst wall protein OWP1 (OWP1)	5326.41	0.490162	0.053449	9.17065	4.70194e-20	2.46258e-19
TGME49_204440	cyclic nucleotide-binding domain-containing protein	901.481	-0.195855	0.080148	-2.44367	0.0145388	0.0233362
TGME49_204460	hydroxymethylglutaryl-CoA lyase, putative	60.1152	1.00532	0.256111	3.92533	8.66123e-05	0.00018742
TGME49_204468	hypothetical protein	97.0111	-1.31478	0.210704	-6.23993	4.37762e-10	1.43743e-09
TGME49_204472	cyclic nucleotide-binding domain-containing protein	31.8663	-1.94933	0.352168	-5.53524	3.10797e-08	8.97735e-08
TGME49_204480	thioredoxin domain-containing protein	5396.95	-0.184587	0.0429517	-4.29754	1.72705e-05	4.02438e-05
TGME49_204490	hypothetical protein	1525.8	-0.218409	0.0811595	-2.69111	0.00712154	0.0120225
TGME49_204500	hypothetical protein	79.1948	0.0971765	0.247199	0.393111	0.694238	0.746784
TGME49_204505	hypothetical protein	80.4671	-1.48095	0.240968	-6.14584	7.95415e-10	2.56148e-09
TGME49_204510	WD domain, G-beta repeat-containing protein	1116.86	-0.735474	0.0749224	-9.81648	9.56253e-23	5.53599e-22
TGME49_204520	hypothetical protein	1475.26	-0.964503	0.0688778	-14.0031	1.49205e-44	1.5135e-43
TGME49_204530	microneme protein MIC11 (MIC11)	25828.3	-2.23796	0.0554775	-40.34	0	0
TGME49_204540	DUF367 domain-containing protein	276.906	0.418752	0.117524	3.56311	0.000366488	0.000739116
TGME49_204550	hypothetical protein	891.388	0.247014	0.0790382	3.12525	0.00177652	0.00329018
TGME49_204560	type I fatty acid synthase, putative	680.306	0.0413399	0.0958483	0.431305	0.666247	0.722753
TGME49_204870	hypothetical protein	61.2562	0.381422	0.292865	1.30238	0.192785	0.246469
TGME49_204880	hypothetical protein	1214.27	-0.707436	0.088028	-8.03649	9.2448e-16	4.10401e-15
TGME49_205000	phosphoglycerate mutase family protein	861.95	0.192263	0.0747748	2.57123	0.0101338	0.0166474
TGME49_205010	U2 small nuclear ribonucleoprotein family protein, putative	2642.17	-0.0488669	0.0550987	-0.886898	0.375134	0.442868
TGME49_205020	hypothetical protein	167.926	-0.363864	0.145741	-2.49665	0.0125373	0.0203188
TGME49_205030	hypothetical protein	1389.6	0.17841	0.0598962	2.97865	0.00289521	0.00519741
TGME49_205040	PGAP1 family protein	2657	-0.0170636	0.0465039	-0.366929	0.713672	0.764475
TGME49_205050	hypothetical protein	6085.69	-1.0816	0.0746642	-14.4862	1.48067e-47	1.6118e-46
TGME49_205060	hypothetical protein	3215.23	-1.27638	0.0846572	-15.077	2.29373e-51	2.64085e-50
TGME49_205070	hypothetical protein	19.5507	-1.84391	0.478926	-3.8501	0.000118072	0.000251571
TGME49_205080	hypothetical protein	36.4851	0.322192	0.348359	0.924884	0.355026	0.42199
TGME49_205090	Toxoplasma gondii family D protein	81.3779	1.12468	0.192718	5.83587	5.35111e-09	1.6278e-08
TGME49_205100	hypothetical protein	538.779	-0.0682607	0.0959174	-0.711661	0.476675	0.545601
TGME49_205110	hypothetical protein	362.268	0.186147	0.100902	1.84483	0.0650629	0.0929503
TGME49_205120	hypothetical protein	233.883	0.604979	0.132231	4.57517	4.75842e-06	1.16624e-05
TGME49_205130	hypothetical protein	3634.73	-0.0278138	0.0467019	-0.595561	0.551469	0.616206
TGME49_205140	hypothetical protein	72.9767	0.890935	0.206141	4.32196	1.54647e-05	3.62216e-05
TGME49_205150	ACR, YagE family COG1723 domain-containing protein	770.723	0.286633	0.0800369	3.58126	0.00034194	0.000691482
TGME49_205160	hypothetical protein	560.793	0.470519	0.0956104	4.92121	8.60123e-07	2.24235e-06
TGME49_205170	hypothetical protein	3880.62	-0.344078	0.166468	-2.06693	0.0387403	0.057849
TGME49_205180	RNA recognition motif-containing protein	5386.47	-0.709961	0.0538997	-13.1719	1.27352e-39	1.16351e-38
TGME49_205190	hypothetical protein	646.324	0.152592	0.0989725	1.54176	0.123131	0.165373
TGME49_205200	hypothetical protein	1368.19	1.04495	0.0804087	12.9955	1.29678e-38	1.15135e-37
TGME49_205210	hypothetical protein	72.8059	1.12054	0.250925	4.46565	7.98256e-06	1.9118e-05
TGME49_205220	U5 snRNP-associated subunit, putative	1525.07	-0.0159511	0.0593841	-0.268609	0.78823	0.829821
TGME49_205230	hypothetical protein	121.795	-0.147408	0.177216	-0.8318	0.405522	0.473688
TGME49_205240	cleft lip and palate transmembrane protein 1 (clptm1) protein	2991.14	-0.611059	0.0569197	-10.7355	6.93781e-27	4.56535e-26
TGME49_205250	rhoptry protein ROP18 (ROP18)	18003.2	-1.76624	0.0644127	-27.4207	1.55301e-165	8.82844e-164
TGME49_205265	transporter, cation channel family protein	1854.46	1.40814	0.0714228	19.7156	1.58389e-86	3.54255e-85
TGME49_205280	hypothetical protein	4485.4	-1.18975	0.0515171	-23.0943	5.2832e-118	1.7162e-116
TGME49_205290	serine/threonine specific protein phosphatase	1915.27	-0.977868	0.0553723	-17.6599	8.54139e-70	1.42985e-68
TGME49_205300	hypothetical protein	1167.06	-0.320016	0.0748038	-4.27808	1.88513e-05	4.38152e-05
TGME49_205320	hypothetical protein	6515.39	-0.653403	0.0385631	-16.9437	2.14123e-64	3.31344e-63
TGME49_205330	hypothetical protein	3668.78	-0.536974	0.0592631	-9.06085	1.29443e-19	6.65589e-19
TGME49_205340	ribosomal protein RPS12 (RPS12)	11377.3	-0.486547	0.0576256	-8.44325	3.08632e-17	1.44866e-16
TGME49_205350	integral membrane protein, GNS1/SUR4 family protein, putative	6397.17	-0.629952	0.0495436	-12.7151	4.87361e-37	4.16879e-36
TGME49_205360	hypothetical protein	2494.25	-1.40253	0.0665184	-21.0849	1.09489e-98	2.8544e-97
TGME49_205370	hypothetical protein	1691.37	-1.46676	0.0739647	-19.8305	1.62382e-87	3.67198e-86
TGME49_205380	fructose-bisphospatase I	3507.17	-0.0568678	0.0590722	-0.962683	0.335706	0.402003
TGME49_205390	hypothetical protein	1042.33	0.311393	0.0795162	3.9161	8.99935e-05	0.000194274
TGME49_205398	DNA repair and recombination protein RAD54, putative	8.41682	-0.369814	0.753023	-0.491106	0.623352	0.6831
TGME49_205402	SNF2 family N-terminal domain-containing protein	12.7909	-0.577384	0.486081	-1.18783	0.234899	0.294069
TGME49_205410	RNA pseudouridine synthase superfamily protein	336.929	0.00520531	0.10684	0.0487206	0.961142	0.971587
TGME49_205420	aspartate-semialdehyde dehydrogenase	63.2804	2.45464	0.223846	10.9658	5.58344e-28	3.80884e-27
TGME49_205425	hypothetical protein	9.10774	1.04381	0.55664	1.8752	0.0607652	0.0873593
TGME49_205430	isovaleryl-CoA dehydrogenase	522.489	0.845182	0.111638	7.57075	3.71085e-14	1.5311e-13
TGME49_205440	CCT chaperonin gamma subunit	4167.07	0.285729	0.0444828	6.42336	1.33301e-10	4.50166e-10
TGME49_205450	hypothetical protein	87.134	0.627761	0.182012	3.44901	0.000562638	0.00111546
TGME49_205460	AN1 family Zinc finger domain-containing protein	1429.46	-0.309666	0.0717117	-4.31821	1.57298e-05	3.68003e-05
TGME49_205470	translation elongation factor 2 family protein, putative	19191.8	-0.405906	0.0431363	-9.40985	4.96828e-21	2.70235e-20
TGME49_205480	IMC subcompartment protein ISP4 (ISP4)	686.645	0.272028	0.0770593	3.53011	0.000415388	0.000834446
TGME49_205490	integral membrane protein, putative	6051.29	-1.08405	0.0423657	-25.588	2.07582e-144	8.99082e-143
TGME49_205500	hypothetical protein	2002.75	0.374733	0.0514528	7.28304	3.26368e-13	1.28198e-12
TGME49_205510	nucleolar protein 5, putative	2979.12	0.091473	0.0500873	1.82627	0.0678094	0.0964364
TGME49_205520	hypothetical protein	95.1302	-1.07236	0.267336	-4.01128	6.0391e-05	0.000133431
TGME49_205530	hypothetical protein	5.74282	-0.538572	0.741574	-0.726255	0.467683	0.536671
TGME49_205540	DEAD/DEAH box helicase domain-containing protein	868.657	0.238198	0.0731941	3.25434	0.00113658	0.00216022
TGME49_205550	AGC kinase	690.275	-0.117693	0.0785719	-1.4979	0.134158	0.178601
TGME49_205558	NAC domain-containing protein	5860	0.318966	0.0647477	4.92628	8.38087e-07	2.18699e-06
TGME49_205562	hypothetical protein	2452.23	-0.539869	0.0713907	-7.56218	3.96381e-14	1.63218e-13
TGME49_205570	hypothetical protein	745.962	0.217822	0.0737956	2.9517	0.00316032	0.00563748
TGME49_205580	nuclear factor NF4	1702.11	-0.00364509	0.0605181	-0.0602314	0.951971	0.964699
TGME49_205590	hypothetical protein	296.993	0.765657	0.109819	6.97202	3.12426e-12	1.16835e-11
TGME49_205600	zinc finger, C3HC4 type (RING finger) domain-containing protein	867.965	0.316375	0.0705923	4.48172	7.40434e-06	1.78061e-05
TGME49_205615	hypothetical protein	1186.47	0.23859	0.0964849	2.47282	0.0134052	0.0216312
TGME49_205625	hypothetical protein	686.077	-0.36668	0.124026	-2.95647	0.00311185	0.00555465
TGME49_205630	hypothetical protein	120.116	-0.689761	0.164133	-4.20246	2.64029e-05	6.03726e-05
TGME49_205640	hypothetical protein	2946.51	-0.0360248	0.0570918	-0.630997	0.528043	0.593676
TGME49_205650	AP2 domain transcription factor AP2VIIa-3 (AP2VIIA3)	8414.53	-0.39069	0.0375598	-10.4018	2.43242e-25	1.54116e-24
TGME49_205658	F5/8 type C domain-containing protein	13.6732	-0.405974	0.471152	-0.861663	0.388873	0.456913
TGME49_205662	LCCL domain-containing protein	37.237	-0.866316	0.302834	-2.86069	0.00422714	0.00739072
TGME49_205670	SF-assemblin/beta giardin protein	3512.79	-1.04573	0.0623498	-16.772	3.9132e-63	5.88851e-62
TGME49_205680	hypothetical protein	1855.26	-2.87776	0.0767838	-37.4787	2e-307	3e-305
TGME49_205690	hypothetical protein	1148.33	-0.497823	0.074496	-6.68255	2.34819e-11	8.32133e-11
TGME49_205700	cyclophilin precursor	19298.8	0.184225	0.0642399	2.86776	0.00413389	0.00724315
TGME49_205710	lysine-tRNA ligase	2576.79	0.293929	0.0621295	4.73091	2.23511e-06	5.6332e-06
TGME49_205720	Adenosine/AMP deaminase domain-containing protein	634.171	0.66455	0.0748692	8.87615	6.92117e-19	3.44837e-18
TGME49_205730	hypothetical protein	1146.32	-0.656351	0.071717	-9.15195	5.59128e-20	2.9153e-19
TGME49_205740	hypothetical protein	1963.7	-0.0586528	0.0536693	-1.09286	0.274457	0.337242
TGME49_205750	histone deacetylase complex subunit Sin3 (SIN3)	1908	1.01105	0.0560575	18.0359	1.01892e-72	1.84532e-71
TGME49_205760	membrane protein	159.158	-0.213672	0.143475	-1.48927	0.136417	0.181432
TGME49_205770	hypothetical protein	17.7498	0.878128	0.419438	2.09359	0.036297	0.0544188
TGME49_206290	hypothetical protein	57.3026	0.972466	0.228126	4.26284	2.01845e-05	4.67413e-05
TGME49_206300	hypothetical protein	610.108	0.437312	0.0799906	5.46704	4.57609e-08	1.30613e-07
TGME49_206310	prenyltransferase, UbiA family protein	1084.81	0.321343	0.0786664	4.08488	4.40999e-05	9.87422e-05
TGME49_206320	hypothetical protein	1900.94	0.124744	0.0556117	2.24313	0.0248886	0.0384267
TGME49_206330	PHD-finger domain-containing protein	769.261	0.034886	0.125778	0.277362	0.781502	0.823661
TGME49_206340	hypothetical protein	2651.05	-2.39894	0.0748236	-32.0613	1.5261e-225	1.46972e-223
TGME49_206350	ER-retrevial receptor Ter1p, putative	2227.24	-0.191075	0.054529	-3.50411	0.000458142	0.000915167
TGME49_206360	peptidyl-tRNA hydrolase domain-containing protein	772.823	0.0363246	0.0955199	0.380283	0.703735	0.755512
TGME49_206380	hypothetical protein	1437.53	0.134691	0.0657446	2.0487	0.0404913	0.0602439
TGME49_206390	hypothetical protein	746.818	0.0839522	0.0689505	1.21757	0.223387	0.281243
TGME49_206400	FAD binding domain of DNA photolyase domain-containing protein	344.019	0.463281	0.113377	4.08619	4.38506e-05	9.82647e-05
TGME49_206415	myosin K	2049.53	0.363025	0.0561188	6.46887	9.87379e-11	3.35939e-10
TGME49_206430	formin FRM1 (FRM1)	4838.79	0.375715	0.0665276	5.6475	1.62799e-08	4.77831e-08
TGME49_206440	cpw-wpc domain-containing protein	2612.54	-2.22417	0.0806219	-27.5877	1.56496e-167	9.28316e-166
TGME49_206450	autophagy-related cysteine peptidase atg4, putative	7201.15	0.30078	0.0654373	4.59646	4.2974e-06	1.05705e-05
TGME49_206460	hypothetical protein	997.734	0.546341	0.0863251	6.32888	2.46947e-10	8.22084e-10
TGME49_206470	pyruvate dehydrogenase complex subunit PDH-E3II (PDHE3II)	4035.6	-0.496188	0.0533547	-9.2998	1.40709e-20	7.49896e-20
TGME49_206480	hypothetical protein	2199.63	-0.30228	0.0514782	-5.87199	4.30603e-09	1.31871e-08
TGME49_206490	ICE family protease (caspase) p20 domain-containing protein	768.045	0.111201	0.0851503	1.30594	0.191574	0.24515
TGME49_206500	hypothetical protein	528.818	0.361597	0.0964557	3.74884	0.000177651	0.00037095
TGME49_206510	toxolysin TLN4 (TLN4)	4543.54	-2.17052	0.066714	-32.5346	3.45385e-232	3.57889e-230
TGME49_206520	hypothetical protein	0.592694	2.54629	4.75436	0.535569	0.592256	0.654108
TGME49_206540	hypothetical protein	3122.1	-0.283542	0.0501047	-5.65899	1.52264e-08	4.47873e-08
TGME49_206550	hypothetical protein	182.375	2.2006	0.167077	13.1712	1.28592e-39	1.17353e-38
TGME49_206560	EF hand domain-containing protein	9.4802	1.61342	0.543913	2.96632	0.00301387	0.00539151
TGME49_206570	kinesin, putative	44.9913	2.04402	0.310739	6.57792	4.77082e-11	1.65623e-10
TGME49_206580	formin FRM2 (FRM2)	1149.78	0.143393	0.0750835	1.90978	0.0561611	0.0812827
TGME49_206590	calcium-dependent protein kinase CDPK2A (CDPK2A)	2575.87	-0.496567	0.0711453	-6.97962	2.9597e-12	1.10985e-11
TGME49_206600	sigma-70, region 3 protein	1113.9	-0.149958	0.0628934	-2.38432	0.0171105	0.0271868
TGME49_206605	hypothetical protein	140.512	0.0210408	0.144785	0.145324	0.884455	0.908882
TGME49_206610	pyruvate dehydrogenase complex subunit PDH-E2 (PDHE2)	1210.64	0.061463	0.0739718	0.830898	0.406031	0.474147
TGME49_206620	hypothetical protein	14.801	1.33002	0.512021	2.59759	0.00938819	0.0154985
TGME49_206630	hypothetical protein	1741.76	0.666581	0.0577626	11.54	8.29159e-31	6.1259e-30
TGME49_206640	hypothetical protein	3358.16	0.134943	0.0478085	2.82259	0.00476381	0.00826548
TGME49_206650	zinc finger, c2h2 type domain-containing protein	136.565	0.0295732	0.160889	0.183812	0.854161	0.88542
TGME49_206660	hypothetical protein	1019.94	-0.968531	0.0741833	-13.0559	5.87918e-39	5.27708e-38
TGME49_206670	hypothetical protein	4836.4	0.328937	0.0504614	6.51859	7.09705e-11	2.43489e-10
TGME49_206680	hypothetical protein	768.333	0.727853	0.0741693	9.8134	9.85928e-23	5.69168e-22
TGME49_206690	glideosome-associated protein with multiple-membrane spans GAPM2B (GAPM2B)	2405.18	-0.525238	0.0775977	-6.76873	1.29919e-11	4.67687e-11
TGME49_206695	hypothetical protein	426.02	-0.836372	0.105492	-7.92831	2.2214e-15	9.71905e-15
TGME49_206700	hypothetical protein	689.453	0.0318602	0.0874861	0.364174	0.715728	0.766376
TGME49_206710	hypothetical protein	791.273	-0.868193	0.085351	-10.172	2.6433e-24	1.61599e-23
TGME49_206910	hypothetical protein	1.36818	-3.60569	1.71698	-2.10002	0.0357274	0.0535943
TGME49_207005	SAG-related sequence SRS48Q (SRS48Q)	2.19735	-2.60753	1.51748	-1.71832	0.0857374	0.119443
TGME49_207010	SAG-related sequence SRS48K (SRS48K)	10.3509	-0.406158	0.661558	-0.613942	0.539254	0.604786
TGME49_207015	hypothetical protein	13.9271	2.46478	0.543383	4.53598	5.73353e-06	1.39396e-05
TGME49_207020	hypothetical protein	390.126	1.07154	0.108158	9.90718	3.87435e-23	2.27677e-22
TGME49_207030	hypothetical protein	35.7206	0.327108	0.315266	1.03756	0.299474	0.364269
TGME49_207040	hypothetical protein	496.554	0.630505	0.0929082	6.78632	1.15029e-11	4.1463e-11
TGME49_207050	hypothetical protein	4.13719	0.248946	0.847432	0.293765	0.768937	0.812406
TGME49_207060	ribonucleoside-diphosphate reductase small subunit	6741.24	-0.246544	0.0371078	-6.644	3.05272e-11	1.07344e-10
TGME49_207065	hypothetical protein	282.086	-0.241047	0.12365	-1.94944	0.0512433	0.0747199
TGME49_207070	glycosyl transferase, putative	403.315	0.235734	0.0980204	2.40495	0.0161747	0.0258101
TGME49_207080	histone lysine acetyltransferase MYST-B (MYSTB)	1295.49	0.0697577	0.0644282	1.08272	0.278933	0.34192
TGME49_207100	hypothetical protein	1029.21	0.312773	0.0882125	3.54567	0.000391614	0.000788429
TGME49_207110	hypothetical protein	16.9618	0.53934	0.414327	1.30173	0.19301	0.246602
TGME49_207120	Sad1/UNC family protein	1005.17	1.45139	0.0784795	18.4939	2.31051e-76	4.43987e-75
TGME49_207130	SAG-related sequence SRS49A (SAG2Y)	398.239	7.93821	0.312345	25.4149	1.72751e-142	7.25201e-141
TGME49_207140	SAG-related sequence SRS49B (SAG2X)	390.211	3.0426	0.109663	27.7451	1.99744e-169	1.2294e-167
TGME49_207150	SAG-related sequence SRS49C (SAG2D)	205.815	2.43953	0.129961	18.7712	1.29889e-78	2.5745e-77
TGME49_207160	SAG-related sequence SRS49D (SAG2C)	1565.15	8.03394	0.334266	24.0346	1.20997e-127	4.25098e-126
TGME49_207170	hypothetical protein	3452	0.0904686	0.0783613	1.15451	0.248293	0.308694
TGME49_207180	indole-3-glycerol phosphate synthase domain-containing protein	695.44	0.219029	0.0821723	2.66548	0.00768789	0.0128935
TGME49_207200	hypothetical protein	580.819	-0.0920201	0.0944758	-0.974008	0.330053	0.396102
TGME49_207210	hypothetical protein	6613.44	10.9718	0.275685	39.7983	0	0
TGME49_207230	hypothetical protein	1633.09	1.0539	0.0535859	19.6675	4.09701e-86	9.08893e-85
TGME49_207240	hypothetical protein	4341.62	-0.392523	0.0513105	-7.64996	2.01043e-14	8.43535e-14
TGME49_207250	electron-transfer-flavoprotein, alpha polypeptide	63.7857	-1.56535	0.254561	-6.1492	7.78727e-10	2.5107e-09
TGME49_207350	hypothetical protein	1119.66	1.98874	0.0812915	24.4643	3.54928e-132	1.30876e-130
TGME49_207360	hypothetical protein	133.109	1.72464	0.156889	10.9927	4.14116e-28	2.83204e-27
TGME49_207370	hypothetical protein	3396.81	0.335371	0.0511185	6.56065	5.35723e-11	1.84883e-10
TGME49_207390	coatomer protein complex, gamma sub-unit, putative	1062.29	-0.125492	0.0675454	-1.85789	0.0631845	0.090472
TGME49_207400	hypothetical protein	5249.54	-1.80761	0.0651237	-27.7565	1.45443e-169	9.08849e-168
TGME49_207403	hypothetical protein	302.199	-2.53176	0.150459	-16.8269	1.54927e-63	2.34858e-62
TGME49_207407	hypothetical protein	28.1621	-2.86094	0.527407	-5.42454	5.81034e-08	1.64808e-07
TGME49_207410	tetratricopeptide repeat-containing protein	769.491	-0.704297	0.0927595	-7.59272	3.13264e-14	1.29645e-13
TGME49_207420	hypothetical protein	1536.77	0.0972272	0.0805206	1.20748	0.227247	0.285357
TGME49_207430	ATP-dependent RNA helicase DDX1, putative	1927.78	0.264003	0.0623872	4.23169	2.31942e-05	5.33186e-05
TGME49_207440	ribosomal protein RPS4 (RPS4)	15736.2	0.207311	0.0462931	4.47822	7.52697e-06	1.80798e-05
TGME49_207450	DNA segment, Chr 10, Wayne State University 52, expressed family protein	1719.25	0.22698	0.0551137	4.11841	3.81501e-05	8.6056e-05
TGME49_207460	Rab5B protein	1526.34	-0.28781	0.058941	-4.88302	1.04475e-06	2.70473e-06
TGME49_207470	hypothetical protein	1122.29	-0.395111	0.073615	-5.36726	7.9941e-08	2.24595e-07
TGME49_207480	GCC2 and GCC3 domain-containing protein	2095.97	0.79712	0.0560871	14.2122	7.69878e-46	8.0283e-45
TGME49_207590	protein phosphatase 2C domain-containing protein	863.783	-1.12157	0.0825675	-13.5837	5.00231e-42	4.82319e-41
TGME49_207600	tubulin/FtsZ family, GTPase domain-containing protein	391.363	0.369578	0.0966957	3.82207	0.000132336	0.000280795
TGME49_207610	rhoptry kinase family protein ROP36 (incomplete catalytic triad) (ROP36)	67.2183	2.79353	0.233438	11.9669	5.29849e-33	4.13474e-32
TGME49_207620	pyridine nucleotide-disulfide oxidoreductase domain-containing protein	3675.84	-0.47095	0.0499441	-9.42955	4.11849e-21	2.25662e-20
TGME49_207630	peptidyl-tRNA hydrolase domain-containing protein	711.353	-0.599171	0.0832759	-7.19501	6.24568e-13	2.41622e-12
TGME49_207640	isoleucyl-tRNA synthetase family protein	2951.27	0.135392	0.0570216	2.3744	0.0175776	0.0278425
TGME49_207650	OTU family cysteine protease	159.756	-0.308194	0.164325	-1.87552	0.0607217	0.0873274
TGME49_207665	kinesin motor domain-containing protein	3084.78	0.533561	0.0570313	9.35559	8.3133e-21	4.4801e-20
TGME49_207680	suppressor of kinetochore protein 1, putative	2517.96	-0.36725	0.0568145	-6.46402	1.01959e-10	3.46321e-10
TGME49_207690	programmed cell death 5 protein (PDCD5)	1414.99	0.0276634	0.0652329	0.424072	0.671514	0.727406
TGME49_207700	rhoptry kinase family protein ROP22 (incomplete catalytic triad) (ROP22)	86.141	0.791025	0.201076	3.93396	8.35569e-05	0.000181239
TGME49_207710	phosphatidylinositol synthase, putative	1663.95	1.27579	0.0707965	18.0205	1.34508e-72	2.43065e-71
TGME49_207720	hypothetical protein	864.727	-0.275072	0.0878626	-3.13071	0.00174383	0.0032333
TGME49_207730	hypothetical protein	4.42166	0.576328	0.910899	0.632703	0.526928	0.592667
TGME49_207740	hypothetical protein	199.277	0.0284722	0.119036	0.239189	0.810959	0.848805
TGME49_207750	hypothetical protein	1055.06	0.447061	0.0737296	6.06353	1.33167e-09	4.23251e-09
TGME49_207760	DnaJ C terminal region domain-containing protein	2444.6	0.469925	0.0658826	7.13277	9.83682e-13	3.76106e-12
TGME49_207770	PCI domain-containing protein	2579.61	-0.309883	0.0579976	-5.34303	9.14035e-08	2.56067e-07
TGME49_207780	hypothetical protein	328.803	0.115275	0.11233	1.02621	0.304791	0.369961
TGME49_207790	enkurin, putative	491.994	0.0293723	0.100212	0.2931	0.769445	0.812838
TGME49_207800	hypothetical protein	954.447	0.497135	0.081321	6.11324	9.76285e-10	3.12304e-09
TGME49_207820	cell-cycle-associated protein kinase MAPK, putative	4484.42	0.21184	0.061902	3.42219	0.00062119	0.00122414
TGME49_207830	MORN repeat-containing protein	1567.47	-0.321703	0.0691437	-4.65268	3.27651e-06	8.14007e-06
TGME49_207840	ribosomal protein RPS17 (RPS17)	15059.9	0.424005	0.0538969	7.86696	3.63354e-15	1.57543e-14
TGME49_207865	GCC2 and GCC3 domain-containing protein	515.939	0.633183	0.0855163	7.40424	1.31906e-13	5.30084e-13
TGME49_207875	GCC2 and GCC3 domain-containing protein	322.529	1.57466	0.126795	12.4189	2.06399e-35	1.70321e-34
TGME49_207880	hypothetical protein	4035.33	-0.988227	0.0602996	-16.3886	2.30679e-60	3.27268e-59
TGME49_207900	transcription initiation factor TFIIIB (TFIIIB)	1090.52	-0.024378	0.072616	-0.335711	0.737089	0.784732
TGME49_207910	manganese resistance 1 protein, putative	1228.35	-0.181742	0.0624826	-2.90868	0.00362964	0.00640625
TGME49_207920	hypothetical protein	873.872	0.361719	0.0722348	5.00755	5.51284e-07	1.4614e-06
TGME49_207930	phosphatidylethanolamine-binding protein	1113.32	-0.311939	0.0574838	-5.42657	5.7448e-08	1.63005e-07
TGME49_207940	ribosomal protein S9, putative	718.026	0.239958	0.087916	2.7294	0.00634497	0.0108028
TGME49_207950	hypothetical protein	1137.99	0.129175	0.0578012	2.23482	0.0254291	0.0392389
TGME49_207955	hypothetical protein	40.6102	0.60309	0.263864	2.28561	0.0222769	0.0346426
TGME49_207960	hypothetical protein	1267.78	0.18677	0.0703044	2.6566	0.0078934	0.0132165
TGME49_207965	hypothetical protein	66.0683	-0.816831	0.234876	-3.47771	0.000505716	0.001007
TGME49_207970	HEAT repeat-containing protein	590.885	0.415807	0.0746696	5.56862	2.56763e-08	7.43495e-08
TGME49_207980	PIG-P protein	292.601	0.363293	0.112955	3.21626	0.00129871	0.00245469
TGME49_207990	ribosomal RNA large subunit methyltransferase J protein	1189.48	0.338784	0.0721022	4.69867	2.61865e-06	6.56949e-06
TGME49_208010	hypothetical protein	1186.47	0.0992148	0.0836212	1.18648	0.235433	0.294642
TGME49_208020	AP2 domain transcription factor AP2Ib-1 (AP2IB1)	256.16	0.186797	0.157519	1.18587	0.235674	0.294854
TGME49_208030	microneme protein MIC4 (MIC4)	24658.9	-2.90208	0.0643728	-45.0825	0	0
TGME49_208040	aldo-keto reductase	711.603	0.423436	0.0769599	5.50203	3.75441e-08	1.08027e-07
TGME49_208050	ABC transporter, putative	1186.22	0.389213	0.0641357	6.06857	1.2905e-09	4.10893e-09
TGME49_208070	inositol polyphosphate kinase	1757.39	-0.00903943	0.0683767	-0.1322	0.894826	0.917006
TGME49_208080	hypothetical protein	54.743	-0.0424689	0.246666	-0.172172	0.863302	0.892297
TGME49_208090	5-formyltetrahydrofolate cyclo-ligase	253.863	0.283595	0.120052	2.36227	0.0181634	0.0286872
TGME49_208200	PHD-finger domain-containing protein	1266.9	0.379615	0.0655423	5.7919	6.95934e-09	2.10218e-08
TGME49_208300	hypothetical protein	1609.7	0.540014	0.0525958	10.2673	9.89801e-25	6.12435e-24
TGME49_208310	hypothetical protein	928.264	0.839561	0.0664287	12.6385	1.29447e-36	1.09355e-35
TGME49_208320	polynucleotide kinase 3 phosphatase	1024.21	0.784799	0.0717755	10.9341	7.92027e-28	5.38052e-27
TGME49_208330	hypothetical protein	634.764	-0.18207	0.108098	-1.68431	0.0921227	0.127492
TGME49_208340	hypothetical protein	3238.22	0.147267	0.0549651	2.67928	0.00737806	0.0124197
TGME49_208350	hypothetical protein	1327.24	0.0512569	0.0671864	0.762907	0.445519	0.514697
TGME49_208360	hypothetical protein	917.83	-1.23496	0.0693167	-17.8162	5.29338e-71	9.14169e-70
TGME49_208370	myosin heavy chain, putative	4872.69	-0.516756	0.162941	-3.17143	0.00151691	0.00284022
TGME49_208380	hypothetical protein	0
TGME49_208390	hypothetical protein	1056.73	0.871741	0.0674493	12.9244	3.27881e-38	2.8954e-37
TGME49_208400	hypothetical protein	3429.79	-0.732124	0.0621287	-11.784	4.721e-32	3.60169e-31
TGME49_208410	hypothetical protein	1113.32	0.2674	0.0733297	3.64655	0.000265786	0.000544475
TGME49_208420	Sodium:neurotransmitter symporter family protein	1967.05	0.466727	0.0648296	7.19929	6.05255e-13	2.34261e-12
TGME49_208430	serine proteinase inhibitor PI-2, putative	539.909	0.351692	0.0940941	3.73766	0.000185741	0.000386791
TGME49_208440	hypothetical protein	3440.37	0.444323	0.0584801	7.59784	3.01112e-14	1.24995e-13
TGME49_208450	protease inhibitor PI2 (PI2)	6342.19	-2.65279	0.0695785	-38.1265	0	0
TGME49_208490	hypothetical protein	1235.66	-0.191607	0.0653222	-2.93327	0.00335417	0.00596249
TGME49_208500	protein phosphatase 2C domain-containing protein	1646.04	-0.136694	0.0677822	-2.01666	0.0437307	0.0647106
TGME49_208510	hypothetical protein	856.303	-0.571783	0.0756663	-7.55664	4.13615e-14	1.70058e-13
TGME49_208530	nicotinate phosphoribosyltransferase	2939.5	0.101401	0.0441623	2.2961	0.0216701	0.033731
TGME49_208540	DEAD/DEAH box helicase domain-containing protein	749.367	0.00820933	0.0892377	0.091994	0.926703	0.944471
TGME49_208550	hypothetical protein	1603.5	-0.985545	0.0645676	-15.2638	1.33331e-52	1.59104e-51
TGME49_208560	carrier superfamily protein	2606.72	0.811416	0.051527	15.7474	7.15927e-56	9.25842e-55
TGME49_208570	ubiquitin conjugating enzyme E2, putative	4819.8	0.52918	0.0774817	6.82975	8.50635e-12	3.10308e-11
TGME49_208580	DNA ligase 1, putative	2386.37	0.246151	0.047941	5.13446	2.82954e-07	7.67229e-07
TGME49_208590	vacuolar ATP synthase subunit 54kD, putative	2105.71	-0.151026	0.0547976	-2.75607	0.00585006	0.0100123
TGME49_208710	DNA/RNA non-specific endonuclease	578.068	1.17511	0.082081	14.3165	1.72608e-46	1.82084e-45
TGME49_208718	protein tyrosine phosphatase type IVA A, putative	2038.66	-0.263521	0.0651561	-4.04446	5.24433e-05	0.000116549
TGME49_208722	hypothetical protein	693.79	-0.292365	0.0765298	-3.82028	0.000133301	0.000282768
TGME49_208730	microneme protein, putative	16333	2.37231	0.0588483	40.3123	0	0
TGME49_208740	microneme protein, putative	20625.3	4.26675	0.118956	35.8684	9.51233e-282	1.3198e-279
TGME49_208750	RWD domain-containing protein	1613.97	0.0680779	0.0544161	1.25106	0.210912	0.267181
TGME49_208760	hypothetical protein	128.09	-0.220462	0.156359	-1.40997	0.158548	0.20776
TGME49_208770	hypothetical protein	153.352	-0.927133	0.152904	-6.0635	1.3319e-09	4.23251e-09
TGME49_208780	ubiquitin-conjugating enzyme subfamily protein	1250.91	-0.0397636	0.0655009	-0.60707	0.543805	0.609305
TGME49_208790	MC family transporter, putative	2351.25	0.399856	0.0586847	6.81363	9.51639e-12	3.45307e-11
TGME49_208800	mediator complex subunit MED18 (MED18)	1765.79	0.443396	0.0583786	7.59517	3.07391e-14	1.27395e-13
TGME49_208810	hypothetical protein	26.3575	1.73023	0.433373	3.99247	6.53883e-05	0.000143851
TGME49_208820	1-deoxy-D-xylulose-5-phosphate synthase	1265.58	-0.376738	0.0830276	-4.5375	5.6924e-06	1.38437e-05
TGME49_208830	hypothetical protein	4863.28	-2.48979	0.175262	-14.2061	8.39663e-46	8.74489e-45
TGME49_208842	DEAD/DEAH box helicase domain-containing protein	4611.23	-0.114748	0.0450898	-2.54488	0.0109316	0.0178472
TGME49_208850	SAG-related sequence SRS11 (SAG2B)	566.54	-1.41962	0.125297	-11.3301	9.31092e-30	6.64509e-29
TGME49_208910	hypothetical protein	1932.11	-0.885217	0.0847728	-10.4422	1.59044e-25	1.01318e-24
TGME49_208970	RNA recognition motif-containing protein	2267.16	0.186688	0.0519288	3.59507	0.000324302	0.000658091
TGME49_208980	hypothetical protein	596.204	0.0327912	0.089777	0.365252	0.714924	0.765615
TGME49_208990	hypothetical protein	664.451	0.278278	0.0788496	3.52922	0.000416789	0.000837054
TGME49_209000	HECT-domain (ubiquitin-transferase) domain-containing protein	2690.47	-0.487253	0.143236	-3.40175	0.000669559	0.00131439
TGME49_209005	hypothetical protein	30.9692	-1.50191	0.380924	-3.94281	8.05308e-05	0.000175
TGME49_209010	elongation factor TS protein	544.809	0.22955	0.0982662	2.336	0.0194912	0.0306424
TGME49_209020	hypothetical protein	394.884	-0.0671845	0.0943464	-0.712105	0.4764	0.545504
TGME49_209030	actin ACT1 (ACT1)	55799.1	-0.498732	0.0542312	-9.1964	3.70143e-20	1.94604e-19
TGME49_209040	hypothetical protein	77.6825	0.516149	0.187607	2.75122	0.00593741	0.0101511
TGME49_209045	hypothetical protein	91.8673	-0.764889	0.205344	-3.72491	0.000195387	0.000406258
TGME49_209050	Tyrosine kinase-like (TKL) protein	2996.9	-0.908833	0.0690205	-13.1676	1.34878e-39	1.22815e-38
TGME49_209060	thrombospondin type 1 domain-containing protein	1647.54	0.295111	0.0736084	4.00919	6.09263e-05	0.000134504
TGME49_209070	hypothetical protein	1140.91	0.221993	0.0694162	3.19799	0.00138388	0.00260723
TGME49_209080	transport protein particle (trapp) component, bet3 protein	979.695	0.285433	0.0660239	4.32318	1.53798e-05	3.60536e-05
TGME49_209090	proteasome maturation factor ump1 protein	1458.57	0.141792	0.101464	1.39746	0.162277	0.212136
TGME49_209095	hypothetical protein	1286.69	0.283516	0.101826	2.78431	0.00536418	0.0092328
TGME49_209100	PUB domain-containing protein	2052.17	0.118223	0.0512251	2.3079	0.0210045	0.032801
TGME49_209108	hypothetical protein	611.993	-0.0460734	0.097548	-0.472315	0.636702	0.695867
TGME49_209112	hypothetical protein	188.475	0.0127864	0.140684	0.0908878	0.927582	0.945093
TGME49_209120	hypothetical protein	668.793	0.135881	0.104112	1.30514	0.191846	0.24546
TGME49_209130	regulator of chromosome condensation (RCC1) repeat-containing protein	939.901	-0.708941	0.0723437	-9.79962	1.13006e-22	6.50999e-22
TGME49_209140	anti-silencing protein, ASF1 family protein	1820.77	0.19903	0.0638058	3.11931	0.00181277	0.00335276
TGME49_209150	non-proton pumping type-II NADH dehydrogenase I (NDH2-I)	2186.71	-0.484179	0.0543724	-8.90486	5.3455e-19	2.67962e-18
TGME49_209160	myristoyl CoA:protein N-myristoyltransferase	2249.65	-0.0710006	0.0612748	-1.15873	0.246568	0.306842
TGME49_209170	hypothetical protein	1753.63	-0.139525	0.0930154	-1.50002	0.133609	0.177929
TGME49_209180	PAN domain-containing protein	52.6765	1.0995	0.244135	4.50368	6.67876e-06	1.61323e-05
TGME49_209190	ABC transporter transmembrane region domain-containing protein	1715.97	0.557546	0.0568083	9.81453	9.74941e-23	5.64019e-22
TGME49_209200	hypothetical protein	2223.08	-0.0573284	0.0523706	-1.09467	0.273662	0.336417
TGME49_209210	hypothetical protein	2524.33	0.127104	0.0510072	2.49188	0.0127069	0.0205801
TGME49_209240	RNA methyltransferase	1196.95	-0.740146	0.0715279	-10.3477	4.28857e-25	2.70256e-24
TGME49_209250	hypothetical protein	9092.01	-0.384848	0.0465616	-8.26536	1.39276e-16	6.40514e-16
TGME49_209260	cytochrome c oxidase subunit, putative	6514.98	0.11562	0.0460259	2.51206	0.0120028	0.0194874
TGME49_209270	hypothetical protein	562.732	-0.178355	0.0815779	-2.18632	0.0287924	0.0440221
TGME49_209280	hypothetical protein	1622.99	0.158917	0.0592767	2.68093	0.00734189	0.0123664
TGME49_209290	ribosomal protein RPS28 (RPS28)	13488.1	-0.296568	0.061754	-4.80241	1.56766e-06	4.00151e-06
TGME49_209300	WD domain, G-beta repeat-containing protein	317.019	0.0723837	0.108238	0.668747	0.503657	0.570885
TGME49_209410	hypothetical protein	62.2324	-0.125887	0.225595	-0.558019	0.576831	0.64035
TGME49_209420	hypothetical protein	3352.13	-0.547163	0.0698234	-7.83638	4.63729e-15	2.00005e-14
TGME49_209430	40S ribosomal protein S4, putative	919.51	-0.122263	0.0744155	-1.64297	0.100388	0.137836
TGME49_209440	hypothetical protein	1783.05	0.412332	0.0696377	5.92111	3.19778e-09	9.87441e-09
TGME49_209450	TLD protein	3081.61	0.0830269	0.0599276	1.38545	0.165914	0.216304
TGME49_209460	hypothetical protein	554.318	0.133639	0.0901705	1.48207	0.138322	0.183696
TGME49_209470	hypothetical protein	11.9071	5.35158	0.916734	5.83766	5.29385e-09	1.61098e-08
TGME49_209480	hypothetical protein	6.21528	3.82246	0.977618	3.90998	9.23057e-05	0.000198951
TGME49_209485	hypothetical protein	26.8885	3.44277	0.433643	7.93916	2.03551e-15	8.91529e-15
TGME49_209490	hypothetical protein	989.527	-1.60856	0.0796784	-20.1881	1.24514e-90	2.94587e-89
TGME49_209500	hypothetical protein	2713.23	0.152279	0.0754115	2.0193	0.0434558	0.0643388
TGME49_209510	hypothetical protein	7.56949	0.762777	0.669148	1.13992	0.254319	0.315194
TGME49_209515	hypothetical protein	0.524821	-0.594948	2.56077	-0.232331	0.816281	0.853612
TGME49_209520	WD domain, G-beta repeat-containing protein	1040.3	-0.245862	0.0687053	-3.5785	0.000345577	0.00069832
TGME49_209530	hypothetical protein	479.254	-0.300609	0.093917	-3.2008	0.00137046	0.00258493
TGME49_209540	hypothetical protein	204.315	0.183458	0.184527	0.994205	0.320123	0.385598
TGME49_209550	hypothetical protein	377.274	-0.178412	0.099017	-1.80183	0.0715714	0.101399
TGME49_209560	hypothetical protein	3.74032	3.85139	1.21254	3.1763	0.00149167	0.00279616
TGME49_209570	suppressor of mitotic defects protein (XPMC2)	812.738	0.284469	0.0725267	3.92227	8.77176e-05	0.000189761
TGME49_209580	RNA methylase family UPF0020 protein	1062.96	0.0863703	0.0689769	1.25216	0.21051	0.266755
TGME49_209583	hypothetical protein	0.449976	0	3.53918	0	1	1
TGME49_209585	hypothetical protein	10.3266	2.10533	0.637176	3.30416	0.000952611	0.0018301
TGME49_209590	hypothetical protein	6.72364	-0.0595142	1.03779	-0.0573471	0.954269	0.966548
TGME49_209600	hypothetical protein	7184.24	-0.767688	0.0491693	-15.6132	5.92256e-55	7.50496e-54
TGME49_209610	oocyst wall protein OWP2 (OWP2)	1260.49	-0.967799	0.107977	-8.96301	3.15934e-19	1.59941e-18
TGME49_209620	eukaryotic aspartyl protease superfamily protein	57.7943	4.08689	0.364642	11.208	3.72717e-29	2.62118e-28
TGME49_209630	hypothetical protein	421.265	0.139693	0.0993017	1.40675	0.1595	0.20884
TGME49_209640	hypothetical protein	229.881	0.257864	0.117624	2.19227	0.0283603	0.0433939
TGME49_209650	RNA-directed DNA polymerase	1411.92	0.167652	0.0695878	2.40921	0.015987	0.0255405
TGME49_209670	hypothetical protein	108.605	0.0657096	0.202199	0.324975	0.7452	0.792132
TGME49_209680	hypothetical protein	525.541	0.350728	0.0960316	3.65221	0.000259991	0.000533405
TGME49_209690	small nuclear ribonucleoprotein	1076.95	0.0885381	0.0658337	1.34488	0.178665	0.231088
TGME49_209700	hypothetical protein	1686.74	0.722907	0.0827757	8.73333	2.4729e-18	1.20927e-17
TGME49_209705	hypothetical protein	31.6891	0.0771216	0.398303	0.193626	0.846469	0.88001
TGME49_209710	ribosomal protein RPL28 (RPl28)	1209.45	0.520597	0.0825438	6.30692	2.84644e-10	9.46041e-10
TGME49_209720	hypothetical protein	2963.9	0.624758	0.0658963	9.48092	2.5204e-21	1.39217e-20
TGME49_209730	hypothetical protein	1307.42	-0.0331129	0.0623297	-0.531254	0.595243	0.657135
TGME49_209740	hypothetical protein	520.615	-0.340079	0.0792957	-4.28874	1.79686e-05	4.18348e-05
TGME49_209755	hypothetical protein	7495.97	10.4273	0.254202	41.02	0	0
TGME49_209770	helicase, putative	728.201	-0.442249	0.0739234	-5.98253	2.19699e-09	6.86171e-09
TGME49_209780	hypothetical protein	52.3938	-0.24394	0.24877	-0.980584	0.326798	0.392829
TGME49_209790	radical SAM domain-containing protein	544.058	-0.453642	0.0848936	-5.34366	9.10883e-08	2.55272e-07
TGME49_209800	formate/nitrite transporter protein	2993.66	-0.220804	0.0657973	-3.35583	0.000791282	0.00153749
TGME49_209810	hypothetical protein	0.199179	0	4.45816	0	1	1
TGME49_209820	syntaxin protein	668.515	0.0651025	0.0952492	0.683497	0.494293	0.562296
TGME49_209830	myosin heavy chain, putative	255.634	-0.460996	0.123126	-3.74411	0.000181034	0.00037747
TGME49_209850	RNA recognition motif-containing protein	3927.52	0.345946	0.0618925	5.58947	2.2777e-08	6.61413e-08
TGME49_209860	SRP40, C-terminal domain-containing protein	915.361	0.299467	0.0679126	4.40959	1.03564e-05	2.4609e-05
TGME49_209870	HAD hydrolase, family IIA protein	1199.5	-0.405911	0.0597582	-6.79257	1.10154e-11	3.97759e-11
TGME49_209880	glutamic acid-rcih protein, putative	2675.81	-0.465219	0.0638054	-7.29121	3.07175e-13	1.20833e-12
TGME49_209890	hypothetical protein	5576.34	-0.151415	0.0386077	-3.92188	8.78591e-05	0.000189991
TGME49_209900	hypothetical protein	1194.43	-0.230988	0.0691238	-3.34165	0.000832812	0.00161092
TGME49_209910	histone H2Bv	16440.3	-0.303314	0.0679049	-4.46674	7.94197e-06	1.90263e-05
TGME49_209920	PAN domain-containing protein	7.69793	1.23673	0.629131	1.96577	0.0493252	0.0721415
TGME49_209930	hypothetical protein	766.526	-0.110517	0.0841068	-1.31401	0.188842	0.242412
TGME49_209940	transporter/permease protein	1015.21	0.0360673	0.069638	0.517926	0.60451	0.665929
TGME49_209945	hypothetical protein	658.045	-0.446769	0.0838377	-5.32897	9.87707e-08	2.7614e-07
TGME49_209950	thioredoxin, putative	6868.79	0.00806477	0.0578982	0.139292	0.889219	0.91206
TGME49_209960	glycosyltransferase	1994.11	0.0382713	0.0504375	0.758786	0.447981	0.517158
TGME49_209970	Spc97 / Spc98 family protein	1439.17	0.450137	0.0725447	6.20495	5.47133e-10	1.78085e-09
TGME49_209985	cAMP-dependent protein kinase	294.067	3.13083	0.136832	22.8809	7.20232e-116	2.25031e-114
TGME49_210095	hypothetical protein	4.89841	5.71202	1.34487	4.24728	2.16378e-05	4.99371e-05
TGME49_210100	hypothetical protein	0.601893	0.357984	2.17135	0.164868	0.869048	0.897443
TGME49_210210	hypothetical protein	2.72334	-0.211172	1.17679	-0.179446	0.857587	0.888072
TGME49_210220	hypothetical protein	111.79	-0.114136	0.171507	-0.66549	0.505737	0.572847
TGME49_210230	hypothetical protein	1316.17	-0.123086	0.0624564	-1.97076	0.0487517	0.0713665
TGME49_210235	hypothetical protein	147.985	2.25605	0.195351	11.5487	7.49329e-31	5.55114e-30
TGME49_210245	hypothetical protein	233.782	2.18714	0.154546	14.152	1.8153e-45	1.87626e-44
TGME49_210255	hypothetical protein	1814.09	0.0253133	0.0780103	0.324486	0.74557	0.79223
TGME49_210260	NAD-dependent glycerol-3-phosphate dehydrogenase	25.1825	-0.196946	0.400443	-0.49182	0.622847	0.682821
TGME49_210270	hypothetical protein	2506.47	-0.0658298	0.0566805	-1.16142	0.245471	0.30571
TGME49_210280	PEK kinase	1269.62	-0.0288135	0.0667923	-0.431389	0.666185	0.722753
TGME49_210300	hypothetical protein	2544.43	0.0290354	0.0489178	0.593556	0.552809	0.617378
TGME49_210310	hypothetical protein	704.811	-0.0723403	0.0759298	-0.952726	0.340729	0.407124
TGME49_210320	SAG-related sequence SRS37A (SRS37A)	60.3971	0.132029	0.254702	0.518368	0.604202	0.665679
TGME49_210330	SAG-related sequence SRS37B (SRS37B)	18.7354	1.95734	0.460129	4.25388	2.10097e-05	4.85835e-05
TGME49_210345	hypothetical protein	1051.9	-1.00193	0.0880715	-11.3764	5.48393e-30	3.94131e-29
TGME49_210360	DEAD (Asp-Glu-Ala-Asp) box polypeptide 41 family protein	1148.75	0.333662	0.0645794	5.16669	2.38277e-07	6.48665e-07
TGME49_210370	hypothetical protein	6666.87	-2.09331	0.0595468	-35.1541	1.00775e-270	1.26914e-268
TGME49_210380	hypothetical protein	1472.61	-0.0674326	0.0954192	-0.706698	0.479754	0.548655
TGME49_210390	WD domain, G-beta repeat-containing protein	577.918	-0.0240971	0.081795	-0.294604	0.768297	0.811969
TGME49_210400	hypothetical protein	33.306	0.0484861	0.406108	0.119392	0.904965	0.925543
TGME49_210408	HMG (high mobility group) box domain-containing protein	30663.7	-0.0574295	0.0542865	-1.0579	0.290102	0.35418
TGME49_210412	hypothetical protein	541.562	-0.0613662	0.0942768	-0.650915	0.515101	0.581442
TGME49_210420	hypothetical protein	2192.75	-1.66508	0.0877382	-18.9778	2.60139e-80	5.36397e-79
TGME49_210430	DnaJ domain-containing protein	3540.04	-0.162562	0.0755066	-2.15295	0.0313224	0.0475794
TGME49_210440	polynucleotide adenylyltransferase	1154.17	0.0274387	0.0630923	0.434898	0.663637	0.72059
TGME49_210450	hypothetical protein	332.871	0.137219	0.118603	1.15696	0.247287	0.307643
TGME49_210460	hypothetical protein	4.97718	1.19305	0.8193	1.45618	0.145344	0.192211
TGME49_210470	hypothetical protein	39.1755	1.44045	0.302911	4.75535	1.98106e-06	5.01919e-06
TGME49_210478	hypothetical protein	423.455	-0.708495	0.108961	-6.50229	7.91063e-11	2.70947e-10
TGME49_210482	hypothetical protein	401.249	-1.01267	0.119988	-8.43978	3.17933e-17	1.4906e-16
TGME49_210490	hypothetical protein	964.319	0.42986	0.069447	6.18976	6.0257e-10	1.95662e-09
TGME49_210600	KRUF family protein	81.2145	4.19217	0.280086	14.9675	1.19818e-50	1.36606e-49
TGME49_210678	OTU family cysteine protease	1.22437	0.671671	1.57953	0.425235	0.670665	0.726776
TGME49_210682	hypothetical protein	246.257	-3.45859	0.224004	-15.4398	8.83494e-54	1.09084e-52
TGME49_210690	ribosomal protein RPS6 (RPS6)	24661.4	0.321194	0.0519687	6.18053	6.38876e-10	2.0704e-09
TGME49_210700	hypothetical protein	2372.68	-0.0297345	0.0756292	-0.393161	0.694201	0.746784
TGME49_210715	hypothetical protein	214.762	0.108992	0.128485	0.848286	0.396279	0.464748
TGME49_210730	ATP-dependent hsl protease ATP-binding subunit hslU, putative	1036.97	0.0273529	0.064308	0.425341	0.670588	0.726776
TGME49_210740	hypothetical protein	43.808	0.67232	0.260876	2.57716	0.00996159	0.0163746
TGME49_210750	Ferredoxin-fold anticodon binding domain-containing protein	524.037	0.0618086	0.105915	0.583567	0.559512	0.623915
TGME49_210760	glutamine amidotransferase-related, putative	867.354	0.567564	0.121358	4.67679	2.91397e-06	7.28136e-06
TGME49_210770	hypothetical protein	386.471	-0.435487	0.112225	-3.88047	0.000104256	0.000223883
TGME49_210778	hemimethylated DNA binding domain-containing protein	1499.7	0.0805769	0.062229	1.29484	0.195374	0.249428
TGME49_210781	ubiquitin carboxyl-terminal hydrolase	1080.1	0.0574865	0.0735939	0.781132	0.434725	0.503916
TGME49_210783	hypothetical protein	23.9825	-1.1845	0.406355	-2.91493	0.00355767	0.00629688
TGME49_210787	Erv1 / Alr family protein	408.725	0.0733388	0.107006	0.685371	0.49311	0.56134
TGME49_210790	dihydroorotate dehydrogenase reveal, putative	1768.85	0.122272	0.0507809	2.40784	0.0160474	0.025622
TGME49_210800	activator of hsp90 ATPase, putative	1034.39	-0.154946	0.0651984	-2.37652	0.0174767	0.0277256
TGME49_210810	hypothetical protein	2076.71	0.773666	0.0861556	8.97986	2.71111e-19	1.37675e-18
TGME49_210815	hypothetical protein	82.4352	-1.13849	0.227594	-5.00227	5.66601e-07	1.50103e-06
TGME49_210820	hypothetical protein	2845.51	-1.55995	0.0626827	-24.8864	1.04331e-136	4.04763e-135
TGME49_210830	RIO1 family protein	394.281	0.423358	0.111495	3.79709	0.000146404	0.000308802
TGME49_210840	arginyl-tRNA synthetase family protein	1973.13	-0.00522494	0.0554094	-0.0942971	0.924873	0.942958
TGME49_210950	oocyst wall protein	12.4323	1.29988	0.501032	2.5944	0.00947551	0.0156164
TGME49_210960	replication factor C subunit 4, putative	1061.38	0.235673	0.0812089	2.90206	0.00370721	0.00653612
TGME49_210970	hypothetical protein	49.1246	-0.370237	0.266074	-1.39148	0.16408	0.214083
TGME49_210975	hypothetical protein	63.6895	-0.468285	0.254214	-1.84209	0.0654622	0.0934554
TGME49_210980	alternative splicing type 3 and, putative	1832.64	0.13217	0.0552587	2.39185	0.0167638	0.0266723
TGME49_210990	hypothetical protein	5.70628	1.71545	0.768641	2.2318	0.0256284	0.0395167
TGME49_211000	hypothetical protein	237.043	1.36596	0.125902	10.8494	2.00771e-27	1.35046e-26
TGME49_211010	hypothetical protein	4037.86	-0.113276	0.052646	-2.15166	0.0314245	0.0477167
TGME49_211015	hypothetical protein	783.461	-0.286721	0.0833317	-3.44072	0.000580169	0.00114911
TGME49_211020	RNA recognition motif-containing protein	1093.33	-0.119188	0.0628055	-1.89773	0.0577318	0.083379
TGME49_211030	hypothetical protein	6160.03	0.811473	0.0404111	20.0805	1.09372e-89	2.55076e-88
TGME49_211040	Sec61beta family protein	4777.79	0.0929558	0.0644089	1.44321	0.14896	0.196612
TGME49_211050	ATPase, AAA family protein	395.512	1.04476	0.0887117	11.777	5.12847e-32	3.9089e-31
TGME49_211060	hypothetical protein	0
TGME49_211070	hypothetical protein	0
TGME49_211080	hypothetical protein	0
TGME49_211090	aminotransferase, class V superfamily protein	1800.41	0.0817249	0.0585102	1.39676	0.162485	0.212374
TGME49_211150	hypothetical protein	1667.09	0.0230564	0.0571873	0.403173	0.686821	0.740461
TGME49_211220	hypothetical protein	1089.38	-0.313484	0.076695	-4.08741	4.36216e-05	9.7805e-05
TGME49_211230	eukaryotic initiation factor-2B, alpha subunit, putative	1848.18	-0.126108	0.0561352	-2.2465	0.0246718	0.0381128
TGME49_211240	peptidyl-tRNA hydrolase, putative	643.154	0.101513	0.0758461	1.3384	0.180766	0.233325
TGME49_211250	hypothetical protein	3257.96	0.0776923	0.0639784	1.21435	0.224614	0.282441
TGME49_211260	rhoptry kinase family protein ROP26 (incomplete catalytic triad) (ROP26)	13938.4	0.132159	0.0903329	1.46302	0.143461	0.190058
TGME49_211270	sushi domain (scr repeat) domain-containing protein	4109.51	-0.56159	0.05852	-9.59655	8.26624e-22	4.63158e-21
TGME49_211280	hypothetical protein	4223.9	-2.4327	0.156356	-15.5587	1.38907e-54	1.74937e-53
TGME49_211290	rhoptry protein ROP15 (ROP15)	18480.1	-2.12531	0.0593445	-35.8132	6.89007e-281	9.24625e-279
TGME49_211300	DUF74 family protein, putative	556.177	0.232706	0.0824539	2.82226	0.00476867	0.00827216
TGME49_211310	hypothetical protein	1242.07	0.167374	0.0601107	2.78444	0.00536205	0.00923107
TGME49_211320	hypothetical protein	64.7131	-0.44131	0.232532	-1.89784	0.057717	0.0833724
TGME49_211330	methionine aminopeptidase	297.981	0.553148	0.109481	5.05245	4.3618e-07	1.16724e-06
TGME49_211340	hypothetical protein	2466.86	0.367914	0.0514097	7.15651	8.27572e-13	3.17902e-12
TGME49_211350	CBS domain-containing protein	1726.79	-0.0524451	0.0639271	-0.82039	0.411994	0.480083
TGME49_211360	hypothetical protein	231.705	-1.00628	0.129473	-7.77212	7.71813e-15	3.30962e-14
TGME49_211370	tetratricopeptide repeat-containing protein	47.1574	3.16535	0.304979	10.3789	3.09319e-25	1.95679e-24
TGME49_211380	hypothetical protein	0.209263	-0.67657	4.85661	-0.139309	0.889206	0.91206
TGME49_211385	hypothetical protein	18.8042	5.36707	0.675037	7.95078	1.85346e-15	8.1441e-15
TGME49_211390	hypothetical protein	369.621	0.610724	0.102833	5.939	2.86768e-09	8.88525e-09
TGME49_211400	DEAD/DEAH box helicase domain-containing protein	395.463	0.180564	0.0996097	1.81272	0.0698757	0.0991854
TGME49_211410	translation initiation factor sui1 protein	835.821	-0.203186	0.0843736	-2.40817	0.0160328	0.0256037
TGME49_211420	RNA recognition motif-containing protein	6283.43	0.0424237	0.0385628	1.10012	0.27128	0.333939
TGME49_211430	leucine rich repeat-containing protein	102.054	1.05937	0.179258	5.90978	3.42558e-09	1.05619e-08
TGME49_211440	hypothetical protein	1363.08	0.52962	0.0572371	9.25308	2.18112e-20	1.1534e-19
TGME49_211450	hypothetical protein	718.04	0.148063	0.0799767	1.85133	0.0641227	0.0917352
TGME49_211460	hypothetical protein	2671.79	-0.954132	0.0705576	-13.5227	1.14815e-41	1.09799e-40
TGME49_211470	Fcf2 pre-rRNA processing protein	791.018	-1.53486	0.0850851	-18.0391	9.60959e-73	1.74422e-71
TGME49_211480	GTP-binding protein engA, putative	1158.79	-0.639468	0.0771427	-8.28942	1.13798e-16	5.24652e-16
TGME49_211600	hypothetical protein	1275.1	-0.86231	0.100501	-8.58008	9.48071e-18	4.52795e-17
TGME49_211610	hypothetical protein	747.373	-0.61198	0.137061	-4.46501	8.00659e-06	1.91699e-05
TGME49_211630	hypothetical protein	8523.09	-0.911187	0.0479624	-18.998	1.7732e-80	3.68411e-79
TGME49_211640	hypothetical protein	1756.19	0.00904048	0.063689	0.141947	0.887122	0.911393
TGME49_211650	hypothetical protein	1215.96	-0.5159	0.0672861	-7.66725	1.75719e-14	7.38797e-14
TGME49_211660	hypothetical protein	114.085	-0.266645	0.170699	-1.56207	0.118271	0.15971
TGME49_211670	S1 RNA binding domain-containing protein	1985.74	0.106808	0.0543869	1.96386	0.0495465	0.0724264
TGME49_211675	hypothetical protein	17.2841	0.0890823	0.595995	0.149468	0.881184	0.906089
TGME49_211680	protein disulfide isomerase	31479.2	0.126423	0.0616033	2.0522	0.0401499	0.0597793
TGME49_211690	AAA family protein	2279.01	-0.0682664	0.0551116	-1.23869	0.215459	0.272225
TGME49_211695	hypothetical protein	135.93	-1.48937	0.21922	-6.79395	1.09108e-11	3.94156e-11
TGME49_211700	hypothetical protein	1151.29	-0.467805	0.0744154	-6.2864	3.24914e-10	1.07248e-09
TGME49_211710	TB2/DP1, HVA22 family protein	4561.79	0.0997836	0.0648726	1.53815	0.124012	0.166389
TGME49_211720	AP2 domain transcription factor AP2IV-5 (AP2IV5)	7013.74	-1.71844	0.159703	-10.7602	5.30302e-27	3.50651e-26
TGME49_211730	histone lysine methyltransferase SET8 (SET8)	2716.3	0.72571	0.0488797	14.8469	7.28871e-50	8.18456e-49
TGME49_211850	hypothetical protein	2513.06	-0.957602	0.0666609	-14.3653	8.54546e-47	9.08482e-46
TGME49_211860	hypothetical protein	1969.68	-0.0951407	0.0613623	-1.55047	0.121028	0.162869
TGME49_211870	LSU ribosomal protein L18P, putative	463.804	-0.119239	0.0964081	-1.23681	0.216157	0.272981
TGME49_211880	hypothetical protein	92.6308	-0.220119	0.186177	-1.18231	0.237084	0.296346
TGME49_211890	RAP domain-containing protein	1097.16	0.389026	0.0949749	4.0961	4.20175e-05	9.43635e-05
TGME49_211910	kinesin-related protein 3A, putative	127.951	2.24701	0.169397	13.2648	3.7039e-40	3.42214e-39
TGME49_211920	hypothetical protein	0.0584822	-0.676546	4.85661	-0.139304	0.88921	0.91206
TGME49_212030	hypothetical protein	0.880425	3.61551	2.2863	1.58138	0.113791	0.154268
TGME49_212045	hypothetical protein	118.707	-0.321481	0.162094	-1.9833	0.0473336	0.0694396
TGME49_212060	hypothetical protein	12.7416	1.95744	0.489473	3.99908	6.35886e-05	0.000140004
TGME49_212075	hypothetical protein	180.551	0.888956	0.139833	6.35729	2.05349e-10	6.88085e-10
TGME49_212090	hypothetical protein	1258.7	-0.171492	0.0588602	-2.91354	0.00357353	0.00632086
TGME49_212100	ThiF family protein	427.379	0.0733345	0.105336	0.696198	0.486305	0.554906
TGME49_212110	histone lysine demethylase JMJD5 (JMJD5)	289.948	0.658056	0.116518	5.64769	1.62619e-08	4.77475e-08
TGME49_212130	phospholipase, patatin family protein	1578.53	-0.309225	0.0537486	-5.75318	8.7582e-09	2.62329e-08
TGME49_212140	hypothetical protein	1536.2	0.354275	0.0867424	4.08422	4.42257e-05	9.89969e-05
TGME49_212145	hypothetical protein	37.9321	-0.526364	0.298888	-1.76107	0.0782261	0.110141
TGME49_212150	hypothetical protein	1606.51	-0.430834	0.0537242	-8.01937	1.06289e-15	4.70314e-15
TGME49_212160	hypothetical protein	1402.05	-0.979857	0.0684347	-14.3181	1.68615e-46	1.78101e-45
TGME49_212170	GIY-YIG catalytic domain-containing protein	1022.78	-0.163334	0.102274	-1.59703	0.110259	0.149856
TGME49_212180	hypothetical protein	114.279	-0.42103	0.180773	-2.32905	0.0198564	0.0311508
TGME49_212190	RNA recognition motif-containing protein	3044.56	0.88698	0.0821281	10.8	3.44343e-27	2.29356e-26
TGME49_212200	hypothetical protein	1125.39	0.0900734	0.0799259	1.12696	0.259759	0.321157
TGME49_212210	hypothetical protein	1728.75	-0.93663	0.05672	-16.5132	2.94663e-61	4.26168e-60
TGME49_212220	hypothetical protein	5887.7	0.885638	0.0402173	22.0213	1.8008e-107	5.17239e-106
TGME49_212240	beta-1 tubulin, putative	516.82	0.224379	0.0996417	2.25186	0.0243311	0.0376155
TGME49_212250	XPG N-terminal domain-containing protein	3105.95	-0.0703479	0.0537732	-1.30823	0.190794	0.24442
TGME49_212260	Sjogren's syndrome/scleroderma autoantigen 1 (Autoantigen p27) protein	1670.59	0.0558411	0.0586485	0.952132	0.34103	0.407365
TGME49_212270	hypothetical protein	10549.3	-1.81559	0.0523011	-34.7142	4.80252e-264	5.95657e-262
TGME49_212275	hypothetical protein	374.994	-0.432103	0.160502	-2.69219	0.00709843	0.0119884
TGME49_212280	hypothetical protein	634.555	0.149116	0.0858549	1.73684	0.0824159	0.115306
TGME49_212290	ribosomal protein RPS19 (RPS19)	10916.7	0.00954633	0.0484705	0.196951	0.843866	0.877749
TGME49_212300	hypothetical protein	6511.41	-1.10234	0.0595141	-18.5223	1.36607e-76	2.64365e-75
TGME49_212310	vacuolar ATP synthetase	6683.68	-0.326678	0.0605473	-5.39543	6.83615e-08	1.92702e-07
TGME49_212410	dense granule protein GRA11	40.672	-0.630508	0.307956	-2.0474	0.0406193	0.0604233
TGME49_212420	hypothetical protein	7.37181	-0.799379	0.770906	-1.03693	0.299766	0.364564
TGME49_212710	phenylalanine-4-hydroxylase	9.83403	-1.26829	0.624647	-2.03041	0.0423144	0.0627624
TGME49_212725	hypothetical protein	1860.45	-0.0353644	0.0588251	-0.601178	0.547721	0.612899
TGME49_212735	hypothetical protein	1559.67	0.325431	0.0840742	3.87076	0.000108497	0.000232501
TGME49_212740	aromatic amino acid hydrolase AAH2 (AAH2)	9.58137	1.39475	0.526292	2.65015	0.00804571	0.0134358
TGME49_212760	hypothetical protein	415.8	0.0396867	0.0948214	0.418542	0.675551	0.730909
TGME49_212770	hypothetical protein	6386.88	-1.23891	0.0691217	-17.9237	7.70943e-72	1.37194e-70
TGME49_212775	hypothetical protein	139.636	-2.58709	0.21667	-11.9402	7.30186e-33	5.66569e-32
TGME49_212780	hypothetical protein	4730.55	-1.06387	0.0510216	-20.8514	1.47953e-96	3.77304e-95
TGME49_212800	hypothetical protein	981.162	-0.062196	0.0752819	-0.826174	0.408705	0.476726
TGME49_212810	hypothetical protein	914.922	-0.980545	0.0875589	-11.1987	4.13784e-29	2.905e-28
TGME49_212820	ubiquitin family protein	1196.06	0.201317	0.0601862	3.3449	0.000823122	0.00159406
TGME49_212830	expressed protein JLP1	19.232	0.943428	0.418803	2.25268	0.0242793	0.0375426
TGME49_212840	HIT zinc finger protein	754.439	1.422	0.0936127	15.1902	4.10673e-52	4.81629e-51
TGME49_212850	hypothetical protein	2171.78	0.46449	0.0485874	9.55989	1.17886e-21	6.57365e-21
TGME49_212860	hypothetical protein	1655.17	0.433444	0.085524	5.0681	4.01814e-07	1.07809e-06
TGME49_212880	surface antigen repeat-containing protein	4844.46	0.111935	0.0842741	1.32823	0.184103	0.237035
TGME49_212900	hypothetical protein	2141.68	-0.962715	0.0523536	-18.3887	1.61778e-75	3.07266e-74
TGME49_212910	rhomboid protease ROM3 (ROM3)	93.0194	-2.07709	0.225075	-9.22845	2.7457e-20	1.44728e-19
TGME49_212920	hypothetical protein	634.885	1.04626	0.0800036	13.0776	4.421e-39	3.97696e-38
TGME49_212930	NifU family domain-containing protein	605.977	0.2496	0.0961878	2.59493	0.00946115	0.0156
TGME49_212937	hypothetical protein	62.8702	-0.900604	0.247175	-3.64359	0.000268865	0.000550508
TGME49_212940	hypothetical protein	615.258	0.172011	0.0856244	2.0089	0.0445481	0.0658369
TGME49_212950	ADP-ribosylation factor family protein 2, putative	667.128	-0.167289	0.0783713	-2.13457	0.0327963	0.0495882
TGME49_212955	hypothetical protein	350.776	-0.417177	0.115874	-3.60026	0.000317905	0.00064559
TGME49_212960	hypothetical protein	1025.67	0.173058	0.0653202	2.64939	0.00806382	0.0134605
TGME49_212970	protein kinase (incomplete catalytic triad)	784.215	0.914134	0.0885787	10.32	5.72102e-25	3.57771e-24
TGME49_212980	hypothetical protein	11629.3	-1.17798	0.0431447	-27.3031	3.89877e-164	2.14197e-162
TGME49_212990	hypothetical protein	2086.06	-0.453616	0.0544689	-8.32797	8.22378e-17	3.812e-16
TGME49_213000	replication factor C, subunit 5, putative	561.881	-0.00167668	0.100336	-0.0167106	0.986667	0.992487
TGME49_213010	hypothetical protein	1572.59	-0.367731	0.058695	-6.26511	3.72556e-10	1.22875e-09
TGME49_213020	hypothetical protein	824.419	0.3964	0.0858143	4.61927	3.85087e-06	9.52652e-06
TGME49_213030	hypothetical protein	4354.26	-0.227878	0.0671519	-3.39347	0.000690129	0.00135258
TGME49_213040	hypothetical protein	1861.35	-0.961141	0.06866	-13.9986	1.5908e-44	1.60968e-43
TGME49_213050	hypothetical protein	9823.59	-1.36044	0.0562132	-24.2014	2.15277e-129	7.76324e-128
TGME49_213060	WD domain, G-beta repeat-containing protein	2890.11	0.871135	0.0576435	15.1124	1.34062e-51	1.55664e-50
TGME49_213065	hypothetical protein	359.874	0.521072	0.100472	5.18623	2.14589e-07	5.85738e-07
TGME49_213067	hypothetical protein	2304.76	0.762224	0.0722644	10.5477	5.20534e-26	3.34991e-25
TGME49_213069	hypothetical protein	943.242	0.132683	0.0807836	1.64245	0.100498	0.137963
TGME49_213072	Sec1 family protein	3173.3	0.460659	0.0696918	6.60995	3.84448e-11	1.34204e-10
TGME49_213100	hypothetical protein	169.591	0.0836912	0.129852	0.644513	0.519243	0.585552
TGME49_213115	hypothetical protein	242.287	-0.0750504	0.114488	-0.655529	0.512127	0.578964
TGME49_213240	hypothetical protein	848.327	0.257184	0.0729824	3.52392	0.000425209	0.000852919
TGME49_213255	hypothetical protein	471.648	0.092477	0.119589	0.773287	0.439352	0.50856
TGME49_213280	SAG-related sequence SRS25 (SRS25)	9851.55	-0.714545	0.0541442	-13.1971	9.12213e-40	8.37149e-39
TGME49_213290	hypothetical protein	434.478	-1.39502	0.148782	-9.37629	6.83338e-21	3.69716e-20
TGME49_213300	hypothetical protein	659.027	0.304765	0.105084	2.9002	0.0037292	0.00656923
TGME49_213310	hypothetical protein	1014.82	0.534994	0.0653712	8.18394	2.74714e-16	1.24795e-15
TGME49_213325	TBC domain-containing protein	1119.21	0.49279	0.0791249	6.228	4.72434e-10	1.5457e-09
TGME49_213340	GMC oxidoreductase	32.5649	2.07828	0.354505	5.86248	4.56018e-09	1.39394e-08
TGME49_213350	ribosomal protein RPS15 (RPS15)	10363.1	0.157883	0.0551043	2.86517	0.00416781	0.00729166
TGME49_213360	leucine rich repeat-containing protein	103.605	-0.80167	0.199327	-4.02189	5.7734e-05	0.000127767
TGME49_213370	formin FRM3 (FRM3)	1425.8	-0.0590818	0.0771426	-0.765878	0.443749	0.512893
TGME49_213380	hypothetical protein	0
TGME49_213388	hypothetical protein	818.717	-0.122449	0.0843068	-1.45243	0.146383	0.193492
TGME49_213392	surface antigen repeat-containing protein	3752.1	0.14139	0.0538403	2.62609	0.00863721	0.0143329
TGME49_213400	zinc finger (CCCH type) motif-containing protein	1738.02	-0.525134	0.0530131	-9.90574	3.93044e-23	2.30642e-22
TGME49_213410	small nuclear ribonucleoprotein f (snrnp-f), putative	3308.37	0.336908	0.0660311	5.10226	3.35614e-07	9.07012e-07
TGME49_213415	hypothetical protein	204.414	0.465663	0.154212	3.01963	0.00253085	0.00458555
TGME49_213420	RAP domain-containing protein	473.581	0.230171	0.0836134	2.7528	0.00590872	0.0101063
TGME49_213430	hypothetical protein	0.413215	1.24698	2.88946	0.431561	0.66606	0.722753
TGME49_213445	hypothetical protein	635.714	0.685954	0.100077	6.85425	7.16896e-12	2.62104e-11
TGME49_213460	hypothetical protein	551.022	1.84719	0.101186	18.2554	1.87323e-74	3.50899e-73
TGME49_213480	hypothetical protein	332.335	2.02536	0.106335	19.047	6.95945e-81	1.44962e-79
TGME49_213490	hypothetical protein	910.02	0.121223	0.0880748	1.37636	0.168711	0.219321
TGME49_213520	peptidase M20D, amidohydrolase	1654.26	0.344484	0.0557643	6.17751	6.51217e-10	2.10789e-09
TGME49_213530	hypothetical protein	103.678	0.871144	0.187253	4.65222	3.28379e-06	8.15568e-06
TGME49_213550	DHHC zinc finger domain-containing protein	1712.76	-0.363164	0.0506018	-7.17689	7.13125e-13	2.75231e-12
TGME49_213560	hypothetical protein	96.5345	0.52996	0.187811	2.82177	0.00477593	0.00828301
TGME49_213570	hypothetical protein	3796.78	0.319656	0.0641338	4.98421	6.22158e-07	1.63972e-06
TGME49_213580	hypothetical protein	17402.9	0.09054	0.0748851	1.20905	0.226642	0.284686
TGME49_213590	hypothetical protein	2190.47	-0.162806	0.0789159	-2.06304	0.0391093	0.0583893
TGME49_213600	hypothetical protein	429.611	-0.38607	0.0936498	-4.12249	3.74796e-05	8.45668e-05
TGME49_213610	hypothetical protein	7484.6	0.612985	0.0389549	15.7358	8.59974e-56	1.11037e-54
TGME49_213620	ABC1 family protein	2846.51	0.211182	0.0667511	3.16372	0.00155764	0.00290983
TGME49_213635	hypothetical protein	118.28	-0.568621	0.260606	-2.18191	0.0291159	0.0444836
TGME49_213650	ATP-binding domain 1 family protein	1312.28	-0.251721	0.0626858	-4.01561	5.92934e-05	0.000131135
TGME49_213660	zinc finger (CCCH type) motif-containing protein	14892.4	0.567207	0.0367376	15.4394	8.89191e-54	1.09622e-52
TGME49_213670	hypothetical protein	1776.87	-0.305608	0.0550994	-5.54649	2.91455e-08	8.42164e-08
TGME49_213680	MmgE/PrpD family protein	710.207	0.040107	0.0697579	0.574945	0.565328	0.629373
TGME49_213690	ring box protein 1 family protein	1071.78	0.194243	0.068787	2.82383	0.00474532	0.00823864
TGME49_213700	hypothetical protein	333.355	3.13536	0.139139	22.5339	1.92964e-112	5.89406e-111
TGME49_213710	WD domain, G-beta repeat-containing protein	1256.58	0.807439	0.0689993	11.7021	1.24302e-31	9.38687e-31
TGME49_213720	hypothetical protein	348.893	1.19899	0.119205	10.0582	8.45202e-24	5.11369e-23
TGME49_213730	lanthionine synthetase C family protein	1340.39	-0.0477275	0.0591022	-0.807542	0.419354	0.487826
TGME49_213740	hypothetical protein	707.28	0.143605	0.0723526	1.98479	0.0471676	0.0692208
TGME49_213746	hypothetical protein	314.653	0.286347	0.0981859	2.91637	0.00354127	0.00627193
TGME49_213748	hypothetical protein	221.884	0.26833	0.124098	2.16225	0.0305988	0.0465407
TGME49_213752	herpesviridae ul52/ul70 dna primase	662.028	0.0758503	0.0902726	0.840236	0.400776	0.469079
TGME49_213760	hypothetical protein	51.8571	-1.15679	0.315596	-3.6654	0.000246956	0.000507553
TGME49_213770	Superkiller viralicidic activity 2 family 2, putative	1088.94	-0.216417	0.0684282	-3.16268	0.00156323	0.00291894
TGME49_213780	radical SAM domain-containing protein	282.686	1.55104	0.112313	13.8099	2.22019e-43	2.19764e-42
TGME49_213790	hypothetical protein	1864.05	-0.0857528	0.0605239	-1.41684	0.156529	0.20541
TGME49_213800	protein phosphatase 2b regulatory subunit, putative	4240.11	-0.183586	0.0632495	-2.90256	0.00370124	0.00652777
TGME49_213810	iron-sulfur cluster protein ISCA (ISCA)	554.687	-0.811981	0.0863993	-9.398	5.56096e-21	3.0187e-20
TGME49_213820	hypothetical protein	2022	0.0226886	0.0875022	0.259292	0.79541	0.835844
TGME49_213830	Ufm1-conjugating enzyme 1, putative	1900.44	0.349826	0.0947685	3.69137	0.000223048	0.00046073
TGME49_213840	hypothetical protein	120.498	-0.656185	0.163696	-4.00855	6.10916e-05	0.000134797
TGME49_213850	MORN repeat-containing protein	638.708	-0.0464364	0.0908331	-0.511228	0.609192	0.669824
TGME49_213860	hypothetical protein	31.284	1.04049	0.35517	2.92955	0.00339448	0.00603152
TGME49_213870	UBA/TS-N domain-containing protein	2097.55	-0.180786	0.064921	-2.78471	0.00535757	0.00922529
TGME49_213880	hypothetical protein	674.832	1.80919	0.111743	16.1906	5.87938e-59	8.00809e-58
TGME49_213885	hypothetical protein	146.007	-0.0822001	0.150145	-0.547473	0.584054	0.646964
TGME49_213890	Myb family DNA-binding domain-containing protein	610.393	0.125747	0.0829842	1.51532	0.129693	0.173361
TGME49_213900	regulator of chromosome condensation RCC1	3933.6	0.126929	0.0444953	2.85263	0.00433594	0.00756319
TGME49_213910	hypothetical protein	1009.37	0.307902	0.0804591	3.82681	0.000129813	0.000275655
TGME49_213920	hypothetical protein	3180.25	-0.528224	0.0625784	-8.44099	3.14657e-17	1.47609e-16
TGME49_213930	3' exoribonuclease family, domain 1 domain-containing protein	910.437	-0.395202	0.0846599	-4.66811	3.0398e-06	7.58422e-06
TGME49_213940	CHCH domain-containing protein	6205.76	-0.768109	0.0522994	-14.6868	7.83732e-49	8.6464e-48
TGME49_213950	hypothetical protein	1359.26	-0.0993678	0.0736184	-1.34977	0.17709	0.229304
TGME49_213960	hypothetical protein	0
TGME49_213970	ribosomal RNA small subunit methyltransferase B, putative	1072.31	-0.0770321	0.0614956	-1.25264	0.210335	0.266575
TGME49_214070	hypothetical protein	261.767	-0.966641	0.138559	-6.9764	3.02839e-12	1.13391e-11
TGME49_214080	toxofilin	8234.01	-0.704191	0.0698396	-10.083	6.57056e-24	3.98419e-23
TGME49_214090	signal peptidase	5667.9	0.569695	0.0590797	9.64283	5.2714e-22	2.97803e-21
TGME49_214100	hypothetical protein	3099.76	0.748379	0.0617426	12.1209	8.18165e-34	6.56617e-33
TGME49_214110	protein yipf5, putative	1394.05	-0.123811	0.0687205	-1.80167	0.071598	0.101419
TGME49_214115	hypothetical protein	4.05969	-2.90399	1.06378	-2.72987	0.00633591	0.0107896
TGME49_214120	hypothetical protein	597.246	-0.446284	0.08332	-5.35626	8.49601e-08	2.38261e-07
TGME49_214130	hypothetical protein	1986.58	-0.404488	0.067944	-5.95325	2.62862e-09	8.17549e-09
TGME49_214140	hypothetical protein	6144.19	-0.643492	0.0614036	-10.4797	1.07062e-25	6.84163e-25
TGME49_214150	mitochondrial inner membrane translocase subunit TIM17, putative	877.409	0.0669324	0.0756458	0.884813	0.376258	0.443811
TGME49_214160	hypothetical protein	0
TGME49_214170	hypothetical protein	1571.88	0.212006	0.078096	2.71469	0.00663385	0.0112665
TGME49_214180	ENTH domain-containing protein	2636.31	-0.091033	0.0555925	-1.63751	0.101525	0.139163
TGME49_214190	SAG-related sequence SRS46 (SRS46)	645.5	0.891988	0.0955234	9.3379	9.82601e-21	5.27794e-20
TGME49_214200	WD domain, G-beta repeat-containing protein	1099.31	0.0996168	0.076245	1.30654	0.19137	0.245013
TGME49_214210	rRNA pseudouridine synthase	4315.74	0.505636	0.0526649	9.601	7.91745e-22	4.43919e-21
TGME49_214220	hypothetical protein	19790.3	0.552947	0.0468997	11.79	4.39562e-32	3.35972e-31
TGME49_214230	Dopey, N-terminal domain-containing protein	848.767	-0.284924	0.0893737	-3.188	0.00143259	0.00269096
TGME49_214240	bromodomain-containing protein	1417.46	-0.138285	0.0572709	-2.41458	0.0157533	0.0252016
TGME49_214250	hypothetical protein	3028.61	-0.0988215	0.087658	-1.12735	0.259594	0.321002
TGME49_214260	alpha-glucan water dikinase 1, putative	1773.55	0.218976	0.0630719	3.47185	0.000516882	0.00102799
TGME49_214270	translation initiation factor IF-2, putative	5745.64	0.554836	0.0550342	10.0817	6.65869e-24	4.03166e-23
TGME49_214280	phosphoadenosine phosphosulfate reductase family protein	785.929	-0.295832	0.0822405	-3.59716	0.000321711	0.000652994
TGME49_214290	DJ-1 family protein	3943.12	0.473144	0.062309	7.59351	3.11346e-14	1.28917e-13
TGME49_214295	hypothetical protein	64.8807	-0.624274	0.266427	-2.34313	0.0191228	0.0301037
TGME49_214300	hypothetical protein	2744.83	0.0819834	0.0519501	1.57812	0.114539	0.155209
TGME49_214310	hypothetical protein	2023.82	0.71559	0.0863182	8.29015	1.13109e-16	5.21935e-16
TGME49_214320	facilitative glucose transporter GT1 (GT1)	4966.95	0.399874	0.0587942	6.80125	1.03715e-11	3.75006e-11
TGME49_214330	DnaJ domain-containing protein	0
TGME49_214340	hypothetical protein	1204.05	0.323351	0.0683602	4.73011	2.24395e-06	5.65199e-06
TGME49_214350	GTP-binding protein, putative	2875.65	-0.00887638	0.0522873	-0.169762	0.865198	0.893917
TGME49_214370	hypothetical protein	1108.82	0.0959885	0.0613419	1.56481	0.117627	0.15892
TGME49_214380	hypothetical protein	951.031	-0.268454	0.0852281	-3.14983	0.00163364	0.00304276
TGME49_214385	hypothetical protein	216.689	-0.382269	0.123729	-3.08958	0.00200443	0.00368725
TGME49_214390	hypothetical protein	498.722	-0.726186	0.0985793	-7.36651	1.75149e-13	6.98037e-13
TGME49_214400	hypothetical protein	1745.34	-0.896314	0.0558478	-16.0492	5.78826e-58	7.75495e-57
TGME49_214410	hypothetical protein	2949.87	0.613959	0.083568	7.34682	2.02971e-13	8.04609e-13
TGME49_214420	hypothetical protein	64.7713	-1.4092	0.255968	-5.50537	3.68398e-08	1.06075e-07
TGME49_214430	hypothetical protein	426.913	-0.253319	0.0976108	-2.59519	0.00945386	0.0155964
TGME49_214440	4'-phosphopantetheinyl transferase superfamily protein	5829.19	-0.876574	0.0597027	-14.6823	8.36729e-49	9.20627e-48
TGME49_214470	Ulp1 protease family, C-terminal catalytic domain-containing protein	974.322	0.0837168	0.0736803	1.13622	0.255866	0.316753
TGME49_214480	replication factor a protein 3 protein	1402.18	0.119931	0.0733842	1.63429	0.102199	0.139969
TGME49_214490	peptidase M16 inactive domain-containing protein	847.403	0.291396	0.0703961	4.13937	3.4826e-05	7.87094e-05
TGME49_214500	ankyrin repeat-containing protein	1200.97	0.381933	0.0716988	5.32691	9.98982e-08	2.79101e-07
TGME49_214510	hypothetical protein	56.0749	3.60291	0.279501	12.8905	5.09012e-38	4.47079e-37
TGME49_214520	general transcription factor IIH polypeptide 4 GTF2H4 (GTF2H4)	697.495	0.468961	0.0727234	6.44855	1.12924e-10	3.81981e-10
TGME49_214530	DnaJ domain-containing protein	970.994	0.0371966	0.0742764	0.500785	0.616522	0.676975
TGME49_214540	hypothetical protein	2250.06	0.261216	0.0581	4.49597	6.92544e-06	1.66937e-05
TGME49_214545	hypothetical protein	597.943	0.702109	0.0876808	8.00756	1.17011e-15	5.172e-15
TGME49_214550	hypothetical protein	65.8453	0.746278	0.228238	3.26973	0.00107649	0.00205507
TGME49_214560	hypothetical protein	2481.46	0.389584	0.0553157	7.04292	1.88254e-12	7.12457e-12
TGME49_214570	hypothetical protein	507.096	-2.84968	0.129923	-21.9336	1.24157e-106	3.50464e-105
TGME49_214575	hypothetical protein	7060.38	-2.25654	0.126844	-17.79	8.4535e-71	1.44468e-69
TGME49_214580	tetratricopeptide repeat-containing protein	51.6117	1.87311	0.342316	5.47187	4.45306e-08	1.27235e-07
TGME49_214590	micro-fibrillar-associated protein 1	2501.98	0.283224	0.0515577	5.49334	3.94411e-08	1.13206e-07
TGME49_214600	hypothetical protein	1600.5	0.0182056	0.0684167	0.266099	0.790163	0.831504
TGME49_214610	hypothetical protein	1428.62	0.0110314	0.0612159	0.180204	0.856992	0.88768
TGME49_214620	hypoxia- inducible factor prolyl hydroxylase (phd2), putative	1164.46	-0.178111	0.0599022	-2.97336	0.00294561	0.00527631
TGME49_214630	hypothetical protein	1130.73	0.126368	0.0970747	1.30176	0.192997	0.246602
TGME49_214740	hypothetical protein	5525.52	-0.200614	0.0738188	-2.71766	0.0065746	0.0111729
TGME49_214750	hypothetical protein	1964.5	0.107547	0.0559961	1.92061	0.054781	0.0795102
TGME49_214760	erythronate-4-phosphate dehydrogenase domain-containing protein	633.144	-0.456871	0.0815332	-5.60349	2.10076e-08	6.11552e-08
TGME49_214770	small GTP binding protein rab1a, putative	3045.27	0.346775	0.0916978	3.78172	0.000155751	0.000327254
TGME49_214780	hydrolase, NUDIX family protein	611.48	1.31444	0.0870581	15.0984	1.65792e-51	1.91691e-50
TGME49_214783	hypothetical protein	33.1458	0.50345	0.274494	1.8341	0.0666389	0.0950027
TGME49_214787	hypothetical protein	13.0268	1.34403	0.498009	2.69881	0.0069588	0.0117769
TGME49_214790	glycoprotein	5299.79	0.360623	0.0552326	6.52917	6.61343e-11	2.27278e-10
TGME49_214800	hypothetical protein	435.523	0.569193	0.091752	6.2036	5.51872e-10	1.79484e-09
TGME49_214810	hypothetical protein	765.13	-0.870118	0.0932162	-9.33441	1.01557e-20	5.44789e-20
TGME49_214820	G-patch domain-containing protein	1769.51	0.0344838	0.0577476	0.597147	0.550409	0.61519
TGME49_214830	hypothetical protein	836.431	-0.114145	0.0652812	-1.74852	0.0803744	0.112758
TGME49_214835	hypothetical protein	741.3	-2.08803	0.0908303	-22.9883	6.10674e-117	1.95272e-115
TGME49_214840	AP2 domain transcription factor AP2X-7 (AP2X7)	10382.5	0.049964	0.0596117	0.838158	0.401942	0.470244
TGME49_214850	1-deoxy-D-xylulose 5-phosphate reductoisomerase, putative	215.077	0.254194	0.135547	1.87532	0.0607491	0.0873516
TGME49_214860	hypothetical protein	0
TGME49_214870	ribosomal protein L9, N-terminal domain-containing protein	723.92	0.0826892	0.0776592	1.06477	0.28698	0.350682
TGME49_214880	hypothetical protein	6200.24	-0.952719	0.065064	-14.6428	1.49785e-48	1.64142e-47
TGME49_214900	hypothetical protein	1652.49	0.11998	0.0575362	2.0853	0.0370425	0.0554858
TGME49_214910	hypothetical protein	299.35	0.314132	0.11068	2.8382	0.00453688	0.00790021
TGME49_214920	GPI-anchored wall transfer protein GWT1 , putative	3934.95	-0.676821	0.0720169	-9.39808	5.5568e-21	3.01844e-20
TGME49_214930	hypothetical protein	0
TGME49_214940	MIC2-associated protein M2AP	19936.3	-2.0256	0.0439511	-46.0876	0	0
TGME49_214950	hypothetical protein	6514.67	-0.554092	0.0494076	-11.2147	3.45352e-29	2.43292e-28
TGME49_214960	AP2 domain transcription factor AP2X-8 (AP2X8)	1572.97	-0.344791	0.0661363	-5.21335	1.85464e-07	5.08101e-07
TGME49_214970	DNA replication licensing factor, putative	6552.59	0.0977933	0.0531672	1.83935	0.065863	0.0939949
TGME49_214980	hypothetical protein	3752.88	-0.853976	0.0771519	-11.0688	1.77825e-28	1.23049e-27
TGME49_214990	hypothetical protein	1099.61	0.26602	0.0792934	3.35488	0.000793982	0.001542
TGME49_215010	hypothetical protein	2114.34	0.2292	0.0674483	3.39816	0.000678417	0.0013305
TGME49_215020	hypothetical protein	388.215	0.252433	0.0965392	2.61482	0.00892744	0.0147666
TGME49_215030	hypothetical protein	1033.64	0.138298	0.0737206	1.87598	0.0606579	0.0872663
TGME49_215040	HEAT repeat-containing protein	1515.89	0.0614734	0.0562721	1.09243	0.274644	0.337421
TGME49_215050	hypothetical protein	122.344	0.0586121	0.169081	0.34665	0.728854	0.777077
TGME49_215055	hypothetical protein	64.6702	-1.60604	0.241521	-6.6497	2.93692e-11	1.03405e-10
TGME49_215060	small GTP-binding protein sar1, putative	2188.03	-0.274947	0.0685953	-4.00824	6.11722e-05	0.000134938
TGME49_215070	ferredoxin FD (FD)	1651.96	0.127066	0.0518579	2.45028	0.0142747	0.0229368
TGME49_215080	hypothetical protein	943.786	0.368589	0.0804496	4.58162	4.61393e-06	1.13252e-05
TGME49_215090	ATP binding protein, putative	1119.86	0.570377	0.0734126	7.76947	7.88172e-15	3.378e-14
TGME49_215100	PP-loop family protein	632.552	0.669011	0.0874868	7.64699	2.05731e-14	8.62322e-14
TGME49_215130	adaptor-related protein complex 3, sigma 2 subunit	1217.76	0.367192	0.073523	4.99425	5.90652e-07	1.56172e-06
TGME49_215140	hypothetical protein	50.9019	0.106897	0.278489	0.383847	0.701092	0.75297
TGME49_215150	AP2 domain transcription factor AP2X-9 (AP2X9)	9396.83	-0.934135	0.0515957	-18.1049	2.91508e-73	5.31466e-72
TGME49_215160	hypothetical protein	7654.45	-0.142142	0.0508322	-2.7963	0.0051691	0.00892894
TGME49_215165	hypothetical protein	0.854949	0	2.37152	0	1	1
TGME49_215170	serine/threonine-protein phosphatase 2A catalytic subunit beta isoform, putative	3130.74	-0.483537	0.0483013	-10.0108	1.36594e-23	8.20968e-23
TGME49_215180	hypothetical protein	2241.05	-1.52344	0.0577586	-26.376	2.58206e-153	1.22888e-151
TGME49_215185	hypothetical protein	44.5146	-1.94413	0.379563	-5.12202	3.02284e-07	8.18286e-07
TGME49_215195	tetratricopeptide repeat-containing protein	180.408	-0.0880582	0.134218	-0.656084	0.51177	0.57864
TGME49_215210	hypothetical protein	1615.9	-0.687447	0.0614127	-11.1939	4.36903e-29	3.06468e-28
TGME49_215220	hypothetical protein	13821.6	-1.28874	0.0503861	-25.5773	2.73291e-144	1.17745e-142
TGME49_215230	RNA recognition motif-containing protein	2289.27	0.000428775	0.0512724	0.00836269	0.993328	0.997838
TGME49_215250	thiamin pyrophosphokinase, catalytic domain-containing protein	735.285	-0.515883	0.0743764	-6.93612	4.03026e-12	1.4969e-11
TGME49_215260	carbamoylphosphate synthetase	1525.51	0.543923	0.0793218	6.85716	7.02409e-12	2.57037e-11
TGME49_215270	hypothetical protein	0
TGME49_215280	succinate dehydrogenase [ubiquinone] iron-sulfur protein	2271.48	-0.247656	0.0529254	-4.67934	2.87795e-06	7.20015e-06
TGME49_215290	saccharopine dehydrogenase domain-containing protein	1571.51	-0.164556	0.0626923	-2.62482	0.00866938	0.0143805
TGME49_215300	hypothetical protein	1069.7	-0.0276005	0.0870295	-0.31714	0.751137	0.797098
TGME49_215320	hypothetical protein	61.2866	-1.08853	0.238247	-4.56891	4.90266e-06	1.19944e-05
TGME49_215328	hypothetical protein	6.36429	2.10195	0.674471	3.11645	0.00183045	0.00338318
TGME49_215340	AP2 domain transcription factor AP2X-10 (AP2X10)	127.441	0.172274	0.189592	0.908657	0.363531	0.430972
TGME49_215343	hypothetical protein	125.788	0.465719	0.189466	2.45806	0.0139691	0.0224791
TGME49_215347	hypothetical protein	343.481	0.32914	0.0972447	3.38466	0.000712667	0.00139433
TGME49_215350	hypothetical protein	4518.24	0.295157	0.0747248	3.94993	7.81757e-05	0.000170425
TGME49_215360	hypothetical protein	751.088	-2.91088	0.203021	-14.3378	1.26941e-46	1.34604e-45
TGME49_215370	hypothetical protein	874.179	-0.145536	0.068067	-2.13812	0.0325066	0.0491865
TGME49_215380	hypothetical protein	1057.93	0.29874	0.0681374	4.38438	1.16319e-05	2.75437e-05
TGME49_215385	transporter, major facilitator family protein	308.445	-0.15826	0.106332	-1.48837	0.136655	0.181718
TGME49_215390	TIM10 family protein, putative	250.978	0.170978	0.128527	1.33029	0.183424	0.236309
TGME49_215400	RNA recognition motif-containing protein	730.679	0.0278069	0.117339	0.23698	0.812673	0.850273
TGME49_215410	DPCD family protein	221.572	-0.213995	0.14657	-1.46002	0.144286	0.191028
TGME49_215420	SNARE protein	1104.33	0.184258	0.0833575	2.21045	0.0270739	0.0415966
TGME49_215425	hypothetical protein	1940.15	0.149172	0.0564019	2.6448	0.00817389	0.0136304
TGME49_215430	hypothetical protein	2468.41	0.157499	0.0515799	3.05349	0.00226197	0.00412946
TGME49_215440	WWE domain-containing protein	1952.39	0.345969	0.0603374	5.73391	9.81441e-09	2.92894e-08
TGME49_215450	aquaporin 1	1995.67	0.478633	0.0629619	7.60196	2.91689e-14	1.21145e-13
TGME49_215460	ribosomal protein RPS24 (RPS24)	14963.4	-0.258571	0.0507155	-5.09847	3.42417e-07	9.24175e-07
TGME49_215470	ribosomal protein RPL10A (RPL10A)	20397.5	0.128699	0.0493081	2.61009	0.00905171	0.0149661
TGME49_215480	Adenosine/AMP deaminase domain-containing protein	890.685	0.0540589	0.080352	0.672775	0.50109	0.568606
TGME49_215490	transporter, major facilitator family protein	5925.99	0.366846	0.05578	6.57665	4.81161e-11	1.66969e-10
TGME49_215500	TPR repeat-containing protein	665.17	0.956045	0.100434	9.51915	1.74599e-21	9.68337e-21
TGME49_215510	MraW methylase family protein	1838.61	-0.318706	0.0877565	-3.63171	0.000281552	0.000574902
TGME49_215520	hypothetical protein	2990.74	-0.693611	0.142	-4.88456	1.03658e-06	2.68611e-06
TGME49_215530	hypothetical protein	16417.7	-0.763187	0.0698937	-10.9193	9.32597e-28	6.30929e-27
TGME49_215540	hypothetical protein	63.8562	0.613804	0.353991	1.73395	0.0829264	0.115981
TGME49_215550	hypothetical protein	1421.68	-0.396121	0.0693336	-5.71326	1.10834e-08	3.30042e-08
TGME49_215560	histone arginine methyltransferase PRMT5 (PRMT5)	631.426	0.331877	0.0788638	4.20823	2.57383e-05	5.89517e-05
TGME49_215570	AP2 domain transcription factor AP2X-11 (AP2X11)	998.562	-0.492795	0.0805645	-6.11678	9.54829e-10	3.0568e-09
TGME49_215580	hypothetical protein	148.641	-1.38373	0.175377	-7.89006	3.02051e-15	1.31381e-14
TGME49_215590	flavoprotein subunit of succinate dehydrogenase	3665.06	-0.277332	0.0406474	-6.82288	8.92306e-12	3.24496e-11
TGME49_215600	hypothetical protein	772.599	0.240841	0.103584	2.32507	0.0200682	0.0314529
TGME49_215610	hypothetical protein	1171.1	-0.0440696	0.0875553	-0.503335	0.614729	0.675278
TGME49_215620	hypothetical protein	502.053	0.369404	0.100397	3.67945	0.000233737	0.000481352
TGME49_215640	zinc finger, C3HC4 type (RING finger) domain-containing protein	2008.38	-0.53805	0.0755123	-7.12532	1.03836e-12	3.9664e-12
TGME49_215650	hypothetical protein	0
TGME49_215660	hypothetical protein	875.415	0.313746	0.0624587	5.02326	5.08012e-07	1.35107e-06
TGME49_215670	cAMP-dependent protein kinase	6.13478	0.437528	0.679694	0.643713	0.519761	0.585975
TGME49_215680	SAG-related sequence SRS18 (SAG2E)	815.549	-0.405433	0.0836491	-4.84684	1.25445e-06	3.23025e-06
TGME49_215690	hypothetical protein	774.063	-0.212351	0.0810214	-2.62093	0.00876904	0.0145252
TGME49_215700	phosphatidylinositol 3- and 4-kinase	715.818	-0.0126969	0.0800398	-0.158632	0.873959	0.900923
TGME49_215710	hypothetical protein	907.01	0.120175	0.0713263	1.68487	0.0920146	0.127386
TGME49_215730	Gas41, putative	1189.63	0.229384	0.0676957	3.38846	0.000702871	0.00137615
TGME49_215740	notchless, putative	853.713	-0.216426	0.0699493	-3.09404	0.00197449	0.00363381
TGME49_215750	cytidine and deoxycytidylate deaminase zinc-binding region domain-containing protein	329.817	-0.316564	0.116271	-2.72264	0.00647619	0.0110194
TGME49_215775	rhoptry protein ROP8 (ROP8)	5125	-2.01442	0.0560447	-35.943	6.51015e-283	9.18829e-281
TGME49_215785	rhoptry protein ROP2A (ROP2A)	972.98	-2.09254	0.0912239	-22.9385	1.91907e-116	6.06545e-115
TGME49_215885	hypothetical protein	7.62796	0.974686	0.800858	1.21705	0.223585	0.281406
TGME49_215890	hypothetical protein	1245.98	0.284214	0.0665486	4.27078	1.9479e-05	4.52099e-05
TGME49_215895	AP2 domain-containing protein	706.811	-2.09617	0.0962588	-21.7764	3.88157e-105	1.06985e-103
TGME49_215900	hypothetical protein	113.297	-3.30843	0.275217	-12.0212	2.75039e-33	2.16905e-32
TGME49_215910	hypothetical protein	5314.7	1.1762	0.0535664	21.9577	7.31051e-107	2.07072e-105
TGME49_215920	hypothetical protein	2118.26	0.661121	0.053445	12.3701	3.79285e-35	3.10794e-34
TGME49_215930	mediator complex subunit MED21 (MED21)	178.333	0.0104199	0.158833	0.0656026	0.947694	0.961317
TGME49_215940	Acetyl-coenzyme A transporter, putative	1350.74	-0.0799886	0.0652793	-1.22533	0.220451	0.278018
TGME49_215950	hypothetical protein	1759.53	-0.113561	0.0591766	-1.91902	0.0549824	0.0797601
TGME49_215955	hypothetical protein	321.028	-1.32548	0.116276	-11.3994	4.21086e-30	3.03701e-29
TGME49_215960	hypothetical protein	8422.16	-2.63407	0.0720806	-36.5434	2.26815e-292	3.25738e-290
TGME49_215970	hypothetical protein	0
TGME49_215980	hypothetical protein	0
TGME49_215990	helicase, putative	2860.76	-1.22485	0.0675378	-18.1358	1.66186e-73	3.05023e-72
TGME49_216000	alveolin domain containing intermediate filament IMC3 (ALV3)	14354.7	-0.991269	0.117701	-8.42191	3.70411e-17	1.73169e-16
TGME49_216010	ribosomal protein RPL24 (RPL24)	1769.26	-0.809622	0.0824997	-9.81363	9.83692e-23	5.68278e-22
TGME49_216020	peptidase family c78 protein	990.204	0.028744	0.0774087	0.371328	0.710393	0.761561
TGME49_216030	hypothetical protein	869.968	-0.564321	0.0854769	-6.60202	4.05585e-11	1.41342e-10
TGME49_216040	30S ribosomal protein S15, putative	777.673	0.0300613	0.0791076	0.380005	0.703941	0.755634
TGME49_216050	tetratricopeptide repeat-containing protein	582.523	0.0559159	0.0962227	0.581109	0.561167	0.62525
TGME49_216053	hypothetical protein	142.659	0.255164	0.156592	1.62948	0.103211	0.141332
TGME49_216055	hypothetical protein	1506.87	0.915164	0.0613308	14.9218	2.37886e-50	2.68969e-49
TGME49_216060	hypothetical protein	2011.49	0.0263426	0.0588222	0.447834	0.654273	0.712028
TGME49_216070	hypothetical protein	963.376	0.151544	0.0777718	1.94858	0.0513458	0.0748427
TGME49_216080	apical complex lysine methyltransferase	5357.87	-0.493351	0.045553	-10.8303	2.47448e-27	1.65491e-26
TGME49_216090	hypothetical protein	80.0959	-1.23498	0.232499	-5.31174	1.08581e-07	3.02844e-07
TGME49_216120	hypothetical protein	1457.35	-0.0495883	0.0645278	-0.76848	0.442202	0.511425
TGME49_216130	ubiquitin conjugating enzyme E2, putative	2204.03	-0.530691	0.05251	-10.1065	5.17118e-24	3.1403e-23
TGME49_216140	tetratricopeptide repeat-containing protein	4345.06	7.60322	0.190739	39.8619	0	0
TGME49_216150	peptidase family M3 protein	15.3834	6.0099	0.915389	6.5654	5.18923e-11	1.79388e-10
TGME49_216155	hypothetical protein	0.479673	1.21403	2.79798	0.433895	0.664364	0.721094
TGME49_216160	hypothetical protein	11.1001	-0.379089	0.603062	-0.628606	0.529607	0.595026
TGME49_216170	SufS subfamily cysteine desulfurase	1190.2	0.122319	0.0610763	2.00273	0.0452061	0.0666769
TGME49_216180	hypothetical protein	8122.67	0.658977	0.0769797	8.56041	1.12471e-17	5.36217e-17
TGME49_216190	hypothetical protein	560.885	1.13787	0.192587	5.90833	3.456e-09	1.06517e-08
TGME49_216200	hypothetical protein	742.749	2.62074	0.0816693	32.0896	6.15118e-226	6.06669e-224
TGME49_216210	hypothetical protein	1397.55	0.865615	0.0658816	13.139	1.96932e-39	1.78921e-38
TGME49_216220	AP2 domain transcription factor AP2XI-5 (AP2XI5)	1986.74	-0.064061	0.0515766	-1.24206	0.214216	0.270905
TGME49_216230	hypothetical protein	1090.43	0.171151	0.0679608	2.51838	0.0117896	0.0191716
TGME49_216240	hypothetical protein	1245.88	-0.00250797	0.0657061	-0.0381695	0.969553	0.978156
TGME49_216250	RecF/RecN/SMC N terminal domain-containing protein	598.737	0.552957	0.0889229	6.21838	5.02299e-10	1.63883e-09
TGME49_216260	eukaryotic initiation factor-2B, gamma subunit, putative	1593.74	-0.169825	0.0591827	-2.8695	0.00411128	0.00721125
TGME49_216270	hypothetical protein	368.559	-0.212735	0.0926751	-2.29549	0.0217052	0.0337792
TGME49_216275	ACR, YggU family COG1872 domain-containing protein	293.116	-0.352813	0.116701	-3.02323	0.00250088	0.00453728
TGME49_216280	adenylate and guanylate cyclase catalytic domain-containing protein	690.863	-0.196334	0.0844864	-2.32385	0.0201334	0.031543
TGME49_216285	hypothetical protein	242.608	-1.05925	0.152949	-6.92552	4.34388e-12	1.61046e-11
TGME49_216290	hypothetical protein	309.646	-0.959213	0.154843	-6.19476	5.83742e-10	1.89699e-09
TGME49_216335	hypothetical protein	1537.16	-0.551781	0.0943754	-5.84666	5.01529e-09	1.52792e-08
TGME49_216370	hypothetical protein	832.617	-0.0959316	0.0776601	-1.23528	0.216728	0.27366
TGME49_216375	hypothetical protein	463.353	-0.125849	0.109836	-1.14579	0.251882	0.3126
TGME49_216380	phospholipid-translocating P-type ATPase, flippase subfamily protein	1410.39	0.25145	0.0828074	3.03657	0.00239287	0.00435678
TGME49_216390	RNA methyltransferase, TrmH family protein	954.341	0.331804	0.07302	4.54401	5.51934e-06	1.34468e-05
TGME49_216400	meiotic recombination protein DMC1 family protein	375.499	0.44488	0.0920057	4.83536	1.32907e-06	3.4138e-06
TGME49_216410	hypothetical protein	1255.41	0.176041	0.0591799	2.97468	0.00293296	0.00525596
TGME49_216415	hypothetical protein	445.675	-0.245547	0.0922614	-2.66143	0.00778103	0.0130417
TGME49_216420	hypothetical protein	0
TGME49_216430	TBC domain-containing protein	2803.45	0.0499622	0.0616237	0.810762	0.417502	0.48581
TGME49_216435	hypothetical protein	1562.3	0.272592	0.0678839	4.01556	5.93041e-05	0.000131135
TGME49_216440	OTU family cysteine protease	870.16	-0.230512	0.108313	-2.12821	0.0333196	0.0502865
TGME49_216450	peptidase, T1 family protein	3640.85	0.0218849	0.0640075	0.341911	0.732418	0.780338
TGME49_216460	hypothetical protein	2807.9	-1.2311	0.0705439	-17.4516	3.3465e-68	5.4789e-67
TGME49_216470	hypothetical protein	633.657	0.026964	0.117212	0.230045	0.818057	0.855141
TGME49_216480	NMD3 family protein	693.943	0.212521	0.0780459	2.72302	0.0064688	0.0110091
TGME49_216490	hypothetical protein	692.715	0.3874	0.0891026	4.34779	1.37514e-05	3.23845e-05
TGME49_216500	tRNA synthetase, putative	1260.44	0.270183	0.086314	3.13023	0.00174667	0.0032371
TGME49_216510	thioredoxin, putative	1061.78	0.0564119	0.0628667	0.897325	0.369545	0.437279
TGME49_216530	ribosome recycling factor protein	547.531	-0.129385	0.0832578	-1.55402	0.120179	0.161993
TGME49_216540	dolichyl-phosphate beta-glucosyltransferase	666.411	-0.0620193	0.0929413	-0.667295	0.504583	0.571777
TGME49_216560	methyltransferase domain-containing protein	1070.28	0.0422495	0.0615656	0.686252	0.492554	0.560864
TGME49_216580	hypothetical protein	1337.71	-0.0493562	0.0593826	-0.831156	0.405885	0.474044
TGME49_216585	hypothetical protein	220.357	-1.0221	0.135282	-7.55536	4.17697e-14	1.7165e-13
TGME49_216590	HEAT repeat-containing protein	3575.13	-0.103696	0.0430084	-2.41108	0.0159056	0.0254154
TGME49_216600	exonuclease III APE (APE)	1226.77	0.176999	0.0734707	2.40911	0.0159916	0.0255428
TGME49_216610	ribosomal RNA large subunit methyltransferase J protein	118.122	1.71703	0.184847	9.2889	1.55888e-20	8.29713e-20
TGME49_216620	EF hand domain-containing protein	5233.7	-1.28282	0.0573303	-22.3759	6.75403e-111	2.01049e-109
TGME49_216630	trigger factor protein, putative	692.383	0.491981	0.081577	6.03088	1.63073e-09	5.15212e-09
TGME49_216640	GHMP kinase, putative	433.405	-0.06044	0.0996746	-0.606373	0.544267	0.60974
TGME49_216650	S15 sporozoite-expressed protein	4265.45	0.125495	0.0517504	2.42501	0.015308	0.0245131
TGME49_216660	hypothetical protein	1305.79	-0.0480956	0.0736936	-0.652642	0.513987	0.580427
TGME49_216670	FUSE-binding protein 2 / KH-type splicing regulatory protein (FUBP2)	6730.82	0.203495	0.0407127	4.99833	5.78302e-07	1.53104e-06
TGME49_216680	ankyrin repeat-containing protein	1331.42	0.131574	0.0557543	2.35989	0.0182806	0.0288555
TGME49_216700	hypothetical protein	466.303	-0.14606	0.0956919	-1.52636	0.12692	0.16985
TGME49_216710	transporter, major facilitator family protein	539.711	0.597296	0.0928917	6.43003	1.27581e-10	4.31203e-10
TGME49_216720	hypothetical protein	0
TGME49_216730	MCM2/3/5 family protein	6737.64	0.373363	0.0392067	9.52294	1.6834e-21	9.35524e-21
TGME49_216740	riboflavin kinase	539.834	-0.145891	0.100056	-1.45809	0.144815	0.191698
TGME49_216750	Paf1/RNA polymerase II complex component LEO1 (LEO1)	1545.02	0.0530078	0.0542666	0.976804	0.328666	0.394554
TGME49_216760	RNA pseudouridine synthase superfamily protein	485.372	0.0997522	0.110041	0.906497	0.364673	0.432138
TGME49_216770	hypothetical protein	1706.18	-0.0554694	0.0623212	-0.890056	0.373436	0.441181
TGME49_216780	hypothetical protein	2763.91	-0.0273874	0.0486969	-0.562404	0.573841	0.638068
TGME49_216785	hypothetical protein	173.844	-0.725109	0.141151	-5.1371	2.79004e-07	7.5702e-07
TGME49_216790	ATP-binding cassette sub-family E member 1, putative	1056.44	-0.795831	0.0655601	-12.139	6.56574e-34	5.28487e-33
TGME49_216800	flagellar/basal body protein	778.456	-0.582556	0.103195	-5.64522	1.64975e-08	4.83871e-08
TGME49_216810	5'-nucleotidase, C-terminal domain-containing protein	2849.17	1.28492	0.0588452	21.8355	1.06659e-105	2.97989e-104
TGME49_216820	transporter, major facilitator family protein	4217.79	-1.36473	0.0555221	-24.5799	2.0739e-133	7.7876e-132
TGME49_216830	DTW domain-containing protein	405.046	0.30727	0.10028	3.06411	0.00218317	0.00399361
TGME49_216840	hypothetical protein	323.075	0.127344	0.104836	1.21471	0.224479	0.282357
TGME49_216850	hypothetical protein	529.434	0.1502	0.0896115	1.67613	0.093713	0.129496
TGME49_216860	DEAD (Asp-Glu-Ala-Asp) box polypeptide DDX39 (DDX39)	11227.1	0.00371936	0.0447879	0.0830438	0.933817	0.950538
TGME49_216870	DNA excision repair helicase	799.778	-0.0580969	0.0689119	-0.843061	0.399195	0.467564
TGME49_216875	cpw-wpc domain-containing protein	155.506	-0.959114	0.151818	-6.31753	2.6577e-10	8.84389e-10
TGME49_216880	guanine nucleotide-binding protein	17537.3	0.0071927	0.0461468	0.155866	0.876139	0.902375
TGME49_216890	hypothetical protein	1317.87	-0.0190885	0.0616935	-0.309409	0.757011	0.802186
TGME49_216900	cytokine induced apoptosis inhibitor 1 family protein	1911.59	-0.00243418	0.0522719	-0.0465676	0.962858	0.973019
TGME49_216910	hypothetical protein	1203.35	0.294199	0.0738375	3.98441	6.76488e-05	0.000148544
TGME49_216920	mediator complex subunit MED8 (MED8)	1348.17	-0.418732	0.0632259	-6.6228	3.52465e-11	1.23408e-10
TGME49_216930	cholinephosphate cytidylyltransferase	2634.89	-0.553052	0.0533102	-10.3742	3.24839e-25	2.0518e-24
TGME49_216940	hypothetical protein	35.1082	-0.439432	0.336732	-1.30499	0.191896	0.245486
TGME49_216950	helicase	647.189	-0.408324	0.093512	-4.36654	1.26231e-05	2.97961e-05
TGME49_216960	elongation factor Tu GTP binding domain-containing protein	838.604	0.00848221	0.0767869	0.110464	0.912041	0.931965
TGME49_216965	leucine rich repeat-containing protein	168.983	-1.72392	0.178839	-9.63949	5.44584e-22	3.07234e-21
TGME49_216970	coronin, putative	4965.24	-0.550872	0.0456382	-12.0704	1.51363e-33	1.2018e-32
TGME49_216980	WDR8 protein isoform 3 family protein	779.441	0.385351	0.0897168	4.29519	1.74545e-05	4.0661e-05
TGME49_216990	LysM domain-containing protein	410.143	0.181944	0.107697	1.68941	0.091141	0.126283
TGME49_217000	hypothetical protein	1070.98	0.0157151	0.0702255	0.223781	0.822928	0.859027
TGME49_217010	hypothetical protein	1301.73	0.120971	0.057451	2.10564	0.0352358	0.0529345
TGME49_217020	ATPase, AFG1 family protein	643.201	-0.0866491	0.103014	-0.841138	0.400271	0.468623
TGME49_217030	hypothetical protein	287.377	-0.608957	0.132019	-4.61265	3.97564e-06	9.8144e-06
TGME49_217040	hypothetical protein	24.5699	2.83912	0.411877	6.89312	5.45822e-12	2.00994e-11
TGME49_217050	ADA2-A transcriptional co-activator SAGA component	2097.21	0.178223	0.0541726	3.28991	0.0010022	0.00192086
TGME49_217160	Der1 family protein	382.483	0.198059	0.098579	2.00913	0.0445229	0.0658116
TGME49_217170	hypothetical protein	77.3993	1.32195	0.211235	6.2582	3.89436e-10	1.28235e-09
TGME49_217178	hypothetical protein	140.593	0.0644273	0.149341	0.431412	0.666169	0.722753
TGME49_217182	RNA-dependent RNA polymerase RDP	2370.92	0.244239	0.0667713	3.65784	0.00025435	0.000522094
TGME49_217220	zinc finger, C3HC4 type (RING finger) domain-containing protein	2442.01	0.204767	0.0489473	4.18342	2.87161e-05	6.53697e-05
TGME49_217340	hypothetical protein	1124.95	0.258643	0.0677572	3.81721	0.000134969	0.000286084
TGME49_217350	methyltransferase MTA70, putative	756.981	-0.156795	0.0815152	-1.9235	0.0544171	0.079038
TGME49_217360	hypothetical protein	1416.09	-0.898361	0.0670517	-13.398	6.20889e-41	5.84207e-40
TGME49_217370	hypothetical protein	4.87848	-1.40907	0.886802	-1.58894	0.112074	0.152146
TGME49_217380	hypothetical protein	3.20838	-4.319	1.51077	-2.85881	0.00425232	0.00743158
TGME49_217390	hypothetical protein	3.45905	-2.60758	1.42486	-1.83006	0.0672415	0.0956952
TGME49_217400	hypothetical protein	966.844	-0.941329	0.107587	-8.74948	2.14333e-18	1.05125e-17
TGME49_217410	hypothetical protein	307.934	0.936054	0.120501	7.76805	7.97053e-15	3.41249e-14
TGME49_217420	hypothetical protein	1025.23	-0.46642	0.0945119	-4.93504	8.01336e-07	2.09442e-06
TGME49_217430	protease inhibitor PI1 (PI1)	725.048	-0.813103	0.0741808	-10.9611	5.87813e-28	4.00652e-27
TGME49_217440	HCNGP family protein	1482.89	0.247139	0.0588155	4.20195	2.64631e-05	6.04935e-05
TGME49_217450	general transcription factor IIH polypeptide 5 GTF2H5 (GTF2H5)	513.734	-0.34365	0.0861255	-3.99011	6.60422e-05	0.000145172
TGME49_217460	glutaminyl-tRNA synthetase (GlnRS)	3117.47	-0.720653	0.0555718	-12.968	1.85908e-38	1.64523e-37
TGME49_217470	hypothetical protein	315.596	-0.339788	0.0987924	-3.43941	0.000582979	0.00115384
TGME49_217480	hypothetical protein	1944.98	-0.415564	0.0715198	-5.81047	6.22968e-09	1.88735e-08
TGME49_217490	hypothetical protein	831.147	-0.602248	0.0739451	-8.14453	3.80753e-16	1.72296e-15
TGME49_217500	HMG (high mobility group) box domain-containing protein	2174.55	-0.032846	0.058812	-0.558491	0.576509	0.640089
TGME49_217510	hypothetical protein	10599.3	-0.885286	0.042586	-20.7882	5.5355e-96	1.39857e-94
TGME49_217520	hypothetical protein	6767.36	-1.06016	0.0592755	-17.8853	1.53617e-71	2.70432e-70
TGME49_217530	hypothetical protein	410.582	-0.659196	0.151392	-4.35422	1.33541e-05	3.14853e-05
TGME49_217540	RNA recognition motif-containing protein	3371.94	0.446563	0.0502553	8.88589	6.34101e-19	3.16316e-18
TGME49_217550	hypothetical protein	3474.45	-0.231293	0.0584865	-3.95465	7.66469e-05	0.000167226
TGME49_217555	hypothetical protein	4371.44	0.217899	0.0532851	4.08931	4.32659e-05	9.70607e-05
TGME49_217560	DNA-directed RNA polymerase II RPB10 (POLR2L)	1235.72	-0.260795	0.0639544	-4.07782	4.54596e-05	0.000101564
TGME49_217570	ribosomal protein RPS27 (RPS27)	16297.1	0.137637	0.0643056	2.14036	0.0323259	0.0489402
TGME49_217580	DNA-directed RNA polymerase III RPC6 (POLR3F)	978.283	0.115616	0.0738639	1.56526	0.117522	0.158831
TGME49_217590	50S ribosomal protein L17, putative	497.326	0.0127441	0.0907714	0.140398	0.888346	0.91206
TGME49_217600	calcium-dependent protein kinase CDPK9 (CDPK9)	2599	-0.663676	0.0474979	-13.9727	2.28664e-44	2.30522e-43
TGME49_217610	hypothetical protein	3249.25	-0.0784615	0.0619259	-1.26702	0.205147	0.260605
TGME49_217620	hypothetical protein	340.933	0.25311	0.102547	2.46824	0.0135778	0.0218968
TGME49_217630	hypothetical protein	202.214	-0.253935	0.128319	-1.97894	0.0478224	0.0701065
TGME49_217640	hypothetical protein	931.356	-0.474797	0.0749651	-6.33357	2.39551e-10	7.9779e-10
TGME49_217650	hypothetical protein	69.623	-0.994787	0.226523	-4.39154	1.12548e-05	2.6674e-05
TGME49_217660	Tctex-1 family protein	38.0243	-0.287905	0.279498	-1.03008	0.302974	0.36792
TGME49_217665	hypothetical protein	1193.8	-0.177211	0.077549	-2.28515	0.0223043	0.0346654
TGME49_217670	ribosomal protein RPS6 (RPS6)	630.595	0.191865	0.0746522	2.57012	0.0101664	0.0166911
TGME49_217680	hypothetical protein	8268.92	-0.226305	0.0475045	-4.76386	1.89921e-06	4.81777e-06
TGME49_217688	hypothetical protein	672.451	0.0552673	0.0827325	0.668024	0.504119	0.57133
TGME49_217692	hypothetical protein	529.777	-0.125038	0.0778077	-1.60702	0.108051	0.147172
TGME49_217700	AP2 domain transcription factor AP2XII-2 (AP2XII2)	996.656	-1.04912	0.119508	-8.77873	1.65333e-18	8.13349e-18
TGME49_217710	DnaJ domain-containing protein	3.27268	-4.1676	1.41939	-2.93619	0.00332269	0.00591165
TGME49_217720	hypothetical protein	214.536	-0.534714	0.209943	-2.54695	0.0108668	0.0177486
TGME49_217722	hypothetical protein	4.87704	0.468599	0.790457	0.59282	0.553301	0.617832
TGME49_217724	hypothetical protein	8.10948	-0.504959	0.637212	-0.792452	0.428097	0.496659
TGME49_217726	hypothetical protein	51.7365	-0.128175	0.275383	-0.465444	0.641614	0.700206
TGME49_217728	hypothetical protein	20.2765	-0.757906	0.414318	-1.82929	0.0673567	0.0958425
TGME49_217730	hypothetical protein	841.929	0.24556	0.11035	2.22527	0.0260628	0.0401336
TGME49_217740	3-ketoacyl-(acyl-carrier-protein) reductase	1215.55	0.744845	0.0887258	8.39491	4.66251e-17	2.17354e-16
TGME49_217750	hypothetical protein	740.107	0.928573	0.0937334	9.90653	3.89965e-23	2.29e-22
TGME49_217760	GTP-binding protein	723.485	0.545399	0.0953733	5.71857	1.07423e-08	3.20117e-08
TGME49_217770	hypothetical protein	1409.19	-0.316769	0.062278	-5.08638	3.64967e-07	9.82771e-07
TGME49_217780	Sec20 protein	904.841	0.19977	0.0685736	2.91322	0.00357718	0.00632594
TGME49_217790	S1 RNA binding domain-containing protein	730.426	-0.132445	0.083183	-1.59221	0.111338	0.151222
TGME49_217800	hypothetical protein	47.3757	1.88947	0.244063	7.74173	9.80751e-15	4.17495e-14
TGME49_217810	hypothetical protein	6.14168	-0.124312	0.697979	-0.178103	0.858642	0.88894
TGME49_217820	PCI domain-containing protein	3241.04	0.232129	0.0565607	4.10407	4.0594e-05	9.12668e-05
TGME49_217830	hypothetical protein	1515.68	-0.250176	0.0707041	-3.53836	0.000402624	0.000809402
TGME49_217850	Sucrose-6F-phosphate phosphohydrolase	624.828	-0.145573	0.0823867	-1.76695	0.0772366	0.108804
TGME49_217855	hypothetical protein	1.4078	0.253587	1.63442	0.155154	0.8767	0.902839
TGME49_217860	hypothetical protein	88.3006	-0.18823	0.203292	-0.925911	0.354492	0.421478
TGME49_217870	DHHC zinc finger domain-containing protein	2029.14	-0.533735	0.0605679	-8.81218	1.22736e-18	6.0708e-18
TGME49_217875	hypothetical protein	126.218	-0.725165	0.169585	-4.2761	1.90192e-05	4.41804e-05
TGME49_217880	RNA-binding protein Nova-1, putative	419.844	-0.530955	0.0970819	-5.46914	4.52223e-08	1.29166e-07
TGME49_217890	alkyl hydroperoxide reductase/ Thiol specific antioxidant/ Mal allergen, putative	8221.85	-0.147073	0.0583069	-2.52239	0.011656	0.0189657
TGME49_217900	hypothetical protein	1152.3	-0.878946	0.0727994	-12.0735	1.4573e-33	1.1582e-32
TGME49_217910	DNA polymerase (pol2) superfamily protein	3324.12	-0.0402325	0.0437222	-0.920185	0.357476	0.424594
TGME49_217915	hypothetical protein	597.869	0.335226	0.0868721	3.85885	0.000113924	0.000243429
TGME49_217920	hypothetical protein	31.5301	0.636158	0.370074	1.719	0.0856139	0.119332
TGME49_217930	hypothetical protein	282.263	0.0880366	0.114958	0.765817	0.443785	0.512893
TGME49_217940	hypothetical protein	203.032	0.238539	0.138228	1.72569	0.0844033	0.117865
TGME49_217951	hypothetical protein	850.255	-0.297129	0.0747724	-3.97378	7.07404e-05	0.000155125
TGME49_217961	hypothetical protein	377.716	1.3241	0.133743	9.9003	4.15012e-23	2.43185e-22
TGME49_218000	hypothetical protein	1051.03	-0.126984	0.088805	-1.42992	0.152741	0.200889
TGME49_218070	hypothetical protein	1311.2	0.33775	0.0526154	6.41922	1.36977e-10	4.62389e-10
TGME49_218130	hypothetical protein	194.376	-0.537792	0.126145	-4.26328	2.01447e-05	4.66756e-05
TGME49_218188	hypothetical protein	803.428	-0.794177	0.0794156	-10.0003	1.51989e-23	9.10157e-23
TGME49_218192	hypothetical protein	4955.71	-0.488771	0.0496213	-9.85003	6.85266e-23	3.99259e-22
TGME49_218195	hypothetical protein	390.414	-0.446166	0.0962348	-4.63622	3.54833e-06	8.79668e-06
TGME49_218200	UDP-sugar pyrophospharylase	1019.79	-0.0421721	0.0731055	-0.576867	0.56403	0.628183
TGME49_218210	Chromosome-associated kinesin KLP1, putative	99.7019	2.15125	0.177699	12.1062	9.79859e-34	7.83313e-33
TGME49_218215	hypothetical protein	49.3896	-0.520851	0.25502	-2.04239	0.0411127	0.0610906
TGME49_218220	cell-cycle-associated protein kinase CDK, putative	2038.69	-0.365729	0.0586152	-6.23949	4.39008e-10	1.43921e-09
TGME49_218230	histone lysine methyltransferase, SET, putative	1523.96	0.263131	0.0691002	3.80796	0.000140117	0.000296306
TGME49_218240	hypothetical protein	4104.12	-0.0909548	0.0586984	-1.54953	0.121255	0.163121
TGME49_218250	TAP42 family protein	1363.24	0.104832	0.0620124	1.6905	0.0909318	0.126049
TGME49_218260	histone H3.3	22473.6	0.18559	0.0547004	3.39285	0.000691706	0.00135527
TGME49_218270	hypothetical protein	3484.07	-1.22039	0.0613371	-19.8964	4.36892e-88	9.93444e-87
TGME49_218280	eukaryotic porin, putative	3117.78	0.105369	0.0568206	1.85441	0.0636811	0.0911512
TGME49_218290	WD domain, G-beta repeat-containing protein	586.177	-0.545647	0.0928309	-5.87786	4.15604e-09	1.27469e-08
TGME49_218300	zinc finger (CCCH type) motif-containing protein	3817.47	0.213494	0.0468044	4.5614	5.08143e-06	1.24132e-05
TGME49_218310	microneme protein MIC14 (MIC14)	6250.54	0.136481	0.0640735	2.13007	0.0331654	0.0501001
TGME49_218340	hypothetical protein	420.27	1.15457	0.0993142	11.6254	3.06199e-31	2.29117e-30
TGME49_218350	hypothetical protein	32.0956	-2.8386	0.42942	-6.61032	3.83491e-11	1.33927e-10
TGME49_218358	zinc knuckle domain-containing protein	862.198	-0.300927	0.0781377	-3.85123	0.000117525	0.000250601
TGME49_218362	zinc finger protein ZFP1	1235.74	-0.43062	0.0803917	-5.35652	8.48383e-08	2.38001e-07
TGME49_218370	hypothetical protein	883.947	-0.0905208	0.0776087	-1.16638	0.243463	0.3033
TGME49_218390	hypothetical protein	229.287	1.18225	0.126669	9.33338	1.02545e-20	5.49729e-20
TGME49_218400	NEK kinase	711.644	0.876278	0.108035	8.11109	5.01697e-16	2.25282e-15
TGME49_218410	ribosomal protein RPP0 (RPP0)	14269.2	-0.0716235	0.0507204	-1.41212	0.157914	0.207061
TGME49_218420	WD domain, G-beta repeat-containing protein	2456.15	0.208263	0.0564688	3.6881	0.000225933	0.000466218
TGME49_218450	hypothetical protein	5.16387	-2.32583	1.16673	-1.99346	0.046211	0.0679388
TGME49_218460	hypothetical protein	0.53401	0.285199	2.8491	0.100101	0.920264	0.938961
TGME49_218470	protein disulfide-isomerase, putative	37.3514	1.971	0.322078	6.11963	9.37941e-10	3.00508e-09
TGME49_218490	hypothetical protein	591.769	-0.0620776	0.0924632	-0.671376	0.501981	0.569459
TGME49_218500	hypothetical protein	651.304	0.391778	0.0906431	4.3222	1.54478e-05	3.61922e-05
TGME49_218510	hypothetical protein	0
TGME49_218520	microneme protein MIC6 (MIC6)	21636.7	-2.3025	0.051871	-44.3889	0	0
TGME49_218530	proteasome-interacting thioredoxin domain-containing protein	1630.68	0.137471	0.0517573	2.65608	0.00790548	0.013234
TGME49_218540	peptidase S15, putative	1407.36	1.11057	0.0726007	15.2969	8.01905e-53	9.63935e-52
TGME49_218550	PIK3R4 kinase-related protein	8032.1	-0.801754	0.0661853	-12.1138	8.9274e-34	7.14366e-33
TGME49_218560	acetyl-coA carboxylase ACC2 (ACC2)	4292.96	0.281058	0.0490471	5.73037	1.00214e-08	2.98963e-08
TGME49_218570	Nin one binding (NOB1) Zn-ribbon family protein	1263.65	0.296039	0.0738098	4.01083	6.05048e-05	0.00013361
TGME49_218580	RNA methyltransferase, TrmH family protein	532.812	0.574424	0.0913009	6.29155	3.1432e-10	1.0396e-09
TGME49_218590	protein phosphatase 2C domain-containing protein	1248.46	-0.380082	0.0600107	-6.33358	2.39543e-10	7.9779e-10
TGME49_218600	RNA recognition motif-containing protein	903.894	0.00447858	0.0847637	0.0528361	0.957863	0.969349
TGME49_218610	ATPase (DUF699) protein	791.014	0.0682148	0.0700165	0.974268	0.329924	0.396005
TGME49_218720	calcium-dependent protein kinase CDPK6 (CDPK6)	2128.55	-1.31367	0.0630843	-20.824	2.62111e-96	6.64284e-95
TGME49_218730	hypothetical protein	2720.47	0.165836	0.0954192	1.73797	0.0822157	0.115065
TGME49_218740	membrane protein, putative	1110.06	-1.63661	0.0768155	-21.3058	1.00345e-100	2.64976e-99
TGME49_218750	hypothetical protein	500.024	0.439308	0.0799332	5.49594	3.88626e-08	1.11664e-07
TGME49_218760	SNAP protein (soluble N-ethylmaleimide-sensitive factor Attachment Protein), putative	2122.45	0.00810368	0.0543278	0.149163	0.881425	0.906223
TGME49_218770	carrier superfamily protein	255.662	-0.21304	0.124222	-1.715	0.0863457	0.120188
TGME49_218780	phosphoserine aminotransferase, putative	6005.73	0.789301	0.0469515	16.811	2.0275e-63	3.06786e-62
TGME49_218790	elongation factor G C-terminus domain-containing protein	1005.39	-0.31541	0.0830099	-3.79966	0.000144892	0.00030585
TGME49_218800	hypothetical protein	502.777	-0.0155698	0.119354	-0.130451	0.896209	0.918309
TGME49_218810	histidyl-tRNA synthetase	1279.75	0.172761	0.0630374	2.74061	0.00613259	0.0104717
TGME49_218820	alba 2	7374.6	0.0450066	0.0550344	0.817791	0.413477	0.481605
TGME49_218830	hypothetical protein	930.238	0.398767	0.0659745	6.04426	1.50098e-09	4.75137e-09
TGME49_218840	mutS domain protein (MSH1)	897.299	0.438439	0.0837876	5.23274	1.67017e-07	4.59254e-07
TGME49_218850	ribosomal protein RPS9 (RPS9)	558.489	-0.0956906	0.0864437	-1.10697	0.268307	0.330678
TGME49_218860	hypothetical protein	35.6661	-1.52641	0.374568	-4.07512	4.59909e-05	0.000102696
TGME49_218870	TBC domain-containing protein	928.624	-0.637957	0.111063	-5.74412	9.24019e-09	2.76261e-08
TGME49_218880	SF-assemblin, putative	3345.9	-0.780842	0.0471694	-16.554	1.49862e-61	2.18287e-60
TGME49_218890	hypothetical protein	130.655	2.43217	0.171455	14.1855	1.12672e-45	1.16899e-44
TGME49_218900	hypothetical protein	0.697745	-1.60287	2.32663	-0.688922	0.490873	0.559104
TGME49_218910	hypothetical protein	1693.71	-0.353455	0.0605282	-5.8395	5.23565e-09	1.59386e-08
TGME49_218920	proteasome subunit beta type, putative	4028.59	0.465599	0.0615758	7.5614	3.98752e-14	1.64112e-13
TGME49_218930	BTB/POZ domain-containing protein	130.397	0.911618	0.16923	5.38685	7.1705e-08	2.01988e-07
TGME49_218940	hypothetical protein	1469.88	0.0790671	0.0696977	1.13443	0.256614	0.317558
TGME49_218950	hypothetical protein	662.121	-0.0837725	0.0769349	-1.08888	0.276209	0.33919
TGME49_218955	hypothetical protein	332.794	-0.592175	0.131451	-4.50491	6.64013e-06	1.60437e-05
TGME49_218960	AP2 domain transcription factor AP2XII-1 (AP2XII1)	7088.68	-0.243588	0.0605036	-4.02601	5.67313e-05	0.00012565
TGME49_219070	cyclic nucleotide-binding domain-containing protein	3187.85	-0.663641	0.0700078	-9.47953	2.55429e-21	1.40994e-20
TGME49_219080	edge expressed protein, putative	1190.7	0.07988	0.064477	1.23889	0.215386	0.272175
TGME49_219090	hypothetical protein	5.99663	1.08291	0.694589	1.55906	0.118982	0.160565
TGME49_219100	cyclin-dependent kinase regulatory subunit protein	996.232	-0.049758	0.0727581	-0.683882	0.49405	0.562097
TGME49_219110	hypothetical protein	0
TGME49_219120	zinc finger (CCCH type) motif-containing protein	5509.85	0.382194	0.0505014	7.56799	3.79053e-14	1.56161e-13
TGME49_219125	hypothetical protein	278.451	0.287797	0.123447	2.33134	0.0197353	0.0309964
TGME49_219130	NADPH-glutathione reductase	1974.94	0.760583	0.0547971	13.88	8.37614e-44	8.35165e-43
TGME49_219140	EF-1 guanine nucleotide exchange domain-containing protein	3577.79	-0.417787	0.0623121	-6.70474	2.01764e-11	7.19043e-11
TGME49_219150	zinc finger, zz type domain-containing protein	1902.11	-0.165442	0.0653739	-2.5307	0.0113834	0.0185405
TGME49_219160	hypothetical protein	55.5031	-0.917404	0.270345	-3.39345	0.00069017	0.00135258
TGME49_219170	hypothetical protein	1794.21	-0.855088	0.0696005	-12.2857	1.08152e-34	8.82683e-34
TGME49_219175	hypothetical protein	272.339	-1.09037	0.124701	-8.74384	2.25314e-18	1.10444e-17
TGME49_219180	acetyltransferase, GNAT family protein	613.933	-0.582511	0.081526	-7.1451	8.99303e-13	3.44649e-12
TGME49_219190	nuclear movement protein domain containing protein	1784.62	-0.158225	0.0602966	-2.62411	0.00868761	0.0144049
TGME49_219200	DEAD/DEAH box RNA helicase family protein	1463.57	0.115782	0.0618203	1.87287	0.0610859	0.0877742
TGME49_219210	ankyrin repeat-containing protein	753.604	0.248983	0.0800048	3.1121	0.00185762	0.0034303
TGME49_219218	hypothetical protein	1519.13	1.26819	0.0718631	17.6472	1.06864e-69	1.78528e-68
TGME49_219222	hypothetical protein	199.511	1.34617	0.163838	8.21648	2.09557e-16	9.57806e-16
TGME49_219230	AMP-binding enzyme domain-containing protein	2224.27	-0.0916023	0.0957101	-0.957081	0.338526	0.404965
TGME49_219240	Peptidyl-tRNA hydrolase PTH2 domain-containing protein	812.921	0.259164	0.0659151	3.93179	8.43163e-05	0.000182644
TGME49_219250	acetyltransferase, GNAT family protein	2595.29	-0.251038	0.0514406	-4.88014	1.06009e-06	2.74183e-06
TGME49_219260	cation-transporting ATPase, putative	2785.08	0.533447	0.0595999	8.95046	3.53988e-19	1.78433e-18
TGME49_219270	multi-pass transmembrane protein	15792.2	-0.760713	0.0597603	-12.7294	4.05906e-37	3.47568e-36
TGME49_219280	actin like protein ALP1 (ALP1)	2191.87	-0.319068	0.058998	-5.40812	6.36905e-08	1.80031e-07
TGME49_219290	F-actin-capping protein subunit beta, putative	1195.65	0.156121	0.0596861	2.61569	0.00890464	0.0147319
TGME49_219300	ran binding protein	731.248	-0.101211	0.100844	-1.00364	0.315554	0.380824
TGME49_219310	DnaK family protein	5714.25	0.40299	0.0465533	8.65652	4.86369e-18	2.34892e-17
TGME49_219320	acid phosphatase GAP50 (GAP50)	19841.2	-0.871133	0.0572568	-15.2145	2.83472e-52	3.34367e-51
TGME49_219348	SAG-related sequence SRS55M (SRS55M)	14.9138	-0.00697004	0.493341	-0.0141283	0.988728	0.994375
TGME49_219370	hypothetical protein	201.259	1.92072	0.132739	14.47	1.87535e-47	2.03333e-46
TGME49_219430	tRNA ligase class II core domain (G, H, P, S and T) domain-containing protein	584.235	0.172809	0.0977268	1.76829	0.0770129	0.108563
TGME49_219440	hypothetical protein	1111.35	-0.00486549	0.0738516	-0.065882	0.947472	0.961215
TGME49_219450	WD domain, G-beta repeat-containing protein	11.3763	1.09512	0.587496	1.86404	0.0623155	0.0893201
TGME49_219460	hypothetical protein	489.106	-0.293145	0.0929921	-3.15237	0.00161953	0.00301786
TGME49_219470	hypothetical protein	137.291	-0.710913	0.158889	-4.47428	7.66677e-06	1.8394e-05
TGME49_219485	hypothetical protein	1827.79	0.603858	0.0571881	10.5592	4.60757e-26	2.96755e-25
TGME49_219500	hypothetical protein	1689.84	-0.996837	0.0637137	-15.6456	3.56183e-55	4.53454e-54
TGME49_219510	GTP binding protein 7 isoform 2 family protein, putative	1610.19	-0.698444	0.0727978	-9.5943	8.44876e-22	4.72738e-21
TGME49_219520	histone arginine methyltransferase PRMT1 (PRMT1)	3110.44	0.379297	0.0650954	5.8268	5.65017e-09	1.71623e-08
TGME49_219530	hypothetical protein	2642.63	-0.311756	0.0508596	-6.12974	8.80254e-10	2.82468e-09
TGME49_219540	cytosolic tRNA-Ala synthetase	5844.68	0.285627	0.0423962	6.73709	1.61595e-11	5.78661e-11
TGME49_219550	dihydrolipoyllysine-residue succinyltransferase component of oxoglutarate dehydrogenase	2296.4	0.0193222	0.0555863	0.347608	0.728135	0.776591
TGME49_219570	hypothetical protein	771.862	0.163405	0.0980726	1.66616	0.0956813	0.131882
TGME49_219590	RuvB family 1 protein	2003.16	-0.16324	0.0573818	-2.8448	0.00444392	0.00774493
TGME49_219600	hypothetical protein	1883.71	0.411774	0.072445	5.68395	1.31618e-08	3.89101e-08
TGME49_219610	hypothetical protein	1303.96	-0.391023	0.086451	-4.52306	6.0952e-06	1.47838e-05
TGME49_219620	hypothetical protein	659.242	0.0667335	0.104767	0.63697	0.524144	0.589779
TGME49_219630	flavodoxin domain-containing protein	1724.17	-0.703551	0.0604046	-11.6473	2.36843e-31	1.77708e-30
TGME49_219640	hypothetical protein	545.304	0.165297	0.0847834	1.94964	0.051219	0.0746978
TGME49_219650	transporter, small conductance mechanosensitive ion channel (MscS) family protein	3279	-0.372215	0.0508827	-7.31516	2.57082e-13	1.01323e-12
TGME49_219660	hypothetical protein	37.5953	1.47032	0.290368	5.06363	4.11354e-07	1.10332e-06
TGME49_219670	zinc finger (CCCH type) motif-containing protein	8.64406	2.06773	0.67443	3.0659	0.00217019	0.00397253
TGME49_219678	hypothetical protein	470.371	0.0546805	0.140046	0.390448	0.696206	0.748508
TGME49_219682	pyruvate dehydrogenase kinase, putative	939.964	-0.070759	0.0679111	-1.04194	0.297441	0.362351
TGME49_219690	hypothetical protein	8778.91	0.168189	0.060783	2.76703	0.00565691	0.00970197
TGME49_219700	DNA replication licensing factor MCM4, putative	3865.46	0.190836	0.0618482	3.08555	0.00203175	0.00373414
TGME49_219710	hypothetical protein	2705	-0.0570309	0.0531301	-1.07342	0.283083	0.346333
TGME49_219720	Ras-related protein Rab-5C, putative	1994.79	-0.417844	0.0591564	-7.06337	1.62507e-12	6.16157e-12
TGME49_219730	hypothetical protein	5816.65	-1.1738	0.0542858	-21.6225	1.10235e-103	3.00794e-102
TGME49_219738	hypothetical protein	6419.9	-1.74646	0.0538011	-32.4614	3.74494e-231	3.7847e-229
TGME49_219742	hypothetical protein	57.7735	-1.29707	0.270297	-4.79868	1.59716e-06	4.07173e-06
TGME49_219750	cytochrome c, putative	3237.98	-0.405514	0.0572445	-7.08389	1.40165e-12	5.32928e-12
TGME49_219760	N-acetyltransferase family protein	849.477	0.22249	0.0929867	2.3927	0.0167247	0.0266152
TGME49_219770	30S ribosomal protein S12, putative	475.652	0.116145	0.114101	1.01792	0.308717	0.373785
TGME49_219780	hypothetical protein	0
TGME49_219790	pre-mRNA processing factor PRP3	1127.86	-0.0906534	0.0712639	-1.27208	0.203345	0.258595
TGME49_219800	vacuolar ATP synthase subunit b, putative	4061.81	0.17271	0.0470983	3.667	0.000245408	0.000504625
TGME49_219810	hypothetical protein	11149.6	-0.0482327	0.0549463	-0.877816	0.380044	0.447567
TGME49_219820	polyubiquitin UbC, putative	1566.66	0.195935	0.0788414	2.48517	0.0129488	0.0209567
TGME49_219828	HMG (high mobility group) box domain-containing protein	87.47	-4.03732	0.450886	-8.95418	3.42285e-19	1.72853e-18
TGME49_219832	cyclin-dependent kinase regulatory subunit protein	584.505	1.14937	0.0703649	16.3344	5.61906e-60	7.83605e-59
TGME49_219840	hypothetical protein	14.0032	0.904231	0.462077	1.95688	0.050361	0.073512
TGME49_219850	prolyl-tRNA synthetase (ProRS)	5092.3	0.0678763	0.0431498	1.57304	0.11571	0.156562
TGME49_219860	replication licensing factor, putative	5974.69	0.45647	0.0447983	10.1894	2.21027e-24	1.35631e-23
TGME49_220025	hypothetical protein	8.97492	-1.28453	0.776968	-1.65326	0.0982781	0.13512
TGME49_220060	hypothetical protein	2.22298	2.2939	1.419	1.61656	0.105973	0.1448
TGME49_220070	hypothetical protein	221.268	0.7046	0.153725	4.5835	4.57258e-06	1.12271e-05
TGME49_220080	Toxoplasma gondii family C protein	126.007	0.441369	0.21825	2.02231	0.0431442	0.0639238
TGME49_220090	hypothetical protein	1065.66	0.00980361	0.0622086	0.157592	0.874778	0.901313
TGME49_220100	phosphoribosylpyrophosphate synthetase	1363.18	-0.0746114	0.0736051	-1.01367	0.310739	0.375788
TGME49_220110	hypothetical protein	422.715	0.13587	0.100767	1.34836	0.177544	0.229855
TGME49_220120	hypothetical protein	563.715	0.00472887	0.0887192	0.0533015	0.957492	0.969093
TGME49_220125	hypothetical protein	47.5807	0.299625	0.246809	1.214	0.224749	0.282568
TGME49_220128	hypothetical protein	31.0738	0.00339994	0.344034	0.00988256	0.992115	0.996742
TGME49_220132	hypothetical protein	232.591	0.219368	0.123176	1.78093	0.0749243	0.105911
TGME49_220140	EF hand domain-containing protein	514.759	0.452812	0.0880643	5.14184	2.72066e-07	7.38928e-07
TGME49_220145	hypothetical protein	23.221	0.292629	0.387331	0.755501	0.449948	0.51897
TGME49_220150	50S ribosomal protein L16, putative	710.558	-0.151299	0.071013	-2.13057	0.0331243	0.0500471
TGME49_220160	WD domain-containing protein	541.911	-0.137111	0.100918	-1.35864	0.174261	0.22582
TGME49_220170	hypothetical protein	1212.34	0.296692	0.0617302	4.80626	1.53779e-06	3.93018e-06
TGME49_220175	hypothetical protein	263.304	0.038686	0.151008	0.256185	0.797808	0.837504
TGME49_220180	hypothetical protein	82.2056	0.524806	0.200337	2.61961	0.00880296	0.0145725
TGME49_220190	hypothetical protein	181.498	0.493203	0.129886	3.7972	0.000146338	0.000308743
TGME49_220200	hypothetical protein	1008.82	-0.128623	0.0732445	-1.75607	0.0790761	0.111165
TGME49_220208	hypothetical protein	527.083	-0.0573654	0.0954309	-0.601119	0.547761	0.612899
TGME49_220212	pseudouridine synthase	269.403	0.0784107	0.113618	0.690126	0.490115	0.558397
TGME49_220230	leucine rich repeat-containing protein	793.789	-0.151285	0.0855964	-1.76742	0.0771573	0.108729
TGME49_220240	hypothetical protein	5755.74	-1.18129	0.0448583	-26.3337	7.8874e-153	3.66854e-151
TGME49_220250	Nucleotide-sensitive chloride conductance regulator (ICln) protein	4192.78	-1.36634	0.0539998	-25.3026	2.98732e-141	1.21663e-139
TGME49_220260	hypothetical protein	586.271	-0.482832	0.14087	-3.4275	0.000609173	0.00120132
TGME49_220270	alveolin domain containing intermediate filament IMC6 (IMC6)	9103.07	-1.03661	0.0687144	-15.0858	2.00968e-51	2.31708e-50
TGME49_220280	mucin family glycoprotein	147.942	-1.3283	0.18883	-7.03438	2.00155e-12	7.56798e-12
TGME49_220290	hypothetical protein	1046.92	0.259959	0.0821283	3.16528	0.00154931	0.00289559
TGME49_220300	ribosomal protein L15 protein	1142.89	0.215182	0.0676448	3.18105	0.00146741	0.00275447
TGME49_220310	hypothetical protein	63.1467	-0.888357	0.247973	-3.58247	0.000340361	0.000688971
TGME49_220320	BSD domain-containing protein	377.831	0.0235684	0.105204	0.224025	0.822738	0.858938
TGME49_220330	hypothetical protein	500.167	1.31808	0.0889226	14.8228	1.04353e-49	1.16539e-48
TGME49_220340	hypothetical protein	313.883	1.42366	0.133166	10.6908	1.12339e-26	7.36274e-26
TGME49_220350	tRNA ligases class II (D, K and N) domain-containing protein	1306.38	0.205711	0.0628908	3.27093	0.00107196	0.0020469
TGME49_220360	FAD binding domain-containing protein	1453.76	0.142454	0.0596101	2.38976	0.0168596	0.0268193
TGME49_220370	hypothetical protein	1891.77	-0.0349551	0.057829	-0.604456	0.545541	0.610916
TGME49_220380	hypothetical protein	942.987	-1.21056	0.0787013	-15.3817	2.1732e-53	2.65124e-52
TGME49_220390	hypothetical protein	2468.55	0.888507	0.0530514	16.748	5.85382e-63	8.7604e-62
TGME49_220400	actin depolymerizing factor ADF (ADF)	15327.2	-0.7418	0.0674979	-10.99	4.27099e-28	2.91839e-27
TGME49_220420	3'5'-cyclic nucleotide phosphodiesterase domain-containing protein	957.607	-0.736367	0.0791265	-9.3062	1.32486e-20	7.06994e-20
TGME49_220430	hypothetical protein	754.382	0.521308	0.0660504	7.89258	2.96011e-15	1.28822e-14
TGME49_220440	cyclin-dependent kinase regulatory subunit protein	1056.13	0.0451223	0.0758002	0.59528	0.551657	0.616331
TGME49_220450	ribonuclease HI protein	535.923	1.03813	0.0872224	11.9021	1.15342e-32	8.90744e-32
TGME49_220460	SNF7 family protein	599.869	1.55616	0.0973538	15.9846	1.63553e-57	2.17344e-56
TGME49_220470	hypothetical protein	2201.95	-0.41457	0.0572331	-7.24355	4.37105e-13	1.70145e-12
TGME49_220480	hypothetical protein	629.427	0.078649	0.0804541	0.977563	0.32829	0.394276
TGME49_220490	pre-rRNA-processing protein PNO1, putative	1027.62	0.15279	0.0712943	2.14308	0.0321064	0.0486439
TGME49_220500	UBX domain-containing protein	3553.81	-0.0882058	0.0391037	-2.25569	0.0240902	0.0372713
TGME49_220510	hypothetical protein	1709.12	-0.599602	0.0878014	-6.82906	8.54706e-12	3.11653e-11
TGME49_220520	hypothetical protein	2393.59	-0.259972	0.0796467	-3.26407	0.00109825	0.00209221
TGME49_220525	hypothetical protein	207.712	-0.440574	0.141781	-3.10742	0.00188729	0.0034835
TGME49_220530	AP2 domain transcription factor AP2V-1 (AP2V1)	1408.55	-0.0119672	0.07298	-0.163979	0.869748	0.897939
TGME49_220540	hypothetical protein	272.32	-0.195708	0.12593	-1.5541	0.12016	0.161993
TGME49_220560	hypothetical protein	18.3586	0.324434	0.403302	0.804444	0.421141	0.489557
TGME49_220570	hypothetical protein	1197.23	0.201352	0.0657357	3.06306	0.00219088	0.00400682
TGME49_220580	hypothetical protein	65.3719	-0.532052	0.217965	-2.441	0.0146468	0.0235003
TGME49_220585	hypothetical protein	198.556	0.167863	0.139207	1.20586	0.227873	0.285968
TGME49_220600	hypothetical protein	2851.02	0.326517	0.0518917	6.29227	3.12852e-10	1.03517e-09
TGME49_220610	protein phosphatase 2C domain-containing protein	1097.53	0.216945	0.107401	2.01995	0.0433888	0.0642513
TGME49_220630	hypothetical protein	7960.81	1.34484	0.0820282	16.3948	2.08247e-60	2.95957e-59
TGME49_220640	hypothetical protein	2621.4	1.14226	0.0658401	17.349	2.0082e-67	3.24243e-66
TGME49_220650	hypothetical protein	15.5443	4.4393	0.662425	6.70159	2.06163e-11	7.33761e-11
TGME49_220720	hypothetical protein	152.431	-0.953672	0.232299	-4.10536	4.03689e-05	9.07857e-05
TGME49_220730	hypothetical protein	375.984	-1.24075	0.149314	-8.30962	9.60058e-17	4.44767e-16
TGME49_220740	hypothetical protein	148.435	-2.44349	0.242349	-10.0826	6.59908e-24	3.99853e-23
TGME49_220840	threonine synthase	486.153	-0.48804	0.0903956	-5.39894	6.70368e-08	1.89163e-07
TGME49_220850	hypothetical protein	0
TGME49_220860	DEAD/DEAH box helicase	1496.29	0.276802	0.0645677	4.28701	1.81094e-05	4.21507e-05
TGME49_220870	hypothetical protein	768.615	-0.479986	0.0722319	-6.64506	3.03086e-11	1.06621e-10
TGME49_220880	hypothetical protein	900.438	-0.0145587	0.0662007	-0.219918	0.825935	0.86198
TGME49_220890	hypothetical protein	2389.02	-1.23839	0.0517291	-23.94	1.17473e-126	4.05753e-125
TGME49_220900	hypothetical protein	11408.3	-0.823419	0.0676419	-12.1732	4.31813e-34	3.48946e-33
TGME49_220910	HEAT repeat-containing protein	2260.98	-0.217636	0.0573692	-3.79361	0.000148475	0.000312928
TGME49_220920	hypothetical protein	365.536	0.0208486	0.0966627	0.215684	0.829234	0.864727
TGME49_220930	hypothetical protein	2899.58	-0.755651	0.0519122	-14.5563	5.3241e-48	5.80334e-47
TGME49_220940	ribosomal RNA methyltransferase (FtsJ ) family protein	934.684	-0.134916	0.0868279	-1.55383	0.120224	0.162024
TGME49_220950	hypothetical protein	11199.4	-2.39738	0.0674813	-35.5266	1.91019e-276	2.48203e-274
TGME49_221160	acetyltransferase, GNAT family protein	887.633	0.171928	0.076309	2.25306	0.0242556	0.0375201
TGME49_221170	CAAX metallo endopeptidase	2114.85	0.322308	0.0625031	5.15668	2.51372e-07	6.8386e-07
TGME49_221180	hypothetical protein	4037.16	-1.76182	0.0648283	-27.1768	1.22172e-162	6.57959e-161
TGME49_221190	mrna cleavage factor family protein, putative	705.33	-0.387857	0.0979336	-3.96041	7.48202e-05	0.000163589
TGME49_221200	CW-type Zinc Finger protein	2134.17	0.104245	0.0671976	1.55132	0.120825	0.16265
TGME49_221210	cyclophilin	12591.7	0.243039	0.058745	4.13719	3.51591e-05	7.94404e-05
TGME49_221220	hypothetical protein	185.594	0.849664	0.130719	6.49995	8.03461e-11	2.75055e-10
TGME49_221230	hypothetical protein	2237.84	0.587626	0.0483782	12.1465	5.98693e-34	4.82372e-33
TGME49_221240	hypothetical protein	63.4445	-0.671435	0.233594	-2.87437	0.00404839	0.00710704
TGME49_221250	hypothetical protein	2780.91	-0.784644	0.0670729	-11.6984	1.29916e-31	9.80174e-31
TGME49_221260	Class-II DAHP synthetase family protein	973.654	0.223617	0.0780042	2.86673	0.00414735	0.00726363
TGME49_221265	hypothetical protein	22.95	1.36011	0.431024	3.15553	0.00160205	0.00298665
TGME49_221270	oxidoreductase, 2OG-Fe(II) oxygenase family protein	3480.28	-0.373246	0.0649269	-5.74871	8.99293e-09	2.69163e-08
TGME49_221275	hypothetical protein	205.07	1.8505	0.146332	12.6459	1.17821e-36	9.96366e-36
TGME49_221280	hypothetical protein	1755.83	0.118729	0.0735488	1.61428	0.106466	0.145348
TGME49_221295	hypothetical protein	1800.54	0.860592	0.0670475	12.8355	1.03666e-37	9.01817e-37
TGME49_221310	aminopeptidase N protein	1128.54	1.03412	0.0816616	12.6635	9.42099e-37	7.99174e-36
TGME49_221320	acetyl-CoA carboxylase ACC1 (ACC1)	5227.38	0.342131	0.0473424	7.22673	4.94771e-13	1.92226e-12
TGME49_221330	DNA gyrase/topoisomerase IV, A subunit domain-containing protein	2276.05	-0.511957	0.0681308	-7.51433	5.72044e-14	2.33205e-13
TGME49_221340	hypothetical protein	742.865	-0.774461	0.101822	-7.60606	2.82578e-14	1.17421e-13
TGME49_221350	Ctr copper transporter family protein	809.609	0.507703	0.0755921	6.71636	1.86323e-11	6.65752e-11
TGME49_221360	hypothetical protein	1364.09	0.183094	0.0712681	2.56909	0.0101965	0.0167305
TGME49_221370	hypothetical protein	747.492	-0.529352	0.0790828	-6.69364	2.17687e-11	7.7276e-11
TGME49_221380	alba 1	16580.9	0.0581311	0.0477422	1.2176	0.223374	0.281243
TGME49_221390	hypothetical protein	1186.95	-0.517924	0.073791	-7.0188	2.23787e-12	8.44202e-12
TGME49_221400	hypothetical protein	6958.52	0.616884	0.0912553	6.75998	1.38011e-11	4.95726e-11
TGME49_221410	actin-like protein ALP4 (ALP4)	2907.44	-1.15463	0.0588876	-19.6073	1.33969e-85	2.94014e-84
TGME49_221415	hypothetical protein	26.8147	0.0476653	0.435348	0.109488	0.912816	0.932407
TGME49_221420	Chromosome-associated kinesin KLP1, putative	217.229	1.70892	0.121385	14.0786	5.14375e-45	5.26993e-44
TGME49_221430	hypothetical protein	182.519	0.552086	0.157718	3.50047	0.000464438	0.000927291
TGME49_221440	RPGR, putative	959.436	-0.308101	0.079439	-3.87846	0.00010512	0.000225561
TGME49_221450	SPRY domain-containing protein	823.797	0.31804	0.0705309	4.50923	6.50641e-06	1.57625e-05
TGME49_221455	hypothetical protein	145.401	0.387616	0.167472	2.31451	0.0206396	0.0322989
TGME49_221460	phosphoglycerate mutase family protein	1808.27	0.0373194	0.0581474	0.641807	0.520998	0.586723
TGME49_221470	hypothetical protein	7007.07	0.361832	0.0399232	9.0632	1.26677e-19	6.5219e-19
TGME49_221480	hypothetical protein	3787.4	-1.95588	0.0650034	-30.0888	6.78548e-199	5.29009e-197
TGME49_221490	cell cycle regulator protein	1042.87	-0.367705	0.0752307	-4.8877	1.0202e-06	2.64534e-06
TGME49_221500	dual specificity phosphatase, catalytic domain-containing protein	1102.9	0.497357	0.0790766	6.28957	3.18349e-10	1.0525e-09
TGME49_221510	hypothetical protein	3011.79	-0.303884	0.07113	-4.27224	1.93519e-05	4.49403e-05
TGME49_221518	hypothetical protein	361.993	-0.136156	0.109988	-1.23792	0.215747	0.272505
TGME49_221522	adaptor complexes medium subunit family protein	1915.41	0.202876	0.0594661	3.41163	0.000645765	0.00126981
TGME49_221530	hypothetical protein	1797.94	-0.827313	0.0647176	-12.7834	2.02914e-37	1.75587e-36
TGME49_221540	hypothetical protein	715.365	0.472976	0.081542	5.8004	6.61568e-09	2.00281e-08
TGME49_221550	CMGC kinase, MAPK family, MEK kinase-related (incomplete catalytic triad)	250.488	2.91586	0.153728	18.9677	3.15567e-80	6.49053e-79
TGME49_221560	hypothetical protein	23.5819	2.13753	0.365548	5.84746	4.99143e-09	1.52122e-08
TGME49_221570	pre-rRNA-processing protein, putative	384.714	0.106418	0.0946469	1.12437	0.260856	0.32232
TGME49_221580	ribosomal RNA large subunit methyltransferase J protein	2857.27	-0.105514	0.0523507	-2.01552	0.0438502	0.064864
TGME49_221585	hypothetical protein	532.257	-0.155074	0.097254	-1.59453	0.110818	0.150566
TGME49_221590	dual specificity phosphatase, catalytic domain-containing protein	6526.15	-0.187328	0.123752	-1.51374	0.130092	0.173725
TGME49_221600	hypothetical protein	591.541	0.082563	0.0870121	0.948868	0.342688	0.409046
TGME49_221610	ubiquitin carboxyl-terminal hydrolase	1697.33	0.215905	0.0635186	3.39908	0.000676134	0.00132666
TGME49_221620	beta-tubulin, putative	10612	-0.756151	0.0592098	-12.7707	2.38995e-37	2.06373e-36
TGME49_221630	hypothetical protein	821.436	-0.872268	0.107075	-8.14634	3.75119e-16	1.69935e-15
TGME49_221640	hypothetical protein	1321.71	-0.112415	0.0913462	-1.23065	0.218454	0.275668
TGME49_221660	DEAD/DEAH box helicase domain-containing protein	1634.6	-0.160172	0.056905	-2.81472	0.00488192	0.00845964
TGME49_221665	hypothetical protein	183.817	0.520939	0.126074	4.13202	3.59584e-05	8.12016e-05
TGME49_221670	transcriptional elongation factor FACT140 (FACT140)	4992.52	0.29652	0.0359601	8.24579	1.64078e-16	7.53726e-16
TGME49_221675	hypothetical protein	4386.28	0.426334	0.0465147	9.16559	4.92777e-20	2.57756e-19
TGME49_221685	hypothetical protein	88.5904	0.242212	0.199394	1.21474	0.224465	0.282357
TGME49_221690	hypothetical protein	956.158	-0.0338764	0.0732735	-0.462328	0.643846	0.702175
TGME49_221700	hypothetical protein	1801.05	0.086427	0.060042	1.43944	0.150025	0.197858
TGME49_221710	TBC domain-containing protein	1217.65	0.261379	0.0727118	3.59473	0.000324727	0.00065879
TGME49_221720	hypothetical protein	1787.86	-0.0405675	0.0648373	-0.62568	0.531525	0.596935
TGME49_221818	hypothetical protein	282.717	0.232221	0.124437	1.86617	0.0620177	0.0889413
TGME49_221830	subtilisin SUB12 (SUB12)	143.124	2.5686	0.16508	15.5597	1.36633e-54	1.72339e-53
TGME49_221840	hypothetical protein	747.849	6.31068	0.154434	40.8633	0	0
TGME49_221850	prohibitin family protein, putative	502.728	0.314616	0.0936634	3.35901	0.00078223	0.00152171
TGME49_221855	hypothetical protein	40.7074	0.0686772	0.332447	0.206581	0.836337	0.871358
TGME49_221860	hypothetical protein	18.9738	-0.313883	0.410578	-0.764489	0.444576	0.513735
TGME49_221865	hypothetical protein	41.4572	0.117766	0.287979	0.408939	0.682584	0.736766
TGME49_221870	hypothetical protein	2084.39	0.102729	0.0553841	1.85484	0.0636191	0.0910784
TGME49_221880	hypothetical protein	460.469	1.20921	0.107972	11.1993	4.11083e-29	2.88852e-28
TGME49_221890	WD domain, G-beta repeat-containing protein	256.537	0.614697	0.129189	4.75813	1.95398e-06	4.95209e-06
TGME49_221895	hypothetical protein	19.8055	2.71506	0.477909	5.68113	1.33811e-08	3.95444e-08
TGME49_221900	hypothetical protein	645.292	0.0438471	0.0973293	0.450503	0.652348	0.710311
TGME49_221905	hypothetical protein	954.616	-0.550178	0.0715265	-7.69195	1.44913e-14	6.10843e-14
TGME49_221910	AN1 family Zinc finger domain-containing protein	2816.34	-0.433234	0.0460232	-9.41339	4.80378e-21	2.61809e-20
TGME49_221922	NifU family domain-containing protein	790.854	0.236925	0.0726039	3.26326	0.00110139	0.00209772
TGME49_221930	hypothetical protein	1.0049	1.02628	1.72491	0.594977	0.551859	0.616474
TGME49_221940	adaptin n terminal region domain-containing protein	1125.2	0.0182546	0.0848302	0.21519	0.829619	0.865019
TGME49_221950	splicesome-associated protein, putative	2211.41	-0.171305	0.0498304	-3.43775	0.000586569	0.00116066
TGME49_221970	hypothetical protein	840.379	0.2289	0.076452	2.99404	0.00275313	0.0049554
TGME49_221980	U1 zinc finger protein	888.624	-0.254538	0.0781682	-3.25629	0.0011288	0.00214593
TGME49_221990	hypothetical protein	1544.76	-0.954025	0.10359	-9.20967	3.27132e-20	1.72102e-19
TGME49_222000	brix domain-containing protein	1189.09	0.284672	0.0635238	4.48135	7.41728e-06	1.7832e-05
TGME49_222010	HAD hydrolase, family IIID protein	753.658	-0.0228636	0.0791487	-0.288868	0.772682	0.815626
TGME49_222020	phosphoglycerate kinase PGKII (PGKII)	785.546	0.318712	0.0869749	3.66442	0.000247902	0.000509368
TGME49_222030	hypothetical protein	835.291	0.407353	0.0694003	5.86962	4.36804e-09	1.3372e-08
TGME49_222040	Ran-interacting Mog1 protein	889.082	0.455038	0.0700788	6.49323	8.40134e-11	2.87034e-10
TGME49_222050	hypothetical protein	2408.87	-0.756551	0.0876927	-8.6273	6.28199e-18	3.01786e-17
TGME49_222060	hypothetical protein	1254.36	-0.254469	0.0644883	-3.94597	7.94778e-05	0.000172987
TGME49_222070	elongation factor Tu GTP binding domain-containing protein	640.44	-0.0169524	0.0936351	-0.181048	0.85633	0.887219
TGME49_222075	hypothetical protein	26.9627	-1.00885	0.478411	-2.10875	0.0349663	0.0525779
TGME49_222080	hypothetical protein	1.06109	-1.60648	2.17281	-0.739357	0.45969	0.52844
TGME49_222090	hypothetical protein	1076	-0.111858	0.0689861	-1.62146	0.104919	0.143576
TGME49_222100	hypothetical protein	2743.65	-1.63985	0.0641527	-25.5616	4.07683e-144	1.74727e-142
TGME49_222110	PUB domain-containing protein	1875.08	-0.0522503	0.0510626	-1.02326	0.306185	0.371433
TGME49_222120	hypothetical protein	705.514	0.128387	0.0753659	1.70352	0.0884704	0.122853
TGME49_222130	hypothetical protein	1306.87	-0.524442	0.0791121	-6.6291	3.37751e-11	1.18357e-10
TGME49_222140	DEAD/DEAH box helicase domain-containing protein	659.394	-0.0058517	0.0925977	-0.0631949	0.949611	0.962784
TGME49_222150	hypothetical protein	68.4899	0.430136	0.241642	1.78005	0.0750675	0.106077
TGME49_222155	hypothetical protein	409.567	0.455244	0.0922493	4.93493	8.01783e-07	2.09492e-06
TGME49_222160	aldehyde dehydrogenase	2077.31	0.653312	0.0511135	12.7816	2.07771e-37	1.79601e-36
TGME49_222170	dense-granule antigen DG32	5760.59	0.171295	0.0660925	2.59174	0.00954918	0.0157315
TGME49_222180	hypothetical protein	489.79	-0.300113	0.114538	-2.62021	0.00878759	0.01455
TGME49_222188	hypothetical protein	134.961	-0.527958	0.168194	-3.13899	0.00169529	0.00315042
TGME49_222192	hypothetical protein	1151.17	-0.264778	0.0654673	-4.04443	5.24512e-05	0.000116549
TGME49_222200	LMBR1 family region protein, putative	687.846	0.0452908	0.0683273	0.66285	0.507426	0.574284
TGME49_222210	SPFH domain / Band 7 family protein	645.962	0.304	0.0784092	3.8771	0.000105709	0.000226706
TGME49_222220	alveolin domain containing intermediate filament IMC7 (IMC7)	17908.9	0.270196	0.0446568	6.05049	1.44402e-09	4.57461e-09
TGME49_222230	hypothetical protein	1012.2	-0.0391623	0.0812716	-0.481869	0.629899	0.68926
TGME49_222240	hypothetical protein	1582.25	-0.0885224	0.112255	-0.788586	0.430354	0.499203
TGME49_222245	hypothetical protein	1524.47	0.119152	0.0770023	1.54738	0.121771	0.163735
TGME49_222250	hypothetical protein	393.999	0.295918	0.108202	2.73486	0.00624068	0.0106474
TGME49_222260	hypothetical protein	82.2102	1.26991	0.213944	5.93573	2.92541e-09	9.05383e-09
TGME49_222270	hypothetical protein	1208.16	0.373811	0.0772206	4.84083	1.29301e-06	3.32429e-06
TGME49_222280	hypothetical protein	505.741	-0.235319	0.10451	-2.25164	0.0243448	0.0376296
TGME49_222290	LSM domain-containing protein	1020.52	0.115761	0.0861018	1.34446	0.178799	0.231187
TGME49_222300	hypothetical protein	1035.29	1.63124	0.093171	17.508	1.24458e-68	2.0458e-67
TGME49_222305	hypothetical protein	467.172	0.42629	0.0879888	4.84483	1.26722e-06	3.26106e-06
TGME49_222310	hypothetical protein	669.531	-0.383865	0.0743308	-5.16429	2.41358e-07	6.56834e-07
TGME49_222330	hypothetical protein	468.933	-0.409224	0.108019	-3.78845	0.000151588	0.000319243
TGME49_222340	NOL1/NOP2/sun family protein	259.33	1.06446	0.133381	7.98058	1.4565e-15	6.424e-15
TGME49_222350	hypothetical protein	2824.39	-0.534317	0.058967	-9.06128	1.28924e-19	6.63337e-19
TGME49_222360	hypothetical protein	2283.24	-0.122155	0.0497624	-2.45476	0.0140978	0.022664
TGME49_222370	SAG-related sequence SRS13 (SRS13)	2216.99	5.44273	0.107281	50.7335	0	0
TGME49_222380	importin-beta N-terminal domain-containing protein	4833.06	-0.245322	0.0474487	-5.17026	2.33769e-07	6.36605e-07
TGME49_222385	hypothetical protein	112.518	1.84067	0.178235	10.3272	5.30684e-25	3.32927e-24
TGME49_222390	hypothetical protein	562.801	1.01066	0.0821261	12.3062	8.38805e-35	6.85275e-34
TGME49_222400	hypothetical protein	2143.38	0.245028	0.0736795	3.32559	0.000882311	0.00170264
TGME49_222410	hypothetical protein	1962.89	0.434588	0.0545804	7.96235	1.68808e-15	7.42537e-15
TGME49_222420	hypothetical protein	232.9	0.994671	0.123382	8.06175	7.52112e-16	3.35337e-15
TGME49_222430	HECT-domain (ubiquitin-transferase) domain-containing protein	1009.98	-0.171192	0.0695232	-2.46237	0.0138024	0.0222363
TGME49_222440	hypothetical protein	120.38	0.0212918	0.169329	0.125742	0.899936	0.92132
TGME49_222660	leucine rich repeat-containing protein	3854.74	-0.625522	0.0567353	-11.0253	2.88678e-28	1.98415e-27
TGME49_222700	hypothetical protein	40.7789	-0.342822	0.318499	-1.07636	0.281764	0.344926
TGME49_222710	IMP-specific 5'-nucleotidase 1, putative	3429.44	-0.163863	0.0518896	-3.15792	0.00158899	0.00296569
TGME49_222800	glycogen synthase, putative	1927.55	-0.307481	0.0641513	-4.79305	1.64261e-06	4.18499e-06
TGME49_222840	Ser/Thr phosphatase family protein	4250.85	0.0494462	0.0540888	0.914168	0.360629	0.427965
TGME49_222850	stress responsive a/b barrel domain-containing protein	2986.86	-0.10429	0.0587819	-1.77419	0.0760324	0.107348
TGME49_222860	eukaryotic translation initiation factor, putative	6857.59	-0.0708345	0.0492471	-1.43835	0.150335	0.198163
TGME49_222870	hypothetical protein	2925.51	-0.0603795	0.0525036	-1.15001	0.25014	0.310579
TGME49_222880	hypothetical protein	370.083	0.204927	0.0984963	2.08056	0.0374745	0.056102
TGME49_222900	phosphoserine phosphatase	3500.83	0.245771	0.056176	4.37501	1.21425e-05	2.87113e-05
TGME49_222910	phosphoglycerate mutase	1877.49	0.367453	0.0517045	7.10679	1.18777e-12	4.52658e-12
TGME49_222920	mbp-1 interacting protein-2a family protein	1552.18	-0.518087	0.0728794	-7.10883	1.17033e-12	4.4622e-12
TGME49_222930	hypothetical protein	2792.54	-1.10056	0.0575872	-19.1112	2.0371e-81	4.28681e-80
TGME49_222935	hypothetical protein	31.0716	-1.27243	0.406305	-3.13172	0.00173785	0.00322293
TGME49_222940	hypothetical protein	240.882	0.86023	0.145877	5.89696	3.70262e-09	1.13903e-08
TGME49_222948	hypothetical protein	823.761	0.235199	0.0719726	3.26789	0.00108351	0.00206662
TGME49_222952	phosphohistidine phosphatase	1388	0.136694	0.0622978	2.19421	0.0282205	0.0432043
TGME49_222960	SCY kinase-related protein (incomplete catalytic triad)	752.907	-0.0508512	0.0697288	-0.72927	0.465836	0.53498
TGME49_222970	inositol(myo)-1(or 4)-monophosphatase 2, putative	947.086	0.194408	0.0649548	2.99297	0.00276276	0.00497163
TGME49_222975	hypothetical protein	15.673	1.14197	0.505129	2.26075	0.023775	0.0368323
TGME49_222980	hypothetical protein	5.79705	2.73619	0.796774	3.43408	0.000594563	0.00117489
TGME49_222990	ribosomal protein S18, putative	1380.85	0.176216	0.065071	2.70806	0.00676775	0.0114773
TGME49_223000	dynein light chain DLC	2287.13	0.0742367	0.0613351	1.21035	0.226146	0.284149
TGME49_223010	hypothetical protein	1376.55	0.198776	0.0744437	2.67015	0.0075818	0.0127286
TGME49_223020	coproporphyrinogen III oxidase	1122.02	-1.14077	0.0776884	-14.684	8.16837e-49	8.9995e-48
TGME49_223025	hypothetical protein	50.1646	0.143846	0.263126	0.546681	0.584598	0.647479
TGME49_223030	tetratricopeptide repeat-containing protein	81.3592	-0.382821	0.215988	-1.77242	0.0763252	0.107705
TGME49_223040	hypothetical protein	3325.77	0.507308	0.0515191	9.84699	7.06269e-23	4.11203e-22
TGME49_223045	hypothetical protein	171.398	-0.413529	0.148392	-2.78674	0.00532414	0.00917739
TGME49_223050	ribosomal protein RPS20 (RPS20)	10626.7	0.103656	0.052202	1.98566	0.0470706	0.0690909
TGME49_223060	MORN repeat-containing protein	1231.03	1.0273	0.0833819	12.3204	7.03242e-35	5.75099e-34
TGME49_223070	hypothetical protein	5319.97	0.129888	0.0466074	2.78686	0.0053221	0.00917581
TGME49_223080	hypothetical protein	9696.14	0.307783	0.0667875	4.60838	4.05809e-06	1.00059e-05
TGME49_223095	hypothetical protein	1195.19	0.661611	0.06053	10.9303	8.25645e-28	5.60426e-27
TGME49_223110	glycolipid transfer protein GLTP (GLTP)	8690.54	0.17198	0.0506792	3.3935	0.000690068	0.00135258
TGME49_223120	cyclin-dependent kinase regulatory subunit protein	436.624	-0.123198	0.106603	-1.15568	0.247814	0.308195
TGME49_223125	ubiquitin family protein	1803.81	0.260542	0.0679103	3.83657	0.000124767	0.000265214
TGME49_223130	hypothetical protein	597.485	-0.230101	0.103829	-2.21616	0.0266808	0.041002
TGME49_223140	tRNA binding domain-containing protein	2299.57	-0.358159	0.0686475	-5.21736	1.81494e-07	4.97559e-07
TGME49_223150	START domain-containing protein	696.766	0.536852	0.0777973	6.90065	5.17652e-12	1.90879e-11
TGME49_223258	hypothetical protein	143.788	-0.296838	0.14965	-1.98354	0.0473066	0.0694125
TGME49_223262	WD domain, G-beta repeat-containing protein	1018.84	0.514759	0.0649877	7.92086	2.35867e-15	1.03031e-14
TGME49_223270	hypothetical protein	655.859	0.401496	0.0759564	5.28587	1.25109e-07	3.47049e-07
TGME49_223390	activating signal cointegrator 1 complex subunit 3 family 1 ASCC3L1, putative	3362.62	0.152068	0.0449685	3.38166	0.000720487	0.00140829
TGME49_223400	hypothetical protein	230.901	0.123452	0.137442	0.898216	0.369071	0.43697
TGME49_223410	eukaryotic initiation factor-4E, putative	4900.48	0.205659	0.0538862	3.81654	0.000135336	0.000286787
TGME49_223420	DnaJ domain-containing protein	903.088	-0.106748	0.0758461	-1.40743	0.1593	0.208612
TGME49_223430	hypothetical protein	414.105	2.85785	0.110477	25.8683	1.51418e-147	6.81047e-146
TGME49_223440	DEAD/DEAH box helicase domain-containing protein	1024.63	-0.00203319	0.0674824	-0.0301291	0.975964	0.982928
TGME49_223450	ubiquitin carboxyl-terminal hydrolase	2326.88	0.79022	0.089547	8.82464	1.09812e-18	5.44141e-18
TGME49_223470	hypothetical protein	20.7288	0.975571	0.4143	2.35475	0.0185353	0.0292182
TGME49_223480	sushi domain (scr repeat) domain-containing protein	677.104	-1.161	0.0998645	-11.6258	3.04823e-31	2.28296e-30
TGME49_223485	hypothetical protein	2271.28	0.0656726	0.0562229	1.16808	0.242776	0.302583
TGME49_223490	hypothetical protein	926.06	0.240779	0.0672907	3.57819	0.00034598	0.000698961
TGME49_223500	hypothetical protein	720.822	0.0281093	0.0711793	0.394908	0.692911	0.745848
TGME49_223510	hypothetical protein	664.233	-0.239387	0.082237	-2.91094	0.00360342	0.00636685
TGME49_223520	EF hand domain-containing protein	362.212	-0.729496	0.0988393	-7.38062	1.57551e-13	6.29433e-13
TGME49_223530	hypothetical protein	2926.47	0.365182	0.0633805	5.76174	8.32532e-09	2.49821e-08
TGME49_223540	importin-beta N-terminal domain-containing protein	2473.07	0.301505	0.0473401	6.36892	1.90366e-10	6.39185e-10
TGME49_223550	hypothetical protein	123.271	0.909313	0.17179	5.29316	1.20222e-07	3.34286e-07
TGME49_223560	hypothetical protein	656.874	0.770318	0.0792057	9.72553	2.34677e-22	1.33593e-21
TGME49_223570	hypothetical protein	1608.31	0.662078	0.074439	8.89423	5.88239e-19	2.93976e-18
TGME49_223580	mediator complex subunit MED4 (MED4)	527.678	0.0579135	0.0805976	0.718551	0.472418	0.54155
TGME49_223590	proteasome subunit	5410.34	-0.335382	0.0630326	-5.32078	1.03324e-07	2.88477e-07
TGME49_223600	hypothetical protein	923.043	0.0164247	0.0730236	0.224923	0.822039	0.858537
TGME49_223610	hypothetical protein	1226.21	-0.879375	0.0905214	-9.71455	2.61401e-22	1.48599e-21
TGME49_223620	golgi SNARE, putative	578.993	-0.273672	0.0909547	-3.00888	0.0026221	0.00473517
TGME49_223630	hypothetical protein	527.546	0.109654	0.101634	1.07891	0.280629	0.343856
TGME49_223640	hypothetical protein	985.882	0.78714	0.0824738	9.54412	1.37267e-21	7.6492e-21
TGME49_223650	hypothetical protein	250.614	0.365907	0.147354	2.48319	0.0130212	0.0210656
TGME49_223660	50S ribosomal protein L4, putative	1338.22	0.184242	0.0674201	2.73274	0.00628097	0.0107072
TGME49_223668	LYAR-type C2HC zinc finger protein	319.311	0.286321	0.11525	2.48434	0.0129791	0.0210016
TGME49_223672	3'(2'),5'-bisphosphate nucleotidase	1019.05	0.648279	0.0877759	7.38561	1.51751e-13	6.07451e-13
TGME49_223680	ubiquitin family protein	3461.13	-0.269934	0.0480453	-5.61833	1.92816e-08	5.62307e-08
TGME49_223685	hypothetical protein	0
TGME49_223690	hypothetical protein	1633.38	-0.20112	0.0751187	-2.67736	0.00742043	0.0124833
TGME49_223700	F5/8 type C domain-containing protein	343.626	-0.15686	0.105061	-1.49304	0.135426	0.180201
TGME49_223710	tetratricopeptide repeat-containing protein	1045	-0.238025	0.0927879	-2.56526	0.0103098	0.0168995
TGME49_223725	hypothetical protein	895.291	-1.22266	0.080525	-15.1837	4.53695e-52	5.30564e-51
TGME49_223750	hypothetical protein	1363.47	-0.483495	0.0622458	-7.76751	8.00467e-15	3.42531e-14
TGME49_223760	hypothetical protein	1021.85	-0.311368	0.0723117	-4.30592	1.66296e-05	3.88056e-05
TGME49_223770	hypothetical protein	16.1834	-2.3815	0.568119	-4.1919	2.76626e-05	6.31121e-05
TGME49_223780	hypothetical protein	1723.92	-0.256658	0.0826246	-3.10632	0.00189432	0.0034957
TGME49_223790	hypothetical protein	2127.48	-0.610233	0.0539247	-11.3164	1.08864e-29	7.7627e-29
TGME49_223800	hypothetical protein	1000.4	0.239312	0.0714912	3.34744	0.00081563	0.00158104
TGME49_223810	hypothetical protein	2289	0.373575	0.0484261	7.71433	1.21617e-14	5.15032e-14
TGME49_223830	fasciclin domain-containing protein	65.8412	0.734376	0.219691	3.34277	0.000829466	0.00160482
TGME49_223840	ATP-citrate lyase, putative	2281.5	0.0224866	0.0707755	0.317717	0.750699	0.796839
TGME49_223845	hypothetical protein	190.562	0.658187	0.119641	5.50136	3.7688e-08	1.08403e-07
TGME49_223855	RNA recognition motif-containing protein	1474.69	0.679886	0.06617	10.2748	9.15023e-25	5.67023e-24
TGME49_223870	hypothetical protein	174.578	0.31913	0.137913	2.314	0.0206679	0.032337
TGME49_223880	zinc finger, C3HC4 type (RING finger) domain-containing protein	3208.51	0.317093	0.0682104	4.64875	3.33948e-06	8.29147e-06
TGME49_223900	hypothetical protein	689.989	1.95709	0.0871074	22.4675	8.62482e-112	2.60527e-110
TGME49_223910	acyltransferase domain-containing protein	1913.82	0.0397728	0.0617512	0.644082	0.519522	0.585787
TGME49_223915	hypothetical protein	4.21747	-0.47957	0.930996	-0.515115	0.606473	0.667687
TGME49_223920	rhoptry neck protein RON3 (RON3)	13864.4	-1.44135	0.0527072	-27.3464	1.19106e-164	6.67807e-163
TGME49_223930	RNA recognition motif-containing protein	4151.4	0.40526	0.0456742	8.87285	7.12944e-19	3.54782e-18
TGME49_223940	GAP45	18231.6	0.00230536	0.0622707	0.0370216	0.970468	0.978717
TGME49_223950	hypothetical protein	1532.27	0.0486734	0.0685952	0.709574	0.477968	0.546841
TGME49_223960	ubiquitin interaction motif family protein	2065.2	-0.00347447	0.0649981	-0.053455	0.957369	0.969089
TGME49_223970	translation elongation and release factors (gtpases), putative	634.151	0.105196	0.0879184	1.19652	0.231494	0.290332
TGME49_223985	serine/threonine specific protein phosphatase	2269.53	-0.576442	0.075959	-7.58886	3.22729e-14	1.33495e-13
TGME49_224000	hypothetical protein	2596	-0.996967	0.0746586	-13.3537	1.12729e-40	1.05222e-39
TGME49_224010	hypothetical protein	31.1072	1.30489	0.349517	3.7334	0.000188909	0.000393089
TGME49_224020	hypothetical protein	1598.09	0.0292273	0.0713829	0.409444	0.682214	0.736466
TGME49_224030	hypothetical protein	1951.85	1.20602	0.0538301	22.4041	3.58672e-111	1.07945e-109
TGME49_224040	flagellar associated protein	0
TGME49_224050	AP2 domain transcription factor AP2X-4 (AP2X4)	2120.48	-0.0190827	0.0646912	-0.294981	0.768008	0.811843
TGME49_224060	thioredoxin, putative	5467.71	-0.22434	0.0424015	-5.29084	1.21755e-07	3.38089e-07
TGME49_224070	hypothetical protein	853.556	0.0485917	0.0685324	0.709032	0.478304	0.547149
TGME49_224080	Kazal-type serine protease inhibitor domain-containing protein	29.704	0.660728	0.342937	1.92668	0.0540199	0.0785169
TGME49_224090	enoyl-CoA hydratase/isomerase family protein	1511.86	-0.633792	0.06657	-9.52067	1.72061e-21	9.54911e-21
TGME49_224100	hypothetical protein	85.8596	-0.56684	0.191571	-2.9589	0.00308738	0.00551578
TGME49_224110	adhesion regulating molecule region protein, putative	2423.05	0.379582	0.05871	6.46537	1.01049e-10	3.43516e-10
TGME49_224130	hypothetical protein	19468.2	-0.757847	0.065987	-11.4848	1.57307e-30	1.15284e-29
TGME49_224140	hypothetical protein	771.757	-0.383042	0.0815145	-4.69906	2.61359e-06	6.55882e-06
TGME49_224150	hypothetical protein	327.656	-0.539143	0.118083	-4.5658	4.97598e-06	1.21665e-05
TGME49_224160	hypothetical protein	631.984	0.635239	0.0860022	7.38631	1.5096e-13	6.04578e-13
TGME49_224170	SAG-related sequence SRS60A (SRS60A)	2458.08	2.28066	0.0820633	27.7914	5.50725e-170	3.46787e-168
TGME49_224180	hypothetical protein	726.468	1.13937	0.116495	9.78046	1.36585e-22	7.81875e-22
TGME49_224190	cation-transporting atpase family protein	1621.91	-0.267011	0.063073	-4.23337	2.30213e-05	5.2951e-05
TGME49_224200	tRNA pseudouridine synthase	580.022	-0.547135	0.0837535	-6.53268	6.46017e-11	2.22291e-10
TGME49_224205	ER lumen protein retaining receptor, putative	3018.82	0.0117683	0.0539256	0.218232	0.827248	0.863206
TGME49_224210	hypothetical protein	1400.14	0.0118024	0.0632647	0.186556	0.852009	0.883861
TGME49_224220	serine/threonine-protein phosphatase PP2A catalytic subunit	2211.93	0.119589	0.0498748	2.39779	0.0164942	0.0262688
TGME49_224230	AP2 domain transcription factor AP2X-3 (AP2X3)	260.831	0.244908	0.14456	1.69416	0.0902358	0.125177
TGME49_224235	translation initiation factor IF-3 protein	789.603	0.485753	0.0693571	7.00365	2.49382e-12	9.39024e-12
TGME49_224240	protein phosphatase 2C domain-containing protein	1211.28	-0.000988274	0.0794708	-0.0124357	0.990078	0.995428
TGME49_224250	hypothetical protein	536.195	0.807518	0.0954091	8.46374	2.58946e-17	1.21894e-16
TGME49_224260	PHD-finger domain-containing protein	5007.98	0.153238	0.0570775	2.68474	0.00725864	0.0122312
TGME49_224270	hypothetical protein	1536.37	-0.0497242	0.0696528	-0.713887	0.475297	0.544394
TGME49_224275	hypothetical protein	308.121	0.256262	0.108302	2.36618	0.0179725	0.0284076
TGME49_224280	CPSF A subunit region protein	1102.07	-0.0313703	0.0741439	-0.4231	0.672222	0.727981
TGME49_224290	DHHC zinc finger domain-containing protein	2151.75	-0.998542	0.0709992	-14.0641	6.30935e-45	6.43192e-44
TGME49_224310	DHHC zinc finger domain-containing protein	1156.67	-0.0078087	0.0679249	-0.114961	0.908476	0.928786
TGME49_224320	hypothetical protein	257.373	-0.0460026	0.146479	-0.314056	0.753478	0.798857
TGME49_224330	proteasome activator pa28 beta subunit protein	2197.25	0.396808	0.0563268	7.04475	1.85792e-12	7.03793e-12
TGME49_224340	hypothetical protein	1051.74	0.497441	0.073497	6.76819	1.30407e-11	4.69031e-11
TGME49_224350	aminopeptidase N, putative	5451.39	-0.00936311	0.040442	-0.23152	0.816911	0.854053
TGME49_224460	aminopeptidase n, putative	20807.1	-0.912217	0.0423683	-21.5306	8.04581e-103	2.1737e-101
TGME49_224470	hypothetical protein	1349.08	-0.0264522	0.0642465	-0.411731	0.680537	0.734988
TGME49_224480	cell-cycle-associated protein kinase CLK, putative	1854.95	0.117791	0.0636073	1.85184	0.0640489	0.0916456
TGME49_224490	polyprenyl synthetase superfamily protein	527.258	0.339724	0.0964379	3.52272	0.000427143	0.000856169
TGME49_224510	hypothetical protein	861.988	-0.1685	0.0767714	-2.19483	0.0281759	0.043144
TGME49_224520	alveolin domain containing intermediate filament IMC8 (ALV10)	2970.39	-1.14998	0.0565576	-20.3329	6.58211e-92	1.57088e-90
TGME49_224530	alveolin domain containing intermediate filament IMC5 (ALV11)	2630.77	-0.799353	0.0702209	-11.3834	5.05829e-30	3.64179e-29
TGME49_224540	hypothetical protein	1369.07	-0.813744	0.0799201	-10.182	2.38702e-24	1.46149e-23
TGME49_224560	hypothetical protein	32.3559	-0.644157	0.328344	-1.96184	0.0497815	0.0727309
TGME49_224570	hypothetical protein	1136.05	-0.752555	0.0619433	-12.1491	5.79972e-34	4.67749e-33
TGME49_224575	hypothetical protein	161.991	-0.464808	0.154051	-3.01723	0.00255096	0.00461586
TGME49_224580	RNA recognition motif-containing protein	1703.65	0.0985378	0.0616818	1.59752	0.11015	0.149733
TGME49_224590	DNA-directed RNA polymerase III POLR3C (POLR3C)	702.402	-0.187249	0.0721566	-2.59503	0.00945826	0.0156
TGME49_224600	GTP binding protein	659.112	-0.042144	0.0805201	-0.523397	0.600698	0.662375
TGME49_224610	GYF domain-containing protein	1267.53	-0.0500094	0.0591038	-0.846128	0.397481	0.465824
TGME49_224620	hypothetical protein	1923.71	0.101449	0.06415	1.58144	0.113778	0.154268
TGME49_224630	zinc finger (CCCH type) motif-containing protein	571.32	0.855659	0.101569	8.42445	3.62454e-17	1.69546e-16
TGME49_224650	mRNA capping enzyme, beta chain protein	852.636	-0.0838716	0.0748718	-1.1202	0.262627	0.324361
TGME49_224660	transcription factor s-ii (tfiis), central domain-containing protein	1321.69	0.349036	0.0708969	4.92315	8.51627e-07	2.22161e-06
TGME49_224670	DnaJ domain-containing protein	943.09	0.122497	0.0692426	1.7691	0.0768773	0.10841
TGME49_224675	hypothetical protein	433.947	-2.00096	0.112666	-17.7601	1.44032e-70	2.44109e-69
TGME49_224680	hypothetical protein	916.025	-1.87469	0.0784165	-23.9069	2.59713e-126	8.9328e-125
TGME49_224700	hypothetical protein	2711.99	-0.749742	0.0753513	-9.94996	2.52279e-23	1.49433e-22
TGME49_224710	hypothetical protein	672.22	-0.00332457	0.0760174	-0.0437343	0.965116	0.974761
TGME49_224720	SPOC domain-containing protein	882.067	0.149661	0.086401	1.73217	0.0832433	0.116351
TGME49_224730	hypothetical protein	857.719	0.0641498	0.0864354	0.742171	0.457984	0.526701
TGME49_224740	hypothetical protein	1071.1	0.128684	0.0675291	1.9056	0.0567016	0.0820215
TGME49_224750	SAG-related sequence SRS40F (SRS40F)	27.1857	-0.267955	0.456272	-0.587272	0.557021	0.621392
TGME49_224760	SAG-related sequence SRS40E (SRS4)	18.0588	0.840413	0.42181	1.9924	0.0463277	0.0680981
TGME49_224770	SAG-related sequence SRS40D (SRS40D)	125.931	0.779144	0.204411	3.81165	0.000138044	0.000292223
TGME49_224780	SAG-related sequence SRS40B (SRS40B)	0.131919	0	4.85661	0	1	1
TGME49_224790	SAG-related sequence SRS40A (SRS40A)	2.8731	-3.77548	1.58908	-2.3759	0.0175064	0.0277567
TGME49_224800	hypothetical protein	791.49	-0.206711	0.086573	-2.38771	0.0169539	0.0269484
TGME49_224810	hypothetical protein	730.205	2.83669	0.0920866	30.8046	2.27079e-208	1.91636e-206
TGME49_224820	hypothetical protein	1069.04	1.09772	0.0779146	14.0887	4.45491e-45	4.56992e-44
TGME49_224830	hypothetical protein	452.057	0.240645	0.0898686	2.67774	0.00741208	0.0124718
TGME49_224840	3'5'-cyclic nucleotide phosphodiesterase domain-containing protein	1902.71	-0.0922398	0.0653099	-1.41234	0.15785	0.20701
TGME49_224845	hypothetical protein	94.2164	0.50475	0.212834	2.37156	0.0177131	0.0280247
TGME49_224850	polyadenylate binding protein, putative	8907.43	-0.156104	0.056828	-2.74695	0.00601515	0.0102819
TGME49_224860	exosome component 2, putative	765.063	0.154282	0.0755224	2.04287	0.0410655	0.0610427
TGME49_224870	hypothetical protein	2109.07	-0.108533	0.0784546	-1.38338	0.166547	0.216957
TGME49_224880	kinesin motor domain-containing protein	1296.53	-1.06335	0.0757841	-14.0314	1.00215e-44	1.01782e-43
TGME49_224890	hypothetical protein	2102.06	-0.0211783	0.0583739	-0.362804	0.716751	0.767271
TGME49_224900	adenylate kinase, putative	4476.28	-0.155449	0.0445232	-3.49142	0.000480454	0.000958332
TGME49_224905	hypothetical protein	3.93689	1.13837	1.02649	1.10899	0.267434	0.32975
TGME49_224910	divalent cation tolerance protein, CutA1 family protein	850.161	0.0432393	0.0842081	0.513481	0.607615	0.66854
TGME49_224920	hypothetical protein	1225.61	0.110279	0.0639454	1.72458	0.0846036	0.118125
TGME49_224928	histone lysine demethylase JMJD4 (JMJD4)	374.587	0.126211	0.103754	1.21644	0.223819	0.281614
TGME49_224932	hypothetical protein	188.222	1.44496	0.160776	8.98742	2.53111e-19	1.28614e-18
TGME49_224935	hypothetical protein	1683.45	1.06514	0.0652434	16.3256	6.48583e-60	9.01409e-59
TGME49_224940	hypothetical protein	601.356	1.0072	0.0858153	11.7368	8.25208e-32	6.26057e-31
TGME49_224950	calcium-dependent protein kinase CDPK5 (CDPK5)	2327.16	0.180893	0.0603085	2.99946	0.00270461	0.00487341
TGME49_224960	hypothetical protein	2280.25	0.299596	0.135176	2.21634	0.0266685	0.0409969
TGME49_224970	nucleolar protein,nop52 protein	1697.1	-0.039916	0.0780732	-0.511264	0.609166	0.669824
TGME49_224980	hypothetical protein	1659.56	0.46312	0.0534215	8.66917	4.353e-18	2.10476e-17
TGME49_224990	hypothetical protein	4445.09	-0.21407	0.0470788	-4.54707	5.43977e-06	1.32609e-05
TGME49_225000	hypothetical protein	1428.61	-0.483754	0.156593	-3.08925	0.00200663	0.00369047
TGME49_225005	hypothetical protein	120.82	-0.443536	0.15846	-2.79904	0.00512543	0.00886286
TGME49_225010	hypothetical protein	1931.91	-0.225796	0.0563284	-4.00856	6.10909e-05	0.000134797
TGME49_225020	hypothetical protein	1925.14	-1.07962	0.0644901	-16.7409	6.60177e-63	9.82583e-62
TGME49_225028	myosin heavy chain, putative	211.873	0.208118	0.121673	1.71047	0.0871787	0.121224
TGME49_225032	myosin heavy chain, putative	8.78908	1.58016	0.728296	2.16967	0.0300318	0.0457463
TGME49_225050	adenosylhomocysteinase, putative	2981.81	0.582743	0.0631452	9.22862	2.74144e-20	1.44597e-19
TGME49_225060	nucleoredoxin family protein	1791.95	-0.0299531	0.0639284	-0.468541	0.639398	0.698347
TGME49_225070	hypothetical protein	78.2399	-0.221989	0.205025	-1.08274	0.278922	0.34192
TGME49_225080	ribosomal protein RPS18 (RPS18)	16219.9	0.308922	0.0612816	5.04102	4.63056e-07	1.23472e-06
TGME49_225090	hypothetical protein	2396.89	0.260128	0.0525977	4.9456	7.59083e-07	1.98589e-06
TGME49_225098	hypothetical protein	276.57	0.354184	0.123263	2.8734	0.00406085	0.00712739
TGME49_225102	hypothetical protein	264.357	0.265629	0.122395	2.17025	0.0299876	0.0456874
TGME49_225105	hypothetical protein	1123.47	0.478576	0.109743	4.36088	1.29543e-05	3.05602e-05
TGME49_225108	SNF7 family protein	679.921	-0.0121983	0.0799941	-0.15249	0.8788	0.903978
TGME49_225110	AP2 domain transcription factor AP2X-2 (AP2X2)	1582.96	0.145621	0.105483	1.38051	0.16743	0.217899
TGME49_225120	hypothetical protein	6862.25	-1.02144	0.061793	-16.5301	2.22765e-61	3.23326e-60
TGME49_225125	pre-rRNA processing protein	1937.25	0.229986	0.0476941	4.82211	1.42051e-06	3.64294e-06
TGME49_225130	hypothetical protein	694.512	0.697715	0.0759163	9.19059	3.90696e-20	2.05147e-19
TGME49_225140	BT1 family protein	15.7284	-0.30956	0.567127	-0.545838	0.585177	0.648033
TGME49_225150	hypothetical protein	9306.1	-1.57686	0.0475264	-33.1786	2.19392e-241	2.56563e-239
TGME49_225160	hypothetical protein	4023.93	-1.34914	0.0744913	-18.1113	2.59401e-73	4.73986e-72
TGME49_225170	hypothetical protein	1174.14	-1.14401	0.0955155	-11.9772	4.67966e-33	3.66231e-32
TGME49_225190	hypothetical protein	393.343	-0.649983	0.116601	-5.57444	2.48322e-08	7.19562e-08
TGME49_225200	hypothetical protein	7056.61	-1.53206	0.0609185	-25.1492	1.44016e-139	5.72287e-138
TGME49_225210	hypothetical protein	28.5204	-1.61403	0.400354	-4.03151	5.542e-05	0.000122812
TGME49_225220	SCP family extracellular subfamily protein	3026.11	-0.952332	0.0620582	-15.3458	3.77992e-53	4.57052e-52
TGME49_225230	hypothetical protein	1408.71	-0.470934	0.188996	-2.49177	0.0127109	0.0205801
TGME49_225240	50S ribosomal protein L13, putative	1607.37	0.0221788	0.0580115	0.382317	0.702226	0.753991
TGME49_225250	LSU ribosomal protein L14P, putative	826.804	0.150199	0.103776	1.44734	0.147801	0.195271
TGME49_225260	DNA-directed RNA polymerase II RPB1 (POLR2A)	2838.77	-0.099392	0.0501277	-1.98278	0.0473924	0.0695134
TGME49_225270	hypothetical protein	1804.73	-0.430454	0.0715488	-6.01624	1.78516e-09	5.61835e-09
TGME49_225280	hypothetical protein	61.9629	-0.103015	0.252691	-0.407669	0.683517	0.737578
TGME49_225290	GDA1/CD39 (nucleoside phosphatase) family protein	2361.9	4.28276	0.0968168	44.2357	0	0
TGME49_225300	hypothetical protein	2401.21	-0.195796	0.0684017	-2.86244	0.0042039	0.00735323
TGME49_225310	ARF1-directed GTPase-activating protein, putative	2711.97	0.285567	0.0550978	5.18291	2.18447e-07	5.95672e-07
TGME49_225315	hypothetical protein	168.478	-0.492888	0.156909	-3.14123	0.0016824	0.00312842
TGME49_225320	hypothetical protein	2283.54	-1.83962	0.0698362	-26.3419	6.36031e-153	2.97517e-151
TGME49_225330	hypothetical protein	3001.73	-0.95984	0.054685	-17.5522	5.72508e-69	9.50618e-68
TGME49_225340	hypothetical protein	3280.83	-0.674614	0.0465957	-14.4781	1.66753e-47	1.8104e-46
TGME49_225350	hypothetical protein	869.956	0.814193	0.0818012	9.95332	2.43916e-23	1.44688e-22
TGME49_225360	hypothetical protein	368.291	0.88215	0.129547	6.80949	9.79431e-12	3.55076e-11
TGME49_225370	hypothetical protein	6.84625	1.8968	0.671769	2.82359	0.00474888	0.00824307
TGME49_225380	hypothetical protein	447.841	0.133377	0.0895288	1.48977	0.136285	0.181314
TGME49_225400	hypothetical protein	120.6	-0.679023	0.175456	-3.87005	0.000108811	0.000233053
TGME49_225410	histone H3 centromeric CENH3	779.896	-0.820081	0.0805307	-10.1835	2.35055e-24	1.44024e-23
TGME49_225413	hypothetical protein	118.669	3.73708	0.20986	17.8075	6.17988e-71	1.06278e-69
TGME49_225420	histidine triad domain-containing protein	631.093	0.117417	0.0775648	1.51379	0.130079	0.173725
TGME49_225430	Ras-related GTP binding A family protein	242.056	-0.334087	0.120953	-2.76211	0.0057429	0.00984119
TGME49_225435	hypothetical protein	0
TGME49_225440	hypothetical protein	679.968	-0.225617	0.0801551	-2.81476	0.00488133	0.00845964
TGME49_225450	hypothetical protein	806.641	-0.082924	0.0708564	-1.17031	0.241876	0.301626
TGME49_225460	hypothetical protein	98.942	-0.767124	0.182748	-4.19773	2.69609e-05	6.15454e-05
TGME49_225470	peptide methionine sulfoxide reductase	1670.13	-0.349628	0.0713343	-4.90126	9.52254e-07	2.47308e-06
TGME49_225480	hypothetical protein	1161.94	-0.411801	0.0700668	-5.87727	4.171e-09	1.27879e-08
TGME49_225490	calcium-dependent protein kinase CDPK2 (CDPK2)	4559.91	-0.806391	0.0438171	-18.4036	1.23024e-75	2.34203e-74
TGME49_225500	hypothetical protein	1473.59	0.0523028	0.0631499	0.828232	0.407539	0.475704
TGME49_225510	RAP domain-containing protein	2911.07	-0.400303	0.0613687	-6.52291	6.89546e-11	2.36771e-10
TGME49_225520	hypothetical protein	263.308	-0.691604	0.112306	-6.1582	7.35748e-10	2.37493e-09
TGME49_225530	metal cation transporter, ZIP family protein	2473.99	0.595345	0.0579481	10.2738	9.25276e-25	5.72943e-24
TGME49_225540	hypothetical protein	4568.95	1.23382	0.0827572	14.9089	2.88323e-50	3.25546e-49
TGME49_225550	phosphatidylserine decarboxylase	2460.82	-0.310846	0.0447849	-6.94088	3.89675e-12	1.44863e-11
TGME49_225555	hypothetical protein	6996.7	0.174878	0.0710221	2.46231	0.0138046	0.0222363
TGME49_225560	hypothetical protein	12859.7	-0.643392	0.0806915	-7.97348	1.54271e-15	6.79689e-15
TGME49_225570	hypothetical protein	11.2865	0.00418824	0.646365	0.00647968	0.99483	0.999102
TGME49_225580	proteasome (prosome, macropain) 26S subunit, non-ATPase, 9, putative	1411.62	0.0718478	0.0671847	1.06941	0.284887	0.348384
TGME49_225590	hypothetical protein	175.367	2.45582	0.185354	13.2494	4.54939e-40	4.19384e-39
TGME49_225680	hypothetical protein	2141.31	-0.390968	0.0866162	-4.5138	6.36758e-06	1.54307e-05
TGME49_225690	hypothetical protein	4134.82	-0.916067	0.0753447	-12.1583	5.1795e-34	4.1814e-33
TGME49_225710	mitochondrial inner membrane translocase subunit TIM17, putative	646.24	-0.360891	0.0864336	-4.17535	2.97528e-05	6.7617e-05
TGME49_225720	hypothetical protein	702.899	0.667029	0.0969644	6.87912	6.02254e-12	2.21078e-11
TGME49_225730	membrane protein, putative	3527.66	0.836777	0.0771923	10.8402	2.22075e-27	1.48887e-26
TGME49_225745	hypothetical protein	1010.1	0.478957	0.167337	2.86224	0.00420662	0.00735642
TGME49_225770	Tyrosine kinase-like (TKL) protein	980.547	0.0269943	0.0828164	0.325953	0.74446	0.791448
TGME49_225780	hypothetical protein	1051.34	-0.700165	0.064161	-10.9126	1.0031e-27	6.78064e-27
TGME49_225790	PDI family protein	3760.09	-0.87638	0.0489516	-17.903	1.1177e-71	1.98471e-70
TGME49_225800	iron-sulfur assembly ATPase	1274.93	-0.161459	0.0678553	-2.37946	0.0173382	0.0275273
TGME49_225810	BIR protein	1936.69	0.539065	0.0579079	9.309	1.29039e-20	6.8905e-20
TGME49_225820	hypothetical protein	780.872	0.899897	0.0796995	11.2911	1.45177e-29	1.03162e-28
TGME49_225830	hypothetical protein	2201.08	-0.373206	0.0596891	-6.2525	4.03925e-10	1.32846e-09
TGME49_225840	hypothetical protein	1490.51	0.15438	0.0594966	2.59476	0.00946567	0.0156033
TGME49_225850	peptidase, M28 family protein	1963.98	0.52664	0.0598037	8.80615	1.2952e-18	6.39863e-18
TGME49_225860	hypothetical protein	2710.72	-0.94497	0.0586737	-16.1055	2.33298e-58	3.14626e-57
TGME49_225870	hypothetical protein	4033.98	-0.591644	0.0696135	-8.49899	1.91244e-17	9.06499e-17
TGME49_225880	UDP-glucose 4-epimerase	1032.46	0.140235	0.0981532	1.42873	0.15308	0.201304
TGME49_225890	hypothetical protein	1388.77	0.928566	0.0777245	11.9469	6.7409e-33	5.24036e-32
TGME49_225900	hypothetical protein	904.163	-0.0604697	0.0933848	-0.647532	0.517288	0.583588
TGME49_225905	hypothetical protein	57.0662	-0.119736	0.310558	-0.385553	0.699828	0.751909
TGME49_225910	hypothetical protein	1008.49	-0.272886	0.0670964	-4.06707	4.76081e-05	0.000106162
TGME49_225920	hypothetical protein	2074.33	-0.215781	0.0793645	-2.71886	0.00655075	0.011137
TGME49_225930	triose-phosphate isomerase TPI-I (TPI-I)	4655.48	0.69026	0.0540807	12.7635	2.62081e-37	2.25831e-36
TGME49_225940	hypothetical protein	1993.97	0.471109	0.0600475	7.84561	4.30851e-15	1.86119e-14
TGME49_225950	hypothetical protein	118.338	1.08017	0.189591	5.69738	1.21661e-08	3.60579e-08
TGME49_225953	hypothetical protein	36.8351	1.04509	0.285099	3.66571	0.000246654	0.000507058
TGME49_225955	hypothetical protein	98.9819	-2.38025	0.251772	-9.45397	3.26226e-21	1.79348e-20
TGME49_225958	hypothetical protein	88.2272	-1.3751	0.23781	-5.78234	7.36704e-09	2.22206e-08
TGME49_225960	STE kinase	1649.97	-0.287568	0.0806467	-3.56577	0.000362786	0.00073201
TGME49_225970	mediator complex subunit MED31 (MED31)	180.107	0.0310926	0.154295	0.201514	0.840296	0.874966
TGME49_225980	hypothetical protein	814.755	0.0814312	0.0735961	1.10646	0.268527	0.330899
TGME49_225990	acyl transferase domain-containing protein	572.599	0.443262	0.0962933	4.60325	4.15947e-06	1.02404e-05
TGME49_226000	ATP synthase, putative	2156.16	0.0411167	0.0736228	0.558478	0.576518	0.640089
TGME49_226010	pterin-4-alpha-carbinolamine dehydratase	681.44	-0.698256	0.0971506	-7.18736	6.60566e-13	2.55307e-12
TGME49_226020	transporter, major facilitator family protein	9029.12	-0.877815	0.0411005	-21.3578	3.30228e-101	8.74837e-100
TGME49_226030	AGC kinase	5975.15	-0.707871	0.0468538	-15.1081	1.4326e-51	1.66109e-50
TGME49_226040	EF hand domain-containing protein	1804.86	0.595365	0.0576501	10.3272	5.30747e-25	3.32927e-24
TGME49_226050	hypothetical protein	2063.37	0.909527	0.0823001	11.0513	2.15943e-28	1.48923e-27
TGME49_226060	transmembrane amino acid transporter protein	2661.9	-0.344995	0.0488247	-7.06599	1.59471e-12	6.04924e-12
TGME49_226068	DnaJ domain-containing protein	1674.57	-0.333565	0.0515323	-6.47294	9.61157e-11	3.27289e-10
TGME49_226072	Ser/Thr phosphatase family protein	4239.45	-0.0132634	0.0448958	-0.295427	0.767668	0.811693
TGME49_226080	polyA polymerase	640.674	0.136234	0.0865512	1.57402	0.115482	0.156306
TGME49_226090	DEAD/DEAH box helicase domain-containing protein	496.422	0.0632271	0.09523	0.663941	0.506728	0.573731
TGME49_226100	haloacid dehalogenase family hydrolase domain-containing protein	170.612	1.4646	0.137818	10.627	2.2314e-26	1.45316e-25
TGME49_226110	Copper-exporting ATPase	246.434	-0.272502	0.125076	-2.17869	0.029355	0.044807
TGME49_226220	alveolin domain containing intermediate filament IMC9 (ALV6)	1862.14	-0.843713	0.0607286	-13.8932	6.96801e-44	6.98165e-43
TGME49_226230	hypothetical protein	471.489	-0.822998	0.101231	-8.12988	4.297e-16	1.9359e-15
TGME49_226240	bud site selection protein, putative	727.229	-0.751641	0.075376	-9.9719	2.02328e-23	1.20718e-22
TGME49_226245	hypothetical protein	180.1	-1.47468	0.156133	-9.44503	3.55297e-21	1.95199e-20
TGME49_226250	DEAD (Asp-Glu-Ala-Asp) box polypeptide DDX3X (DDX3X)	5328.32	-0.326101	0.0657015	-4.96337	6.92787e-07	1.81884e-06
TGME49_226260	hypothetical protein	2096.44	0.730065	0.0602619	12.1149	8.81062e-34	7.05712e-33
TGME49_226270	hypothetical protein	3179.46	-0.654286	0.0539497	-12.1277	7.53247e-34	6.05705e-33
TGME49_226280	ribosomal protein L28, putative	564.757	0.275614	0.0841548	3.27508	0.00105632	0.00201845
TGME49_226290	hypothetical protein	5109.9	-0.416229	0.0512799	-8.11681	4.78614e-16	2.15153e-15
TGME49_226300	2,4-dienoyl CoA reductase 2, peroxisomal family protein	775.389	0.571837	0.0950062	6.01895	1.75554e-09	5.52936e-09
TGME49_226310	zinc finger (CCCH type) motif-containing protein	1772.27	-0.87579	0.0698334	-12.5411	4.44589e-36	3.72128e-35
TGME49_226320	hypothetical protein	1421.87	0.133548	0.0631698	2.11412	0.0345053	0.0519324
TGME49_226330	hypothetical protein	422.911	0.186706	0.0990103	1.88572	0.0593325	0.0855399
TGME49_226340	hypothetical protein	3863.71	-0.453013	0.0409367	-11.0662	1.83029e-28	1.26544e-27
TGME49_226350	hypothetical protein	721.442	0.369247	0.0920599	4.01095	6.04752e-05	0.000133581
TGME49_226370	dgat2l1-prov protein	1146.12	-0.0929803	0.0594128	-1.56499	0.117586	0.158891
TGME49_226380	hypothetical protein	6698.57	-0.903969	0.0590099	-15.3189	5.7145e-53	6.88938e-52
TGME49_226385	hypothetical protein	427	-2.06327	0.112932	-18.27	1.43414e-74	2.69882e-73
TGME49_226390	hypothetical protein	663.801	0.404894	0.0831049	4.87208	1.10428e-06	2.85071e-06
[truncated: 6,326 more rows]
