# Supplementary material for: Identification of a Master Regulator of Differentiation in Toxoplasma
Source: Cell. 2020 Jan 23;180(2):359–372.e16. doi: 10.1016/j.cell.2019.12.013 (PMC6978799; doi:10.1016/j.cell.2019.12.013)
Supplement: Data S5. BFD1 Peaks Identified through CUT&RUN, Related to Figure 6 — Peak locations, filtering criteria, and gene assignments as shown in Figure 6B. [file mmc5.xlsx]

## Sheet: Final_Peak_Table
	Peak_name	Peak_chr	Peak_chr_has_gene	Peak_has_motif	Peak_assigned_to_single_gene	Peak_in_by_quantile	Peak_start	Peak_end	Peak_length	Peak_abs_summit	Peak_pileup	Peak_-log10(pvalue)	Peak_fold_enrichment	Peak_-log10(qvalue)	Gene1_ID	Gene1_strand	Gene1_transcr_start	Gene1_peak_dist	Gene1_has_motif	Gene1_description	Gene1_RNAseq_log2FoldChange	Gene1_RNAseq_padj	Gene1_group	Gene2_ID	Gene2_strand	Gene2_transcr_start	Gene2_peak_dist	Gene2_has_motif	Gene2_description	Gene2_RNAseq_log2FoldChange	Gene2_RNAseq_padj	Gene2_group
1	BFD1_Extsize183_peak_1	KE138861	TRUE	TRUE	TRUE	TRUE	95	717	623	241	49	25.3604	6.29565	21.7205	TGME49_253180	+	286	-45	TRUE	hypothetical protein	-0.0262437	0.919362	Unregulated
2	BFD1_Extsize183_peak_2	KE138861	TRUE	TRUE	TRUE	TRUE	2109	2960	852	2257	82	27.3275	4.25352	23.5954	TGME49_253180	+	286	1971	TRUE	hypothetical protein	-0.0262437	0.919362	Unregulated
3	BFD1_Extsize183_peak_3	KE138866	TRUE	TRUE	TRUE	TRUE	18856	19238	383	19134	53	15.5706	3.62783	12.4408	TGME49_322030	-	18489	645	FALSE	hypothetical protein	2.0066	0.401226	Unregulated
4	BFD1_Extsize183_peak_4	KE138866	TRUE	TRUE	TRUE	TRUE	19299	19628	330	19379	44	7.47579	2.42097	4.95348	TGME49_322030	-	18489	890	FALSE	hypothetical protein	2.0066	0.401226	Unregulated
5	BFD1_Extsize183_peak_5	KE138868	TRUE	TRUE	TRUE	TRUE	6841	7707	867	7421	56	26.5023	5.81122	22.8146	TGME49_322110	+	8443	-1022	FALSE	hypothetical protein	1.18976	0.28996	Unregulated	TGME49_322100	-	3655	3766	FALSE	myosin-light-chain kinase	2.99865	4.01186e-07	Bradyzoite_up
6	BFD1_Extsize183_peak_6	KE138884	TRUE	FALSE	TRUE	TRUE	1076	1318	243	1175	36	14.9316	4.65878	11.842	TGME49_322500	-	3373	-2198	FALSE	hypothetical protein	0.324173	0.863496	Unregulated
7	BFD1_Extsize183_peak_7	KE138884	TRUE	FALSE	TRUE	TRUE	1767	2079	313	1929	25	7.61458	3.27374	5.07662	TGME49_322500	-	3373	-1444	FALSE	hypothetical protein	0.324173	0.863496	Unregulated
8	BFD1_Extsize183_peak_8	KE138892	TRUE	TRUE	TRUE	TRUE	29359	29974	616	29533	41	18.7441	5.28835	15.4228	TGME49_220720	+	27903	1630	FALSE	hypothetical protein	3.8849	1.44147e-21	Bradyzoite_up
9	BFD1_Extsize183_peak_9	KE139140	TRUE	TRUE	FALSE		8649	9445	797	8912	54	17.4262	3.94003	14.1807	TGME49_323310	-	8844	68	TRUE	hypothetical protein	1.84202	1.03357e-06	Bradyzoite_up	TGME49_323320	+	10001	-1089	FALSE	hypothetical protein	1.96088	4.33947e-05	Bradyzoite_up
10	BFD1_Extsize183_peak_10	KE139147	FALSE	FALSE			391	653	263	479	41	11.9266	3.4688	9.02823
11	BFD1_Extsize183_peak_11	KE139147	FALSE	FALSE			2509	2777	269	2670	52	25.6895	6.02805	22.0371
12	BFD1_Extsize183_peak_12	KE139280	TRUE	FALSE	TRUE	TRUE	286	487	202	419	28	9.44529	3.65148	6.74115	TGME49_461410	+	1	418	FALSE
13	BFD1_Extsize183_peak_13	KE139583	FALSE	TRUE			74	667	594	347	43	20.3417	5.54017	16.9388
14	BFD1_Extsize183_peak_14	KE139956	FALSE	FALSE			210	455	246	317	42	12.5177	3.55139	9.579
15	BFD1_Extsize183_peak_15	KE139956	FALSE	TRUE			612	967	356	669	32	5.04229	2.21701	2.8033
16	BFD1_Extsize183_peak_16	KE139959	FALSE	FALSE			252	483	232	384	26	7.99304	3.32732	5.42012
17	BFD1_Extsize183_peak_17	KE140127	FALSE	FALSE			267	472	206	295	29	3.92738	2.01546	1.87095
18	BFD1_Extsize183_peak_18	KE140225	FALSE	TRUE			147	500	354	266	39	10.316	3.19516	7.54169
19	BFD1_Extsize183_peak_19	KE140348	FALSE	FALSE			124	373	250	240	23	3.80633	2.14625	1.7721
20	BFD1_Extsize183_peak_20	KE140533	FALSE	FALSE			179	481	303	302	29	10.085	3.77739	7.3303
21	BFD1_Extsize183_peak_21	KE140867	FALSE	TRUE			1839	2290	452	2163	41	16.0577	4.51593	12.8958
22	BFD1_Extsize183_peak_22	KE140939	FALSE	FALSE			265	527	263	363	34	13.4848	4.40695	10.4818
23	BFD1_Extsize183_peak_23	KE141060	FALSE	FALSE			735	942	208	880	76	7.75821	1.97678	5.209
24	BFD1_Extsize183_peak_24	TGME49_chrII	TRUE	FALSE	TRUE	TRUE	198798	199142	345	199057	39	8.34544	2.74882	5.74072	TGME49_221270	-	199930	-873	FALSE	oxidoreductase, 2OG-Fe(II) oxygenase family protein	-0.493997	0.0410716	Unregulated
25	BFD1_Extsize183_peak_25	TGME49_chrII	TRUE	FALSE	TRUE	TRUE	199267	199602	336	199355	36	4.44177	1.99058	2.29633	TGME49_221270	-	199930	-575	FALSE	oxidoreductase, 2OG-Fe(II) oxygenase family protein	-0.493997	0.0410716	Unregulated
26	BFD1_Extsize183_peak_26	TGME49_chrII	TRUE	FALSE	TRUE	TRUE	201951	202190	240	202069	44	15.0389	4.02422	11.9352	TGME49_221275	-	201697	372	FALSE	hypothetical protein	4.52209	0.00320648	Unregulated	TGME49_221280	+	203726	-1657	FALSE	hypothetical protein	-0.221346	0.635961	Unregulated
27	BFD1_Extsize183_peak_27	TGME49_chrII	TRUE	FALSE	FALSE		288559	288756	198	288647	52	18.0109	4.17706	14.7324	TGME49_221360	-	288491	156	TRUE	hypothetical protein	0.0368439	0.919539	Unregulated	TGME49_221370	+	288958	-311	FALSE	hypothetical protein	0.0433122	0.933066	Unregulated
28	BFD1_Extsize183_peak_28	TGME49_chrII	TRUE	FALSE	TRUE	FALSE	320501	320698	198	320574	34	7.25258	2.68536	4.75361	TGME49_221410	+	323429	-2855	TRUE	actin-like protein ALP4 (ALP4)	0.0970419	0.809808	Unregulated
29	BFD1_Extsize183_peak_29	TGME49_chrII	TRUE	TRUE	TRUE	FALSE	320725	321231	507	320854	71	34.7476	6.25947	30.6498	TGME49_221410	+	323429	-2575	TRUE	actin-like protein ALP4 (ALP4)	0.0970419	0.809808	Unregulated
30	BFD1_Extsize183_peak_30	TGME49_chrII	TRUE	FALSE	TRUE	TRUE	321266	321553	288	321356	61	25.4088	5.1206	21.7665	TGME49_221410	+	323429	-2073	TRUE	actin-like protein ALP4 (ALP4)	0.0970419	0.809808	Unregulated
31	BFD1_Extsize183_peak_31	TGME49_chrII	TRUE	TRUE	TRUE	TRUE	321631	321838	208	321657	26	5.32729	2.49423	3.04911	TGME49_221410	+	323429	-1772	TRUE	actin-like protein ALP4 (ALP4)	0.0970419	0.809808	Unregulated
32	BFD1_Extsize183_peak_32	TGME49_chrII	TRUE	TRUE	TRUE	TRUE	374511	374795	285	374630	26	5.06915	2.41854	2.82659	TGME49_221470	+	375553	-923	FALSE	hypothetical protein	0.295564	0.353272	Unregulated
33	BFD1_Extsize183_peak_33	TGME49_chrII	TRUE	FALSE	TRUE	TRUE	436209	436702	494	436355	49	14.3558	3.58185	11.2964	TGME49_221550	+	435257	1098	FALSE	CMGC kinase, MAPK family, MEK kinase-related (incomplete catalytic triad)	6.98666	7.2606e-49	Bradyzoite_up
34	BFD1_Extsize183_peak_34	TGME49_chrII	TRUE	TRUE	FALSE		466750	467318	569	466950	33	4.86977	2.15046	2.65545	TGME49_221585	-	466991	-41	FALSE	hypothetical protein	-0.42638	0.494199	Unregulated	TGME49_221590	+	466259	691	FALSE	dual specificity phosphatase, catalytic domain-containing protein	-0.714295	0.000446489	Bradyzoite_down
35	BFD1_Extsize183_peak_35	TGME49_chrII	TRUE	TRUE	TRUE	TRUE	563238	563604	367	563543	40	12.0886	3.56442	9.17569	TGME49_221685	+	563697	-154	TRUE	hypothetical protein	2.56072	3.20237e-06	Bradyzoite_up
36	BFD1_Extsize183_peak_36	TGME49_chrII	TRUE	FALSE	TRUE	TRUE	625766	626106	341	625811	42	10.5057	3.0993	7.71743	TGME49_221840	+	624854	957	FALSE	hypothetical protein	8.48126	8.0401e-91	Bradyzoite_up
37	BFD1_Extsize183_peak_37	TGME49_chrII	TRUE	FALSE	TRUE	TRUE	927633	928100	468	927945	45	14.4838	3.8299	11.414	TGME49_222170	+	927966	-21	FALSE	dense-granule antigen DG32	-0.135563	0.621022	Unregulated	TGME49_222160	-	925345	2600	FALSE	aldehyde dehydrogenase	3.14955	4.37481e-18	Bradyzoite_up
38	BFD1_Extsize183_peak_38	TGME49_chrII	TRUE	FALSE	TRUE	TRUE	928212	928395	184	928254	31	7.43338	2.86167	4.91499	TGME49_222170	+	927966	288	FALSE	dense-granule antigen DG32	-0.135563	0.621022	Unregulated
39	BFD1_Extsize183_peak_39	TGME49_chrII	TRUE	FALSE	TRUE	TRUE	1078075	1078597	523	1078475	36	8.55051	2.91606	5.92549	TGME49_222370	+	1078765	-290	FALSE	SAG-related sequence SRS13 (SRS13)	6.73783	5.6904e-130	Bradyzoite_up
40	BFD1_Extsize183_peak_40	TGME49_chrII	TRUE	FALSE	TRUE	TRUE	1078693	1079038	346	1078770	31	7.45098	2.86641	4.93037	TGME49_222370	+	1078765	5	FALSE	SAG-related sequence SRS13 (SRS13)	6.73783	5.6904e-130	Bradyzoite_up
41	BFD1_Extsize183_peak_41	TGME49_chrII	TRUE	TRUE	TRUE	TRUE	1442390	1443155	766	1442959	55	16.7791	3.76219	13.5734	TGME49_223080	-	1442612	347	TRUE	hypothetical protein	0.441996	0.128591	Unregulated
42	BFD1_Extsize183_peak_42	TGME49_chrII	TRUE	FALSE	TRUE	TRUE	1448118	1448319	202	1448280	34	10.0808	3.41243	7.32681	TGME49_223095	-	1446893	1387	FALSE	hypothetical protein	3.02229	7.94541e-19	Bradyzoite_up
43	BFD1_Extsize183_peak_43	TGME49_chrII	TRUE	TRUE	FALSE		1698151	1698915	765	1698266	56	20.1614	4.37548	16.7692	TGME49_297340	+	1700892	-2626	FALSE	hypothetical protein	1.50165	3.85903e-16	Bradyzoite_up	TGME49_297330	-	1695340	2926	FALSE	hypothetical protein	1.2555	0.00412978	Unregulated
44	BFD1_Extsize183_peak_44	TGME49_chrII	TRUE	TRUE	TRUE	TRUE	1699585	1702057	2473	1700516	99	58.1802	8.25904	52.6196	TGME49_297340	+	1700892	-376	FALSE	hypothetical protein	1.50165	3.85903e-16	Bradyzoite_up	TGME49_297330	-	1695340	5176	FALSE	hypothetical protein	1.2555	0.00412978	Unregulated
45	BFD1_Extsize183_peak_45	TGME49_chrII	TRUE	TRUE	TRUE	TRUE	1747548	1747843	296	1747644	28	5.25086	2.39512	2.98347	TGME49_297395	+	1746719	925	FALSE	hypothetical protein	-0.342129	0.858974	Unregulated
46	BFD1_Extsize183_peak_46	TGME49_chrII	TRUE	TRUE	TRUE	TRUE	1747922	1748122	201	1748013	49	18.4484	4.47877	15.1454	TGME49_297395	+	1746719	1294	FALSE	hypothetical protein	-0.342129	0.858974	Unregulated
47	BFD1_Extsize183_peak_47	TGME49_chrII	TRUE	FALSE	TRUE	TRUE	1772679	1773036	358	1772967	51	12.6802	3.16782	9.72893	TGME49_297420	-	1772992	-25	FALSE	beta-tubulin cofactor D, putative	-0.340308	0.443975	Unregulated
48	BFD1_Extsize183_peak_48	TGME49_chrII	TRUE	FALSE	TRUE	TRUE	2102658	2102860	203	2102782	56	17.8546	3.91707	14.5859	TGME49_297900	+	2102968	-186	FALSE	hypothetical protein	1.90418	4.49523e-16	Bradyzoite_up
49	BFD1_Extsize183_peak_49	TGME49_chrII	TRUE	FALSE	TRUE	TRUE	2159067	2159424	358	2159381	25	5.99882	2.74557	3.63737	TGME49_297980	-	2159384	-3	TRUE	hypothetical protein	0.105605	0.804462	Unregulated	TGME49_297970	+	2146242	13139	FALSE	aspartyl aminopeptidase	0.474185	0.0363895	Unregulated
50	BFD1_Extsize183_peak_50	TGME49_chrII	TRUE	FALSE	TRUE	TRUE	2159514	2159719	206	2159599	50	20.8369	4.9724	17.4119	TGME49_297990	-	2159735	-136	TRUE					TGME49_297970	+	2146242	13357	FALSE	aspartyl aminopeptidase	0.474185	0.0363895	Unregulated
51	BFD1_Extsize183_peak_51	TGME49_chrII	TRUE	FALSE	TRUE	TRUE	2159754	2159979	226	2159868	39	11.0846	3.37799	8.249	TGME49_297990	-	2159735	133	TRUE
52	BFD1_Extsize183_peak_52	TGME49_chrII	TRUE	FALSE	TRUE	TRUE	2160938	2161131	194	2160982	36	6.04941	2.3402	3.68194	TGME49_298000	-	2161376	-394	FALSE					TGME49_297970	+	2146242	14740	FALSE	aspartyl aminopeptidase	0.474185	0.0363895	Unregulated
53	BFD1_Extsize183_peak_53	TGME49_chrII	TRUE	TRUE	TRUE	TRUE	2237997	2238214	218	2238053	37	7.89572	2.7222	5.33276	TGME49_298060	+	2237617	436	TRUE	Toxoplasma gondii family C protein	1.54617	0.000163273	Bradyzoite_up
54	BFD1_Extsize183_peak_54	TGME49_chrIII	TRUE	TRUE	TRUE	TRUE	70929	71144	216	71071	27	6.27955	2.72994	3.88336	TGME49_276190	-	70453	618	FALSE	hypothetical protein	0.126157	0.792416	Unregulated	TGME49_276180	+	73595	-2524	FALSE	histone acetyltransferase TAF1/250	-0.17295	0.689673	Unregulated
55	BFD1_Extsize183_peak_55	TGME49_chrIII	TRUE	FALSE	TRUE	FALSE	208238	208565	328	208439	37	7.14398	2.55292	4.6528	TGME49_275820	+	211429	-2990	TRUE
56	BFD1_Extsize183_peak_56	TGME49_chrIII	TRUE	TRUE	TRUE	TRUE	208626	209368	743	208989	91	48.8794	7.25075	44.024	TGME49_275820	+	211429	-2440	TRUE
57	BFD1_Extsize183_peak_57	TGME49_chrIII	TRUE	TRUE	TRUE	TRUE	233970	234952	983	234120	51	18.2562	4.2947	14.9627	TGME49_275795	-	232286	1834	FALSE	hypothetical protein	9.97006	1.73923e-25	Bradyzoite_up
58	BFD1_Extsize183_peak_58	TGME49_chrIII	TRUE	FALSE	TRUE	TRUE	283020	283216	197	283103	46	11.4146	3.12087	8.55249	TGME49_275680	+	283044	59	FALSE					TGME49_275670	-	295204	-12101	TRUE	alveolin domain containing intermediate filament IMC15 (ALV5)	-1.82257	1.57595e-11	Bradyzoite_down
59	BFD1_Extsize183_peak_59	TGME49_chrIII	TRUE	FALSE	TRUE	TRUE	379913	380128	216	380026	37	6.75888	2.46774	4.31127	TGME49_252190	-	378618	1408	FALSE	KRUF family protein	0.680362	0.0133689	Unregulated	TGME49_252200	+	387387	-7361	TRUE	cell cycle regulator with zn-finger domain-containing protein	-1.3847	3.2492e-06	Bradyzoite_down
60	BFD1_Extsize183_peak_60	TGME49_chrIII	TRUE	FALSE	TRUE	TRUE	380503	380750	248	380600	58	15.6089	3.4179	12.4739	TGME49_252190	-	378618	1982	FALSE	KRUF family protein	0.680362	0.0133689	Unregulated	TGME49_252200	+	387387	-6787	TRUE	cell cycle regulator with zn-finger domain-containing protein	-1.3847	3.2492e-06	Bradyzoite_down
61	BFD1_Extsize183_peak_61	TGME49_chrIII	TRUE	TRUE	TRUE	TRUE	404829	406430	1602	405488	91	44.6348	6.47299	40.034	TGME49_252210	-	405774	-286	FALSE	pentatricopeptide repeat domain-containing protein	0.829708	6.11278e-05	Bradyzoite_up
62	BFD1_Extsize183_peak_62	TGME49_chrIII	TRUE	FALSE	TRUE	TRUE	406753	407088	336	406791	35	7.16563	2.62683	4.6735	TGME49_252210	-	405774	1017	FALSE	pentatricopeptide repeat domain-containing protein	0.829708	6.11278e-05	Bradyzoite_up	TGME49_252230	+	417275	-10484	FALSE	hypothetical protein	0.729872	0.0089656	Unregulated
63	BFD1_Extsize183_peak_63	TGME49_chrIII	TRUE	FALSE	TRUE	TRUE	408278	408465	188	408363	43	8.4108	2.62902	5.79908	TGME49_252220	+	408626	-263	FALSE	tetratricopeptide repeat domain containing protein	0.555553	0.112624	Unregulated
64	BFD1_Extsize183_peak_64	TGME49_chrIII	TRUE	FALSE	TRUE	TRUE	428318	428690	373	428455	53	19.2237	4.37263	15.8806	TGME49_252250	-	428360	95	TRUE	ATPase, AAA family protein	1.97189	4.62899e-07	Bradyzoite_up
65	BFD1_Extsize183_peak_65	TGME49_chrIII	TRUE	TRUE	TRUE	TRUE	441919	442488	570	442154	38	14.5325	4.35189	11.4601	TGME49_252255	+	442322	-168	FALSE	hypothetical protein	5.20394	3.31958e-08	Bradyzoite_up
66	BFD1_Extsize183_peak_66	TGME49_chrIII	TRUE	TRUE	TRUE	TRUE	443121	443341	221	443267	39	6.6632	2.39002	4.2245	TGME49_252255	+	442322	945	FALSE	hypothetical protein	5.20394	3.31958e-08	Bradyzoite_up	TGME49_252260	-	450331	-7064	FALSE	hypothetical protein	3.68195	2.49779e-20	Bradyzoite_up
67	BFD1_Extsize183_peak_67	TGME49_chrIII	TRUE	FALSE	TRUE	TRUE	489097	489344	248	489170	28	5.19904	2.38092	2.94069	TGME49_252310	-	489328	-158	FALSE	hypothetical protein	0.173495	0.629617	Unregulated
68	BFD1_Extsize183_peak_68	TGME49_chrIII	TRUE	FALSE	TRUE	TRUE	493213	493443	231	493350	39	8.87366	2.86548	6.21886	TGME49_252330	-	495211	-1861	FALSE	hypothetical protein	8.50988	9.46933e-14	Bradyzoite_up
69	BFD1_Extsize183_peak_69	TGME49_chrIII	TRUE	TRUE	TRUE	TRUE	493473	494047	575	493615	46	10.6694	2.97269	7.87138	TGME49_252330	-	495211	-1596	FALSE	hypothetical protein	8.50988	9.46933e-14	Bradyzoite_up
70	BFD1_Extsize183_peak_70	TGME49_chrIII	TRUE	TRUE	TRUE	TRUE	611496	612441	946	611862	59	25.8321	5.37453	22.1684	TGME49_252620	+	613480	-1618	FALSE	initiation factor, subunit 2 family protein	1.35646	0.40623	Unregulated	TGME49_252510	-	607826	4036	FALSE	hypothetical protein	-0.240806	0.393297	Unregulated
71	BFD1_Extsize183_peak_71	TGME49_chrIII	TRUE	FALSE	TRUE	TRUE	626896	627244	349	627110	39	10.7745	3.30361	7.96399	TGME49_252640	-	627740	-630	FALSE	P-type ATPase PMA1	9.7603	6.46583e-08	Bradyzoite_up
72	BFD1_Extsize183_peak_72	TGME49_chrIII	TRUE	TRUE	TRUE	TRUE	627273	628773	1501	627868	99	61.5615	8.94271	55.8425	TGME49_252640	-	627740	128	FALSE	P-type ATPase PMA1	9.7603	6.46583e-08	Bradyzoite_up
73	BFD1_Extsize183_peak_73	TGME49_chrIII	TRUE	TRUE	TRUE	FALSE	818637	820437	1801	819190	90	30.8649	4.40679	26.9643	TGME49_253290	+	826641	-7451	TRUE	valyl-tRNA synthetase	-0.885106	4.22283e-05	Bradyzoite_down
74	BFD1_Extsize183_peak_74	TGME49_chrIII	TRUE	TRUE	TRUE	TRUE	860060	861072	1013	860552	77	37.6275	6.31602	33.3973	TGME49_253330	-	860334	218	TRUE	Rhoptry kinase family protein, truncated (incomplete catalytic triad)	4.44055	1.89597e-80	Bradyzoite_up	TGME49_253340	+	862122	-1570	FALSE	hypothetical protein	8.86071	3.8738e-33	Bradyzoite_up
75	BFD1_Extsize183_peak_75	TGME49_chrIII	TRUE	FALSE	TRUE	TRUE	942410	942640	231	942533	51	13.5981	3.34017	10.5901	TGME49_253430	+	942629	-96	FALSE	asparagine synthetase, putative	-0.149577	0.55229	Unregulated	TGME49_253420	-	940905	1628	FALSE	PQ loop repeat-containing protein	0.663546	0.0582092	Unregulated
76	BFD1_Extsize183_peak_76	TGME49_chrIII	TRUE	TRUE	TRUE	TRUE	974872	975115	244	974959	54	17.5476	3.96422	14.2941	TGME49_253460	-	975054	-95	TRUE	hypothetical protein	0.740014	0.753581	Unregulated
77	BFD1_Extsize183_peak_77	TGME49_chrIII	TRUE	TRUE	TRUE	TRUE	1099981	1100806	826	1100308	63	26.9259	5.28578	23.2149	TGME49_253680	-	1100528	-220	TRUE	hypothetical protein	1.73238	5.15154e-10	Bradyzoite_up
78	BFD1_Extsize183_peak_78	TGME49_chrIII	TRUE	TRUE	TRUE	TRUE	1100845	1101287	443	1101176	57	22.4583	4.79024	18.9556	TGME49_253690	+	1101467	-291	TRUE	hypothetical protein	-1.77327	1.12382e-11	Bradyzoite_down	TGME49_253670	-	1097970	3206	FALSE	hypothetical protein	1.74983	0.637604	Unregulated
79	BFD1_Extsize183_peak_79	TGME49_chrIII	TRUE	TRUE	FALSE		1194830	1195128	299	1195036	64	18.6147	3.68023	15.304	TGME49_253790	+	1195474	-438	FALSE	zinc finger (CCCH type) motif-containing protein	8.85457	6.90586e-07	Bradyzoite_up	TGME49_253780	-	1193580	1456	FALSE	GTP cyclohydrolase I, putative	0.300688	0.186863	Unregulated
80	BFD1_Extsize183_peak_80	TGME49_chrIII	TRUE	TRUE	TRUE	TRUE	1196151	1196517	367	1196332	32	9.29127	3.31854	6.59988	TGME49_253790	+	1195474	858	FALSE	zinc finger (CCCH type) motif-containing protein	8.85457	6.90586e-07	Bradyzoite_up
81	BFD1_Extsize183_peak_81	TGME49_chrIII	TRUE	TRUE	FALSE		1263780	1264105	326	1264077	34	4.71363	2.09127	2.52294	TGME49_253880	+	1264972	-895	FALSE	GNS1/SUR4 family protein	0.335722	0.178733	Unregulated	TGME49_253870	-	1262520	1557	FALSE	hypothetical protein	0.425411	0.260333	Unregulated
82	BFD1_Extsize183_peak_82	TGME49_chrIII	TRUE	FALSE	TRUE	FALSE	1434027	1434311	285	1434166	37	8.2673	2.80747	5.66876	TGME49_254070	+	1431478	2688	FALSE	hypothetical protein	0.0860646	0.788915	Unregulated
83	BFD1_Extsize183_peak_83	TGME49_chrIII	TRUE	TRUE	TRUE	TRUE	1437801	1438206	406	1438083	58	18.6484	3.96374	15.3342	TGME49_254080	+	1438359	-276	TRUE	metal cation transporter, ZIP family protein	0.200331	0.499707	Unregulated
84	BFD1_Extsize183_peak_84	TGME49_chrIII	TRUE	FALSE	TRUE	TRUE	1438289	1438473	185	1438348	29	7.94145	3.11229	5.37602	TGME49_254080	+	1438359	-11	TRUE	metal cation transporter, ZIP family protein	0.200331	0.499707	Unregulated
85	BFD1_Extsize183_peak_85	TGME49_chrIII	TRUE	TRUE	TRUE	TRUE	1440479	1440906	428	1440629	31	10.7015	3.80712	7.89861	TGME49_254080	+	1438359	2270	TRUE	metal cation transporter, ZIP family protein	0.200331	0.499707	Unregulated	TGME49_254090	-	1448062	-7433	FALSE	hypothetical protein	-0.829335	3.19376e-05	Bradyzoite_down
86	BFD1_Extsize183_peak_86	TGME49_chrIII	TRUE	TRUE	TRUE	TRUE	1457339	1457676	338	1457500	34	10.8716	3.631	8.05296	TGME49_254120	+	1457767	-267	TRUE	autophagy-related protein 8 atg8, putative	-0.183758	0.543695	Unregulated
87	BFD1_Extsize183_peak_87	TGME49_chrIII	TRUE	FALSE	TRUE	TRUE	1608016	1608286	271	1608163	26	5.09437	2.4259	2.84697	TGME49_254310	+	1607553	610	FALSE	hypothetical protein	6.82433	6.58926e-12	Bradyzoite_up
88	BFD1_Extsize183_peak_88	TGME49_chrIII	TRUE	FALSE	TRUE	TRUE	1879229	1879432	204	1879346	42	15.595	4.30948	12.4611	TGME49_254660	-	1879835	-489	FALSE	ankyrin repeat-containing protein	1.25204	6.15288e-07	Bradyzoite_up
89	BFD1_Extsize183_peak_89	TGME49_chrIII	TRUE	FALSE	TRUE	TRUE	1879504	1879700	197	1879649	36	5.46044	2.21077	3.16379	TGME49_254660	-	1879835	-186	FALSE	ankyrin repeat-containing protein	1.25204	6.15288e-07	Bradyzoite_up
90	BFD1_Extsize183_peak_90	TGME49_chrIII	TRUE	TRUE	TRUE	TRUE	2046711	2046904	194	2046863	31	6.83572	2.70239	4.3795	TGME49_254940	+	2047151	-288	TRUE	MIF4G domain-containing protein	-0.259393	0.347287	Unregulated
91	BFD1_Extsize183_peak_91	TGME49_chrIII	TRUE	TRUE	TRUE	TRUE	2235102	2235616	515	2235463	44	10.5391	3.02319	7.7464	TGME49_299030	+	2235253	210	TRUE	RNA recognition motif 2 protein	0.435859	0.0351238	Unregulated
92	BFD1_Extsize183_peak_92	TGME49_chrIV	TRUE	TRUE	TRUE	TRUE	209270	209645	376	209515	44	12.5633	3.45433	9.61918	TGME49_320600	+	209239	276	TRUE	cold-shock DNA-binding domain-containing protein	-0.415654	0.110885	Unregulated
93	BFD1_Extsize183_peak_93	TGME49_chrIV	TRUE	TRUE	FALSE		398593	398940	348	398635	32	7.08783	2.72548	4.6026	TGME49_320290	+	396143	2492	FALSE	hypothetical protein	6.21599	0.00323178	Unregulated	TGME49_320280	-	402161	-3526	TRUE	hypothetical protein	7.51613	2.84801e-17	Bradyzoite_up
94	BFD1_Extsize183_peak_94	TGME49_chrIV	TRUE	FALSE	TRUE	TRUE	443360	443749	390	443689	39	9.9547	3.11097	7.21133	TGME49_320190	-	443582	107	TRUE	SAG-related sequence SRS16B (SRS9 )	10.187	4.00495e-09	Bradyzoite_up
95	BFD1_Extsize183_peak_95	TGME49_chrIV	TRUE	FALSE	TRUE	TRUE	443838	444248	411	443965	59	20.0332	4.17179	16.6468	TGME49_320190	-	443582	383	TRUE	SAG-related sequence SRS16B (SRS9 )	10.187	4.00495e-09	Bradyzoite_up
96	BFD1_Extsize183_peak_96	TGME49_chrIV	TRUE	FALSE	TRUE	TRUE	496944	497147	204	497087	46	13.962	3.65539	10.9276	TGME49_320100	+	497388	-301	FALSE	RNA recognition motif-containing protein	0.395153	0.0975041	Unregulated	TGME49_320105	-	494931	2156	FALSE	hypothetical protein	4.46265	0.293156	Unregulated
97	BFD1_Extsize183_peak_97	TGME49_chrIV	TRUE	FALSE	TRUE	TRUE	522323	522522	200	522445	41	7.51718	2.50952	4.99031	TGME49_320080	+	522657	-212	FALSE	hypothetical protein	-0.239661	0.510276	Unregulated
98	BFD1_Extsize183_peak_98	TGME49_chrIV	TRUE	FALSE	TRUE	TRUE	911896	912118	223	911992	52	24.3797	5.68001	20.7811	TGME49_319560	+	911012	980	FALSE	microneme protein MIC3 (MIC3)	-2.47208	6.08345e-20	Bradyzoite_down
99	BFD1_Extsize183_peak_99	TGME49_chrIV	TRUE	FALSE	TRUE	TRUE	912215	912617	403	912357	40	17.0055	4.87787	13.782	TGME49_319560	+	911012	1345	FALSE	microneme protein MIC3 (MIC3)	-2.47208	6.08345e-20	Bradyzoite_down
100	BFD1_Extsize183_peak_100	TGME49_chrIV	TRUE	FALSE	TRUE	TRUE	915996	916182	187	916074	38	10.2142	3.22102	7.44552	TGME49_319550	+	916066	8	TRUE	membrane protein C17G8.08c, putative	0.847272	2.95893e-06	Bradyzoite_up
101	BFD1_Extsize183_peak_101	TGME49_chrIV	TRUE	TRUE	TRUE	TRUE	977068	977255	188	977199	30	8.50134	3.21603	5.88275	TGME49_319380	+	978270	-1071	FALSE	hypothetical protein	3.54454	6.08472e-21	Bradyzoite_up	TGME49_319390	-	972781	4418	TRUE	hypothetical protein	4.45594	2.84795e-23	Bradyzoite_up
102	BFD1_Extsize183_peak_102	TGME49_chrIV	TRUE	FALSE	TRUE	TRUE	1005246	1005452	207	1005349	57	22.9568	4.89809	19.4289	TGME49_319370	-	1005108	241	TRUE	hypothetical protein	1.08587	0.00104853	Unregulated	TGME49_319360	+	1008327	-2978	FALSE	SAG-related sequence SRS17A (SRS17A)	2.31493	4.22436e-22	Bradyzoite_up
103	BFD1_Extsize183_peak_103	TGME49_chrIV	TRUE	FALSE	TRUE	TRUE	1005485	1005712	228	1005598	52	19.098	4.41271	15.7619	TGME49_319370	-	1005108	490	TRUE	hypothetical protein	1.08587	0.00104853	Unregulated	TGME49_319360	+	1008327	-2729	FALSE	SAG-related sequence SRS17A (SRS17A)	2.31493	4.22436e-22	Bradyzoite_up
104	BFD1_Extsize183_peak_104	TGME49_chrIV	TRUE	FALSE	TRUE	TRUE	1018035	1018226	192	1018131	59	22.2275	4.60348	18.7357	TGME49_319340	+	1017157	974	FALSE	hypothetical protein	0.141503	0.598754	Unregulated
105	BFD1_Extsize183_peak_105	TGME49_chrIV	TRUE	FALSE	TRUE	TRUE	1018289	1018577	289	1018426	35	7.16563	2.62683	4.6735	TGME49_319340	+	1017157	1269	FALSE	hypothetical protein	0.141503	0.598754	Unregulated
106	BFD1_Extsize183_peak_106	TGME49_chrIV	TRUE	FALSE	TRUE	FALSE	1089473	1089794	322	1089580	25	6.12827	2.78642	3.75169	TGME49_319090	+	1084604	4976	FALSE	IgA-specific serine endopeptidase	1.95735	0.000381348	Bradyzoite_up
107	BFD1_Extsize183_peak_107	TGME49_chrIV	TRUE	FALSE	TRUE	TRUE	1108493	1108681	189	1108636	30	6.79487	2.73533	4.34072	TGME49_318760	-	1109030	-394	TRUE	hypothetical protein	0.672361	0.00454169	Unregulated
108	BFD1_Extsize183_peak_108	TGME49_chrIV	TRUE	TRUE	TRUE	TRUE	1109129	1109628	500	1109283	61	22.7616	4.58061	19.2439	TGME49_318750	+	1109115	168	TRUE	deoxyribose-phosphate aldolase	3.63086	1.92562e-37	Bradyzoite_up	TGME49_318742	-	1112801	-3518	FALSE	hypothetical protein	2.90426	0.0189956	Unregulated
109	BFD1_Extsize183_peak_109	TGME49_chrIV	TRUE	FALSE	FALSE		1168143	1168394	252	1168261	72	24.4494	4.27084	20.8491	TGME49_318660	-	1168257	4	FALSE	PP2C, putative	1.38582	5.15958e-14	Bradyzoite_up	TGME49_318650	+	1168908	-647	FALSE	transhydrogenase	-0.714016	0.000857375	Bradyzoite_down
110	BFD1_Extsize183_peak_110	TGME49_chrIV	TRUE	FALSE	TRUE	TRUE	1373573	1373827	255	1373790	30	6.93027	2.77224	4.46255	TGME49_318400	-	1373928	-138	FALSE	hypothetical protein	0.165949	0.558818	Unregulated
111	BFD1_Extsize183_peak_111	TGME49_chrIV	TRUE	FALSE	FALSE		1374385	1374749	365	1374653	49	17.8799	4.34686	14.6096	TGME49_318400	-	1373928	725	FALSE	hypothetical protein	0.165949	0.558818	Unregulated	TGME49_318390	+	1375687	-1034	FALSE	hypothetical protein	0.909009	0.0035286	Unregulated
112	BFD1_Extsize183_peak_112	TGME49_chrIV	TRUE	FALSE	TRUE	TRUE	1472540	1472732	193	1472636	52	14.3594	3.44185	11.2998	TGME49_318230	+	1472869	-233	FALSE	phosphoglycerate kinase PGKI (PGKI)	-0.0492837	0.904227	Unregulated	TGME49_318240	-	1469674	2962	TRUE	Tubulin-tyrosine ligase family protein	4.68378	1.44574e-107	Bradyzoite_up
113	BFD1_Extsize183_peak_113	TGME49_chrIV	TRUE	FALSE	FALSE		1517646	1517863	218	1517744	56	20.7247	4.49231	17.3047	TGME49_318160	+	1517906	-162	FALSE	MSP (Major sperm protein) domain-containing protein	-0.929737	0.000233369	Bradyzoite_down	TGME49_318170	-	1517448	296	FALSE	hypothetical protein	-0.143885	0.74931	Unregulated
114	BFD1_Extsize183_peak_114	TGME49_chrIV	TRUE	TRUE	TRUE	TRUE	1625907	1626290	384	1626171	92	37.5945	5.26556	33.3679	TGME49_211680	+	1625970	201	TRUE	protein disulfide isomerase	-0.309985	0.342514	Unregulated
115	BFD1_Extsize183_peak_115	TGME49_chrIV	TRUE	FALSE	TRUE	TRUE	1626388	1626573	186	1626425	40	8.3887	2.72246	5.77901	TGME49_211680	+	1625970	455	TRUE	protein disulfide isomerase	-0.309985	0.342514	Unregulated
116	BFD1_Extsize183_peak_116	TGME49_chrIV	TRUE	FALSE	TRUE	TRUE	1775864	1776245	382	1776167	41	10.1483	3.06464	7.38674	TGME49_211380	+	1778539	-2372	FALSE	hypothetical protein	7.44899	5.72035e-07	Bradyzoite_up
117	BFD1_Extsize183_peak_117	TGME49_chrIV	TRUE	TRUE	TRUE	TRUE	1888227	1889313	1087	1888648	88	53.328	8.48735	48.1711	TGME49_211260	-	1889280	-632	FALSE	rhoptry kinase family protein ROP26 (incomplete catalytic triad) (ROP26)	0.675311	0.0125182	Unregulated
118	BFD1_Extsize183_peak_118	TGME49_chrIV	TRUE	FALSE	TRUE	TRUE	1948445	1948660	216	1948577	36	10.1365	3.3088	7.3779	TGME49_211050	+	1948016	561	FALSE	ATPase, AAA family protein	5.54024	2.4637e-15	Bradyzoite_up
119	BFD1_Extsize183_peak_119	TGME49_chrIV	TRUE	FALSE	TRUE	FALSE	2238080	2238486	407	2238374	42	11.8111	3.38894	8.92179	TGME49_300980	-	2248640	-10266	FALSE	hypothetical protein	0.835988	0.00479946	Unregulated
120	BFD1_Extsize183_peak_120	TGME49_chrIV	TRUE	TRUE	TRUE	FALSE	2453835	2454892	1058	2454172	73	38.7796	6.94472	34.5143	TGME49_301400	-	2456741	-2569	FALSE	hypothetical protein	0.94695	1.78734e-07	Bradyzoite_up
121	BFD1_Extsize183_peak_121	TGME49_chrIV	TRUE	TRUE	TRUE	TRUE	2454943	2455512	570	2455380	53	21.2733	4.82907	17.8261	TGME49_301400	-	2456741	-1361	FALSE	hypothetical protein	0.94695	1.78734e-07	Bradyzoite_up
122	BFD1_Extsize183_peak_122	TGME49_chrIV	TRUE	FALSE	TRUE	TRUE	2479034	2479222	189	2479162	45	9.76864	2.83153	7.04138	TGME49_301440	+	2477280	1882	FALSE	calcium-dependent protein kinase CDPK1 (CDPK1)	-1.32282	5.21452e-16	Bradyzoite_down
123	BFD1_Extsize183_peak_123	TGME49_chrIX	TRUE	FALSE	TRUE	TRUE	283451	283820	370	283723	42	13.7524	3.84537	10.7324	TGME49_279310	-	283318	405	FALSE	hypothetical protein	0.261821	0.821697	Unregulated
124	BFD1_Extsize183_peak_124	TGME49_chrIX	TRUE	TRUE	TRUE	TRUE	544985	545176	192	545044	34	8.08314	2.89066	5.50101	TGME49_267585	+	547355	-2311	FALSE	hypothetical protein	-0.430364	0.30522	Unregulated
125	BFD1_Extsize183_peak_125	TGME49_chrIX	TRUE	FALSE	TRUE	TRUE	545651	546014	364	545926	50	21.7456	5.19952	18.2764	TGME49_267585	+	547355	-1429	FALSE	hypothetical protein	-0.430364	0.30522	Unregulated
126	BFD1_Extsize183_peak_126	TGME49_chrIX	TRUE	FALSE	TRUE	TRUE	547939	548506	568	548206	50	16.203	3.91296	13.0286	TGME49_267585	+	547355	851	FALSE	hypothetical protein	-0.430364	0.30522	Unregulated
127	BFD1_Extsize183_peak_127	TGME49_chrIX	TRUE	TRUE	FALSE		623975	624157	183	624099	56	14.0597	3.22728	11.0197	TGME49_267470	+	624003	96	TRUE	cold-shock DNA-binding domain-containing protein	6.19752	0.00125444	Unregulated	TGME49_267480	-	624548	-449	TRUE	tRNA (guanine(26)-N(2))-dimethyltransferase, putative	0.249264	0.578396	Unregulated
128	BFD1_Extsize183_peak_128	TGME49_chrIX	TRUE	FALSE	TRUE	TRUE	681816	682014	199	681888	42	12.0124	3.43479	9.10484	TGME49_267380	-	682182	-294	FALSE	UDP-galactose transporter subfamily protein	0.166029	0.678207	Unregulated
129	BFD1_Extsize183_peak_129	TGME49_chrIX	TRUE	TRUE	TRUE	TRUE	767703	768321	619	768031	44	16.5105	4.38741	13.3169	TGME49_267130	+	767523	508	TRUE	SAG-related sequence SRS38A (SRS38A)	3.04065	1.11951e-13	Bradyzoite_up
130	BFD1_Extsize183_peak_130	TGME49_chrIX	TRUE	FALSE	TRUE	TRUE	897787	898143	357	897853	35	7.73407	2.76209	5.18631	TGME49_266920	+	896162	1691	TRUE	3'5'-cyclic nucleotide phosphodiesterase domain-containing protein	-0.187818	0.53759	Unregulated
131	BFD1_Extsize183_peak_131	TGME49_chrIX	TRUE	TRUE	TRUE	TRUE	907635	908511	877	907957	68	27.166	4.97329	23.4434	TGME49_266910	-	907872	85	TRUE	cell-cycle-associated protein kinase GSK, putative	0.883489	0.00163287	Unregulated
132	BFD1_Extsize183_peak_132	TGME49_chrIX	TRUE	FALSE	TRUE	TRUE	1018343	1018565	223	1018477	48	14.9608	3.76138	11.867	TGME49_266690	-	1018502	-25	FALSE	hypothetical protein	1.77613	2.84358e-20	Bradyzoite_up
133	BFD1_Extsize183_peak_133	TGME49_chrIX	TRUE	FALSE	TRUE	FALSE	1042005	1042196	192	1042114	31	7.78117	2.95613	5.22733	TGME49_266650	+	1045862	-3748	FALSE	hypothetical protein	2.74463	0.623721	Unregulated
134	BFD1_Extsize183_peak_134	TGME49_chrIX	TRUE	FALSE	TRUE	FALSE	1042256	1042628	373	1042583	40	8.68095	2.78512	6.047	TGME49_266650	+	1045862	-3279	FALSE	hypothetical protein	2.74463	0.623721	Unregulated
135	BFD1_Extsize183_peak_135	TGME49_chrIX	TRUE	TRUE	TRUE	FALSE	1081365	1081588	224	1081456	33	6.78295	2.60864	4.33043	TGME49_266610	-	1087190	-5734	FALSE	Kazal-type serine protease inhibitor domain-containing protein	6.956	8.02065e-11	Bradyzoite_up
136	BFD1_Extsize183_peak_136	TGME49_chrIX	TRUE	FALSE	TRUE	TRUE	1302328	1302557	230	1302389	39	12.5982	3.7539	9.65174	TGME49_266105	-	1302805	-416	TRUE	EF hand family protein	3.90819	0.0705135	Unregulated
137	BFD1_Extsize183_peak_137	TGME49_chrIX	TRUE	TRUE	TRUE	TRUE	1302597	1303167	571	1302733	46	15.8664	4.08604	12.7126	TGME49_266105	-	1302805	-72	TRUE	EF hand family protein	3.90819	0.0705135	Unregulated
138	BFD1_Extsize183_peak_138	TGME49_chrIX	TRUE	FALSE	TRUE	TRUE	1314648	1314830	183	1314716	43	12.5977	3.51467	9.65174	TGME49_266080	+	1314712	4	FALSE	hypothetical protein	-0.355488	0.119941	Unregulated
139	BFD1_Extsize183_peak_139	TGME49_chrIX	TRUE	FALSE	TRUE	TRUE	1314911	1315107	197	1314978	41	12.0459	3.49687	9.13733	TGME49_266080	+	1314712	266	FALSE	hypothetical protein	-0.355488	0.119941	Unregulated
140	BFD1_Extsize183_peak_140	TGME49_chrIX	TRUE	FALSE	TRUE	TRUE	1391972	1392211	240	1392144	26	8.20959	3.39965	5.61699	TGME49_265990	-	1390267	1877	FALSE	hypothetical protein	0.461225	0.0781878	Unregulated
141	BFD1_Extsize183_peak_141	TGME49_chrIX	TRUE	FALSE	TRUE	TRUE	1618570	1618991	422	1618679	58	19.8926	4.20123	16.5125	TGME49_265320	+	1617976	703	FALSE	hypothetical protein	1.17378	0.0214217	Unregulated
142	BFD1_Extsize183_peak_142	TGME49_chrIX	TRUE	FALSE	TRUE	TRUE	1642399	1642632	234	1642509	36	8.22711	2.83881	5.6324	TGME49_265270	-	1643438	-929	FALSE	hypothetical protein	0.369451	0.312995	Unregulated
143	BFD1_Extsize183_peak_143	TGME49_chrIX	TRUE	FALSE	TRUE	TRUE	1645331	1645513	183	1645456	31	8.12781	3.05163	5.54272	TGME49_265260	+	1644855	601	FALSE	hypothetical protein	1.00472	1.60413e-05	Bradyzoite_up
144	BFD1_Extsize183_peak_144	TGME49_chrIX	TRUE	FALSE	TRUE	FALSE	1655572	1656745	1174	1656255	74	35.9724	6.2444	31.8132	TGME49_265255	+	1652849	3406	FALSE	hypothetical protein	5.88718	4.74558e-17	Bradyzoite_up
145	BFD1_Extsize183_peak_145	TGME49_chrIX	TRUE	TRUE	TRUE	TRUE	1793762	1793983	222	1793887	55	17.2285	3.84835	13.9926	TGME49_265090	-	1795019	-1132	FALSE	hypothetical protein	0.975775	6.42036e-06	Bradyzoite_up
146	BFD1_Extsize183_peak_146	TGME49_chrIX	TRUE	FALSE	TRUE	TRUE	1794068	1794264	197	1794160	60	20.4327	4.19195	17.0263	TGME49_265090	-	1795019	-859	FALSE	hypothetical protein	0.975775	6.42036e-06	Bradyzoite_up
147	BFD1_Extsize183_peak_147	TGME49_chrIX	TRUE	TRUE	TRUE	TRUE	2135131	2136135	1005	2135659	82	45.902	7.54931	41.231	TGME49_264660	+	2135628	31	TRUE	SAG-related sequence SRS44 (SRS44)	7.82614	1.89716e-137	Bradyzoite_up
148	BFD1_Extsize183_peak_148	TGME49_chrIX	TRUE	FALSE	TRUE	TRUE	2160194	2160383	190	2160299	36	5.46044	2.21077	3.16379	TGME49_264640	-	2159092	1207	FALSE	bromodomain-containing protein	-0.330786	0.450228	Unregulated
149	BFD1_Extsize183_peak_149	TGME49_chrIX	TRUE	FALSE	TRUE	TRUE	2264479	2264674	196	2264526	34	5.25139	2.2137	2.98347	TGME49_287960	-	2265356	-830	FALSE	hypothetical protein	4.24544	4.77392e-32	Bradyzoite_up
150	BFD1_Extsize183_peak_150	TGME49_chrIX	TRUE	TRUE	TRUE	TRUE	2264754	2265783	1030	2265054	57	25.37	5.44316	21.7294	TGME49_287960	-	2265356	-302	FALSE	hypothetical protein	4.24544	4.77392e-32	Bradyzoite_up
151	BFD1_Extsize183_peak_151	TGME49_chrIX	TRUE	FALSE	TRUE	TRUE	2305208	2305409	202	2305301	55	18.1883	4.03629	14.8979	TGME49_288020	+	2306471	-1170	FALSE	hypothetical protein	1.5475	0.000456098	Bradyzoite_up
152	BFD1_Extsize183_peak_152	TGME49_chrIX	TRUE	FALSE	TRUE	TRUE	2428117	2428520	404	2428457	37	10.7347	3.40387	7.92754	TGME49_288265	-	2429592	-1135	FALSE	hypothetical protein	2.17878	0.231243	Unregulated
153	BFD1_Extsize183_peak_153	TGME49_chrIX	TRUE	FALSE	FALSE		2643813	2644182	370	2643887	40	9.7927	3.02911	7.05952	TGME49_288630	+	2643881	6	FALSE	nucleosome assembly protein (NAP), putative	0.145746	0.556963	Unregulated	TGME49_288620	-	2644174	-287	FALSE	Erv1 / Alr family protein	-0.00698708	0.979663	Unregulated
154	BFD1_Extsize183_peak_154	TGME49_chrIX	TRUE	FALSE	TRUE	TRUE	2659334	2659538	205	2659436	44	14.3278	3.85539	11.2744	TGME49_288650	-	2660108	-672	FALSE	dense granule protein GRA12 (GRA12)	-1.21335	1.22745e-15	Bradyzoite_down
155	BFD1_Extsize183_peak_155	TGME49_chrIX	TRUE	FALSE	TRUE	TRUE	2660185	2660402	218	2660356	24	4.86277	2.43745	2.65085	TGME49_288650	-	2660108	248	FALSE	dense granule protein GRA12 (GRA12)	-1.21335	1.22745e-15	Bradyzoite_down
156	BFD1_Extsize183_peak_156	TGME49_chrIX	TRUE	TRUE	FALSE		2722704	2723270	567	2723023	47	12.1386	3.22474	9.22244	TGME49_288740	-	2722722	301	TRUE	L-asparaginase, putative	0.723651	0.000515085	Bradyzoite_up	TGME49_288750	+	2724323	-1300	FALSE	ubiquinol-cytochrome c reductase	-0.662675	0.000324261	Bradyzoite_down
157	BFD1_Extsize183_peak_157	TGME49_chrIX	TRUE	FALSE	TRUE	FALSE	2777810	2778044	235	2777908	54	19.0805	4.27758	15.7449	TGME49_288850	-	2772899	5009	FALSE	hypothetical protein	1.01611	0.210353	Unregulated
158	BFD1_Extsize183_peak_158	TGME49_chrIX	TRUE	FALSE	TRUE	TRUE	3038391	3039213	823	3038530	57	22.4583	4.79024	18.9556	TGME49_289170	+	3037441	1089	FALSE	adenylate and guanylate cyclase catalytic domain-containing protein	1.68004	1.09695e-07	Bradyzoite_up
159	BFD1_Extsize183_peak_159	TGME49_chrIX	TRUE	TRUE	TRUE	TRUE	3290224	3290467	244	3290343	45	11.408	3.16114	8.54937	TGME49_289540	+	3290644	-301	TRUE	hypothetical protein	-0.130332	0.614996	Unregulated
160	BFD1_Extsize183_peak_160	TGME49_chrIX	TRUE	FALSE	TRUE	TRUE	3290565	3290761	197	3290638	44	9.66744	2.84619	6.94345	TGME49_289540	+	3290644	-6	TRUE	hypothetical protein	-0.130332	0.614996	Unregulated
161	BFD1_Extsize183_peak_161	TGME49_chrIX	TRUE	FALSE	TRUE	TRUE	3378179	3378536	358	3378498	38	6.89199	2.4667	4.4286	TGME49_289680	-	3378112	386	FALSE	Ras-related protein Rab11	-0.0443772	0.875256	Unregulated
162	BFD1_Extsize183_peak_162	TGME49_chrIX	TRUE	TRUE	TRUE	TRUE	3382645	3382927	283	3382784	63	24.7913	4.84976	21.1774	TGME49_289700	+	3382983	-199	TRUE	hypothetical protein	-0.122339	0.72476	Unregulated
163	BFD1_Extsize183_peak_163	TGME49_chrIX	TRUE	TRUE	FALSE		3423818	3424414	597	3424149	63	32.954	6.66297	28.9569	TGME49_289745	+	3425028	-879	FALSE	hypothetical protein	0.52322	0.392672	Unregulated	TGME49_289740	-	3422750	1399	FALSE	hypothetical protein	0.442217	0.0412074	Unregulated
164	BFD1_Extsize183_peak_164	TGME49_chrIX	TRUE	FALSE	TRUE	TRUE	3424958	3425264	307	3425042	31	8.30768	3.10174	5.70701	TGME49_289745	+	3425028	14	FALSE	hypothetical protein	0.52322	0.392672	Unregulated
165	BFD1_Extsize183_peak_165	TGME49_chrIX	TRUE	TRUE	TRUE	TRUE	3576475	3577632	1158	3577231	58	23.1852	4.87283	19.6468	TGME49_290000	-	3577169	62	TRUE	hypothetical protein	2.09942	3.99509e-31	Bradyzoite_up
166	BFD1_Extsize183_peak_166	TGME49_chrIX	TRUE	TRUE	TRUE	TRUE	3691896	3692491	596	3692057	50	15.2852	3.72135	12.1697	TGME49_290300	+	3692262	-205	TRUE	hypothetical protein	-0.173985	0.559542	Unregulated
167	BFD1_Extsize183_peak_167	TGME49_chrIX	TRUE	FALSE	TRUE	TRUE	3706978	3707226	249	3707083	31	9.77117	3.52415	7.04175	TGME49_290310	-	3705667	1416	FALSE	hypothetical protein	0.564704	0.132685	Unregulated
168	BFD1_Extsize183_peak_168	TGME49_chrIX	TRUE	FALSE	TRUE	TRUE	3829012	3829608	597	3829300	33	9.23314	3.24236	6.54891	TGME49_290670	+	3828049	1251	FALSE	leucyl aminopeptidase LAP (LAP)	-0.216864	0.33253	Unregulated
169	BFD1_Extsize183_peak_169	TGME49_chrIX	TRUE	TRUE	TRUE	TRUE	4005600	4006735	1136	4005919	82	45.3687	7.43476	40.7286	TGME49_290970	-	4005052	867	FALSE	8-amino-7-oxononanoate synthase	6.80807	2.98163e-82	Bradyzoite_up
170	BFD1_Extsize183_peak_170	TGME49_chrIX	TRUE	FALSE	TRUE	TRUE	4038901	4039280	380	4038971	32	8.67416	3.147	6.04162	TGME49_291005	-	4038095	876	FALSE	hypothetical protein	4.20374	0.00952662	Unregulated
171	BFD1_Extsize183_peak_171	TGME49_chrIX	TRUE	TRUE	TRUE	TRUE	4081144	4082189	1046	4081513	86	43.4918	6.67505	38.9756	TGME49_291040	+	4081173	340	TRUE	lactate dehydrogenase LDH2 (LDH2)	11.809	2.69676e-10	Bradyzoite_up
172	BFD1_Extsize183_peak_172	TGME49_chrIX	TRUE	TRUE	TRUE	TRUE	4101397	4102152	756	4101973	59	16.8115	3.58503	13.6008	TGME49_291075	+	4102342	-369	FALSE	hypothetical protein	2.62753	1.71468e-33	Bradyzoite_up
173	BFD1_Extsize183_peak_173	TGME49_chrIX	TRUE	FALSE	TRUE	TRUE	4149169	4149395	227	4149293	42	11.4128	3.29916	8.55101	TGME49_291140	+	4149083	210	FALSE	CCR4-Not complex component, Not1 protein	0.206685	0.449274	Unregulated
174	BFD1_Extsize183_peak_174	TGME49_chrIX	TRUE	FALSE	TRUE	FALSE	4257614	4257800	187	4257704	37	14.181	4.33872	11.1352	TGME49_291340	+	4254461	3243	FALSE	hypothetical protein	6.0286	0.000611764	Bradyzoite_up
175	BFD1_Extsize183_peak_175	TGME49_chrIX	TRUE	TRUE	TRUE	TRUE	4462347	4462867	521	4462739	48	17.7234	4.38193	14.4605	TGME49_291980	-	4461656	1083	FALSE	HECT-domain (ubiquitin-transferase) domain-containing protein	0.547814	0.0368998	Unregulated
176	BFD1_Extsize183_peak_176	TGME49_chrIX	TRUE	TRUE	TRUE	TRUE	4693620	4693839	220	4693738	48	13.2618	3.40697	10.2707	TGME49_292335	-	4694442	-704	FALSE	hypothetical protein	-0.0601833	0.958246	Unregulated	TGME49_292330	+	4686025	7713	FALSE	hypothetical protein	-0.477042	0.02907	Unregulated
177	BFD1_Extsize183_peak_177	TGME49_chrIX	TRUE	TRUE	TRUE	TRUE	4696730	4696916	187	4696768	40	9.37844	2.93712	6.68134	TGME49_292340	+	4696594	174	TRUE	zinc finger, C3HC4 type (RING finger) domain-containing protein	0.566162	0.169558	Unregulated
178	BFD1_Extsize183_peak_178	TGME49_chrIX	TRUE	TRUE	TRUE	TRUE	4809966	4810327	362	4810251	34	8.17615	2.91406	5.5858	TGME49_210408	+	4810441	-190	TRUE	HMG (high mobility group) box domain-containing protein	-0.650163	0.0139771	Unregulated
179	BFD1_Extsize183_peak_179	TGME49_chrIX	TRUE	FALSE	TRUE	TRUE	4810453	4810661	209	4810544	43	11.5989	3.29195	8.7221	TGME49_210408	+	4810441	103	TRUE	HMG (high mobility group) box domain-containing protein	-0.650163	0.0139771	Unregulated
180	BFD1_Extsize183_peak_180	TGME49_chrIX	TRUE	FALSE	TRUE	TRUE	4811237	4811478	242	4811301	64	22.3001	4.3161	18.8057	TGME49_210408	+	4810441	860	TRUE	HMG (high mobility group) box domain-containing protein	-0.650163	0.0139771	Unregulated
181	BFD1_Extsize183_peak_181	TGME49_chrIX	TRUE	FALSE	TRUE	TRUE	4979753	4979961	209	4979803	34	8.08314	2.89066	5.50101	TGME49_307570	-	4980085	-282	FALSE	glycerol-3-phosphate dehydrogenase (gpdh), putative	0.154038	0.674629	Unregulated
182	BFD1_Extsize183_peak_182	TGME49_chrIX	TRUE	FALSE	TRUE	FALSE	5109742	5110156	415	5109846	42	12.0124	3.43479	9.10484	TGME49_304930	+	5101312	8534	FALSE	hypothetical protein	3.90389	2.85224e-56	Bradyzoite_up
183	BFD1_Extsize183_peak_183	TGME49_chrIX	TRUE	FALSE	TRUE	FALSE	5110230	5110823	594	5110395	68	29.1966	5.36642	25.3779	TGME49_304930	+	5101312	9083	FALSE	hypothetical protein	3.90389	2.85224e-56	Bradyzoite_up
184	BFD1_Extsize183_peak_184	TGME49_chrIX	TRUE	FALSE	TRUE	TRUE	5204419	5204646	228	5204597	28	8.54995	3.36316	5.92549	TGME49_305050	+	5203644	953	FALSE	calmodulin, putative	-1.77933	1.96063e-06	Bradyzoite_down
185	BFD1_Extsize183_peak_185	TGME49_chrIX	TRUE	FALSE	TRUE	TRUE	5204697	5204911	215	5204819	27	7.92486	3.23449	5.36081	TGME49_305050	+	5203644	1175	FALSE	calmodulin, putative	-1.77933	1.96063e-06	Bradyzoite_down
186	BFD1_Extsize183_peak_186	TGME49_chrIX	TRUE	FALSE	TRUE	TRUE	5217471	5217799	329	5217557	37	8.42095	2.84305	5.8084	TGME49_305100	+	5216951	606	FALSE	hypothetical protein	11.8436	3.53012e-22	Bradyzoite_up
187	BFD1_Extsize183_peak_187	TGME49_chrIX	TRUE	FALSE	TRUE	TRUE	5218384	5218616	233	5218540	38	10.1348	3.20193	7.37777	TGME49_305100	+	5216951	1589	FALSE	hypothetical protein	11.8436	3.53012e-22	Bradyzoite_up
188	BFD1_Extsize183_peak_188	TGME49_chrIX	TRUE	FALSE	TRUE	TRUE	5260355	5260539	185	5260460	35	8.5988	2.97325	5.96954	TGME49_305160	+	5259468	992	FALSE	histone H2Ba	-0.170681	0.74918	Unregulated
189	BFD1_Extsize183_peak_189	TGME49_chrIX	TRUE	FALSE	TRUE	TRUE	5320975	5321408	434	5321121	30	7.94324	3.05497	5.37742	TGME49_305260	+	5320040	1081	FALSE	hypothetical protein	1.57451	1.37313e-08	Bradyzoite_up
190	BFD1_Extsize183_peak_190	TGME49_chrIX	TRUE	FALSE	TRUE	TRUE	5371124	5371306	183	5371226	35	7.59183	2.72799	5.05888	TGME49_305330	-	5371022	204	TRUE	cyclin, N-terminal domain-containing protein	0.74458	0.00327964	Unregulated	TGME49_305340	+	5374572	-3346	FALSE	corepressor complex CRC230 (CRC230)	0.123107	0.684143	Unregulated
191	BFD1_Extsize183_peak_191	TGME49_chrIX	TRUE	TRUE	TRUE	TRUE	5463364	5463780	417	5463484	47	14.3395	3.68279	11.2841	TGME49_305540	-	5463481	3	TRUE	hypothetical protein	0.271876	0.388879	Unregulated	TGME49_305560	+	5466103	-2619	FALSE	Vps51/Vps67 protein	-0.258882	0.640651	Unregulated
192	BFD1_Extsize183_peak_192	TGME49_chrIX	TRUE	FALSE	TRUE	TRUE	5626957	5627160	204	5627128	26	5.74075	2.61709	3.40897	TGME49_305860	+	5628418	-1290	FALSE	calcium-dependent protein kinase CDPK3 (CDPK3)	-0.376894	0.0698775	Unregulated	TGME49_305850	-	5624647	2481	FALSE	RNA recognition motif-containing protein	-0.278248	0.181463	Unregulated
193	BFD1_Extsize183_peak_193	TGME49_chrIX	TRUE	TRUE	TRUE	TRUE	5627194	5627568	375	5627519	29	5.63542	2.46302	3.31984	TGME49_305860	+	5628418	-899	FALSE	calcium-dependent protein kinase CDPK3 (CDPK3)	-0.376894	0.0698775	Unregulated	TGME49_305850	-	5624647	2872	FALSE	RNA recognition motif-containing protein	-0.278248	0.181463	Unregulated
194	BFD1_Extsize183_peak_194	TGME49_chrIX	TRUE	FALSE	TRUE	TRUE	5710502	5710871	370	5710559	33	4.86977	2.15046	2.65545	TGME49_305990	+	5710982	-423	TRUE	hypothetical protein	-0.218468	0.690995	Unregulated
195	BFD1_Extsize183_peak_195	TGME49_chrIX	TRUE	FALSE	TRUE	TRUE	5819021	5819237	217	5819163	31	7.45098	2.86641	4.93037	TGME49_306190	+	5817591	1572	FALSE	hypothetical protein	0.353711	0.0633659	Unregulated	TGME49_306195	-	5827273	-8110	FALSE	hypothetical protein	-0.848871	0.0348239	Unregulated
196	BFD1_Extsize183_peak_196	TGME49_chrIX	TRUE	TRUE	TRUE	TRUE	5819321	5819998	678	5819622	57	22.4583	4.79024	18.9556	TGME49_306190	+	5817591	2031	FALSE	hypothetical protein	0.353711	0.0633659	Unregulated	TGME49_306195	-	5827273	-7651	FALSE	hypothetical protein	-0.848871	0.0348239	Unregulated
197	BFD1_Extsize183_peak_197	TGME49_chrIX	TRUE	TRUE	TRUE	TRUE	5834131	5834576	446	5834438	41	12.4733	3.59837	9.53999	TGME49_306220	+	5834386	52	TRUE	hypothetical protein	0.424367	0.220078	Unregulated
198	BFD1_Extsize183_peak_198	TGME49_chrIX	TRUE	FALSE	TRUE	FALSE	6090788	6090997	210	6090943	34	8.08314	2.89066	5.50101	TGME49_306450	-	6094733	-3790	TRUE	short chain dehydrogenase family protein, putative	3.73741	2.01511e-23	Bradyzoite_up
199	BFD1_Extsize183_peak_199	TGME49_chrIX	TRUE	FALSE	FALSE		6123309	6123512	204	6123383	37	12.2841	3.80838	9.36034	TGME49_306480	+	6115598	7785	FALSE	CAM kinase, CDPK family	1.3584	0.106846	Unregulated	TGME49_306490	-	6131975	-8592	TRUE	hypothetical protein	-0.837964	0.000414122	Bradyzoite_down
200	BFD1_Extsize183_peak_200	TGME49_chrIX	TRUE	TRUE	TRUE	TRUE	6225167	6226715	1549	6225934	94	54.9146	8.13916	49.6465	TGME49_306620	-	6226362	-428	FALSE	AP2 domain transcription factor AP2IX-9 (AP2IX9)	3.36203	2.03798e-42	Bradyzoite_up
201	BFD1_Extsize183_peak_201	TGME49_chrIX	TRUE	FALSE	TRUE	TRUE	6226765	6226975	211	6226915	30	7.59448	2.95627	5.0602	TGME49_306620	-	6226362	553	FALSE	AP2 domain transcription factor AP2IX-9 (AP2IX9)	3.36203	2.03798e-42	Bradyzoite_up
202	BFD1_Extsize183_peak_202	TGME49_chrIX	TRUE	TRUE	TRUE	TRUE	6227110	6227812	703	6227241	44	17.5986	4.66843	14.3431	TGME49_306620	-	6226362	879	FALSE	AP2 domain transcription factor AP2IX-9 (AP2IX9)	3.36203	2.03798e-42	Bradyzoite_up
203	BFD1_Extsize183_peak_203	TGME49_chrIX	TRUE	FALSE	TRUE	TRUE	6266211	6266760	550	6266372	38	4.21295	1.90813	2.10783	TGME49_306660	-	6264382	1990	FALSE	RNA pseudouridine synthase superfamily protein	-0.198003	0.551015	Unregulated
204	BFD1_Extsize183_peak_204	TGME49_chrIa	TRUE	FALSE	TRUE	TRUE	18152	18360	209	18290	50	14.2143	3.50475	11.1658	TGME49_292920	+	18521	-231	TRUE	heat shock protein 75, putative	0.341371	0.0752467	Unregulated	TGME49_287280	-	13724	4566	TRUE	Toxoplasma gondii family C protein	0.604465	0.29049	Unregulated
205	BFD1_Extsize183_peak_205	TGME49_chrIa	TRUE	FALSE	TRUE	TRUE	319527	319747	221	319656	55	16.9982	3.80406	13.7757	TGME49_293430	-	319998	-342	FALSE	hypothetical protein	-2.02158	1.53002e-19	Bradyzoite_down
206	BFD1_Extsize183_peak_206	TGME49_chrIa	TRUE	TRUE	TRUE	TRUE	512747	513362	616	513066	53	14.3382	3.39476	11.2841	TGME49_293700	+	513146	-80	FALSE	WD domain, G-beta repeat-containing protein	0.175647	0.556066	Unregulated
207	BFD1_Extsize183_peak_207	TGME49_chrIa	TRUE	FALSE	TRUE	TRUE	523995	524185	191	524110	55	17.9423	3.98761	14.6681	TGME49_293710	-	524120	-10	FALSE	Zn-finger in Ran binding protein and others domain-containing protein	-0.572769	0.0334588	Unregulated
208	BFD1_Extsize183_peak_208	TGME49_chrIa	TRUE	FALSE	TRUE	TRUE	524330	524549	220	524424	48	12.497	3.25368	9.56283	TGME49_293720	+	524391	33	FALSE	hypothetical protein	-0.612862	0.0679999	Unregulated
209	BFD1_Extsize183_peak_209	TGME49_chrIa	TRUE	TRUE	TRUE	TRUE	540588	540996	409	540874	43	12.1866	3.42206	9.26736	TGME49_293740	+	540853	21	TRUE	hypothetical protein	-0.275972	0.191342	Unregulated
210	BFD1_Extsize183_peak_210	TGME49_chrIa	TRUE	TRUE	TRUE	TRUE	541400	541749	350	541724	30	6.14277	2.5603	3.76147	TGME49_293740	+	540853	871	TRUE	hypothetical protein	-0.275972	0.191342	Unregulated
211	BFD1_Extsize183_peak_211	TGME49_chrIa	TRUE	FALSE	TRUE	TRUE	548956	549354	399	549081	67	16.0843	3.18284	12.9209	TGME49_293760	-	549143	-62	FALSE	EF hand domain-containing protein	-0.388444	0.125942	Unregulated
212	BFD1_Extsize183_peak_212	TGME49_chrIa	TRUE	FALSE	TRUE	TRUE	555827	556176	350	555889	33	8.32391	3.00004	5.72125	TGME49_293780	+	557010	-1121	TRUE	hypothetical protein	3.72294	1.24703e-50	Bradyzoite_up
213	BFD1_Extsize183_peak_213	TGME49_chrIa	TRUE	TRUE	TRUE	TRUE	556504	557981	1478	557183	91	60.586	9.7675	54.8841	TGME49_293780	+	557010	173	TRUE	hypothetical protein	3.72294	1.24703e-50	Bradyzoite_up
214	BFD1_Extsize183_peak_214	TGME49_chrIa	TRUE	FALSE	TRUE	TRUE	559784	560179	396	560067	36	10.4583	3.39148	7.67476	TGME49_293790	+	559632	435	FALSE	hypothetical protein	7.77059	9.36274e-71	Bradyzoite_up
215	BFD1_Extsize183_peak_215	TGME49_chrIa	TRUE	FALSE	TRUE	TRUE	567614	568553	940	568235	45	10.1638	2.90944	7.39916	TGME49_293810	+	568750	-515	FALSE	carboxyvinyl-carboxyphosphonatephosphorylmutase	2.76992	1.22415e-39	Bradyzoite_up
216	BFD1_Extsize183_peak_216	TGME49_chrIa	TRUE	FALSE	TRUE	TRUE	666052	666245	194	666145	35	9.04252	3.08431	6.37385	TGME49_294050	-	666206	-61	FALSE	hypothetical protein	-0.0530136	0.849083	Unregulated
217	BFD1_Extsize183_peak_217	TGME49_chrIa	TRUE	FALSE	TRUE	TRUE	697048	697231	184	697178	45	11.408	3.16114	8.54937	TGME49_294200	+	696678	500	FALSE	glucose-6-phosphate 1-dehydrogenase	-1.41706	7.02877e-17	Bradyzoite_down
218	BFD1_Extsize183_peak_218	TGME49_chrIa	TRUE	FALSE	TRUE	TRUE	741478	741782	305	741502	31	6.60885	2.64289	4.17591	TGME49_294240	-	741460	42	TRUE	hypothetical protein	4.99079	6.15143e-07	Bradyzoite_up	TGME49_294250	+	744716	-3214	TRUE	WD domain, G-beta repeat-containing protein	0.306457	0.225199	Unregulated
219	BFD1_Extsize183_peak_219	TGME49_chrIa	TRUE	FALSE	TRUE	TRUE	1200535	1200729	195	1200643	39	10.1335	3.1525	7.37748	TGME49_294830	-	1202557	-1914	TRUE	methyltransferase domain-containing protein	1.59879	2.3666e-17	Bradyzoite_up
220	BFD1_Extsize183_peak_220	TGME49_chrIa	TRUE	FALSE	TRUE	FALSE	1214893	1215108	216	1215046	33	6.3885	2.51195	3.98152	TGME49_294850	-	1217858	-2812	FALSE	actin-like protein ALP7 (ALP7)	5.23516	4.35546e-07	Bradyzoite_up
221	BFD1_Extsize183_peak_221	TGME49_chrIa	TRUE	FALSE	TRUE	TRUE	1295492	1295949	458	1295830	40	15.0628	4.32955	11.958	TGME49_294970	+	1294723	1107	FALSE	hypothetical protein	-1.20114	1.0399e-06	Bradyzoite_down
222	BFD1_Extsize183_peak_222	TGME49_chrIa	TRUE	FALSE	TRUE	TRUE	1296022	1296207	186	1296057	27	7.42726	3.07789	4.91077	TGME49_294970	+	1294723	1334	FALSE	hypothetical protein	-1.20114	1.0399e-06	Bradyzoite_down
223	BFD1_Extsize183_peak_223	TGME49_chrIa	TRUE	TRUE	TRUE	FALSE	1324479	1325035	557	1324752	32	8.06952	2.98315	5.49049	TGME49_295020	-	1328219	-3467	FALSE	Sterol-sensing domain of SREBP cleavage-activation domain-containing protein	4.51741	0.0324188	Unregulated
224	BFD1_Extsize183_peak_224	TGME49_chrIa	TRUE	FALSE	TRUE	FALSE	1325129	1325540	412	1325189	30	7.19843	2.84593	4.70456	TGME49_295020	-	1328219	-3030	FALSE	Sterol-sensing domain of SREBP cleavage-activation domain-containing protein	4.51741	0.0324188	Unregulated
225	BFD1_Extsize183_peak_225	TGME49_chrIa	TRUE	FALSE	TRUE	TRUE	1367192	1367606	415	1367304	29	7.07454	2.86091	4.59387	TGME49_295060	+	1367226	78	FALSE	exonuclease	0.590976	0.0668015	Unregulated
226	BFD1_Extsize183_peak_226	TGME49_chrIa	TRUE	TRUE	TRUE	TRUE	1396274	1396458	185	1396387	38	8.37934	2.79384	5.7701	TGME49_295100	+	1396861	-474	FALSE	hypothetical protein	0.511869	0.0156613	Unregulated
227	BFD1_Extsize183_peak_227	TGME49_chrIa	TRUE	FALSE	TRUE	TRUE	1397035	1397385	351	1397084	40	10.3093	3.14571	7.53714	TGME49_295100	+	1396861	223	FALSE	hypothetical protein	0.511869	0.0156613	Unregulated
228	BFD1_Extsize183_peak_228	TGME49_chrIa	TRUE	FALSE	TRUE	TRUE	1415148	1415508	361	1415247	48	6.68184	2.19299	4.24253	TGME49_295125	-	1414491	756	FALSE	rhoptry protein ROP4 (ROP4)	-3.05383	5.44669e-35	Bradyzoite_down
229	BFD1_Extsize183_peak_229	TGME49_chrIa	TRUE	FALSE	TRUE	TRUE	1440930	1441156	227	1441097	41	10.856	3.22244	8.04032	TGME49_296000	-	1442453	-1356	FALSE
230	BFD1_Extsize183_peak_230	TGME49_chrIa	TRUE	TRUE	TRUE	TRUE	1468810	1469431	622	1469084	50	16.9531	4.07383	13.7322	TGME49_295950	-	1469124	-40	FALSE	KRUF family protein	3.64924	4.56019e-45	Bradyzoite_up
231	BFD1_Extsize183_peak_231	TGME49_chrIa	TRUE	FALSE	TRUE	FALSE	1473264	1473504	241	1473380	58	18.6484	3.96374	15.3342	TGME49_295945	+	1469284	4096	FALSE	hypothetical protein	5.34645	7.64544e-32	Bradyzoite_up
232	BFD1_Extsize183_peak_232	TGME49_chrIa	TRUE	FALSE	TRUE	FALSE	1473586	1473810	225	1473646	52	10.3143	2.7161	7.54129	TGME49_295945	+	1469284	4362	FALSE	hypothetical protein	5.34645	7.64544e-32	Bradyzoite_up	TGME49_295935	-	1481462	-7816	FALSE	KRUF family protein	0.164781	0.50939	Unregulated
233	BFD1_Extsize183_peak_233	TGME49_chrIb	TRUE	TRUE	TRUE	TRUE	4227	5309	1083	4733	79	37.5795	6.13798	33.3532	TGME49_207360	+	4721	12	TRUE	hypothetical protein	6.44737	4.52724e-07	Bradyzoite_up
234	BFD1_Extsize183_peak_234	TGME49_chrIb	TRUE	FALSE	TRUE	TRUE	17377	17600	224	17537	42	8.62224	2.70323	5.9918	TGME49_207370	-	18443	-906	FALSE	hypothetical protein	0.41253	0.064111	Unregulated
235	BFD1_Extsize183_peak_235	TGME49_chrIb	TRUE	FALSE	TRUE	FALSE	45893	46402	510	46051	47	10.7638	2.95464	7.9556	TGME49_207420	-	48670	-2619	FALSE	hypothetical protein	-0.444413	0.116531	Unregulated
236	BFD1_Extsize183_peak_236	TGME49_chrIb	TRUE	FALSE	TRUE	TRUE	65990	66347	358	66021	36	4.92659	2.0949	2.7046	TGME49_207440	-	65920	101	FALSE	ribosomal protein RPS4 (RPS4)	-1.37051	6.8996e-08	Bradyzoite_down	TGME49_207450	+	68766	-2745	FALSE	DNA segment, Chr 10, Wayne State University 52, expressed family protein	0.0176599	0.970358	Unregulated
237	BFD1_Extsize183_peak_237	TGME49_chrIb	TRUE	FALSE	TRUE	TRUE	460027	460379	353	460256	48	11.7816	3.11359	8.8945	TGME49_207955	-	460087	169	TRUE	hypothetical protein	2.52297	0.00495025	Unregulated
238	BFD1_Extsize183_peak_238	TGME49_chrIb	TRUE	FALSE	TRUE	TRUE	518070	518474	405	518433	47	12.1386	3.22474	9.22244	TGME49_208020	+	517009	1424	TRUE	AP2 domain transcription factor AP2Ib-1 (AP2IB1)	2.50576	2.76334e-22	Bradyzoite_up
239	BFD1_Extsize183_peak_239	TGME49_chrIb	TRUE	TRUE	TRUE	TRUE	613128	613531	404	613442	45	15.9891	4.18396	12.8305	TGME49_208340	+	613633	-191	FALSE	hypothetical protein	0.0480619	0.872284	Unregulated
240	BFD1_Extsize183_peak_240	TGME49_chrIb	TRUE	FALSE	TRUE	TRUE	643940	644124	185	643960	29	5.0295	2.30174	2.79495	TGME49_208380	-	644105	-145	FALSE
241	BFD1_Extsize183_peak_241	TGME49_chrIb	TRUE	TRUE	TRUE	TRUE	836877	838400	1524	837584	82	43.3326	7.00933	38.8364	TGME49_208730	-	838384	-800	FALSE	microneme protein, putative	5.75296	2.05846e-60	Bradyzoite_up
242	BFD1_Extsize183_peak_242	TGME49_chrIb	TRUE	FALSE	TRUE	TRUE	838479	838680	202	838514	34	7.25258	2.68536	4.75361	TGME49_208730	-	838384	130	FALSE	microneme protein, putative	5.75296	2.05846e-60	Bradyzoite_up	TGME49_208750	+	844743	-6229	FALSE	RWD domain-containing protein	0.137521	0.625528	Unregulated
243	BFD1_Extsize183_peak_243	TGME49_chrIb	TRUE	TRUE	TRUE	TRUE	841388	842333	946	841818	76	37.4057	6.35946	33.1836	TGME49_208740	-	842088	-270	FALSE	microneme protein, putative	4.66487	1.64218e-133	Bradyzoite_up
244	BFD1_Extsize183_peak_244	TGME49_chrIb	TRUE	FALSE	TRUE	TRUE	929426	929765	340	929531	35	7.59183	2.72799	5.05888	TGME49_208970	-	929451	80	FALSE	RNA recognition motif-containing protein	-0.544874	0.00970374	Unregulated	TGME49_208980	+	931465	-1934	FALSE	hypothetical protein	0.129928	0.757286	Unregulated
245	BFD1_Extsize183_peak_245	TGME49_chrIb	TRUE	FALSE	TRUE	TRUE	980273	980556	284	980440	30	7.42659	2.90927	4.91011	TGME49_209000	-	979022	1418	FALSE	HECT-domain (ubiquitin-transferase) domain-containing protein	-0.225264	0.543385	Unregulated
246	BFD1_Extsize183_peak_246	TGME49_chrIb	TRUE	FALSE	TRUE	TRUE	997907	998274	368	998188	40	11.3454	3.38621	8.48983	TGME49_209030	+	997417	771	FALSE	actin ACT1 (ACT1)	-1.45893	3.23182e-12	Bradyzoite_down
247	BFD1_Extsize183_peak_247	TGME49_chrIb	TRUE	TRUE	TRUE	TRUE	1097672	1098089	418	1097791	57	16.0344	3.53334	12.8727	TGME49_209180	+	1099011	-1220	TRUE	PAN domain-containing protein	3.3492	4.9724e-07	Bradyzoite_up	TGME49_209170	-	1094311	3480	TRUE	hypothetical protein	-0.972626	0.00260378	Unregulated
248	BFD1_Extsize183_peak_248	TGME49_chrIb	TRUE	TRUE	TRUE	TRUE	1364634	1365309	676	1364882	53	19.6257	4.45988	16.2575	TGME49_209620	-	1366587	-1705	FALSE	eukaryotic aspartyl protease superfamily protein	7.44853	1.37229e-22	Bradyzoite_up
249	BFD1_Extsize183_peak_249	TGME49_chrIb	TRUE	TRUE	TRUE	TRUE	1427582	1428832	1251	1427964	68	35.3383	6.68813	31.2142	TGME49_209755	+	1428284	-320	TRUE	hypothetical protein	8.78977	0	Bradyzoite_up
250	BFD1_Extsize183_peak_250	TGME49_chrIb	TRUE	TRUE	TRUE	TRUE	1762453	1762993	541	1762846	58	19.3795	4.10226	16.0261	TGME49_321500	+	1762942	-96	TRUE	RNA recognition motif-containing protein	-0.381319	0.11173	Unregulated
251	BFD1_Extsize183_peak_251	TGME49_chrIb	TRUE	FALSE	FALSE		1763031	1763268	238	1763141	40	10.3093	3.14571	7.53714	TGME49_321500	+	1762942	199	TRUE	RNA recognition motif-containing protein	-0.381319	0.11173	Unregulated	TGME49_321510	-	1763476	-335	FALSE	hypothetical protein	1.53202	0.044394	Unregulated
252	BFD1_Extsize183_peak_252	TGME49_chrIb	TRUE	FALSE	TRUE	TRUE	1774978	1775536	559	1775248	58	20.9714	4.41421	17.5425	TGME49_321480	-	1776210	-962	FALSE	SAG-related sequence SRS12B (SRS12B)	3.48178	1.0527e-34	Bradyzoite_up
253	BFD1_Extsize183_peak_253	TGME49_chrIb	TRUE	FALSE	FALSE		1785031	1785213	183	1785126	36	10.158	3.31429	7.39533	TGME49_321460	-	1785912	-786	FALSE					TGME49_321450	+	1783629	1497	TRUE	Myb family DNA-binding domain-containing protein	0.156776	0.625528	Unregulated
254	BFD1_Extsize183_peak_254	TGME49_chrIb	TRUE	FALSE	TRUE	TRUE	1785303	1785808	506	1785655	52	11.9569	3.00081	9.05596	TGME49_321460	-	1785912	-257	FALSE					TGME49_321450	+	1783629	2026	TRUE	Myb family DNA-binding domain-containing protein	0.156776	0.625528	Unregulated
255	BFD1_Extsize183_peak_255	TGME49_chrV	TRUE	TRUE	TRUE	TRUE	7191	7497	307	7330	51	6.76375	2.15396	4.31568	TGME49_296121	-	7485	-155	TRUE	hypothetical protein	0.675556	0.010001	Unregulated
256	BFD1_Extsize183_peak_256	TGME49_chrV	TRUE	TRUE	TRUE	FALSE	42930	44114	1185	43285	62	31.0805	6.31389	27.172	TGME49_220060	+	55888	-12603	FALSE	hypothetical protein	1.98502	0.684148	Unregulated	TGME49_296231	-	14010	29275	FALSE	hypothetical protein	1.59977	5.06906e-05	Bradyzoite_up
257	BFD1_Extsize183_peak_257	TGME49_chrV	TRUE	FALSE	TRUE	FALSE	46315	46761	447	46420	36	8.22711	2.83881	5.6324	TGME49_220060	+	55888	-9468	FALSE	hypothetical protein	1.98502	0.684148	Unregulated	TGME49_296231	-	14010	32410	FALSE	hypothetical protein	1.59977	5.06906e-05	Bradyzoite_up
258	BFD1_Extsize183_peak_258	TGME49_chrV	TRUE	FALSE	TRUE	TRUE	240493	240676	184	240617	35	6.96162	2.57893	4.49011	TGME49_220240	-	240463	154	FALSE	hypothetical protein	-1.2044	3.60221e-11	Bradyzoite_down
259	BFD1_Extsize183_peak_259	TGME49_chrV	TRUE	TRUE	TRUE	TRUE	318597	319139	543	319027	36	7.42306	2.65057	4.90731	TGME49_220360	+	319301	-274	TRUE	FAD binding domain-containing protein	1.00617	3.66763e-05	Bradyzoite_up
260	BFD1_Extsize183_peak_260	TGME49_chrV	TRUE	FALSE	TRUE	TRUE	345437	345981	545	345507	36	13.7144	4.29094	10.7014	TGME49_220390	+	345453	54	FALSE	hypothetical protein	1.14284	0.000711917	Bradyzoite_up
261	BFD1_Extsize183_peak_261	TGME49_chrV	TRUE	FALSE	TRUE	TRUE	431816	432001	186	431872	37	7.89572	2.7222	5.33276	TGME49_220520	+	432815	-943	FALSE	hypothetical protein	-0.0271504	0.96129	Unregulated
262	BFD1_Extsize183_peak_262	TGME49_chrV	TRUE	TRUE	TRUE	TRUE	501426	501710	285	501543	59	9.28033	2.3948	6.58934	TGME49_220630	-	501680	-137	TRUE	hypothetical protein	0.724274	0.000165928	Bradyzoite_up
263	BFD1_Extsize183_peak_263	TGME49_chrV	TRUE	TRUE	TRUE	FALSE	533006	533188	183	533126	48	15.6645	3.91407	12.5231	TGME49_287470	-	529504	3622	FALSE	hypothetical protein	0.477905	0.227395	Unregulated	TGME49_287480	+	538041	-4915	FALSE	hypothetical protein	-0.00315856	0.994386	Unregulated
264	BFD1_Extsize183_peak_264	TGME49_chrV	TRUE	TRUE	TRUE	TRUE	646761	647155	395	647013	44	11.9688	3.32464	9.06684	TGME49_212850	+	646934	79	TRUE	hypothetical protein	-0.0013909	0.996905	Unregulated
265	BFD1_Extsize183_peak_265	TGME49_chrV	TRUE	FALSE	TRUE	TRUE	841285	841650	366	841525	54	11.2598	2.8186	8.41346	TGME49_213067	-	841156	369	TRUE	hypothetical protein	1.86863	6.62627e-29	Bradyzoite_up	TGME49_213072	+	843239	-1714	FALSE	Sec1 family protein	0.0493503	0.897518	Unregulated
266	BFD1_Extsize183_peak_266	TGME49_chrV	TRUE	FALSE	TRUE	TRUE	842109	842517	409	842430	49	16.3046	3.99395	13.1209	TGME49_213069	-	843217	-787	FALSE	hypothetical protein	0.85121	0.0328468	Unregulated
267	BFD1_Extsize183_peak_267	TGME49_chrV	TRUE	FALSE	FALSE		1175721	1176460	740	1176060	57	10.3907	2.60204	7.61072	TGME49_213620	+	1177588	-1528	FALSE	ABC1 family protein	0.128384	0.731145	Unregulated	TGME49_213610	-	1174256	1804	TRUE	hypothetical protein	1.02913	4.35622e-06	Bradyzoite_up
268	BFD1_Extsize183_peak_268	TGME49_chrV	TRUE	FALSE	TRUE	TRUE	1216626	1216960	335	1216701	45	9.18509	2.71815	6.50482	TGME49_213660	-	1217147	-446	FALSE	zinc finger (CCCH type) motif-containing protein	0.12876	0.612585	Unregulated
269	BFD1_Extsize183_peak_269	TGME49_chrV	TRUE	FALSE	TRUE	TRUE	1244884	1245236	353	1245149	45	11.0632	3.09037	8.22944	TGME49_213710	+	1245258	-109	TRUE	WD domain, G-beta repeat-containing protein	0.45046	0.0987056	Unregulated
270	BFD1_Extsize183_peak_270	TGME49_chrV	TRUE	FALSE	TRUE	TRUE	1245324	1245609	286	1245476	42	10.8612	3.17687	8.04494	TGME49_213710	+	1245258	218	TRUE	WD domain, G-beta repeat-containing protein	0.45046	0.0987056	Unregulated
271	BFD1_Extsize183_peak_271	TGME49_chrV	TRUE	TRUE	TRUE	TRUE	1265783	1266266	484	1266209	35	7.89082	2.79987	5.33033	TGME49_213720	-	1265191	1018	TRUE	hypothetical protein	3.24291	2.66689e-17	Bradyzoite_up
272	BFD1_Extsize183_peak_272	TGME49_chrV	TRUE	FALSE	TRUE	FALSE	1631737	1631937	201	1631846	29	8.30235	3.2198	5.70284	TGME49_286928	+	1628621	3225	FALSE	hypothetical protein	-0.175568	0.588992	Unregulated
273	BFD1_Extsize183_peak_273	TGME49_chrV	TRUE	FALSE	TRUE	TRUE	1697593	1698347	755	1697723	57	19.2351	4.13002	15.8916	TGME49_286740	+	1698892	-1169	TRUE	microneme-like protein	3.47735	2.36617e-48	Bradyzoite_up
274	BFD1_Extsize183_peak_274	TGME49_chrV	TRUE	TRUE	TRUE	TRUE	1768000	1768347	348	1768293	42	9.5192	2.88883	6.808	TGME49_286595	+	1768196	97	TRUE
275	BFD1_Extsize183_peak_275	TGME49_chrV	TRUE	TRUE	TRUE	TRUE	1768458	1768658	201	1768559	32	6.73806	2.63601	4.29159	TGME49_286600	-	1768862	-303	FALSE	hypothetical protein	-1.52726	5.96525e-17	Bradyzoite_down
276	BFD1_Extsize183_peak_276	TGME49_chrV	TRUE	FALSE	FALSE		1824963	1825203	241	1825070	50	16.203	3.91296	13.0286	TGME49_286460	-	1825099	-29	FALSE	hypothetical protein	1.63895	5.55616e-06	Bradyzoite_up	TGME49_286450	+	1824587	483	FALSE	dense granule protein GRA5 (GRA5)	-1.2559	8.7419e-09	Bradyzoite_down
277	BFD1_Extsize183_peak_277	TGME49_chrV	TRUE	FALSE	TRUE	TRUE	1825295	1825481	187	1825392	34	6.84075	2.58583	4.38349	TGME49_286460	-	1825099	293	FALSE	hypothetical protein	1.63895	5.55616e-06	Bradyzoite_up
278	BFD1_Extsize183_peak_278	TGME49_chrV	TRUE	FALSE	FALSE		2055240	2055431	192	2055324	44	12.9788	3.54656	10.0104	TGME49_286020	-	2055036	288	TRUE	hypothetical protein	1.96417	0.0018208	Unregulated	TGME49_286010	+	2055618	-294	TRUE	hypothetical protein	0.415955	0.120667	Unregulated
279	BFD1_Extsize183_peak_279	TGME49_chrV	TRUE	FALSE	TRUE	TRUE	2098752	2099435	684	2099056	64	32.7954	6.51433	28.8009	TGME49_285980	-	2098814	242	FALSE	glucosephosphate-mutase GPM1 (GPM1)	1.50074	1.49701e-08	Bradyzoite_up	TGME49_285970	+	2101963	-2907	FALSE	30S ribosomal protein S5, putative	0.156318	0.739971	Unregulated
280	BFD1_Extsize183_peak_280	TGME49_chrV	TRUE	FALSE	TRUE	TRUE	2587816	2588030	215	2587979	37	7.96891	2.73891	5.39759	TGME49_285150	+	2588636	-657	FALSE	hypothetical protein	0.32441	0.363696	Unregulated
281	BFD1_Extsize183_peak_281	TGME49_chrV	TRUE	TRUE	TRUE	TRUE	2615423	2615875	453	2615700	32	7.94947	2.9511	5.38148	TGME49_284780	+	2617818	-2118	TRUE	hypothetical protein	-0.366172	0.207155	Unregulated
282	BFD1_Extsize183_peak_282	TGME49_chrV	TRUE	FALSE	TRUE	TRUE	2634901	2635087	187	2634956	36	7.92828	2.76823	5.36318	TGME49_284660	+	2634889	67	TRUE	mitochondrial ribosomal protein s6-2, putative	0.897506	7.54528e-06	Bradyzoite_up
283	BFD1_Extsize183_peak_283	TGME49_chrV	TRUE	TRUE	TRUE	TRUE	2727152	2727380	229	2727254	29	7.04214	2.85169	4.56496	TGME49_284550	+	2727828	-574	TRUE	EF hand domain-containing protein	7.88252	3.67366e-07	Bradyzoite_up
284	BFD1_Extsize183_peak_284	TGME49_chrV	TRUE	FALSE	TRUE	TRUE	2749567	2749767	201	2749682	38	9.25312	2.99375	6.56315	TGME49_284310	-	2749272	410	FALSE	hypothetical protein	2.09527	1.04533e-10	Bradyzoite_up
285	BFD1_Extsize183_peak_285	TGME49_chrV	TRUE	FALSE	TRUE	TRUE	2749848	2750041	194	2749919	41	11.6358	3.40093	8.7562	TGME49_284310	-	2749272	647	FALSE	hypothetical protein	2.09527	1.04533e-10	Bradyzoite_up
286	BFD1_Extsize183_peak_286	TGME49_chrV	TRUE	FALSE	TRUE	TRUE	2780446	2780628	183	2780559	36	8.71424	2.95552	6.0753	TGME49_284180	+	2782503	-1944	TRUE	hypothetical protein	-0.23833	0.317014	Unregulated	TGME49_284190	-	2777481	3078	FALSE	pyruvate carboxylase	-0.709928	0.0781878	Unregulated
287	BFD1_Extsize183_peak_287	TGME49_chrV	TRUE	FALSE	TRUE	TRUE	2984945	2985425	481	2985069	42	9.20641	2.82351	6.52572	TGME49_283780	-	2984956	113	FALSE	glucose-6-phosphate isomerase GPI (GPI)	0.165579	0.447375	Unregulated	TGME49_283765	+	2988716	-3647	FALSE	B9 domain-containing protein	1.27146	0.0496338	Unregulated
288	BFD1_Extsize183_peak_288	TGME49_chrV	TRUE	FALSE	TRUE	TRUE	2985500	2985830	331	2985740	36	7.0835	2.57261	4.60205	TGME49_283770	-	2986113	-373	FALSE	hypothetical protein	1.96923	0.0417846	Unregulated
289	BFD1_Extsize183_peak_289	TGME49_chrVI	TRUE	FALSE	TRUE	TRUE	87843	88049	207	87994	36	10.7692	3.47236	7.96028	TGME49_238150	+	87489	505	FALSE	hypothetical protein	-0.0309853	0.919539	Unregulated
290	BFD1_Extsize183_peak_290	TGME49_chrVI	TRUE	TRUE	TRUE	TRUE	88095	88495	401	88372	38	11.5359	3.54727	8.66473	TGME49_238150	+	87489	883	FALSE	hypothetical protein	-0.0309853	0.919539	Unregulated
291	BFD1_Extsize183_peak_291	TGME49_chrVI	TRUE	TRUE	TRUE	TRUE	130056	130341	286	130227	36	7.42306	2.65057	4.90731	TGME49_238210	+	132068	-1841	FALSE	EGF family domain-containing protein	2.99705	2.86458e-18	Bradyzoite_up
292	BFD1_Extsize183_peak_292	TGME49_chrVI	TRUE	FALSE	TRUE	TRUE	133255	133622	368	133523	38	11.7543	3.60278	8.86933	TGME49_238210	+	132068	1455	FALSE	EGF family domain-containing protein	2.99705	2.86458e-18	Bradyzoite_up
293	BFD1_Extsize183_peak_293	TGME49_chrVI	TRUE	TRUE	TRUE	TRUE	133658	133865	208	133772	44	11.4975	3.22366	8.62714	TGME49_238210	+	132068	1704	FALSE	EGF family domain-containing protein	2.99705	2.86458e-18	Bradyzoite_up
294	BFD1_Extsize183_peak_294	TGME49_chrVI	TRUE	FALSE	FALSE		154793	155364	572	155030	48	17.7234	4.38193	14.4605	TGME49_238240	-	155108	-78	FALSE	bystin protein	0.185695	0.605964	Unregulated	TGME49_238250	+	154519	511	FALSE	ribosomal protein RPL36 (RPL36)	-0.600682	0.0883048	Unregulated
295	BFD1_Extsize183_peak_295	TGME49_chrVI	TRUE	FALSE	TRUE	TRUE	235461	235666	206	235506	39	8.34544	2.74882	5.74072	TGME49_238440	-	235300	206	TRUE	SAG-related sequence SRS22A (SRS22A)	6.3092	3.04863e-16	Bradyzoite_up
296	BFD1_Extsize183_peak_296	TGME49_chrVI	TRUE	TRUE	TRUE	FALSE	312008	312236	229	312161	40	11.0639	3.31996	8.22944	TGME49_238915	+	308255	3906	TRUE	hypothetical protein	9.64876	1.8723e-91	Bradyzoite_up
297	BFD1_Extsize183_peak_297	TGME49_chrVI	TRUE	TRUE	TRUE	TRUE	498748	499537	790	499087	58	24.7081	5.20596	21.0952	TGME49_239260	-	498682	405	TRUE	histone H4	0.582198	0.205309	Unregulated
298	BFD1_Extsize183_peak_298	TGME49_chrVI	TRUE	FALSE	TRUE	TRUE	527754	528116	363	528060	33	8.47816	3.04052	5.86295	TGME49_239290	-	528450	-390	TRUE	hypothetical protein	0.0236791	0.958612	Unregulated
299	BFD1_Extsize183_peak_299	TGME49_chrVI	TRUE	TRUE	TRUE	FALSE	743753	744206	454	743901	40	10.6825	3.23131	7.88168	TGME49_239530	+	738085	5816	FALSE	alanine-glyoxylate aminotransferase	-0.0856897	0.831296	Unregulated	TGME49_239540	-	752124	-8223	TRUE	LEM3 (ligand-effect modulator 3) family / CDC50 family protein	-0.000634854	0.998499	Unregulated
300	BFD1_Extsize183_peak_300	TGME49_chrVI	TRUE	FALSE	TRUE	FALSE	878139	878340	202	878240	44	10.8735	3.09242	8.05439	TGME49_239730	-	882021	-3781	TRUE	MORN repeat-containing protein	1.3687	0.027563	Unregulated
301	BFD1_Extsize183_peak_301	TGME49_chrVI	TRUE	FALSE	TRUE	FALSE	878416	878611	196	878467	45	12.7371	3.44159	9.78117	TGME49_239730	-	882021	-3554	TRUE	MORN repeat-containing protein	1.3687	0.027563	Unregulated
302	BFD1_Extsize183_peak_302	TGME49_chrVI	TRUE	TRUE	TRUE	TRUE	897919	898244	326	898188	41	6.8622	2.378	4.40322	TGME49_239755	-	899295	-1107	FALSE	hypothetical protein	5.19069	8.35443e-26	Bradyzoite_up
303	BFD1_Extsize183_peak_303	TGME49_chrVI	TRUE	FALSE	TRUE	TRUE	906137	906335	199	906218	67	15.1654	3.05066	12.0553	TGME49_239780	+	906139	79	TRUE	hypothetical protein	0.805768	0.00739173	Unregulated
304	BFD1_Extsize183_peak_304	TGME49_chrVI	TRUE	FALSE	TRUE	TRUE	948305	948519	215	948430	50	12.7793	3.22568	9.81939	TGME49_239820	-	949205	-775	FALSE	D-3-phosphoglycerate dehydrogenase	-0.249164	0.320645	Unregulated
305	BFD1_Extsize183_peak_305	TGME49_chrVI	TRUE	FALSE	TRUE	TRUE	1033400	1033685	286	1033618	28	6.41559	2.72158	4.00672	TGME49_240060	+	1035030	-1412	FALSE	hypothetical protein	0.040863	0.874088	Unregulated	TGME49_239930	-	1022710	10908	FALSE	beta-catenin family protein 1, putative	0.792753	0.0179416	Unregulated
306	BFD1_Extsize183_peak_306	TGME49_chrVI	TRUE	TRUE	TRUE	TRUE	1033806	1034891	1086	1034385	73	38.2931	6.83604	34.0404	TGME49_240060	+	1035030	-645	FALSE	hypothetical protein	0.040863	0.874088	Unregulated
307	BFD1_Extsize183_peak_307	TGME49_chrVI	TRUE	FALSE	TRUE	TRUE	1291163	1291525	363	1291233	62	18.6047	3.76428	15.295	TGME49_240470	-	1291837	-604	TRUE	hypothetical protein	5.47984	3.45764e-39	Bradyzoite_up	TGME49_240460	+	1288028	3205	TRUE	AP2 domain transcription factor AP2VI-1 (AP2VI1)	-0.54385	0.135322	Unregulated
308	BFD1_Extsize183_peak_308	TGME49_chrVI	TRUE	TRUE	FALSE		1657460	1658048	589	1657685	53	14.4493	3.41543	11.3816	TGME49_241150	-	1657279	406	FALSE	hypothetical protein	0.629705	0.00228191	Unregulated	TGME49_241155	+	1658183	-498	TRUE	hypothetical protein	0.189484	0.632685	Unregulated
309	BFD1_Extsize183_peak_309	TGME49_chrVI	TRUE	FALSE	TRUE	TRUE	1801443	1801801	359	1801738	43	10.9532	3.15203	8.12685	TGME49_241880	-	1801763	-25	FALSE	3'5'-cyclic nucleotide phosphodiesterase domain-containing protein	0.20294	0.375273	Unregulated
310	BFD1_Extsize183_peak_310	TGME49_chrVI	TRUE	FALSE	TRUE	TRUE	1877709	1877950	242	1877814	30	6.51545	2.6598	4.09239	TGME49_242070	-	1878396	-582	TRUE	cAMP-dependent protein kinase regulatory subunit	-1.11802	7.59303e-12	Bradyzoite_down
311	BFD1_Extsize183_peak_311	TGME49_chrVI	TRUE	TRUE	TRUE	TRUE	1877987	1878286	300	1878171	33	7.57937	2.80807	5.04776	TGME49_242070	-	1878396	-225	TRUE	cAMP-dependent protein kinase regulatory subunit	-1.11802	7.59303e-12	Bradyzoite_down
312	BFD1_Extsize183_peak_312	TGME49_chrVI	TRUE	FALSE	TRUE	TRUE	1884373	1884594	222	1884514	60	18.2568	3.79441	14.9629	TGME49_242090	+	1884112	402	TRUE	zinc finger (CCCH type) motif-containing protein	-0.28764	0.389673	Unregulated
313	BFD1_Extsize183_peak_313	TGME49_chrVI	TRUE	TRUE	TRUE	TRUE	2156695	2157244	550	2157099	57	13.6349	3.12036	10.625	TGME49_242640	-	2156744	355	TRUE	hypothetical protein	0.167639	0.67413	Unregulated	TGME49_242650	+	2160597	-3498	FALSE	hypothetical protein	0.74857	0.082005	Unregulated
314	BFD1_Extsize183_peak_314	TGME49_chrVI	TRUE	TRUE	TRUE	TRUE	2627537	2628088	552	2627957	50	16.4546	3.96648	13.2632	TGME49_243430	-	2629456	-1499	FALSE	OTU family cysteine protease	-0.31865	0.158826	Unregulated	TGME49_243420	+	2618216	9741	FALSE	hypothetical protein	0.0630876	0.92779	Unregulated
315	BFD1_Extsize183_peak_315	TGME49_chrVI	TRUE	FALSE	TRUE	TRUE	2628195	2628410	216	2628257	39	8.87366	2.86548	6.21886	TGME49_243430	-	2629456	-1199	FALSE	OTU family cysteine protease	-0.31865	0.158826	Unregulated	TGME49_243420	+	2618216	10041	FALSE	hypothetical protein	0.0630876	0.92779	Unregulated
316	BFD1_Extsize183_peak_316	TGME49_chrVI	TRUE	TRUE	TRUE	TRUE	2653750	2654519	770	2654109	56	26.1028	5.71257	22.4312	TGME49_243465	-	2654518	-409	TRUE	hypothetical protein	-0.102909	0.873291	Unregulated
317	BFD1_Extsize183_peak_317	TGME49_chrVI	TRUE	FALSE	TRUE	TRUE	2654831	2655040	210	2654982	24	4.81708	2.42323	2.61529	TGME49_243465	-	2654518	464	TRUE	hypothetical protein	-0.102909	0.873291	Unregulated
318	BFD1_Extsize183_peak_318	TGME49_chrVI	TRUE	FALSE	TRUE	TRUE	2656419	2656665	247	2656538	54	21.0936	4.71215	17.6558	TGME49_243465	-	2654518	2020	TRUE	hypothetical protein	-0.102909	0.873291	Unregulated
319	BFD1_Extsize183_peak_319	TGME49_chrVI	TRUE	FALSE	TRUE	TRUE	2656752	2657060	309	2656830	36	10.9826	3.52845	8.15552	TGME49_243465	-	2654518	2312	TRUE	hypothetical protein	-0.102909	0.873291	Unregulated
320	BFD1_Extsize183_peak_320	TGME49_chrVI	TRUE	TRUE	TRUE	TRUE	2661475	2662245	771	2661899	59	33.2328	7.22806	29.2184	TGME49_243470	+	2660199	1700	FALSE	hypothetical protein	4.42268	9.22742e-52	Bradyzoite_up	TGME49_243480	-	2670037	-8138	FALSE	50S ribosomal protein L3, putative	0.65259	0.022278	Unregulated
321	BFD1_Extsize183_peak_321	TGME49_chrVI	TRUE	FALSE	TRUE	TRUE	2815903	2816253	351	2816178	36	12.4274	3.92118	9.4962	TGME49_243720	-	2817513	-1335	FALSE	peroxisomal biogenesis factor PEX11 (PEX11)	5.09341	9.50056e-18	Bradyzoite_up
322	BFD1_Extsize183_peak_322	TGME49_chrVI	TRUE	FALSE	TRUE	TRUE	2816699	2816909	211	2816772	26	5.19655	2.4558	2.93933	TGME49_243720	-	2817513	-741	FALSE	peroxisomal biogenesis factor PEX11 (PEX11)	5.09341	9.50056e-18	Bradyzoite_up
323	BFD1_Extsize183_peak_323	TGME49_chrVI	TRUE	FALSE	TRUE	FALSE	3078500	3079053	554	3078890	39	14.6549	4.30088	11.5763	TGME49_244160	-	3076257	2633	FALSE	transcription initiation factor TFIID complex subunit TAF12 (TAF12)	0.933661	0.00565208	Unregulated
324	BFD1_Extsize183_peak_324	TGME49_chrVI	TRUE	FALSE	TRUE	FALSE	3079122	3079634	513	3079196	34	10.0808	3.41243	7.32681	TGME49_244160	-	3076257	2939	FALSE	transcription initiation factor TFIID complex subunit TAF12 (TAF12)	0.933661	0.00565208	Unregulated
325	BFD1_Extsize183_peak_325	TGME49_chrVI	TRUE	FALSE	TRUE	TRUE	3143595	3143791	197	3143735	29	5.26626	2.36438	2.9957	TGME49_244260	+	3144015	-280	TRUE	hypothetical protein	2.11125	2.92584e-24	Bradyzoite_up	TGME49_244250	-	3141648	2087	FALSE	hypothetical protein	-1.52652	1.64435e-20	Bradyzoite_down
326	BFD1_Extsize183_peak_326	TGME49_chrVI	TRUE	TRUE	TRUE	TRUE	3242672	3243044	373	3242733	33	9.7717	3.39023	7.04175	TGME49_244406	+	3242993	-260	TRUE	cysteine dioxygenase type i protein	4.91349	1.00119e-08	Bradyzoite_up
327	BFD1_Extsize183_peak_327	TGME49_chrVI	TRUE	FALSE	TRUE	TRUE	3598059	3598268	210	3598233	33	6.3885	2.51195	3.98152	TGME49_244910	-	3598231	2	FALSE	MIZ/SP-RING zinc finger domain-containing protein	0.729852	0.000354977	Bradyzoite_up	TGME49_244920	+	3602980	-4747	FALSE	Toxoplasma gondii family B protein	-0.120415	0.850476	Unregulated
328	BFD1_Extsize183_peak_328	TGME49_chrVIII	TRUE	FALSE	TRUE	TRUE	323068	323328	261	323237	36	4.92659	2.0949	2.7046	TGME49_229620	-	322273	964	TRUE	hypothetical protein	0.657152	0.0306482	Unregulated	TGME49_229630	+	325348	-2111	FALSE	eIF2 kinase IF2K-A (incomplete catalytic triad)	0.537716	0.0265513	Unregulated
329	BFD1_Extsize183_peak_329	TGME49_chrVIII	TRUE	TRUE	TRUE	TRUE	406994	407306	313	407159	59	20.8258	4.3246	17.4037	TGME49_229730	-	406884	275	TRUE	hypothetical protein	6.58661	2.70679e-05	Bradyzoite_up
330	BFD1_Extsize183_peak_330	TGME49_chrVIII	TRUE	TRUE	TRUE	TRUE	631650	632039	390	631986	33	5.65955	2.3365	3.33667	TGME49_230140	+	633471	-1485	FALSE	vacuolar sorting protein 9 (vps9) domain-containing protein	-0.501622	0.208116	Unregulated	TGME49_230135	-	628459	3527	FALSE	Kinesin-associated protein	1.93996	0.737044	Unregulated
331	BFD1_Extsize183_peak_331	TGME49_chrVIII	TRUE	FALSE	TRUE	TRUE	661572	661759	188	661619	39	12.3673	3.69516	9.43859	TGME49_230170	-	661121	498	TRUE	hypothetical protein	-0.102679	0.771209	Unregulated
332	BFD1_Extsize183_peak_332	TGME49_chrVIII	TRUE	TRUE	TRUE	TRUE	663145	663328	184	663266	47	12.1386	3.22474	9.22244	TGME49_230170	-	661121	2145	TRUE	hypothetical protein	-0.102679	0.771209	Unregulated
333	BFD1_Extsize183_peak_333	TGME49_chrVIII	TRUE	FALSE	TRUE	TRUE	812750	812933	184	812815	51	14.3936	3.49346	11.3296	TGME49_230480	+	812823	-8	FALSE	hypothetical protein	0.400977	0.135733	Unregulated
334	BFD1_Extsize183_peak_334	TGME49_chrVIII	TRUE	TRUE	TRUE	TRUE	976682	976987	306	976797	42	11.8111	3.38894	8.92179	TGME49_230700	+	977230	-433	TRUE	hypothetical protein	0.792945	0.00296273	Unregulated	TGME49_230690	-	975228	1569	FALSE	LNS2 (Lipin/Ned1/Smp2) protein	0.474941	0.0447306	Unregulated
335	BFD1_Extsize183_peak_335	TGME49_chrVIII	TRUE	FALSE	TRUE	TRUE	1115243	1115752	510	1115466	45	13.361	3.57761	10.3649	TGME49_230940	+	1114949	517	FALSE	hypothetical protein	-0.539081	0.00339977	Unregulated
336	BFD1_Extsize183_peak_336	TGME49_chrVIII	TRUE	TRUE	TRUE	FALSE	1156567	1157259	693	1156788	43	18.7714	5.08276	15.45	TGME49_230970	+	1152853	3935	FALSE	hypothetical protein	-2.29183	6.41933e-12	Bradyzoite_down
337	BFD1_Extsize183_peak_337	TGME49_chrVIII	TRUE	TRUE	FALSE		1221894	1222284	391	1221961	52	13.7762	3.33189	10.7535	TGME49_231070	+	1223766	-1805	FALSE	protein kinase	-2.03377	4.97256e-15	Bradyzoite_down	TGME49_231060	-	1219590	2371	FALSE	subtilisin SUB9 (SUB9)	9.07449	1.7728e-29	Bradyzoite_up
338	BFD1_Extsize183_peak_338	TGME49_chrVIII	TRUE	TRUE	TRUE	TRUE	1275674	1276211	538	1276071	40	11.0639	3.31996	8.22944	TGME49_231160	+	1276359	-288	TRUE	hypothetical protein	-0.736987	0.00200767	Unregulated
339	BFD1_Extsize183_peak_339	TGME49_chrVIII	TRUE	FALSE	TRUE	TRUE	1770063	1770381	319	1770137	29	5.68998	2.47771	3.36391	TGME49_232020	-	1769885	252	TRUE	hypothetical protein	-0.884524	0.0197763	Unregulated	TGME49_232030	+	1773014	-2877	FALSE	hypothetical protein	-1.8449	2.10818e-10	Bradyzoite_down
340	BFD1_Extsize183_peak_340	TGME49_chrVIII	TRUE	FALSE	FALSE		1863103	1863288	186	1863207	35	6.26862	2.41855	3.87441	TGME49_232110	-	1862202	1005	FALSE	hypothetical protein	6.92302	9.71317e-06	Bradyzoite_up	TGME49_232120	+	1864368	-1161	FALSE	hypothetical protein	0.597284	0.0698884	Unregulated
341	BFD1_Extsize183_peak_341	TGME49_chrVIII	TRUE	TRUE	TRUE	TRUE	1909124	1909599	476	1909247	54	17.7921	4.01322	14.5255	TGME49_232160	-	1907836	1411	FALSE	zinc finger, C3HC4 type (RING finger) domain-containing protein	0.726977	0.0275634	Unregulated
342	BFD1_Extsize183_peak_342	TGME49_chrVIII	TRUE	FALSE	TRUE	TRUE	1989517	1989927	411	1989652	41	6.26315	2.25957	3.87258	TGME49_232270	+	1988695	957	FALSE	histidine acid phosphatase superfamily protein	1.05106	7.2401e-07	Bradyzoite_up
343	BFD1_Extsize183_peak_343	TGME49_chrVIII	TRUE	FALSE	TRUE	TRUE	1989972	1990474	503	1990043	43	14.6675	4.00205	11.5882	TGME49_232270	+	1988695	1348	FALSE	histidine acid phosphatase superfamily protein	1.05106	7.2401e-07	Bradyzoite_up
344	BFD1_Extsize183_peak_344	TGME49_chrVIII	TRUE	FALSE	TRUE	TRUE	1992215	1992564	350	1992273	40	7.0726	2.4472	4.59259	TGME49_232280	+	1992958	-685	FALSE	hypothetical protein	-0.714492	0.00451967	Unregulated
345	BFD1_Extsize183_peak_345	TGME49_chrVIII	TRUE	TRUE	TRUE	TRUE	2139538	2139770	233	2139621	30	6.79487	2.73533	4.34072	TGME49_232530	+	2140644	-1023	FALSE	hypothetical protein	0.597837	0.16817	Unregulated	TGME49_232520	-	2137331	2290	FALSE	brix domain-containing protein	-0.440286	0.360357	Unregulated
346	BFD1_Extsize183_peak_346	TGME49_chrVIII	TRUE	TRUE	TRUE	TRUE	2160138	2160854	717	2160689	67	29.1419	5.43177	25.3241	TGME49_232560	+	2160945	-256	FALSE	hypothetical protein	0.681461	0.0285843	Unregulated
347	BFD1_Extsize183_peak_347	TGME49_chrVIII	TRUE	TRUE	TRUE	TRUE	2201747	2201991	245	2201836	33	7.57937	2.80807	5.04776	TGME49_232630	-	2202411	-575	FALSE	hypothetical protein	0.31026	0.127253	Unregulated
348	BFD1_Extsize183_peak_348	TGME49_chrVIII	TRUE	TRUE	FALSE		2207866	2208928	1063	2208288	69	33.8843	6.2599	29.8356	TGME49_232650	-	2207974	314	TRUE	hypothetical protein	1.56368	1.19465e-13	Bradyzoite_up	TGME49_232655	+	2209140	-852	FALSE	hypothetical protein	4.36398	6.79358e-16	Bradyzoite_up
349	BFD1_Extsize183_peak_349	TGME49_chrVIII	TRUE	FALSE	TRUE	TRUE	2213679	2213993	315	2213766	39	9.11155	2.9187	6.43673	TGME49_232660	-	2213518	248	TRUE	Hsp70 interacting protein HIP (HIP)	-0.163814	0.469328	Unregulated	TGME49_232670	+	2215879	-2113	FALSE	hypothetical protein	-0.898897	0.000519471	Bradyzoite_down
350	BFD1_Extsize183_peak_350	TGME49_chrVIII	TRUE	TRUE	TRUE	TRUE	2286280	2286670	391	2286356	42	13.0817	3.68404	10.1074	TGME49_232840	-	2286666	-310	TRUE	hypothetical protein	0.29474	0.751836	Unregulated
351	BFD1_Extsize183_peak_351	TGME49_chrVIII	TRUE	TRUE	TRUE	TRUE	2378985	2379327	343	2379259	33	5.54642	2.30961	3.23926	TGME49_233050	+	2378976	283	TRUE	hypothetical protein	4.77875	1.21917e-06	Bradyzoite_up
352	BFD1_Extsize183_peak_352	TGME49_chrVIII	TRUE	FALSE	TRUE	TRUE	2503147	2503465	319	2503280	60	22.9342	4.68021	19.4079	TGME49_233210	+	2503032	248	FALSE	hypothetical protein	2.68914	2.1325e-18	Bradyzoite_up
353	BFD1_Extsize183_peak_353	TGME49_chrVIII	TRUE	TRUE	TRUE	TRUE	2613571	2613760	190	2613674	57	19.754	4.23212	16.3815	TGME49_233380	+	2613268	406	TRUE	hypothetical protein	-0.936075	2.14278e-05	Bradyzoite_down
354	BFD1_Extsize183_peak_354	TGME49_chrVIII	TRUE	FALSE	TRUE	TRUE	2670638	2670966	329	2670856	43	9.54619	2.85739	6.83421	TGME49_233480	+	2670839	17	FALSE	SAG-related sequence SRS29C (SRS2)	-2.14678	1.7578e-18	Bradyzoite_down
355	BFD1_Extsize183_peak_355	TGME49_chrVIII	TRUE	FALSE	TRUE	TRUE	2921681	2921881	201	2921784	33	6.7882	2.60994	4.33501	TGME49_233950	-	2921496	288	TRUE	hypothetical protein	9.71416	2.29674e-17	Bradyzoite_up	TGME49_233960	+	2923864	-2080	FALSE	hypothetical protein	7.58413	1.21958e-33	Bradyzoite_up
356	BFD1_Extsize183_peak_356	TGME49_chrVIII	TRUE	FALSE	TRUE	TRUE	3291508	3291705	198	3291567	44	12.3614	3.40999	9.433	TGME49_273760	-	3291712	-145	TRUE	heat shock protein HSP70 (HSP70)	-0.0563241	0.843769	Unregulated
357	BFD1_Extsize183_peak_357	TGME49_chrVIII	TRUE	TRUE	TRUE	TRUE	3291779	3292591	813	3292183	70	30.7474	5.52197	26.851	TGME49_273760	-	3291712	471	TRUE	heat shock protein HSP70 (HSP70)	-0.0563241	0.843769	Unregulated	TGME49_273750	+	3294737	-2554	FALSE	hypothetical protein	3.64399	9.84097e-08	Bradyzoite_up
358	BFD1_Extsize183_peak_358	TGME49_chrVIII	TRUE	TRUE	TRUE	TRUE	3310363	3310920	558	3310499	47	11.598	3.11715	8.722	TGME49_273720	-	3310510	-11	TRUE	hypothetical protein	0.604722	0.136573	Unregulated
359	BFD1_Extsize183_peak_359	TGME49_chrVIII	TRUE	FALSE	TRUE	TRUE	3336625	3336855	231	3336699	40	9.46009	2.95514	6.75427	TGME49_273650	+	3336696	3	FALSE	hypothetical protein	0.645061	0.430614	Unregulated
360	BFD1_Extsize183_peak_360	TGME49_chrVIII	TRUE	FALSE	TRUE	TRUE	3337332	3337675	344	3337577	32	7.02501	2.70933	4.54976	TGME49_273650	+	3336696	881	FALSE	hypothetical protein	0.645061	0.430614	Unregulated
361	BFD1_Extsize183_peak_361	TGME49_chrVIII	TRUE	TRUE	FALSE		3598081	3598751	671	3598625	72	31.2091	5.46165	27.2919	TGME49_273320	-	3599323	-698	TRUE	hypothetical protein	0.607917	0.0091395	Unregulated	TGME49_273310	+	3597817	808	FALSE	hypothetical protein	-0.266465	0.25228	Unregulated
362	BFD1_Extsize183_peak_362	TGME49_chrVIII	TRUE	FALSE	TRUE	TRUE	3792693	3792916	224	3792863	47	13.2873	3.45968	10.2956	TGME49_272695	-	3793914	-1051	TRUE	hypothetical protein	1.30466	5.15296e-06	Bradyzoite_up
363	BFD1_Extsize183_peak_363	TGME49_chrVIII	TRUE	FALSE	TRUE	TRUE	3856372	3856569	198	3856463	41	10.856	3.22244	8.04032	TGME49_272593	+	3855734	729	FALSE	hypothetical protein	-0.681148	0.439483	Unregulated
364	BFD1_Extsize183_peak_364	TGME49_chrVIII	TRUE	FALSE	TRUE	TRUE	4026027	4026298	272	4026151	49	10.4631	2.83095	7.67887	TGME49_272380	-	4025923	228	FALSE	hypothetical protein	-0.142918	0.674629	Unregulated
365	BFD1_Extsize183_peak_365	TGME49_chrVIII	TRUE	TRUE	TRUE	TRUE	4039391	4040822	1432	4039814	58	23.369	4.91226	19.8219	TGME49_272370	-	4039795	19	FALSE	hypothetical protein	0.921291	0.000350076	Bradyzoite_up
366	BFD1_Extsize183_peak_366	TGME49_chrVIII	TRUE	TRUE	TRUE	TRUE	4121558	4121887	330	4121838	37	7.1397	2.55196	4.65055	TGME49_272260	-	4123695	-1857	FALSE	Dpy-30 motif protein	8.15425	2.53695e-08	Bradyzoite_up
367	BFD1_Extsize183_peak_367	TGME49_chrVIII	TRUE	TRUE	FALSE		4248964	4249614	651	4249301	55	22.4559	4.94125	18.9549	TGME49_271985	+	4247533	1768	FALSE	hypothetical protein	2.96195	0.306369	Unregulated	TGME49_271980	-	4251639	-2338	FALSE	SAG-related sequence SRS32 (SRS32)	3.07167	0.00863976	Unregulated
368	BFD1_Extsize183_peak_368	TGME49_chrVIII	TRUE	TRUE	TRUE	TRUE	4255790	4256093	304	4255918	53	15.999	3.71091	12.8402	TGME49_271970	+	4256187	-269	TRUE	glideosome-associated protein with multiple-membrane spans GAPM3	-1.27668	2.57456e-11	Bradyzoite_down	TGME49_271980	-	4251639	4279	FALSE	SAG-related sequence SRS32 (SRS32)	3.07167	0.00863976	Unregulated
369	BFD1_Extsize183_peak_369	TGME49_chrVIII	TRUE	FALSE	FALSE		4340331	4340515	185	4340467	26	6.8477	2.95695	4.39019	TGME49_271840	-	4340241	226	TRUE	hypothetical protein	0.971728	0.00726631	Unregulated	TGME49_271830	+	4340908	-441	FALSE
370	BFD1_Extsize183_peak_370	TGME49_chrVIII	TRUE	FALSE	TRUE	TRUE	4417129	4417325	197	4417225	42	12.6409	3.58012	9.69088	TGME49_271750	-	4417609	-384	FALSE	EF hand domain-containing protein	0.361696	0.279405	Unregulated
371	BFD1_Extsize183_peak_371	TGME49_chrVIII	TRUE	FALSE	TRUE	TRUE	4417426	4417650	225	4417484	28	4.31611	2.14254	2.19091	TGME49_271750	-	4417609	-125	FALSE	EF hand domain-containing protein	0.361696	0.279405	Unregulated
372	BFD1_Extsize183_peak_372	TGME49_chrVIII	TRUE	FALSE	FALSE		4419354	4419691	338	4419580	30	6.93027	2.77224	4.46255	TGME49_271750	-	4417609	1971	FALSE	EF hand domain-containing protein	0.361696	0.279405	Unregulated	TGME49_271740	+	4422380	-2800	FALSE	hypothetical protein	-0.421309	0.188127	Unregulated
373	BFD1_Extsize183_peak_373	TGME49_chrVIII	TRUE	FALSE	FALSE		4419809	4420013	205	4419922	39	10.6923	3.28403	7.88961	TGME49_271750	-	4417609	2313	FALSE	EF hand domain-containing protein	0.361696	0.279405	Unregulated	TGME49_271740	+	4422380	-2458	FALSE	hypothetical protein	-0.421309	0.188127	Unregulated
374	BFD1_Extsize183_peak_374	TGME49_chrVIII	TRUE	TRUE	TRUE	TRUE	4533952	4534134	183	4534056	47	15.2703	3.88678	12.1554	TGME49_271375	+	4533603	453	TRUE	hypothetical protein	0.685562	0.375731	Unregulated
375	BFD1_Extsize183_peak_375	TGME49_chrVIII	TRUE	FALSE	TRUE	TRUE	4757395	4757748	354	4757516	45	12.5368	3.39852	9.59565	TGME49_271050	+	4757772	-256	FALSE	SAG-related sequence SRS34A (SAG2A)	-2.44054	0.0348239	Unregulated
376	BFD1_Extsize183_peak_376	TGME49_chrVIII	TRUE	FALSE	TRUE	TRUE	4757798	4758184	387	4757875	43	12.8094	3.56288	9.84873	TGME49_271050	+	4757772	103	FALSE	SAG-related sequence SRS34A (SAG2A)	-2.44054	0.0348239	Unregulated
377	BFD1_Extsize183_peak_377	TGME49_chrVIII	TRUE	FALSE	TRUE	TRUE	4762482	4762693	212	4762596	29	7.33975	2.93681	4.83105	TGME49_271037	+	4763368	-772	TRUE	hypothetical protein	1.09691	0.00709411	Unregulated
378	BFD1_Extsize183_peak_378	TGME49_chrVIII	TRUE	TRUE	TRUE	TRUE	4762759	4764222	1464	4763844	69	27.2577	4.9251	23.5301	TGME49_271037	+	4763368	476	TRUE	hypothetical protein	1.09691	0.00709411	Unregulated
379	BFD1_Extsize183_peak_379	TGME49_chrVIII	TRUE	FALSE	TRUE	TRUE	4764250	4764447	198	4764343	47	12.5043	3.29858	9.56913	TGME49_271033	+	4764710	-367	FALSE	hypothetical protein	1.64113	0.00258964	Unregulated
380	BFD1_Extsize183_peak_380	TGME49_chrVIII	TRUE	FALSE	TRUE	TRUE	4764530	4764892	363	4764619	44	11.2256	3.16614	8.38274	TGME49_271033	+	4764710	-91	FALSE	hypothetical protein	1.64113	0.00258964	Unregulated
381	BFD1_Extsize183_peak_381	TGME49_chrVIII	TRUE	FALSE	TRUE	FALSE	4922010	4922608	599	4922147	78	22.2677	3.69771	18.775	TGME49_270880	-	4916184	5963	FALSE	RNA recognition motif-containing protein	-0.850811	3.90686e-06	Bradyzoite_down
382	BFD1_Extsize183_peak_382	TGME49_chrVIII	TRUE	FALSE	TRUE	TRUE	4948697	4948879	183	4948825	33	9.6286	3.35061	6.90891	TGME49_270840	+	4949902	-1077	FALSE	poly(ADP-ribose) polymerase catalytic domain-containing protein	0.735313	0.00877052	Unregulated	TGME49_270850	-	4946243	2582	FALSE	glycosyl hydrolases family 17 protein	3.11952	3.48554e-06	Bradyzoite_up
383	BFD1_Extsize183_peak_383	TGME49_chrVIII	TRUE	FALSE	TRUE	TRUE	5306951	5307133	183	5307041	37	6.63655	2.44089	4.20241	TGME49_270260	-	5309176	-2135	FALSE	hypothetical protein	0.74407	0.0158754	Unregulated
384	BFD1_Extsize183_peak_384	TGME49_chrVIII	TRUE	TRUE	FALSE		5310740	5312339	1600	5311350	85	48.1378	7.70349	43.3318	TGME49_270250	-	5311308	42	TRUE	dense granule protein GRA1 (GRA1)	-1.18542	2.87692e-08	Bradyzoite_down	TGME49_270240	+	5311478	-128	TRUE	unspecified product (MAG1)	1.68087	1.60649e-11	Bradyzoite_up
385	BFD1_Extsize183_peak_385	TGME49_chrVIII	TRUE	FALSE	TRUE	TRUE	5332810	5333100	291	5332933	28	5.70678	2.52118	3.377	TGME49_270210	+	5333301	-368	FALSE	kinesin motor domain-containing protein	1.40161	7.01368e-06	Bradyzoite_up
386	BFD1_Extsize183_peak_386	TGME49_chrVIII	TRUE	FALSE	TRUE	FALSE	5500032	5500245	214	5500153	25	7.40854	3.20408	4.89496	TGME49_269960	+	5494680	5473	FALSE	14-3-3 superfamily protein	-0.171972	0.797418	Unregulated
387	BFD1_Extsize183_peak_387	TGME49_chrVIII	TRUE	FALSE	FALSE		5624377	5624587	211	5624440	49	20.094	4.8749	16.7052	TGME49_269750	+	5625999	-1559	FALSE	CrcB family protein	0.897501	0.00296592	Unregulated	TGME49_269760	-	5622448	1992	FALSE	'chromo' (CHRromatin Organization MOdifier) domain-containing protein	0.937515	0.0792936	Unregulated
388	BFD1_Extsize183_peak_388	TGME49_chrVIII	TRUE	FALSE	TRUE	TRUE	5645456	5645645	190	5645605	38	7.59817	2.6201	5.06159	TGME49_269730	-	5643590	2015	FALSE	myosin-light-chain kinase	-0.168317	0.615984	Unregulated
389	BFD1_Extsize183_peak_389	TGME49_chrVIII	TRUE	TRUE	TRUE	TRUE	5680150	5680428	279	5680318	54	17.5476	3.96422	14.2941	TGME49_269690	+	5680572	-254	TRUE	hypothetical protein	0.67638	0.000890473	Bradyzoite_up
390	BFD1_Extsize183_peak_390	TGME49_chrVIII	TRUE	FALSE	TRUE	TRUE	5680498	5680705	208	5680574	53	20.9924	4.76477	17.5604	TGME49_269690	+	5680572	2	TRUE	hypothetical protein	0.67638	0.000890473	Bradyzoite_up	TGME49_269680	-	5688496	-7922	FALSE	acyl-CoA carboxyltransferase beta chain, putative	0.910486	0.506705	Unregulated
391	BFD1_Extsize183_peak_391	TGME49_chrVIII	TRUE	TRUE	FALSE		5701605	5701820	216	5701748	33	10.7091	3.65575	7.90511	TGME49_269660	+	5702170	-422	TRUE	TFIIH basal transcription factor complex helicase XPB subunit	0.693028	0.011138	Unregulated	TGME49_269670	-	5701192	556	FALSE	hypothetical protein	1.50555	2.43553e-07	Bradyzoite_up
392	BFD1_Extsize183_peak_392	TGME49_chrVIII	TRUE	FALSE	TRUE	TRUE	5748396	5748678	283	5748542	27	6.37876	2.75933	3.97355	TGME49_269600	+	5747643	899	FALSE	biotin-requiring enzyme domain-containing protein	1.96193	2.18756e-14	Bradyzoite_up
393	BFD1_Extsize183_peak_393	TGME49_chrVIII	TRUE	TRUE	TRUE	TRUE	5817254	5818182	929	5817608	81	38.8337	6.21376	34.5651	TGME49_269417	+	5817773	-165	FALSE	hypothetical protein	0.375527	0.806121	Unregulated	TGME49_269420	-	5816229	1379	FALSE	hypothetical protein	1.02064	0.00321118	Unregulated
394	BFD1_Extsize183_peak_394	TGME49_chrVIII	TRUE	TRUE	TRUE	TRUE	5887922	5888814	893	5888524	44	13.86	3.74664	10.8315	TGME49_269330	+	5888182	342	TRUE	hypothetical protein	-0.0422747	0.908603	Unregulated
395	BFD1_Extsize183_peak_395	TGME49_chrVIII	TRUE	FALSE	TRUE	TRUE	5905721	5906110	390	5906014	41	10.6793	3.18266	7.87957	TGME49_269315	+	5905376	638	FALSE	hypothetical protein	8.40393	1.65766e-13	Bradyzoite_up	TGME49_269310	-	5914784	-8770	FALSE	hypothetical protein	4.52184	3.86273e-13	Bradyzoite_up
396	BFD1_Extsize183_peak_396	TGME49_chrVIII	TRUE	FALSE	TRUE	TRUE	5906174	5906381	208	5906212	36	9.05217	3.03773	6.38188	TGME49_269315	+	5905376	836	FALSE	hypothetical protein	8.40393	1.65766e-13	Bradyzoite_up	TGME49_269310	-	5914784	-8572	FALSE	hypothetical protein	4.52184	3.86273e-13	Bradyzoite_up
397	BFD1_Extsize183_peak_397	TGME49_chrVIII	TRUE	FALSE	TRUE	TRUE	6036308	6036505	198	6036417	25	4.29354	2.22756	2.17125	TGME49_269160	-	6036204	213	TRUE	outer dynein arm docking complex protein ODA1, putative	4.52325	0.0105707	Unregulated
398	BFD1_Extsize183_peak_398	TGME49_chrVIII	TRUE	TRUE	TRUE	TRUE	6113072	6113396	325	6113094	27	6.37876	2.75933	3.97355	TGME49_269050	-	6110656	2438	FALSE	hypothetical protein	1.7025	1.35725e-07	Bradyzoite_up
399	BFD1_Extsize183_peak_399	TGME49_chrVIII	TRUE	FALSE	TRUE	TRUE	6131573	6131776	204	6131707	30	6.08546	2.54512	3.71098	TGME49_269020	+	6132452	-745	FALSE	hypothetical protein	0.896605	0.0542953	Unregulated
400	BFD1_Extsize183_peak_400	TGME49_chrVIII	TRUE	FALSE	TRUE	TRUE	6139284	6139684	401	6139599	35	9.98093	3.32564	7.23437	TGME49_269010	+	6140039	-440	FALSE	AP2 domain transcription factor AP2VIII-7 (AP2VIII7)	-0.047306	0.838334	Unregulated	TGME49_269015	-	6137141	2458	TRUE	hypothetical protein	0.424771	0.322655	Unregulated
401	BFD1_Extsize183_peak_401	TGME49_chrVIII	TRUE	FALSE	TRUE	TRUE	6139784	6140079	296	6139840	40	8.5383	2.75446	5.91439	TGME49_269010	+	6140039	-199	FALSE	AP2 domain transcription factor AP2VIII-7 (AP2VIII7)	-0.047306	0.838334	Unregulated	TGME49_269015	-	6137141	2699	TRUE	hypothetical protein	0.424771	0.322655	Unregulated
402	BFD1_Extsize183_peak_402	TGME49_chrVIII	TRUE	FALSE	TRUE	TRUE	6140145	6140328	184	6140234	38	10.2142	3.22102	7.44552	TGME49_269010	+	6140039	195	FALSE	AP2 domain transcription factor AP2VIII-7 (AP2VIII7)	-0.047306	0.838334	Unregulated
403	BFD1_Extsize183_peak_403	TGME49_chrVIII	TRUE	FALSE	TRUE	TRUE	6140659	6140988	330	6140761	35	9.22182	3.12974	6.53998	TGME49_269010	+	6140039	722	FALSE	AP2 domain transcription factor AP2VIII-7 (AP2VIII7)	-0.047306	0.838334	Unregulated
404	BFD1_Extsize183_peak_404	TGME49_chrVIII	TRUE	TRUE	TRUE	TRUE	6249320	6250255	936	6249891	64	29.7559	5.81276	25.9106	TGME49_268860	-	6249294	597	FALSE	enolase 1	12.0778	1.10895e-33	Bradyzoite_up
405	BFD1_Extsize183_peak_405	TGME49_chrVIII	TRUE	TRUE	TRUE	TRUE	6289923	6291120	1198	6290684	109	71.7973	9.8533	65.5129	TGME49_268790	+	6290941	-257	TRUE	hypothetical protein	1.98889	1.56075e-28	Bradyzoite_up	TGME49_268800	-	6288330	2354	FALSE	hypothetical protein	2.99967	0.028765	Unregulated
406	BFD1_Extsize183_peak_406	TGME49_chrVIII	TRUE	FALSE	FALSE		6371317	6371517	201	6371442	54	15.1091	3.49484	12.0016	TGME49_268680	-	6371422	20	TRUE	hypothetical protein	-0.689114	0.0108673	Unregulated	TGME49_268670	+	6372118	-676	TRUE	hypothetical protein	0.86673	0.164899	Unregulated
407	BFD1_Extsize183_peak_407	TGME49_chrVIII	TRUE	TRUE	FALSE		6371547	6371803	257	6371680	49	13.6357	3.43603	10.6254	TGME49_268680	-	6371422	258	TRUE	hypothetical protein	-0.689114	0.0108673	Unregulated	TGME49_268670	+	6372118	-438	TRUE	hypothetical protein	0.86673	0.164899	Unregulated
408	BFD1_Extsize183_peak_408	TGME49_chrVIII	TRUE	FALSE	TRUE	TRUE	6412696	6413083	388	6412772	54	19.6291	4.39334	16.2597	TGME49_268590	-	6411004	1768	TRUE	rhomboid protease ROM4 (ROM4)	-0.781078	0.000366415	Bradyzoite_down
409	BFD1_Extsize183_peak_409	TGME49_chrVIII	TRUE	FALSE	TRUE	TRUE	6480793	6480977	185	6480898	43	11.2251	3.21057	8.38274	TGME49_268380	-	6478531	2367	FALSE	RNA recognition motif-containing protein	0.77257	0.11829	Unregulated
410	BFD1_Extsize183_peak_410	TGME49_chrVIII	TRUE	TRUE	TRUE	TRUE	6761869	6762440	572	6762269	52	18.275	4.23358	14.9801	TGME49_200250	-	6762383	-114	TRUE	microneme protein MIC17A (MIC17A)	-0.45912	0.0474187	Unregulated
411	BFD1_Extsize183_peak_411	TGME49_chrVIIa	TRUE	FALSE	TRUE	TRUE	122279	122495	217	122401	37	11.8968	3.70492	9.00157	TGME49_280750	+	122537	-136	TRUE	rudimentary enhancer, putative	-0.116691	0.689258	Unregulated	TGME49_280760	-	120153	2248	FALSE	RUB1 conjugating enzyme	0.0356631	0.938472	Unregulated
412	BFD1_Extsize183_peak_412	TGME49_chrVIIa	TRUE	FALSE	TRUE	TRUE	122536	122735	200	122651	35	11.0356	3.60794	8.20721	TGME49_280750	+	122537	114	TRUE	rudimentary enhancer, putative	-0.116691	0.689258	Unregulated
413	BFD1_Extsize183_peak_413	TGME49_chrVIIa	TRUE	FALSE	TRUE	TRUE	278644	278875	232	278721	40	8.5383	2.75446	5.91439	TGME49_280590	+	279060	-339	FALSE	hypothetical protein	2.21703	0.0676244	Unregulated	TGME49_280600	-	276767	1954	FALSE	histidyl-tRNA synthetase (HisRS), putative	-0.399653	0.0801337	Unregulated
414	BFD1_Extsize183_peak_414	TGME49_chrVIIa	TRUE	TRUE	TRUE	TRUE	291057	291397	341	291336	49	11.3135	2.98752	8.46082	TGME49_280580	-	291891	-555	FALSE	SAG-related sequence SRS35B (SRS35B)	6.24848	4.57986e-82	Bradyzoite_up
415	BFD1_Extsize183_peak_415	TGME49_chrVIIa	TRUE	FALSE	TRUE	TRUE	293484	293765	282	293585	29	7.75882	3.05854	5.209	TGME49_280570	-	294256	-671	FALSE	SAG-related sequence SRS35A (SRS35A)	9.92431	0	Bradyzoite_up
416	BFD1_Extsize183_peak_416	TGME49_chrVIIa	TRUE	FALSE	TRUE	TRUE	294053	294992	940	294192	59	26.5712	5.54274	22.8715	TGME49_280570	-	294256	-64	FALSE	SAG-related sequence SRS35A (SRS35A)	9.92431	0	Bradyzoite_up
417	BFD1_Extsize183_peak_417	TGME49_chrVIIa	TRUE	TRUE	TRUE	TRUE	333171	333914	744	333480	58	33.456	7.42887	29.432	TGME49_280522	+	331869	1611	TRUE	hypothetical protein	0.504796	0.45515	Unregulated
418	BFD1_Extsize183_peak_418	TGME49_chrVIIa	TRUE	TRUE	TRUE	TRUE	334105	334329	225	334253	34	6.5117	2.50729	4.08865	TGME49_280522	+	331869	2384	TRUE	hypothetical protein	0.504796	0.45515	Unregulated
419	BFD1_Extsize183_peak_419	TGME49_chrVIIa	TRUE	TRUE	TRUE	TRUE	428451	428668	218	428535	35	7.89082	2.79987	5.33033	TGME49_280420	-	428379	156	TRUE	HEAT repeat-containing protein	7.66388	3.8926e-07	Bradyzoite_up	TGME49_280410	+	429947	-1412	FALSE	3'5'-cyclic nucleotide phosphodiesterase domain-containing protein	0.135993	0.598353	Unregulated
420	BFD1_Extsize183_peak_420	TGME49_chrVIIa	TRUE	FALSE	TRUE	TRUE	517145	517353	209	517309	33	8.32391	3.00004	5.72125	TGME49_304470	-	517650	-341	FALSE	oxidoreductase, putative	-0.0224618	0.966466	Unregulated
421	BFD1_Extsize183_peak_421	TGME49_chrVIIa	TRUE	TRUE	TRUE	TRUE	520228	520805	578	520362	68	14.7972	2.9721	11.7142	TGME49_304480	+	519026	1336	FALSE	3-oxo-5-alpha-steroid 4-dehydrogenase	1.4988	0.0336249	Unregulated	TGME49_304490	-	526326	-5964	FALSE	hypothetical protein	-0.195408	0.626876	Unregulated
422	BFD1_Extsize183_peak_422	TGME49_chrVIIa	TRUE	FALSE	TRUE	TRUE	526548	526809	262	526629	56	21.0141	4.5531	17.5813	TGME49_304500	+	526450	179	FALSE	hypothetical protein	-0.393767	0.171709	Unregulated
423	BFD1_Extsize183_peak_423	TGME49_chrVIIa	TRUE	FALSE	TRUE	TRUE	682885	683228	344	682979	41	11.2418	3.31013	8.39622	TGME49_304740	-	684158	-1179	FALSE	rhoptry kinase family protein ROP35 (ROP35)	-0.560416	0.00151848	Unregulated
424	BFD1_Extsize183_peak_424	TGME49_chrVIIa	TRUE	FALSE	TRUE	TRUE	991581	992189	609	991882	48	14.2951	3.62016	11.243	TGME49_206430	-	992801	-919	FALSE	formin FRM1 (FRM1)	1.20092	1.65162e-06	Bradyzoite_up
425	BFD1_Extsize183_peak_425	TGME49_chrVIIa	TRUE	FALSE	TRUE	FALSE	1021323	1022075	753	1021579	62	19.9739	4.00318	16.5905	TGME49_206400	-	1017614	3965	FALSE	FAD binding domain of DNA photolyase domain-containing protein	1.39655	3.70713e-05	Bradyzoite_up
426	BFD1_Extsize183_peak_426	TGME49_chrVIIa	TRUE	FALSE	TRUE	TRUE	1068973	1069183	211	1069042	28	5.25086	2.39512	2.98347	TGME49_206310	+	1069333	-291	FALSE	prenyltransferase, UbiA family protein	0.390231	0.130496	Unregulated
427	BFD1_Extsize183_peak_427	TGME49_chrVIIa	TRUE	FALSE	FALSE		1172215	1172586	372	1172535	42	9.5192	2.88883	6.808	TGME49_205750	+	1172717	-182	FALSE	histone deacetylase complex subunit Sin3 (SIN3)	0.964043	1.57217e-05	Bradyzoite_up	TGME49_205760	-	1171995	540	FALSE	membrane protein	3.30448	0.531582	Unregulated
428	BFD1_Extsize183_peak_428	TGME49_chrVIIa	TRUE	FALSE	FALSE		1292657	1292865	209	1292734	33	6.26072	2.4809	3.87068	TGME49_205580	+	1293377	-643	FALSE	nuclear factor NF4	-0.314191	0.157641	Unregulated	TGME49_205590	-	1291466	1268	FALSE	hypothetical protein	1.0166	0.000144484	Bradyzoite_up
429	BFD1_Extsize183_peak_429	TGME49_chrVIIa	TRUE	FALSE	FALSE		1384896	1385089	194	1384992	35	7.73978	2.76346	5.19102	TGME49_205480	-	1384973	19	FALSE	IMC subcompartment protein ISP4 (ISP4)	0.553193	0.18705	Unregulated	TGME49_205470	+	1385083	-91	FALSE	translation elongation factor 2 family protein, putative	-1.83481	2.01599e-22	Bradyzoite_down
430	BFD1_Extsize183_peak_430	TGME49_chrVIIa	TRUE	FALSE	TRUE	TRUE	1464000	1464366	367	1464300	42	14.0211	3.91109	10.9827	TGME49_205350	-	1466217	-1917	FALSE	integral membrane protein, GNS1/SUR4 family protein, putative	-1.5784	1.54478e-17	Bradyzoite_down
431	BFD1_Extsize183_peak_431	TGME49_chrVIIa	TRUE	FALSE	TRUE	TRUE	1464512	1464707	196	1464586	30	5.57386	2.411	3.26457	TGME49_205350	-	1466217	-1631	FALSE	integral membrane protein, GNS1/SUR4 family protein, putative	-1.5784	1.54478e-17	Bradyzoite_down
432	BFD1_Extsize183_peak_432	TGME49_chrVIIa	TRUE	TRUE	TRUE	TRUE	1699883	1700199	317	1700029	47	11.1838	3.03594	8.34288	TGME49_204560	+	1698443	1586	FALSE	type I fatty acid synthase, putative	3.93766	9.96813e-54	Bradyzoite_up
433	BFD1_Extsize183_peak_433	TGME49_chrVIIa	TRUE	TRUE	TRUE	TRUE	1733215	1734041	827	1733746	58	15.1562	3.34052	12.0461	TGME49_204530	-	1733663	83	TRUE	microneme protein MIC11 (MIC11)	-1.83652	8.91419e-31	Bradyzoite_down
434	BFD1_Extsize183_peak_434	TGME49_chrVIIa	TRUE	TRUE	TRUE	TRUE	1799188	1799837	650	1799678	54	20.3224	4.54247	16.9211	TGME49_204420	+	1797462	2216	FALSE	oocyst wall protein OWP1 (OWP1)	4.32651	1.81435e-80	Bradyzoite_up
435	BFD1_Extsize183_peak_435	TGME49_chrVIIa	TRUE	TRUE	TRUE	FALSE	1800093	1800768	676	1800675	51	12.3503	3.10703	9.42269	TGME49_204420	+	1797462	3213	FALSE	oocyst wall protein OWP1 (OWP1)	4.32651	1.81435e-80	Bradyzoite_up
436	BFD1_Extsize183_peak_436	TGME49_chrVIIa	TRUE	TRUE	TRUE	TRUE	1874148	1874888	741	1874523	67	28.0839	5.21987	24.3159	TGME49_204330	+	1874024	499	TRUE	hypothetical protein	2.89604	0.0026945	Unregulated	TGME49_204340	-	1876145	-1622	TRUE	hypothetical protein	0.888116	5.99869e-06	Bradyzoite_up
437	BFD1_Extsize183_peak_437	TGME49_chrVIIa	TRUE	TRUE	TRUE	TRUE	2140748	2141013	266	2140805	43	11.5989	3.29195	8.7221	TGME49_203910	-	2140601	204	TRUE	TBC domain-containing protein	0.0674585	0.866046	Unregulated
438	BFD1_Extsize183_peak_438	TGME49_chrVIIa	TRUE	TRUE	TRUE	TRUE	2167558	2167764	207	2167618	29	7.29846	2.92494	4.79345	TGME49_203880	-	2167197	421	FALSE	hypothetical protein	0.561684	0.126307	Unregulated
439	BFD1_Extsize183_peak_439	TGME49_chrVIIa	TRUE	TRUE	TRUE	TRUE	2167811	2169306	1496	2168834	82	46.4456	7.66745	41.7481	TGME49_203875	-	2169529	-695	FALSE	hypothetical protein	3.99861	4.84794e-65	Bradyzoite_up
440	BFD1_Extsize183_peak_440	TGME49_chrVIIa	TRUE	FALSE	TRUE	TRUE	2207517	2207838	322	2207786	46	10.2618	2.89308	7.49178	TGME49_203820	-	2207963	-177	FALSE	hypothetical protein	0.197837	0.537589	Unregulated
441	BFD1_Extsize183_peak_441	TGME49_chrVIIa	TRUE	FALSE	TRUE	FALSE	2213176	2213362	187	2213263	46	14.1842	3.70419	11.1375	TGME49_203815	-	2210477	2786	FALSE	hypothetical protein	0.1795	0.620987	Unregulated
442	BFD1_Extsize183_peak_442	TGME49_chrVIIa	TRUE	FALSE	TRUE	FALSE	2228196	2228407	212	2228325	35	5.80199	2.31242	3.46471	TGME49_203800	+	2224872	3453	TRUE	hypothetical protein	5.57036	1.0193e-40	Bradyzoite_up
443	BFD1_Extsize183_peak_443	TGME49_chrVIIa	TRUE	TRUE	TRUE	TRUE	2312119	2312301	183	2312198	27	6.22563	2.71402	3.83824	TGME49_203710	-	2310876	1322	FALSE	AP2 domain transcription factor AP2VIIa-4 (AP2VIIA4)	-0.0191603	0.962042	Unregulated
444	BFD1_Extsize183_peak_444	TGME49_chrVIIa	TRUE	FALSE	TRUE	TRUE	2606358	2606541	184	2606450	38	9.59504	3.07369	6.87786	TGME49_203300	+	2607323	-873	FALSE	hypothetical protein	-0.637601	0.0582293	Unregulated
445	BFD1_Extsize183_peak_445	TGME49_chrVIIa	TRUE	TRUE	TRUE	TRUE	2606653	2606904	252	2606765	42	11.8111	3.38894	8.92179	TGME49_203300	+	2607323	-558	FALSE	hypothetical protein	-0.637601	0.0582293	Unregulated
446	BFD1_Extsize183_peak_446	TGME49_chrVIIa	TRUE	FALSE	TRUE	TRUE	2619100	2619904	805	2619604	58	28.5747	6.12084	24.7809	TGME49_203290	-	2620860	-1256	FALSE	hypothetical protein	1.56807	6.88e-12	Bradyzoite_up
447	BFD1_Extsize183_peak_447	TGME49_chrVIIa	TRUE	FALSE	FALSE		2906679	2906892	214	2906803	45	14.2503	3.77664	11.2002	TGME49_202975	-	2906240	563	FALSE	hypothetical protein	-0.795821	0.651578	Unregulated	TGME49_202970	+	2908289	-1486	FALSE	hypothetical protein	-0.33271	0.260073	Unregulated
448	BFD1_Extsize183_peak_448	TGME49_chrVIIa	TRUE	FALSE	FALSE		2906920	2907102	183	2906976	43	7.7071	2.49123	5.16255	TGME49_202975	-	2906240	736	FALSE	hypothetical protein	-0.795821	0.651578	Unregulated	TGME49_202970	+	2908289	-1313	FALSE	hypothetical protein	-0.33271	0.260073	Unregulated
449	BFD1_Extsize183_peak_449	TGME49_chrVIIa	TRUE	FALSE	TRUE	TRUE	2940760	2941103	344	2940810	32	5.04229	2.21701	2.8033	TGME49_202930	+	2940758	52	FALSE	hypothetical protein	0.122805	0.824642	Unregulated
450	BFD1_Extsize183_peak_450	TGME49_chrVIIa	TRUE	FALSE	TRUE	TRUE	2941214	2941402	189	2941321	56	19.3528	4.2112	16.0028	TGME49_202930	+	2940758	563	FALSE	hypothetical protein	0.122805	0.824642	Unregulated
451	BFD1_Extsize183_peak_451	TGME49_chrVIIa	TRUE	FALSE	TRUE	TRUE	3001391	3001592	202	3001436	26	7.02456	3.01285	4.54976	TGME49_202840	-	3000539	897	FALSE	FHA domain-containing protein	-0.406001	0.160607	Unregulated
452	BFD1_Extsize183_peak_452	TGME49_chrVIIa	TRUE	FALSE	TRUE	TRUE	3294159	3294615	457	3294416	38	11.3224	3.49344	8.46893	TGME49_202490	-	3294084	332	FALSE	AP2 domain transcription factor AP2VIIa-7 (AP2VIIA7)	0.210628	0.616151	Unregulated	TGME49_202480	+	3297119	-2703	FALSE	hypothetical protein	-0.0746424	0.879691	Unregulated
453	BFD1_Extsize183_peak_453	TGME49_chrVIIa	TRUE	TRUE	TRUE	TRUE	3335242	3335714	473	3335598	43	10.9532	3.15203	8.12685	TGME49_202430	-	3335761	-163	TRUE	hypothetical protein	1.16129	0.00177848	Unregulated
454	BFD1_Extsize183_peak_454	TGME49_chrVIIa	TRUE	FALSE	TRUE	TRUE	3354034	3354216	183	3354101	36	9.05217	3.03773	6.38188	TGME49_202400	+	3353588	513	FALSE	calcium binding egf domain-containing protein	5.98263	1.45551e-22	Bradyzoite_up	TGME49_202390	-	3366217	-12116	FALSE	S15 sporozoite-expressed protein	-2.25379	5.42729e-24	Bradyzoite_down
455	BFD1_Extsize183_peak_455	TGME49_chrVIIa	TRUE	FALSE	TRUE	TRUE	3403782	3404100	319	3403932	41	5.71424	2.15238	3.38397	TGME49_202350	+	3404338	-406	FALSE	50S ribosomal protein L21, putative	0.405581	0.119993	Unregulated
456	BFD1_Extsize183_peak_456	TGME49_chrVIIa	TRUE	FALSE	TRUE	TRUE	3442105	3442287	183	3442151	41	6.8622	2.378	4.40322	TGME49_202290	-	3441736	415	TRUE	membrane protein, putative	0.0975784	0.757257	Unregulated
457	BFD1_Extsize183_peak_457	TGME49_chrVIIa	TRUE	FALSE	TRUE	TRUE	3446224	3446562	339	3446277	50	13.8107	3.425	10.7855	TGME49_202285	+	3444702	1575	FALSE	EGF family domain-containing protein	1.54621	0.0596156	Unregulated
458	BFD1_Extsize183_peak_458	TGME49_chrVIIa	TRUE	FALSE	TRUE	TRUE	3578850	3579047	198	3578977	40	10.6825	3.23131	7.88168	TGME49_202140	-	3580633	-1656	FALSE	enoyl-CoA hydratase/isomerase family protein	3.86601	1.04002e-11	Bradyzoite_up	TGME49_202160	+	3567185	11792	FALSE	ABC1 family protein	-0.248193	0.586023	Unregulated
459	BFD1_Extsize183_peak_459	TGME49_chrVIIa	TRUE	TRUE	TRUE	TRUE	3697137	3698085	949	3697584	90	45.5812	6.72315	40.9285	TGME49_202020	+	3697912	-328	TRUE	DnAK-TPR	7.36712	2.15639e-191	Bradyzoite_up	TGME49_202025	-	3694450	3134	FALSE	hypothetical protein	7.78161	7.33287e-38	Bradyzoite_up
460	BFD1_Extsize183_peak_460	TGME49_chrVIIa	TRUE	TRUE	TRUE	TRUE	3699410	3700480	1071	3700028	71	33.254	5.94651	29.2368	TGME49_202020	+	3697912	2116	TRUE	DnAK-TPR	7.36712	2.15639e-191	Bradyzoite_up
461	BFD1_Extsize183_peak_461	TGME49_chrVIIa	TRUE	FALSE	TRUE	TRUE	3723100	3723286	187	3723239	31	8.21718	3.07648	5.62457	TGME49_201895	+	3723802	-563	TRUE	hypothetical protein	5.73555	0.231189	Unregulated
462	BFD1_Extsize183_peak_462	TGME49_chrVIIa	TRUE	TRUE	FALSE		3747504	3748577	1074	3748018	89	43.6012	6.44733	39.0796	TGME49_201840	+	3748209	-191	TRUE	aspartyl protease ASP1 (ASP1)	2.72713	2.2968e-58	Bradyzoite_up	TGME49_201850	-	3746950	1068	FALSE	WD domain, G-beta repeat-containing protein	3.34734	3.53642e-31	Bradyzoite_up
463	BFD1_Extsize183_peak_463	TGME49_chrVIIa	TRUE	FALSE	FALSE		3797707	3797901	195	3797784	41	13.6249	3.87991	10.6157	TGME49_201780	-	3797385	399	FALSE	microneme protein MIC2 (MIC2)	-2.15572	8.25578e-21	Bradyzoite_down	TGME49_201775	+	3798765	-981	TRUE	hypothetical protein	-2.61449	0.129325	Unregulated
464	BFD1_Extsize183_peak_464	TGME49_chrVIIa	TRUE	TRUE	TRUE	TRUE	3820072	3820534	463	3820430	35	10.2842	3.40558	7.51406	TGME49_201750	+	3822835	-2405	FALSE	Tctex-1 family protein	4.62326	0.297501	Unregulated
465	BFD1_Extsize183_peak_465	TGME49_chrVIIa	TRUE	FALSE	TRUE	TRUE	3820632	3820883	252	3820849	29	5.0295	2.30174	2.79495	TGME49_201750	+	3822835	-1986	FALSE	Tctex-1 family protein	4.62326	0.297501	Unregulated
466	BFD1_Extsize183_peak_466	TGME49_chrVIIa	TRUE	TRUE	TRUE	TRUE	3926206	3927018	813	3926340	50	11.8278	3.04728	8.93714	TGME49_201270	-	3925271	1069	FALSE	hypothetical protein	0.787269	0.000479838	Bradyzoite_up
467	BFD1_Extsize183_peak_467	TGME49_chrVIIa	TRUE	FALSE	TRUE	TRUE	4300254	4300496	243	4300346	24	6.43915	2.94557	4.02971	TGME49_281970	+	4299166	1180	FALSE	adenylate kinase superfamily protein	4.14911	0.000489092	Bradyzoite_up
468	BFD1_Extsize183_peak_468	TGME49_chrVIIa	TRUE	FALSE	FALSE		4366539	4367116	578	4366640	45	13.1411	3.52934	10.1607	TGME49_282070	+	4367705	-1065	FALSE	hypothetical protein	-1.70017	3.89471e-12	Bradyzoite_down	TGME49_282055	-	4364935	1705	FALSE	protein phosphatase PP2C-hn (PP2CHN)	-0.65281	0.0251363	Unregulated
469	BFD1_Extsize183_peak_469	TGME49_chrVIIa	TRUE	FALSE	TRUE	TRUE	4367192	4367461	270	4367260	35	8.86714	3.04019	6.21604	TGME49_282070	+	4367705	-445	FALSE	hypothetical protein	-1.70017	3.89471e-12	Bradyzoite_down	TGME49_282055	-	4364935	2325	FALSE	protein phosphatase PP2C-hn (PP2CHN)	-0.65281	0.0251363	Unregulated
470	BFD1_Extsize183_peak_470	TGME49_chrVIIa	TRUE	TRUE	TRUE	TRUE	4458553	4459035	483	4458931	55	18.952	4.18976	15.6201	TGME49_282220	+	4459521	-590	TRUE	AP2 domain transcription factor AP2VIIa-9 (AP2VIIA9)	0.978879	0.00461922	Unregulated	TGME49_282210	-	4456524	2407	FALSE	AP2 domain transcription factor AP2VIIa-8 (AP2VIIA8)	-1.15401	1.02677e-08	Bradyzoite_down
471	BFD1_Extsize183_peak_471	TGME49_chrVIIa	TRUE	FALSE	TRUE	TRUE	4459077	4459363	287	4459229	35	6.14568	2.39046	3.76378	TGME49_282220	+	4459521	-292	TRUE	AP2 domain transcription factor AP2VIIa-9 (AP2VIIA9)	0.978879	0.00461922	Unregulated	TGME49_282210	-	4456524	2705	FALSE	AP2 domain transcription factor AP2VIIa-8 (AP2VIIA8)	-1.15401	1.02677e-08	Bradyzoite_down
472	BFD1_Extsize183_peak_472	TGME49_chrVIIb	TRUE	FALSE	TRUE	TRUE	137268	137450	183	137333	31	5.06956	2.25148	2.82659	TGME49_264150	-	136836	497	FALSE	hypothetical protein	4.45884	5.70975e-53	Bradyzoite_up
473	BFD1_Extsize183_peak_473	TGME49_chrVIIb	TRUE	FALSE	TRUE	TRUE	137572	137955	384	137666	50	16.4546	3.96648	13.2632	TGME49_264150	-	136836	830	FALSE	hypothetical protein	4.45884	5.70975e-53	Bradyzoite_up
474	BFD1_Extsize183_peak_474	TGME49_chrVIIb	TRUE	FALSE	TRUE	TRUE	330862	331156	295	331005	31	7.29171	2.82357	4.78788	TGME49_263760	+	331237	-232	FALSE	hypothetical protein	0.167416	0.751466	Unregulated
475	BFD1_Extsize183_peak_475	TGME49_chrVIIb	TRUE	FALSE	TRUE	TRUE	640861	641310	450	641001	33	10.0442	3.46634	7.29261	TGME49_263320	-	641074	-73	FALSE	hypothetical protein	0.435752	0.0487565	Unregulated
476	BFD1_Extsize183_peak_476	TGME49_chrVIIb	TRUE	TRUE	TRUE	TRUE	662375	664184	1810	663171	79	37.5795	6.13798	33.3532	TGME49_263270	+	663812	-641	TRUE	glycerophosphodiester phosphodiesterase family protein	3.32621	5.85568e-58	Bradyzoite_up
477	BFD1_Extsize183_peak_477	TGME49_chrVIIb	TRUE	FALSE	TRUE	TRUE	894525	895474	950	895013	71	25.3973	4.47865	21.7565	TGME49_262970	-	895014	-1	FALSE	hypothetical protein	4.2398	5.33653e-71	Bradyzoite_up
478	BFD1_Extsize183_peak_478	TGME49_chrVIIb	TRUE	FALSE	FALSE		895539	895771	233	895637	43	9.09702	2.7661	6.42315	TGME49_262970	-	895014	623	FALSE	hypothetical protein	4.2398	5.33653e-71	Bradyzoite_up	TGME49_262960	+	896344	-707	FALSE	U1 snRNP-associated protein Usp106, putative	0.937834	0.00237838	Unregulated
479	BFD1_Extsize183_peak_479	TGME49_chrVIIb	TRUE	FALSE	TRUE	TRUE	906700	906882	183	906785	27	7.96474	3.24719	5.39456	TGME49_262940	+	907367	-582	FALSE	aspartyl proteinase (eimepsin), putative	2.28742	1.54601e-11	Bradyzoite_up
480	BFD1_Extsize183_peak_480	TGME49_chrVIIb	TRUE	FALSE	FALSE		921893	922376	484	922273	52	14.764	3.51928	11.6817	TGME49_262920	+	922803	-530	TRUE	trypsin domain-containing protein	0.224456	0.553091	Unregulated	TGME49_262930	-	921322	951	FALSE	hypothetical protein	-0.302211	0.425233	Unregulated
481	BFD1_Extsize183_peak_481	TGME49_chrVIIb	TRUE	TRUE	FALSE		922465	922777	313	922547	47	8.09187	2.45987	5.50919	TGME49_262920	+	922803	-256	TRUE	trypsin domain-containing protein	0.224456	0.553091	Unregulated	TGME49_262930	-	921322	1225	FALSE	hypothetical protein	-0.302211	0.425233	Unregulated
482	BFD1_Extsize183_peak_482	TGME49_chrVIIb	TRUE	TRUE	TRUE	FALSE	932952	933312	361	933189	43	13.0253	3.61243	10.0546	TGME49_262910	-	938363	-5174	FALSE	NADH-cytochrome b5 reductase 1, putative	0.105536	0.747101	Unregulated
483	BFD1_Extsize183_peak_483	TGME49_chrVIIb	TRUE	TRUE	TRUE	TRUE	1117918	1119525	1608	1119032	86	47.9772	7.56353	43.1895	TGME49_262620	+	1119007	25	TRUE	RNA recognition motif-containing protein	-0.704563	0.000161834	Bradyzoite_down
484	BFD1_Extsize183_peak_484	TGME49_chrVIIb	TRUE	FALSE	TRUE	TRUE	1119560	1119775	216	1119711	37	7.82402	2.70588	5.26825	TGME49_262620	+	1119007	704	TRUE	RNA recognition motif-containing protein	-0.704563	0.000161834	Bradyzoite_down
485	BFD1_Extsize183_peak_485	TGME49_chrVIIb	TRUE	FALSE	TRUE	TRUE	1120179	1120510	332	1120284	36	12.3772	3.90715	9.44822	TGME49_262620	+	1119007	1277	TRUE	RNA recognition motif-containing protein	-0.704563	0.000161834	Bradyzoite_down
486	BFD1_Extsize183_peak_486	TGME49_chrVIIb	TRUE	FALSE	TRUE	TRUE	1128400	1128725	326	1128509	39	9.11155	2.9187	6.43673	TGME49_262610	+	1129284	-775	FALSE	hypothetical protein	-0.394084	0.105779	Unregulated	TGME49_262630	-	1118070	10439	FALSE	hypothetical protein	6.61546	1.03904e-32	Bradyzoite_up
487	BFD1_Extsize183_peak_487	TGME49_chrVIIb	TRUE	TRUE	TRUE	TRUE	1159300	1159907	608	1159820	54	17.4262	3.94003	14.1807	TGME49_262560	+	1159428	392	TRUE	hypothetical protein	0.875929	8.81808e-06	Bradyzoite_up
488	BFD1_Extsize183_peak_488	TGME49_chrVIIb	TRUE	FALSE	TRUE	TRUE	1159983	1160346	364	1160019	29	5.89622	2.53349	3.54412	TGME49_262560	+	1159428	591	TRUE	hypothetical protein	0.875929	8.81808e-06	Bradyzoite_up
489	BFD1_Extsize183_peak_489	TGME49_chrVIIb	TRUE	TRUE	TRUE	TRUE	1380276	1381027	752	1380852	61	20.32	4.1169	16.9203	TGME49_262100	-	1380692	160	TRUE	tetratricopeptide repeat-containing protein	1.34275	2.38208e-11	Bradyzoite_up	TGME49_262090	+	1382524	-1672	FALSE	hypothetical protein	2.54911	0.143123	Unregulated
490	BFD1_Extsize183_peak_490	TGME49_chrVIIb	TRUE	FALSE	TRUE	TRUE	1396692	1396948	257	1396823	31	4.14281	2.02396	2.04717	TGME49_262070	-	1396760	63	FALSE	ribosomal rna assembly protein mis3, putative	-0.0108518	0.971114	Unregulated	TGME49_262060	+	1398742	-1919	FALSE	hypothetical protein	0.780417	0.00174486	Unregulated
491	BFD1_Extsize183_peak_491	TGME49_chrVIIb	TRUE	TRUE	TRUE	TRUE	1450663	1451751	1089	1451201	53	22.9889	5.23418	19.4599	TGME49_261970	+	1451279	-78	TRUE	hypothetical protein	1.50843	3.01481e-14	Bradyzoite_up
492	BFD1_Extsize183_peak_492	TGME49_chrVIIb	TRUE	FALSE	TRUE	TRUE	1571317	1571712	396	1571631	61	20.0696	4.0711	16.6824	TGME49_261710	+	1571825	-194	FALSE	ankyrin repeat-containing protein	0.666918	0.00216814	Unregulated	TGME49_261720	-	1569003	2628	TRUE	metal cation transporter, ZIP family protein	-0.213425	0.39333	Unregulated
493	BFD1_Extsize183_peak_493	TGME49_chrVIIb	TRUE	FALSE	TRUE	FALSE	1613485	1613841	357	1613751	44	12.7691	3.49984	9.81175	TGME49_261650	-	1618864	-5113	FALSE	hypothetical protein	6.19575	1.98438e-91	Bradyzoite_up
494	BFD1_Extsize183_peak_494	TGME49_chrVIIb	TRUE	FALSE	TRUE	FALSE	1614104	1614314	211	1614233	54	17.5476	3.96422	14.2941	TGME49_261650	-	1618864	-4631	FALSE	hypothetical protein	6.19575	1.98438e-91	Bradyzoite_up
495	BFD1_Extsize183_peak_495	TGME49_chrVIIb	TRUE	TRUE	TRUE	TRUE	1619110	1619643	534	1619526	35	8.69557	2.99731	6.05943	TGME49_261630	+	1620076	-550	FALSE	gamma interferon inducible lysosomal thiol reductase (GILT) protein	0.19551	0.849967	Unregulated
496	BFD1_Extsize183_peak_496	TGME49_chrVIIb	TRUE	FALSE	TRUE	TRUE	1775032	1775321	290	1775198	43	12.5977	3.51467	9.65174	TGME49_261400	-	1775328	-130	FALSE	hypothetical protein	0.0499503	0.842787	Unregulated	TGME49_261390	+	1773939	1259	FALSE
497	BFD1_Extsize183_peak_497	TGME49_chrVIIb	TRUE	FALSE	TRUE	TRUE	1806464	1806882	419	1806704	39	10.8864	3.33035	8.06635	TGME49_261250	-	1807507	-803	FALSE	histone H2A1	0.820199	0.0982312	Unregulated
498	BFD1_Extsize183_peak_498	TGME49_chrVIIb	TRUE	FALSE	TRUE	TRUE	1806915	1807376	462	1807049	38	6.25161	2.33027	3.86269	TGME49_261250	-	1807507	-458	FALSE	histone H2A1	0.820199	0.0982312	Unregulated
499	BFD1_Extsize183_peak_499	TGME49_chrVIIb	TRUE	FALSE	TRUE	TRUE	1808056	1808240	185	1808127	38	10.2142	3.22102	7.44552	TGME49_261240	+	1807866	261	FALSE	histone H3	-1.11485	0.0197037	Unregulated
500	BFD1_Extsize183_peak_500	TGME49_chrVIIb	TRUE	FALSE	TRUE	FALSE	1823774	1824042	269	1823886	42	12.2177	3.48191	9.29672	TGME49_261230	-	1819931	3955	TRUE	ankyrin repeat-containing protein	0.372885	0.328498	Unregulated
501	BFD1_Extsize183_peak_501	TGME49_chrVIIb	TRUE	FALSE	TRUE	TRUE	1902737	1902919	183	1902798	28	5.97976	2.59769	3.61937	TGME49_261040	-	1902312	486	FALSE	hypothetical protein	7.5453	4.16212e-21	Bradyzoite_up	TGME49_261030	+	1909759	-6961	FALSE	pyridine nucleotide-disulfide oxidoreductase domain-containing protein	-0.466053	0.423332	Unregulated
502	BFD1_Extsize183_peak_502	TGME49_chrVIIb	TRUE	TRUE	TRUE	TRUE	2024391	2025206	816	2024851	72	30.4969	5.32663	26.6171	TGME49_260825	-	2023964	887	FALSE	hypothetical protein	1.76253	1.68677e-12	Bradyzoite_up
503	BFD1_Extsize183_peak_503	TGME49_chrVIIb	TRUE	FALSE	TRUE	TRUE	2119378	2119563	186	2119442	47	11.4257	3.08323	8.56207	TGME49_260620	-	2119421	21	TRUE	hypothetical protein	-1.19868	7.31262e-07	Bradyzoite_down	TGME49_260610	+	2123450	-4008	FALSE	methyltransferase	-0.0756976	0.838876	Unregulated
504	BFD1_Extsize183_peak_504	TGME49_chrVIIb	TRUE	TRUE	TRUE	TRUE	2119594	2119796	203	2119717	53	15.7795	3.66821	12.6305	TGME49_260620	-	2119421	296	TRUE	hypothetical protein	-1.19868	7.31262e-07	Bradyzoite_down	TGME49_260610	+	2123450	-3733	FALSE	methyltransferase	-0.0756976	0.838876	Unregulated
505	BFD1_Extsize183_peak_505	TGME49_chrVIIb	TRUE	TRUE	TRUE	TRUE	2192780	2193988	1209	2193404	67	32.6838	6.18498	28.6984	TGME49_260520	-	2193134	270	TRUE	hypothetical protein	1.83021	6.3109e-07	Bradyzoite_up	TGME49_260500	+	2200273	-6869	FALSE	COPI associated protein, putative	-1.39791	1.13471e-12	Bradyzoite_down
506	BFD1_Extsize183_peak_506	TGME49_chrVIIb	TRUE	TRUE	TRUE	TRUE	2215360	2215724	365	2215463	30	6.79487	2.73533	4.34072	TGME49_260480	+	2216446	-983	FALSE	leucine rich repeat-containing protein	1.71436	4.41204e-05	Bradyzoite_up
507	BFD1_Extsize183_peak_507	TGME49_chrVIIb	TRUE	TRUE	TRUE	TRUE	2257696	2257885	190	2257837	36	9.12605	3.05584	6.44896	TGME49_260450	+	2259664	-1827	FALSE	DEAD/DEAH box helicase domain-containing protein	-0.0157053	0.976559	Unregulated	TGME49_260460	-	2251666	6171	FALSE	oxidoreductase, putative	3.3427	0.0298621	Unregulated
508	BFD1_Extsize183_peak_508	TGME49_chrVIIb	TRUE	TRUE	TRUE	TRUE	2470367	2471255	889	2470735	73	34.8973	6.11169	30.7926	TGME49_260190	+	2470716	19	TRUE	microneme protein MIC13 (MIC13)	5.82806	2.35442e-73	Bradyzoite_up
509	BFD1_Extsize183_peak_509	TGME49_chrVIIb	TRUE	FALSE	TRUE	TRUE	2505651	2505910	260	2505861	32	7.94947	2.9511	5.38148	TGME49_260150	-	2505068	793	FALSE	tetratricopeptide repeat-containing protein	1.08857	0.0120422	Unregulated
510	BFD1_Extsize183_peak_510	TGME49_chrVIIb	TRUE	FALSE	TRUE	FALSE	2592988	2593181	194	2593017	27	6.22563	2.71402	3.83824	TGME49_259960	+	2589807	3210	FALSE	Nucleoside-diphosphatase	7.62368	1.39524e-71	Bradyzoite_up
511	BFD1_Extsize183_peak_511	TGME49_chrVIIb	TRUE	FALSE	TRUE	TRUE	2597566	2597795	230	2597593	31	6.60885	2.64289	4.17591	TGME49_259950	+	2598277	-684	FALSE	carbonate dehydratase, eukaryotic-type domain-containing protein	-0.848458	0.0420117	Unregulated
512	BFD1_Extsize183_peak_512	TGME49_chrVIIb	TRUE	TRUE	FALSE		2748280	2748495	216	2748409	56	18.7096	4.08331	15.3915	TGME49_259630	+	2748598	-189	TRUE	hypothetical protein	-0.317507	0.363696	Unregulated	TGME49_259640	-	2747363	1046	FALSE	nucleoporin autopeptidase	0.172578	0.689385	Unregulated
513	BFD1_Extsize183_peak_513	TGME49_chrVIIb	TRUE	TRUE	TRUE	TRUE	3025279	3026314	1036	3025996	60	33.6733	7.216	29.6344	TGME49_259020	-	3025687	309	TRUE	bradyzoite antigen BAG1 (BAG1)	9.75293	4.73333e-284	Bradyzoite_up
514	BFD1_Extsize183_peak_514	TGME49_chrVIIb	TRUE	FALSE	TRUE	TRUE	3118332	3118539	208	3118478	33	11.9175	4.01399	9.02181	TGME49_258870	-	3118623	-145	FALSE	hypothetical protein	0.856338	0.000176439	Bradyzoite_up
515	BFD1_Extsize183_peak_515	TGME49_chrVIIb	TRUE	FALSE	TRUE	TRUE	3118603	3118842	240	3118704	40	14.5072	4.18	11.4372	TGME49_258870	-	3118623	81	FALSE	hypothetical protein	0.856338	0.000176439	Bradyzoite_up	TGME49_258860	+	3122191	-3487	FALSE	hypothetical protein	-0.144095	0.564003	Unregulated
516	BFD1_Extsize183_peak_516	TGME49_chrVIIb	TRUE	FALSE	TRUE	TRUE	3118978	3119241	264	3119101	39	9.77275	3.06899	7.04175	TGME49_258870	-	3118623	478	FALSE	hypothetical protein	0.856338	0.000176439	Bradyzoite_up	TGME49_258860	+	3122191	-3090	FALSE	hypothetical protein	-0.144095	0.564003	Unregulated
517	BFD1_Extsize183_peak_517	TGME49_chrVIIb	TRUE	FALSE	FALSE		3120105	3120324	220	3120216	37	12.0468	3.7448	9.1378	TGME49_258870	-	3118623	1593	FALSE	hypothetical protein	0.856338	0.000176439	Bradyzoite_up	TGME49_258860	+	3122191	-1975	FALSE	hypothetical protein	-0.144095	0.564003	Unregulated
518	BFD1_Extsize183_peak_518	TGME49_chrVIIb	TRUE	TRUE	TRUE	TRUE	3275006	3275440	435	3275286	36	11.4249	3.64626	8.56159	TGME49_258670	-	3274245	1041	FALSE	hypothetical protein	0.821811	0.025211	Unregulated
519	BFD1_Extsize183_peak_519	TGME49_chrVIIb	TRUE	FALSE	TRUE	TRUE	3310673	3311036	364	3310961	33	7.57937	2.80807	5.04776	TGME49_258610	-	3310750	211	FALSE	hypothetical protein	-0.737436	0.0501582	Unregulated	TGME49_258590	+	3313900	-2939	FALSE	hypothetical protein	0.857617	0.00339977	Unregulated
520	BFD1_Extsize183_peak_520	TGME49_chrVIIb	TRUE	FALSE	TRUE	TRUE	3339551	3339878	328	3339739	39	7.78165	2.62652	5.22734	TGME49_258560	-	3338726	1013	FALSE	hypothetical protein	1.60027	4.00495e-09	Bradyzoite_up	TGME49_258550	+	3342367	-2628	TRUE	SAG-related sequence SRS28 (SRS28)	2.95775	3.83395e-10	Bradyzoite_up
521	BFD1_Extsize183_peak_521	TGME49_chrVIIb	TRUE	TRUE	TRUE	TRUE	3520268	3520920	653	3520594	53	17.8952	4.09199	14.6242	TGME49_258200	+	3521575	-981	FALSE	hypothetical protein	4.18425	3.06112e-05	Bradyzoite_up
522	BFD1_Extsize183_peak_522	TGME49_chrVIIb	TRUE	FALSE	TRUE	TRUE	3719265	3719478	214	3719380	55	16.1135	3.63668	12.9499	TGME49_257945	-	3717160	2220	TRUE	3'5'-cyclic nucleotide phosphodiesterase domain-containing protein	2.01474	1.38644e-13	Bradyzoite_up	TGME49_257925	+	3726915	-7535	TRUE	hypothetical protein	4.52956	0.37242	Unregulated
523	BFD1_Extsize183_peak_523	TGME49_chrVIIb	TRUE	FALSE	TRUE	FALSE	3872619	3872819	201	3872778	38	11.1136	3.44123	8.27584	TGME49_257720	+	3875418	-2640	FALSE	proton ATPase, putative	2.96865	2.54021e-26	Bradyzoite_up
524	BFD1_Extsize183_peak_524	TGME49_chrVIIb	TRUE	TRUE	TRUE	TRUE	3872919	3873419	501	3873114	40	11.0639	3.31996	8.22944	TGME49_257720	+	3875418	-2304	FALSE	proton ATPase, putative	2.96865	2.54021e-26	Bradyzoite_up
525	BFD1_Extsize183_peak_525	TGME49_chrVIIb	TRUE	FALSE	TRUE	TRUE	3994690	3995009	320	3994992	32	5.36256	2.29449	3.08122	TGME49_257530	-	3994494	498	FALSE	transporter, major facilitator family protein	-0.275399	0.20507	Unregulated	TGME49_257520	+	3997588	-2596	FALSE	synaptobrevin protein	-0.546163	0.0143841	Unregulated
526	BFD1_Extsize183_peak_526	TGME49_chrVIIb	TRUE	FALSE	TRUE	TRUE	4106732	4107090	359	4106971	42	13.7524	3.84537	10.7324	TGME49_257350	+	4107244	-273	TRUE	eukaryotic translation initiation factor, putative	-0.432217	0.0736709	Unregulated
527	BFD1_Extsize183_peak_527	TGME49_chrVIIb	TRUE	TRUE	FALSE		4186147	4186401	255	4186229	39	8.79643	2.84829	6.15128	TGME49_257150	+	4190902	-4673	FALSE	NOT2 / NOT3 / NOT5 family protein	-0.287287	0.61267	Unregulated	TGME49_257160	-	4181239	4990	TRUE	hypothetical protein	-0.491815	0.179128	Unregulated
528	BFD1_Extsize183_peak_528	TGME49_chrVIIb	TRUE	FALSE	TRUE	TRUE	4189359	4189665	307	4189536	31	6.54879	2.62723	4.12231	TGME49_257150	+	4190902	-1366	FALSE	NOT2 / NOT3 / NOT5 family protein	-0.287287	0.61267	Unregulated
529	BFD1_Extsize183_peak_529	TGME49_chrVIIb	TRUE	TRUE	TRUE	FALSE	4227394	4227648	255	4227477	28	5.0795	2.34826	2.83437	TGME49_257080	+	4230325	-2848	FALSE	3'5'-cyclic nucleotide phosphodiesterase domain-containing protein	0.0281305	0.935428	Unregulated
530	BFD1_Extsize183_peak_530	TGME49_chrVIIb	TRUE	FALSE	TRUE	TRUE	4268061	4268243	183	4268163	35	9.40517	3.17652	6.70636	TGME49_257040	+	4268068	95	FALSE	TB2/DP1, HVA22 family protein	-0.0887616	0.712597	Unregulated	TGME49_257030	-	4275996	-7833	TRUE	hypothetical protein	0.0179585	0.976559	Unregulated
531	BFD1_Extsize183_peak_531	TGME49_chrVIIb	TRUE	FALSE	TRUE	TRUE	4637034	4637401	368	4637092	38	8.60874	2.84574	5.97875	TGME49_255900	-	4636964	128	FALSE	Bax inhibitor-1, putative	0.774069	0.000558605	Bradyzoite_up
532	BFD1_Extsize183_peak_532	TGME49_chrVIIb	TRUE	FALSE	TRUE	TRUE	4692883	4693126	244	4693013	35	6.96162	2.57893	4.49011	TGME49_255740	-	4692933	80	TRUE	hypothetical protein	0.725918	0.021079	Unregulated	TGME49_255730	+	4696076	-3063	TRUE	hypothetical protein	4.74081	4.29911e-06	Bradyzoite_up
533	BFD1_Extsize183_peak_533	TGME49_chrVIIb	TRUE	TRUE	TRUE	FALSE	4806550	4806786	237	4806666	37	7.96891	2.73891	5.39759	TGME49_255460	-	4810900	-4234	FALSE	EGF family domain-containing protein	1.66333	0.0018652	Unregulated
534	BFD1_Extsize183_peak_534	TGME49_chrVIIb	TRUE	FALSE	TRUE	TRUE	4946804	4947390	587	4947303	65	20.1999	3.89996	16.8048	TGME49_255260	+	4947538	-235	FALSE	apical membrane antigen AMA1	-1.74688	7.06348e-16	Bradyzoite_down	TGME49_255270	-	4943870	3433	TRUE	hypothetical protein	0.842903	0.00484336	Unregulated
535	BFD1_Extsize183_peak_535	TGME49_chrVIIb	TRUE	FALSE	FALSE		4995349	4995785	437	4995693	43	11.9794	3.37589	9.07383	TGME49_255220	-	4994083	1610	FALSE	AP2 domain transcription factor AP2VIIb-3 (AP2VIIB3)	0.259699	0.293226	Unregulated	TGME49_255215	+	4998042	-2349	FALSE	hypothetical protein	4.90794	2.19713e-25	Bradyzoite_up
536	BFD1_Extsize183_peak_536	TGME49_chrX	TRUE	FALSE	TRUE	TRUE	370732	370914	183	370779	27	4.82583	2.31253	2.6209	TGME49_228370	+	371436	-657	FALSE	hypothetical protein	0.366779	0.214107	Unregulated
537	BFD1_Extsize183_peak_537	TGME49_chrX	TRUE	TRUE	TRUE	TRUE	465372	465696	325	465553	38	10.3223	3.24709	7.5462	TGME49_228230	+	465841	-288	TRUE	hypothetical protein	-1.07698	2.7012e-09	Bradyzoite_down
538	BFD1_Extsize183_peak_538	TGME49_chrX	TRUE	FALSE	TRUE	TRUE	465804	466000	197	465844	46	14.8767	3.85874	11.7898	TGME49_228230	+	465841	3	TRUE	hypothetical protein	-1.07698	2.7012e-09	Bradyzoite_down
539	BFD1_Extsize183_peak_539	TGME49_chrX	TRUE	TRUE	TRUE	TRUE	466226	466723	498	466361	46	10.7396	2.9865	7.93158	TGME49_228230	+	465841	520	TRUE	hypothetical protein	-1.07698	2.7012e-09	Bradyzoite_down
540	BFD1_Extsize183_peak_540	TGME49_chrX	TRUE	FALSE	TRUE	TRUE	501501	501817	317	501645	44	11.2256	3.16614	8.38274	TGME49_228200	-	501132	513	FALSE	vacuolar (h+)-atpase g subunit protein	0.00864701	0.979663	Unregulated	TGME49_228190	+	504300	-2655	FALSE	eukaryotic initiation factor-3, subunit 5, putative	-0.73968	0.00302866	Unregulated
541	BFD1_Extsize183_peak_541	TGME49_chrX	TRUE	TRUE	TRUE	TRUE	558351	558645	295	558562	35	7.02919	2.59476	4.55317	TGME49_228120	+	558458	104	TRUE	hypothetical protein	-0.0130792	0.976559	Unregulated
542	BFD1_Extsize183_peak_542	TGME49_chrX	TRUE	TRUE	TRUE	TRUE	804991	805539	549	805511	32	7.02501	2.70933	4.54976	TGME49_227810	+	804735	776	TRUE	rhoptry kinase family protein ROP11 (incomplete catalytic triad) (ROP11)	-2.35329	7.5625e-32	Bradyzoite_down
543	BFD1_Extsize183_peak_543	TGME49_chrX	TRUE	TRUE	TRUE	TRUE	871305	872042	738	871779	62	26.0174	5.17235	22.3487	TGME49_227620	-	871808	-29	TRUE	dense granule protein GRA2 (GRA2)	-1.59908	0.156654	Unregulated
544	BFD1_Extsize183_peak_544	TGME49_chrX	TRUE	TRUE	TRUE	TRUE	872229	872628	400	872256	36	5.46044	2.21077	3.16379	TGME49_227615	+	871923	333	TRUE	hypothetical protein	0.121219	0.845924	Unregulated
545	BFD1_Extsize183_peak_545	TGME49_chrX	TRUE	FALSE	TRUE	TRUE	923480	923662	183	923577	38	11.9776	3.66005	9.07383	TGME49_227450	+	923711	-134	TRUE	hydrolase, NUDIX family protein	0.757682	0.0012122	Unregulated
546	BFD1_Extsize183_peak_546	TGME49_chrX	TRUE	FALSE	TRUE	TRUE	923699	923881	183	923799	35	9.98093	3.32564	7.23437	TGME49_227450	+	923711	88	TRUE	hydrolase, NUDIX family protein	0.757682	0.0012122	Unregulated
547	BFD1_Extsize183_peak_547	TGME49_chrX	TRUE	FALSE	FALSE		939912	940105	194	939985	49	11.9652	3.11018	9.0636	TGME49_227430	+	941451	-1466	FALSE	transmembrane amino acid transporter protein	3.30302	2.02731e-51	Bradyzoite_up	TGME49_227440	-	937803	2182	TRUE	WD domain, G-beta repeat-containing protein	0.426507	0.133295	Unregulated
548	BFD1_Extsize183_peak_548	TGME49_chrX	TRUE	FALSE	FALSE		972229	972427	199	972377	42	7.81698	2.54088	5.26182	TGME49_227380	+	972676	-299	FALSE	hypothetical protein	1.35481	5.99792e-13	Bradyzoite_up	TGME49_227390	-	971557	820	FALSE	hypothetical protein	0.403415	0.211584	Unregulated
549	BFD1_Extsize183_peak_549	TGME49_chrX	TRUE	FALSE	TRUE	TRUE	1049471	1049653	183	1049588	31	8.37266	3.11993	5.76622	TGME49_227290	-	1047248	2340	FALSE	histone deacetylase HDAC3 (HDAC3)	0.344021	0.0988918	Unregulated
550	BFD1_Extsize183_peak_550	TGME49_chrX	TRUE	TRUE	TRUE	TRUE	1049709	1050551	843	1050074	65	27.956	5.34433	24.1933	TGME49_227275	+	1052158	-2084	TRUE	hypothetical protein	0.49186	0.650495	Unregulated
551	BFD1_Extsize183_peak_551	TGME49_chrX	TRUE	TRUE	TRUE	FALSE	1056146	1056584	439	1056442	44	20.7875	5.55713	17.367	TGME49_227270	+	1053167	3275	FALSE	hypothetical protein	-0.0944976	0.868375	Unregulated
552	BFD1_Extsize183_peak_552	TGME49_chrX	TRUE	FALSE	TRUE	FALSE	1056616	1056969	354	1056934	24	5.65423	2.68805	3.3323	TGME49_227270	+	1053167	3767	FALSE	hypothetical protein	-0.0944976	0.868375	Unregulated
553	BFD1_Extsize183_peak_553	TGME49_chrX	TRUE	TRUE	TRUE	TRUE	1136822	1137112	291	1136953	35	5.64469	2.27695	3.32611	TGME49_227015	+	1136564	389	FALSE	hypothetical protein	2.55672	0.0407797	Unregulated
554	BFD1_Extsize183_peak_554	TGME49_chrX	TRUE	FALSE	TRUE	TRUE	1409167	1409550	384	1409456	32	10.0929	3.54823	7.33803	TGME49_226730	-	1408917	539	TRUE	aconitate hydratase ACN/IRP	-0.735218	1.97041e-05	Bradyzoite_down
555	BFD1_Extsize183_peak_555	TGME49_chrX	TRUE	FALSE	TRUE	TRUE	1411965	1412155	191	1412075	50	16.4546	3.96648	13.2632	TGME49_226720	+	1410264	1811	FALSE	translin family protein	2.01037	2.4101e-22	Bradyzoite_up	TGME49_226710	-	1421110	-9035	FALSE	hypothetical protein	-2.87292	4.87622e-62	Bradyzoite_down
556	BFD1_Extsize183_peak_556	TGME49_chrX	TRUE	FALSE	TRUE	TRUE	1412192	1412399	208	1412275	47	17.6323	4.43419	14.3742	TGME49_226720	+	1410264	2011	FALSE	translin family protein	2.01037	2.4101e-22	Bradyzoite_up	TGME49_226710	-	1421110	-8835	FALSE	hypothetical protein	-2.87292	4.87622e-62	Bradyzoite_down
557	BFD1_Extsize183_peak_557	TGME49_chrX	TRUE	FALSE	TRUE	TRUE	1412518	1412720	203	1412609	24	6.56365	2.98731	4.13698	TGME49_226720	+	1410264	2345	FALSE	translin family protein	2.01037	2.4101e-22	Bradyzoite_up	TGME49_226710	-	1421110	-8501	FALSE	hypothetical protein	-2.87292	4.87622e-62	Bradyzoite_down
558	BFD1_Extsize183_peak_558	TGME49_chrX	TRUE	FALSE	TRUE	TRUE	1534665	1534886	222	1534725	40	12.3069	3.6177	9.38216	TGME49_226565	+	1533938	787	FALSE	hypothetical protein	1.99278	0.0516328	Unregulated
559	BFD1_Extsize183_peak_559	TGME49_chrX	TRUE	FALSE	TRUE	TRUE	1605334	1605658	325	1605451	32	8.49113	3.09697	5.87483	TGME49_226470	+	1607575	-2124	FALSE	hypothetical protein	-0.479753	0.0489526	Unregulated
560	BFD1_Extsize183_peak_560	TGME49_chrX	TRUE	TRUE	TRUE	TRUE	1646985	1648558	1574	1647879	63	27.1287	5.32856	23.4068	TGME49_226420	+	1647517	362	TRUE	peptidase family M3 protein	2.26921	5.28318e-22	Bradyzoite_up
561	BFD1_Extsize183_peak_561	TGME49_chrX	TRUE	FALSE	TRUE	TRUE	1733525	1733800	276	1733758	41	8.15717	2.64037	5.56794	TGME49_226300	-	1736026	-2268	FALSE	2,4-dienoyl CoA reductase 2, peroxisomal family protein	2.4029	2.35595e-07	Bradyzoite_up
562	BFD1_Extsize183_peak_562	TGME49_chrX	TRUE	FALSE	TRUE	TRUE	1733853	1734051	199	1733919	51	13.9861	3.41447	10.9495	TGME49_226300	-	1736026	-2107	FALSE	2,4-dienoyl CoA reductase 2, peroxisomal family protein	2.4029	2.35595e-07	Bradyzoite_up
563	BFD1_Extsize183_peak_563	TGME49_chrX	TRUE	FALSE	TRUE	TRUE	1755211	1755638	428	1755295	66	27.3173	5.14055	23.5872	TGME49_226260	+	1755282	13	TRUE	hypothetical protein	0.871146	5.41623e-05	Bradyzoite_up
564	BFD1_Extsize183_peak_564	TGME49_chrX	TRUE	FALSE	TRUE	TRUE	1758829	1759011	183	1758886	30	5.95319	2.51021	3.59611	TGME49_226250	+	1759628	-742	FALSE	DEAD (Asp-Glu-Ala-Asp) box polypeptide DDX3X (DDX3X)	-1.05296	7.91851e-11	Bradyzoite_down
565	BFD1_Extsize183_peak_565	TGME49_chrX	TRUE	TRUE	TRUE	TRUE	1963907	1964176	270	1964085	31	8.68131	3.20706	6.04706	TGME49_225890	-	1964181	-96	TRUE	hypothetical protein	0.424175	0.0992109	Unregulated
566	BFD1_Extsize183_peak_566	TGME49_chrX	TRUE	TRUE	TRUE	TRUE	1964797	1965076	280	1964912	30	7.94324	3.05497	5.37742	TGME49_225890	-	1964181	731	TRUE	hypothetical protein	0.424175	0.0992109	Unregulated	TGME49_225870	+	1978507	-13595	FALSE	hypothetical protein	-0.536908	0.00607492	Unregulated
567	BFD1_Extsize183_peak_567	TGME49_chrX	TRUE	FALSE	TRUE	TRUE	1965363	1965812	450	1965673	35	9.57201	3.21938	6.85865	TGME49_225880	+	1966906	-1233	FALSE	UDP-glucose 4-epimerase	0.462738	0.132368	Unregulated
568	BFD1_Extsize183_peak_568	TGME49_chrX	TRUE	TRUE	TRUE	TRUE	2026446	2026853	408	2026548	46	13.1139	3.4724	10.1384	TGME49_225820	-	2026774	-226	TRUE	hypothetical protein	1.86758	1.89901e-06	Bradyzoite_up
569	BFD1_Extsize183_peak_569	TGME49_chrX	TRUE	FALSE	TRUE	TRUE	2135956	2136336	381	2136281	51	12.1626	3.0727	9.24487	TGME49_225590	-	2136783	-502	TRUE	hypothetical protein	3.4777	4.90044e-08	Bradyzoite_up
570	BFD1_Extsize183_peak_570	TGME49_chrX	TRUE	TRUE	TRUE	TRUE	2159687	2160358	672	2160102	32	6.87995	2.67216	4.41938	TGME49_225560	-	2159861	241	TRUE	hypothetical protein	-1.34483	4.84493e-10	Bradyzoite_down
571	BFD1_Extsize183_peak_571	TGME49_chrX	TRUE	TRUE	TRUE	TRUE	2174198	2175126	929	2174527	72	40.4427	7.44245	36.0963	TGME49_225540	-	2174624	-97	TRUE	hypothetical protein	2.34692	7.8669e-18	Bradyzoite_up	TGME49_225550	+	2164845	9682	FALSE	phosphatidylserine decarboxylase	-0.567666	0.00474475	Unregulated
572	BFD1_Extsize183_peak_572	TGME49_chrX	TRUE	TRUE	TRUE	TRUE	2333976	2334593	618	2334482	64	26.1703	5.05532	22.4931	TGME49_225290	-	2334817	-335	TRUE	GDA1/CD39 (nucleoside phosphatase) family protein	6.87753	2.9197e-87	Bradyzoite_up
573	BFD1_Extsize183_peak_573	TGME49_chrX	TRUE	TRUE	TRUE	TRUE	2334658	2335231	574	2334753	71	27.4627	4.8371	23.7214	TGME49_225290	-	2334817	-64	TRUE	GDA1/CD39 (nucleoside phosphatase) family protein	6.87753	2.9197e-87	Bradyzoite_up
574	BFD1_Extsize183_peak_574	TGME49_chrX	TRUE	FALSE	TRUE	TRUE	2391490	2391887	398	2391783	44	18.9083	5.02141	15.5803	TGME49_225230	-	2389500	2283	FALSE	hypothetical protein	0.233685	0.579588	Unregulated
575	BFD1_Extsize183_peak_575	TGME49_chrX	TRUE	FALSE	TRUE	FALSE	2391956	2392365	410	2392289	33	8.47816	3.04052	5.86295	TGME49_225230	-	2389500	2789	FALSE	hypothetical protein	0.233685	0.579588	Unregulated
576	BFD1_Extsize183_peak_576	TGME49_chrX	TRUE	FALSE	TRUE	TRUE	2638098	2638376	279	2638237	59	17.4284	3.69329	14.1826	TGME49_224950	+	2638611	-374	FALSE	calcium-dependent protein kinase CDPK5 (CDPK5)	0.386785	0.065338	Unregulated
577	BFD1_Extsize183_peak_577	TGME49_chrX	TRUE	FALSE	TRUE	TRUE	2657394	2657750	357	2657668	61	18.0001	3.70453	14.7237	TGME49_224935	+	2657902	-234	TRUE	hypothetical protein	1.73984	3.79196e-18	Bradyzoite_up
578	BFD1_Extsize183_peak_578	TGME49_chrX	TRUE	FALSE	TRUE	TRUE	2657807	2658186	380	2657923	54	14.1334	3.31636	11.0898	TGME49_224935	+	2657902	21	TRUE	hypothetical protein	1.73984	3.79196e-18	Bradyzoite_up
579	BFD1_Extsize183_peak_579	TGME49_chrX	TRUE	FALSE	TRUE	TRUE	2713209	2713522	314	2713319	41	6.26315	2.25957	3.87258	TGME49_224890	-	2713083	236	TRUE	hypothetical protein	1.02108	6.00117e-06	Bradyzoite_up
580	BFD1_Extsize183_peak_580	TGME49_chrX	TRUE	FALSE	TRUE	TRUE	2922032	2922231	200	2922108	30	5.69747	2.44319	3.3694	TGME49_224630	-	2922826	-718	TRUE	zinc finger (CCCH type) motif-containing protein	3.91793	7.42286e-08	Bradyzoite_up
581	BFD1_Extsize183_peak_581	TGME49_chrX	TRUE	TRUE	TRUE	TRUE	2922409	2923521	1113	2922765	72	34.3098	6.07789	30.2395	TGME49_224630	-	2922826	-61	TRUE	zinc finger (CCCH type) motif-containing protein	3.91793	7.42286e-08	Bradyzoite_up
582	BFD1_Extsize183_peak_582	TGME49_chrX	TRUE	FALSE	FALSE		3052502	3052706	205	3052678	41	8.23498	2.65645	5.63765	TGME49_224470	-	3052666	12	FALSE	hypothetical protein	0.524335	0.0819244	Unregulated	TGME49_224460	+	3052826	-148	FALSE	aminopeptidase n, putative	-1.17667	2.73947e-10	Bradyzoite_down
583	BFD1_Extsize183_peak_583	TGME49_chrX	TRUE	FALSE	TRUE	TRUE	3281676	3282059	384	3281775	45	14.4838	3.8299	11.414	TGME49_224180	-	3281942	-167	TRUE	hypothetical protein	4.09993	2.03635e-32	Bradyzoite_up
584	BFD1_Extsize183_peak_584	TGME49_chrX	TRUE	TRUE	TRUE	TRUE	3282989	3284349	1361	3283912	65	27.6036	5.27201	23.8589	TGME49_224170	+	3283806	106	FALSE	SAG-related sequence SRS60A (SRS60A)	3.39087	5.38666e-79	Bradyzoite_up
585	BFD1_Extsize183_peak_585	TGME49_chrX	TRUE	FALSE	TRUE	TRUE	3437885	3438067	183	3437972	35	9.04252	3.08431	6.37385	TGME49_223950	-	3437897	75	FALSE	hypothetical protein	-0.821435	4.1711e-05	Bradyzoite_down
586	BFD1_Extsize183_peak_586	TGME49_chrX	TRUE	TRUE	TRUE	TRUE	3442038	3442968	931	3442282	56	21.7388	4.70765	18.2705	TGME49_223940	-	3443010	-728	FALSE	GAP45	-1.61561	8.67778e-13	Bradyzoite_down
587	BFD1_Extsize183_peak_587	TGME49_chrX	TRUE	FALSE	TRUE	TRUE	3511061	3511423	363	3511316	49	10.9777	2.92524	8.15116	TGME49_223880	-	3509735	1581	FALSE	zinc finger, C3HC4 type (RING finger) domain-containing protein	0.492544	0.129818	Unregulated	TGME49_223870	+	3515240	-3924	FALSE	hypothetical protein	1.12476	0.00228061	Unregulated
588	BFD1_Extsize183_peak_588	TGME49_chrX	TRUE	FALSE	TRUE	TRUE	3511688	3511947	260	3511904	33	6.78295	2.60864	4.33043	TGME49_223880	-	3509735	2169	FALSE	zinc finger, C3HC4 type (RING finger) domain-containing protein	0.492544	0.129818	Unregulated	TGME49_223870	+	3515240	-3336	FALSE	hypothetical protein	1.12476	0.00228061	Unregulated
589	BFD1_Extsize183_peak_589	TGME49_chrX	TRUE	FALSE	TRUE	TRUE	3555034	3555423	390	3555295	46	12.7127	3.3876	9.75745	TGME49_223830	-	3553711	1584	FALSE	fasciclin domain-containing protein	4.72967	3.91461e-05	Bradyzoite_up
590	BFD1_Extsize183_peak_590	TGME49_chrX	TRUE	TRUE	TRUE	TRUE	3555746	3556357	612	3555865	58	17.388	3.73167	14.1471	TGME49_223830	-	3553711	2154	FALSE	fasciclin domain-containing protein	4.72967	3.91461e-05	Bradyzoite_up
591	BFD1_Extsize183_peak_591	TGME49_chrX	TRUE	TRUE	TRUE	TRUE	3740840	3741058	219	3740933	40	13.4731	3.9099	10.4714	TGME49_223550	+	3742144	-1211	FALSE	hypothetical protein	0.497937	0.371706	Unregulated	TGME49_223570	-	3737749	3184	FALSE	hypothetical protein	1.13207	6.42036e-06	Bradyzoite_up
592	BFD1_Extsize183_peak_592	TGME49_chrX	TRUE	TRUE	TRUE	TRUE	3839061	3839802	742	3839419	77	40.8044	6.97532	36.4418	TGME49_223450	-	3839375	44	TRUE	ubiquitin carboxyl-terminal hydrolase	1.162	7.34666e-06	Bradyzoite_up
593	BFD1_Extsize183_peak_593	TGME49_chrX	TRUE	FALSE	TRUE	TRUE	3851023	3851234	212	3851143	33	9.23314	3.24236	6.54891	TGME49_223440	-	3850000	1143	FALSE	DEAD/DEAH box helicase domain-containing protein	1.00372	0.00800732	Unregulated
594	BFD1_Extsize183_peak_594	TGME49_chrX	TRUE	FALSE	TRUE	FALSE	3905125	3905307	183	3905190	38	6.35246	2.3516	3.94841	TGME49_223262	-	3908090	-2900	FALSE	WD domain, G-beta repeat-containing protein	2.75515	2.61226e-13	Bradyzoite_up
595	BFD1_Extsize183_peak_595	TGME49_chrX	TRUE	FALSE	TRUE	TRUE	3905956	3906170	215	3906061	52	9.58209	2.59309	6.86836	TGME49_223262	-	3908090	-2029	FALSE	WD domain, G-beta repeat-containing protein	2.75515	2.61226e-13	Bradyzoite_up
596	BFD1_Extsize183_peak_596	TGME49_chrX	TRUE	FALSE	TRUE	FALSE	3920842	3921050	209	3920984	60	19.1869	3.96138	15.8462	TGME49_212310	-	3928961	-7977	FALSE	vacuolar ATP synthetase	-1.25714	1.04777e-07	Bradyzoite_down
597	BFD1_Extsize183_peak_597	TGME49_chrX	TRUE	FALSE	TRUE	TRUE	3969986	3970279	294	3970147	47	8.09187	2.45987	5.50919	TGME49_212220	+	3970054	93	TRUE	hypothetical protein	0.0720467	0.782319	Unregulated
598	BFD1_Extsize183_peak_598	TGME49_chrX	TRUE	TRUE	TRUE	TRUE	4077279	4077588	310	4077399	63	18.7454	3.7443	15.4239	TGME49_212090	-	4075786	1613	FALSE	hypothetical protein	-0.391749	0.262159	Unregulated
599	BFD1_Extsize183_peak_599	TGME49_chrX	TRUE	TRUE	TRUE	TRUE	4439615	4440545	931	4440454	65	24.8407	4.72804	21.2252	TGME49_234530	+	4440706	-252	TRUE	hypothetical protein	0.908963	1.11255e-05	Bradyzoite_up
600	BFD1_Extsize183_peak_600	TGME49_chrX	TRUE	FALSE	TRUE	TRUE	4440609	4441011	403	4440738	48	13.2618	3.40697	10.2707	TGME49_234530	+	4440706	32	TRUE	hypothetical protein	0.908963	1.11255e-05	Bradyzoite_up
601	BFD1_Extsize183_peak_601	TGME49_chrX	TRUE	FALSE	TRUE	TRUE	4530106	4530301	196	4530197	34	9.80443	3.33772	7.07081	TGME49_234900	+	4530477	-280	FALSE	PHD-finger domain-containing protein	-0.00380001	0.993342	Unregulated
602	BFD1_Extsize183_peak_602	TGME49_chrX	TRUE	TRUE	TRUE	TRUE	4551075	4551519	445	4551213	51	18.1405	4.26924	14.8536	TGME49_234930	-	4552453	-1240	FALSE	SAG-related sequence SRS43 (SRS43)	0.945179	0.00199794	Unregulated
603	BFD1_Extsize183_peak_603	TGME49_chrX	TRUE	TRUE	TRUE	TRUE	4558339	4558528	190	4558412	53	18.1414	4.14313	14.8536	TGME49_234950	-	4558683	-271	TRUE	protein kinase (incomplete catalytic triad)	1.09159	0.000852636	Bradyzoite_up
604	BFD1_Extsize183_peak_604	TGME49_chrX	TRUE	TRUE	TRUE	FALSE	4829558	4829765	208	4829705	29	5.0295	2.30174	2.79495	TGME49_235390	-	4833704	-3999	TRUE	PAN domain-containing protein	7.30379	1.37965e-16	Bradyzoite_up
605	BFD1_Extsize183_peak_605	TGME49_chrX	TRUE	TRUE	TRUE	TRUE	4871519	4871936	418	4871651	59	19.2861	4.03092	15.9387	TGME49_235440	+	4871563	88	TRUE	hypothetical protein	1.54265	7.19182e-14	Bradyzoite_up
606	BFD1_Extsize183_peak_606	TGME49_chrX	TRUE	TRUE	FALSE		4882943	4883545	603	4883377	53	18.1414	4.14313	14.8536	TGME49_235460	-	4883511	-134	TRUE	hypothetical protein	-0.470336	0.170437	Unregulated	TGME49_235470	+	4882803	574	TRUE	myosin A	-1.30104	7.17115e-14	Bradyzoite_down
607	BFD1_Extsize183_peak_607	TGME49_chrX	TRUE	FALSE	TRUE	FALSE	4991931	4992125	195	4992042	50	10.9528	2.88757	8.12685	TGME49_235620	+	4988492	3550	TRUE	deoxyhypusine synthase	-0.291703	0.244838	Unregulated
608	BFD1_Extsize183_peak_608	TGME49_chrX	TRUE	FALSE	TRUE	FALSE	4992295	4992647	353	4992544	31	6.27453	2.55613	3.87935	TGME49_235620	+	4988492	4052	TRUE	deoxyhypusine synthase	-0.291703	0.244838	Unregulated
609	BFD1_Extsize183_peak_609	TGME49_chrX	TRUE	FALSE	TRUE	TRUE	5240431	5240625	195	5240493	29	5.68998	2.47771	3.36391	TGME49_236020	+	5242742	-2249	FALSE	BT1 family protein	2.35927	0.51076	Unregulated
610	BFD1_Extsize183_peak_610	TGME49_chrX	TRUE	FALSE	TRUE	TRUE	5240669	5241148	480	5241033	81	45.5181	7.57507	40.8719	TGME49_236020	+	5242742	-1709	FALSE	BT1 family protein	2.35927	0.51076	Unregulated
611	BFD1_Extsize183_peak_611	TGME49_chrX	TRUE	FALSE	TRUE	TRUE	5241201	5241498	298	5241225	38	6.89199	2.4667	4.4286	TGME49_236020	+	5242742	-1517	FALSE	BT1 family protein	2.35927	0.51076	Unregulated
612	BFD1_Extsize183_peak_612	TGME49_chrX	TRUE	FALSE	TRUE	TRUE	5241548	5241766	219	5241692	33	10.2601	3.52726	7.49048	TGME49_236020	+	5242742	-1050	FALSE	BT1 family protein	2.35927	0.51076	Unregulated
613	BFD1_Extsize183_peak_613	TGME49_chrX	TRUE	TRUE	TRUE	TRUE	5437940	5438128	189	5437999	29	5.0295	2.30174	2.79495	TGME49_236580	-	5438125	-126	TRUE	Prp31-15.5k-U4 Snrna Complex family protein	-0.276604	0.440956	Unregulated	TGME49_236570	+	5431605	6394	TRUE	lysine decarboxylase family protein	-0.509904	0.0400542	Unregulated
614	BFD1_Extsize183_peak_614	TGME49_chrX	TRUE	FALSE	FALSE		5463393	5463701	309	5463651	34	5.50916	2.27292	3.20505	TGME49_236640	+	5463824	-173	FALSE	zinc finger, C3HC4 type (RING finger) domain-containing protein	0.506614	0.0168185	Unregulated	TGME49_236635	-	5463469	182	FALSE	hypothetical protein	3.09957	0.156253	Unregulated
615	BFD1_Extsize183_peak_615	TGME49_chrX	TRUE	TRUE	TRUE	TRUE	5475282	5475830	549	5475692	56	23.8803	5.18447	20.3085	TGME49_236650	-	5476985	-1293	FALSE	DEAD (Asp-Glu-Ala-Asp) box polypeptide 17 (DDX17)	0.192957	0.359775	Unregulated
616	BFD1_Extsize183_peak_616	TGME49_chrX	TRUE	FALSE	TRUE	TRUE	5486715	5486898	184	5486814	48	12.3137	3.21749	9.38868	TGME49_236670	+	5487119	-305	TRUE	hypothetical protein	2.60074	2.32198e-50	Bradyzoite_up	TGME49_236660	-	5484930	1884	FALSE	START domain-containing protein	-0.15458	0.598754	Unregulated
617	BFD1_Extsize183_peak_617	TGME49_chrX	TRUE	FALSE	TRUE	TRUE	5487013	5487271	259	5487095	44	9.28464	2.76997	6.59335	TGME49_236670	+	5487119	-24	TRUE	hypothetical protein	2.60074	2.32198e-50	Bradyzoite_up	TGME49_236660	-	5484930	2165	FALSE	START domain-containing protein	-0.15458	0.598754	Unregulated
618	BFD1_Extsize183_peak_618	TGME49_chrX	TRUE	TRUE	FALSE		5564848	5565639	792	5565022	48	19.3595	4.7774	16.0085	TGME49_236890	-	5565970	-948	FALSE	hypothetical protein	-0.500588	0.0337998	Unregulated	TGME49_236880	+	5563266	1756	FALSE	hypothetical protein	0.238024	0.772957	Unregulated
619	BFD1_Extsize183_peak_619	TGME49_chrX	TRUE	FALSE	TRUE	TRUE	5566100	5566348	249	5566234	31	6.01222	2.48877	3.64962	TGME49_236890	-	5565970	264	FALSE	hypothetical protein	-0.500588	0.0337998	Unregulated
620	BFD1_Extsize183_peak_620	TGME49_chrX	TRUE	FALSE	TRUE	TRUE	5566503	5566685	183	5566631	25	4.63625	2.32896	2.45894	TGME49_236890	-	5565970	661	FALSE	hypothetical protein	-0.500588	0.0337998	Unregulated
621	BFD1_Extsize183_peak_621	TGME49_chrX	TRUE	TRUE	TRUE	TRUE	5672376	5673485	1110	5672765	90	29.7593	4.25939	25.9139	TGME49_237010	-	5672445	320	FALSE	hypothetical protein	0.198691	0.526246	Unregulated
622	BFD1_Extsize183_peak_622	TGME49_chrX	TRUE	TRUE	TRUE	TRUE	5763869	5764517	649	5764315	40	12.3069	3.6177	9.38216	TGME49_237170	+	5763082	1233	FALSE	hypothetical protein	0.00513762	0.992608	Unregulated
623	BFD1_Extsize183_peak_623	TGME49_chrX	TRUE	FALSE	TRUE	TRUE	5801337	5801528	192	5801378	30	7.82886	3.02244	5.27172	TGME49_237230	-	5802422	-1044	TRUE	hypothetical protein	-1.74021	5.39188e-26	Bradyzoite_down
624	BFD1_Extsize183_peak_624	TGME49_chrX	TRUE	TRUE	TRUE	FALSE	5977988	5978355	368	5978086	45	11.9573	3.27553	9.05596	TGME49_237550	-	5974780	3306	FALSE	hypothetical protein	0.895488	0.238752	Unregulated
625	BFD1_Extsize183_peak_625	TGME49_chrX	TRUE	FALSE	TRUE	TRUE	6006928	6007142	215	6007037	38	5.66943	2.20814	3.34555	TGME49_237600	+	6007340	-303	FALSE	Armadillo/beta-catenin family repeat-containing protein	0.480245	0.11768	Unregulated
626	BFD1_Extsize183_peak_626	TGME49_chrX	TRUE	FALSE	TRUE	TRUE	6247692	6248066	375	6247761	49	10.4631	2.83095	7.67887	TGME49_214310	-	6248022	-261	TRUE	hypothetical protein	1.2364	2.31963e-09	Bradyzoite_up
627	BFD1_Extsize183_peak_627	TGME49_chrX	TRUE	FALSE	TRUE	TRUE	6248429	6248611	183	6248530	30	5.45298	2.37965	3.15785	TGME49_214320	+	6248201	329	TRUE	facilitative glucose transporter GT1 (GT1)	0.556482	0.00266023	Unregulated	TGME49_214330	-	6253999	-5469	FALSE	DnaJ domain-containing protein	3.30388	0.548137	Unregulated
628	BFD1_Extsize183_peak_628	TGME49_chrX	TRUE	FALSE	FALSE		6275683	6275871	189	6275781	37	9.95377	3.20909	7.21104	TGME49_214400	+	6275989	-208	TRUE	hypothetical protein	-1.29462	2.44701e-05	Bradyzoite_down	TGME49_214390	-	6275337	444	FALSE	hypothetical protein	0.0651295	0.893141	Unregulated
629	BFD1_Extsize183_peak_629	TGME49_chrX	TRUE	FALSE	TRUE	TRUE	6279706	6279948	243	6279837	37	11.3461	3.56054	8.49043	TGME49_214410	+	6278822	1015	TRUE	hypothetical protein	1.19026	6.42365e-07	Bradyzoite_up
630	BFD1_Extsize183_peak_630	TGME49_chrX	TRUE	TRUE	TRUE	TRUE	6280175	6280795	621	6280456	58	25.784	5.45036	22.1255	TGME49_214410	+	6278822	1634	TRUE	hypothetical protein	1.19026	6.42365e-07	Bradyzoite_up
631	BFD1_Extsize183_peak_631	TGME49_chrX	TRUE	TRUE	TRUE	TRUE	6289766	6290988	1223	6290308	83	41.8412	6.62025	37.4305	TGME49_214440	+	6291066	-758	FALSE	4'-phosphopantetheinyl transferase superfamily protein	-1.51362	7.20843e-22	Bradyzoite_down
632	BFD1_Extsize183_peak_632	TGME49_chrX	TRUE	FALSE	TRUE	TRUE	6291082	6291268	187	6291139	32	8.49113	3.09697	5.87483	TGME49_214440	+	6291066	73	FALSE	4'-phosphopantetheinyl transferase superfamily protein	-1.51362	7.20843e-22	Bradyzoite_down
633	BFD1_Extsize183_peak_633	TGME49_chrX	TRUE	TRUE	TRUE	TRUE	6328176	6328739	564	6328687	35	7.59183	2.72799	5.05888	TGME49_214510	-	6330022	-1335	FALSE	hypothetical protein	7.66423	5.09935e-07	Bradyzoite_up	TGME49_214500	+	6320906	7781	TRUE	ankyrin repeat-containing protein	0.627236	0.0791382	Unregulated
634	BFD1_Extsize183_peak_634	TGME49_chrX	TRUE	FALSE	TRUE	TRUE	6349863	6350262	400	6350152	44	10.5391	3.02319	7.7464	TGME49_214540	-	6349033	1119	FALSE	hypothetical protein	-0.0829408	0.774591	Unregulated
635	BFD1_Extsize183_peak_635	TGME49_chrX	TRUE	FALSE	TRUE	TRUE	6350325	6350688	364	6350604	43	10.9532	3.15203	8.12685	TGME49_214545	-	6351693	-1089	FALSE	hypothetical protein	2.76241	0.000217301	Bradyzoite_up
636	BFD1_Extsize183_peak_636	TGME49_chrX	TRUE	FALSE	TRUE	TRUE	6365402	6365643	242	6365548	47	14.348	3.68462	11.2916	TGME49_214560	-	6365271	277	TRUE	hypothetical protein	0.0171397	0.959813	Unregulated	TGME49_214570	+	6369465	-3917	TRUE	hypothetical protein	-1.29554	0.570284	Unregulated
637	BFD1_Extsize183_peak_637	TGME49_chrX	TRUE	TRUE	TRUE	TRUE	6365671	6366348	678	6366048	74	29.636	5.03677	25.7958	TGME49_214560	-	6365271	777	TRUE	hypothetical protein	0.0171397	0.959813	Unregulated	TGME49_214570	+	6369465	-3417	TRUE	hypothetical protein	-1.29554	0.570284	Unregulated
638	BFD1_Extsize183_peak_638	TGME49_chrX	TRUE	FALSE	TRUE	TRUE	6532681	6532863	183	6532766	45	9.47217	2.77368	6.76607	TGME49_214840	+	6532237	529	FALSE	AP2 domain transcription factor AP2X-7 (AP2X7)	-0.318564	0.120734	Unregulated	TGME49_214835	-	6535039	-2273	FALSE	hypothetical protein	-0.715764	0.50939	Unregulated
639	BFD1_Extsize183_peak_639	TGME49_chrX	TRUE	FALSE	TRUE	TRUE	6614953	6615138	186	6615098	32	7.17335	2.74754	4.68059	TGME49_214960	+	6617595	-2497	FALSE	AP2 domain transcription factor AP2X-8 (AP2X8)	0.707616	0.0171208	Unregulated
640	BFD1_Extsize183_peak_640	TGME49_chrX	TRUE	TRUE	TRUE	TRUE	6633298	6633601	304	6633526	40	12.5299	3.67259	9.5894	TGME49_214970	+	6635769	-2243	FALSE	DNA replication licensing factor, putative	-1.22834	1.95162e-10	Bradyzoite_down
641	BFD1_Extsize183_peak_641	TGME49_chrX	TRUE	FALSE	TRUE	TRUE	6676826	6677194	369	6677007	36	7.42306	2.65057	4.90731	TGME49_215010	+	6676232	775	FALSE	hypothetical protein	0.369963	0.151685	Unregulated
642	BFD1_Extsize183_peak_642	TGME49_chrX	TRUE	FALSE	TRUE	TRUE	6783941	6784140	200	6784020	53	19.2237	4.37263	15.8806	TGME49_215160	+	6783971	49	FALSE	hypothetical protein	0.0161127	0.950352	Unregulated
643	BFD1_Extsize183_peak_643	TGME49_chrX	TRUE	TRUE	TRUE	TRUE	6916715	6917357	643	6917048	45	15.725	4.12047	12.5789	TGME49_215343	-	6916917	131	TRUE	hypothetical protein	4.15463	1.09252e-14	Bradyzoite_up
644	BFD1_Extsize183_peak_644	TGME49_chrX	TRUE	FALSE	TRUE	TRUE	6923061	6923365	305	6923120	38	8.15724	2.74399	5.56794	TGME49_215350	-	6922912	208	TRUE	hypothetical protein	-0.132481	0.593798	Unregulated	TGME49_215360	+	6924621	-1501	FALSE	hypothetical protein	-4.60822	0.00274653	Unregulated
645	BFD1_Extsize183_peak_645	TGME49_chrX	TRUE	TRUE	FALSE		6966446	6966857	412	6966560	50	15.7404	3.81567	12.593	TGME49_215450	+	6967618	-1058	TRUE	aquaporin 1	1.48877	7.97584e-10	Bradyzoite_up	TGME49_215440	-	6965481	1079	FALSE	WWE domain-containing protein	0.786619	0.00124312	Unregulated
646	BFD1_Extsize183_peak_646	TGME49_chrX	TRUE	FALSE	TRUE	TRUE	7172271	7172651	381	7172536	42	12.5177	3.55139	9.579	TGME49_275310	-	7171330	1206	FALSE	hypothetical protein	0.567274	0.0638655	Unregulated
647	BFD1_Extsize183_peak_647	TGME49_chrX	TRUE	TRUE	TRUE	TRUE	7217861	7218526	666	7217965	51	18.4135	4.32945	15.1139	TGME49_275380	-	7215853	2112	FALSE	SAG-related sequence SRS47D (SRS47D)	1.36259	0.157942	Unregulated
648	BFD1_Extsize183_peak_648	TGME49_chrX	TRUE	TRUE	TRUE	TRUE	7273003	7273755	753	7273597	53	20.3797	4.62647	16.9758	TGME49_275440	-	7274202	-605	FALSE	dense granule protein GRA6 (GRA6)	-0.571866	0.0200031	Unregulated
649	BFD1_Extsize183_peak_649	TGME49_chrX	TRUE	TRUE	TRUE	TRUE	7318955	7319266	312	7319090	32	10.053	3.53661	7.30049	TGME49_275490	-	7318370	720	FALSE	hypothetical protein	0.20836	0.55059	Unregulated	TGME49_207005	+	7328745	-9655	FALSE	SAG-related sequence SRS48Q (SRS48Q)	2.65	0.0669234	Unregulated
650	BFD1_Extsize183_peak_650	TGME49_chrX	TRUE	TRUE	TRUE	TRUE	7319463	7320862	1400	7319963	72	31.9307	5.6009	27.9761	TGME49_275490	-	7318370	1593	FALSE	hypothetical protein	0.20836	0.55059	Unregulated	TGME49_207005	+	7328745	-8782	FALSE	SAG-related sequence SRS48Q (SRS48Q)	2.65	0.0669234	Unregulated
651	BFD1_Extsize183_peak_651	TGME49_chrX	TRUE	FALSE	TRUE	TRUE	7418892	7419183	292	7419086	61	20.5743	4.16373	17.1605	TGME49_207150	-	7418452	634	FALSE	SAG-related sequence SRS49C (SAG2D)	3.10628	2.77827e-29	Bradyzoite_up
652	BFD1_Extsize183_peak_652	TGME49_chrX	TRUE	TRUE	TRUE	TRUE	7419285	7419824	540	7419406	46	10.6694	2.97269	7.87138	TGME49_207150	-	7418452	954	FALSE	SAG-related sequence SRS49C (SAG2D)	3.10628	2.77827e-29	Bradyzoite_up
653	BFD1_Extsize183_peak_653	TGME49_chrX	TRUE	FALSE	TRUE	TRUE	7422724	7422937	214	7422801	49	14.3558	3.58185	11.2964	TGME49_207160	-	7423106	-305	TRUE	SAG-related sequence SRS49D (SAG2C)	10.0771	3.53012e-22	Bradyzoite_up
654	BFD1_Extsize183_peak_654	TGME49_chrX	TRUE	FALSE	TRUE	TRUE	7422970	7423283	314	7423077	49	21.0853	5.12411	17.6488	TGME49_207160	-	7423106	-29	TRUE	SAG-related sequence SRS49D (SAG2C)	10.0771	3.53012e-22	Bradyzoite_up
655	BFD1_Extsize183_peak_655	TGME49_chrX	TRUE	TRUE	TRUE	TRUE	7450985	7452503	1519	7451808	91	58.2573	9.22028	52.682	TGME49_207210	+	7452069	-261	TRUE	hypothetical protein	9.23218	3.80266e-150	Bradyzoite_up	TGME49_207200	-	7446822	4986	FALSE	hypothetical protein	0.399627	0.283298	Unregulated
656	BFD1_Extsize183_peak_656	TGME49_chrX	TRUE	FALSE	TRUE	TRUE	7458168	7458548	381	7458497	39	8.79643	2.84829	6.15128	TGME49_207240	+	7458705	-208	TRUE	hypothetical protein	-0.83912	0.000600231	Bradyzoite_down
657	BFD1_Extsize183_peak_657	TGME49_chrX	TRUE	FALSE	FALSE		7458631	7458826	196	7458740	59	19.7774	4.12323	16.4032	TGME49_207240	+	7458705	35	TRUE	hypothetical protein	-0.83912	0.000600231	Bradyzoite_down	TGME49_207230	-	7458825	-85	TRUE	hypothetical protein	1.51073	2.2485e-08	Bradyzoite_up
658	BFD1_Extsize183_peak_658	TGME49_chrX	TRUE	FALSE	TRUE	TRUE	7479782	7479978	197	7479864	67	10.6793	2.44216	7.87961	TGME49_301890	+	7480405	-541	FALSE	Toxoplasma gondii family B protein	1.14322	2.78926e-12	Bradyzoite_up	TGME49_207250	-	7468576	11288	TRUE	electron-transfer-flavoprotein, alpha polypeptide	-0.1619	0.963754	Unregulated
659	BFD1_Extsize183_peak_659	TGME49_chrX	TRUE	FALSE	TRUE	TRUE	7481078	7481264	187	7481157	28	4.52186	2.19755	2.36191	TGME49_301890	+	7480405	752	FALSE	Toxoplasma gondii family B protein	1.14322	2.78926e-12	Bradyzoite_up
660	BFD1_Extsize183_peak_660	TGME49_chrXI	TRUE	FALSE	TRUE	TRUE	117863	118243	381	118176	47	14.1281	3.63732	11.0846	TGME49_307020	+	118349	-173	FALSE	hypothetical protein	0.878562	0.00167042	Unregulated
661	BFD1_Extsize183_peak_661	TGME49_chrXI	TRUE	FALSE	TRUE	TRUE	118296	118518	223	118375	53	17.3963	3.98956	14.1536	TGME49_307020	+	118349	26	FALSE	hypothetical protein	0.878562	0.00167042	Unregulated
662	BFD1_Extsize183_peak_662	TGME49_chrXI	TRUE	FALSE	TRUE	FALSE	285742	285942	201	285858	30	8.12444	3.10684	5.54023	TGME49_308820	-	288643	-2785	FALSE	hypothetical protein	0.881515	0.231463	Unregulated
663	BFD1_Extsize183_peak_663	TGME49_chrXI	TRUE	FALSE	TRUE	TRUE	381378	382234	857	381861	57	15.6513	3.46553	12.5113	TGME49_308950	+	381289	572	FALSE	histidine acid phosphatase superfamily protein	0.553722	0.0415193	Unregulated
664	BFD1_Extsize183_peak_664	TGME49_chrXI	TRUE	FALSE	TRUE	TRUE	745614	745820	207	745747	45	11.408	3.16114	8.54937	TGME49_309590	+	744730	1017	FALSE	rhoptry protein ROP1 (ROP1)	-2.18974	9.0788e-18	Bradyzoite_down
665	BFD1_Extsize183_peak_665	TGME49_chrXI	TRUE	TRUE	TRUE	TRUE	852029	852376	348	852289	44	11.7779	3.28354	8.89125	TGME49_309865	-	853044	-755	FALSE	hypothetical protein	2.17968	6.38614e-08	Bradyzoite_up
666	BFD1_Extsize183_peak_666	TGME49_chrXI	TRUE	FALSE	TRUE	TRUE	990408	990619	212	990462	36	11.5848	3.68937	8.71317	TGME49_309990	+	990461	1	FALSE	hypothetical protein	1.28745	1.24059e-05	Bradyzoite_up
667	BFD1_Extsize183_peak_667	TGME49_chrXI	TRUE	TRUE	TRUE	TRUE	1035043	1036095	1053	1035654	66	33.6035	6.49427	29.5675	TGME49_310060	+	1035179	475	FALSE	small nuclease	2.14194	1.60206e-17	Bradyzoite_up
668	BFD1_Extsize183_peak_668	TGME49_chrXI	TRUE	TRUE	TRUE	TRUE	1036370	1037292	923	1036838	51	21.5882	5.06989	18.1273	TGME49_310060	+	1035179	1659	FALSE	small nuclease	2.14194	1.60206e-17	Bradyzoite_up
669	BFD1_Extsize183_peak_669	TGME49_chrXI	TRUE	FALSE	FALSE		1116055	1116492	438	1116155	59	23.4615	4.85848	19.9088	TGME49_310177	+	1118004	-1849	FALSE	hypothetical protein	3.16314	6.72451e-11	Bradyzoite_up	TGME49_310170	-	1114040	2115	FALSE	hypothetical protein	-0.129079	0.71437	Unregulated
670	BFD1_Extsize183_peak_670	TGME49_chrXI	TRUE	FALSE	TRUE	TRUE	1457656	1458193	538	1457724	36	8.88142	2.99606	6.22517	TGME49_310570	-	1457298	426	FALSE	hypothetical protein	-0.55585	0.0991631	Unregulated
671	BFD1_Extsize183_peak_671	TGME49_chrXI	TRUE	FALSE	TRUE	TRUE	1670728	1670951	224	1670897	30	4.28609	2.08264	2.16492	TGME49_310920	+	1669100	1797	FALSE	hypothetical protein	2.30084	0.333819	Unregulated
672	BFD1_Extsize183_peak_672	TGME49_chrXI	TRUE	TRUE	FALSE		1782059	1782932	874	1782355	48	16.1564	4.02294	12.9898	TGME49_311075	+	1782613	-258	TRUE	hypothetical protein	6.205	4.19605e-13	Bradyzoite_up	TGME49_311070	-	1781876	479	TRUE	hypothetical protein	1.0427	2.25575e-05	Bradyzoite_up
673	BFD1_Extsize183_peak_673	TGME49_chrXI	TRUE	FALSE	TRUE	TRUE	1805809	1807141	1333	1806403	93	52.8341	7.82632	47.7197	TGME49_311100	+	1807985	-1582	FALSE	zinc finger (CCCH type) motif-containing protein	2.48155	6.37205e-55	Bradyzoite_up
674	BFD1_Extsize183_peak_674	TGME49_chrXI	TRUE	TRUE	TRUE	TRUE	1807189	1807705	517	1807567	48	12.6895	3.29192	9.73647	TGME49_311100	+	1807985	-418	FALSE	zinc finger (CCCH type) motif-containing protein	2.48155	6.37205e-55	Bradyzoite_up
675	BFD1_Extsize183_peak_675	TGME49_chrXI	TRUE	TRUE	TRUE	TRUE	1856134	1857037	904	1856668	47	23.6514	6.04382	20.0871	TGME49_311190	-	1856929	-261	TRUE
676	BFD1_Extsize183_peak_676	TGME49_chrXI	TRUE	FALSE	TRUE	TRUE	1879181	1879521	341	1879400	23	5.98996	2.85534	3.62891	TGME49_311230	+	1880478	-1078	TRUE	hypothetical protein	-0.62181	0.000759513	Bradyzoite_down
677	BFD1_Extsize183_peak_677	TGME49_chrXI	TRUE	FALSE	TRUE	FALSE	1990386	1990570	185	1990452	37	9.66461	3.13843	6.94167	TGME49_311335	+	1979964	10488	FALSE	dual specificity phosphatase, catalytic domain-containing protein	2.64701	1.19901e-07	Bradyzoite_up
678	BFD1_Extsize183_peak_678	TGME49_chrXI	TRUE	FALSE	TRUE	FALSE	1990637	1990823	187	1990789	37	10.7124	3.39823	7.90646	TGME49_311335	+	1979964	10825	FALSE	dual specificity phosphatase, catalytic domain-containing protein	2.64701	1.19901e-07	Bradyzoite_up
679	BFD1_Extsize183_peak_679	TGME49_chrXI	TRUE	TRUE	TRUE	FALSE	2014652	2015410	759	2015130	59	14.6994	3.22796	11.6189	TGME49_311360	-	2010199	4931	FALSE	protein kinase G AGC kinase family member PKG (PKG)	-0.283912	0.23998	Unregulated
680	BFD1_Extsize183_peak_680	TGME49_chrXI	TRUE	FALSE	TRUE	TRUE	2073176	2073416	241	2073286	39	10.8864	3.33035	8.06635	TGME49_311440	-	2073374	-88	FALSE	SAG-related sequence SRS50 (SRS50)	0.789267	0.000593698	Bradyzoite_up
681	BFD1_Extsize183_peak_681	TGME49_chrXI	TRUE	TRUE	TRUE	TRUE	2073517	2073725	209	2073660	47	14.3395	3.68279	11.2841	TGME49_311440	-	2073374	286	FALSE	SAG-related sequence SRS50 (SRS50)	0.789267	0.000593698	Bradyzoite_up	TGME49_311450	+	2076454	-2794	FALSE	zinc finger, c2h2 type domain-containing protein	0.983768	0.081807	Unregulated
682	BFD1_Extsize183_peak_682	TGME49_chrXI	TRUE	TRUE	FALSE		2212821	2213913	1093	2213449	51	20.1695	4.72969	16.7766	TGME49_311700	+	2214770	-1321	FALSE	hypothetical protein	7.7051	3.34994e-14	Bradyzoite_up	TGME49_311690	-	2211271	2178	FALSE	UBA/TS-N domain-containing protein	-0.633071	0.00877206	Unregulated
683	BFD1_Extsize183_peak_683	TGME49_chrXI	TRUE	FALSE	TRUE	TRUE	2229339	2229533	195	2229427	44	8.87195	2.68877	6.21886	TGME49_311720	-	2229209	218	FALSE	chaperonin protein BiP	-0.755156	1.31313e-06	Bradyzoite_down	TGME49_311730	+	2232582	-3155	FALSE	hypothetical protein	-0.661231	0.307535	Unregulated
684	BFD1_Extsize183_peak_684	TGME49_chrXI	TRUE	FALSE	TRUE	TRUE	2230220	2230410	191	2230237	32	5.04229	2.21701	2.8033	TGME49_311720	-	2229209	1028	FALSE	chaperonin protein BiP	-0.755156	1.31313e-06	Bradyzoite_down	TGME49_311730	+	2232582	-2345	FALSE	hypothetical protein	-0.661231	0.307535	Unregulated
685	BFD1_Extsize183_peak_685	TGME49_chrXI	TRUE	TRUE	TRUE	TRUE	2319970	2320385	416	2320093	39	12.1416	3.63822	9.22477	TGME49_311860	+	2321895	-1802	FALSE	hypothetical protein	-0.577499	0.032775	Unregulated
686	BFD1_Extsize183_peak_686	TGME49_chrXI	TRUE	FALSE	TRUE	TRUE	2421521	2421718	198	2421628	57	21.4222	4.57113	17.9671	TGME49_312090	-	2421406	222	FALSE	ribosomal protein RPL23 (RPL23)	-0.839503	0.013546	Unregulated	TGME49_312100	+	2424416	-2788	FALSE	plasma membrane-type Ca(2+)-ATPase A1 PMCAA1 (PMCAA1)	-1.72093	1.57812e-13	Bradyzoite_down
687	BFD1_Extsize183_peak_687	TGME49_chrXI	TRUE	TRUE	TRUE	TRUE	2469420	2469901	482	2469773	36	6.04941	2.3402	3.68194	TGME49_312160	-	2469327	446	TRUE	hypothetical protein	-0.0290751	0.941473	Unregulated	TGME49_312190	+	2476676	-6903	FALSE	hypothetical protein	-0.169904	0.713618	Unregulated
688	BFD1_Extsize183_peak_688	TGME49_chrXI	TRUE	FALSE	TRUE	TRUE	2528469	2528657	189	2528569	29	7.94145	3.11229	5.37602	TGME49_312230	-	2528868	-299	TRUE	DNA topoisomerase 2, putative	0.0582854	0.88935	Unregulated
689	BFD1_Extsize183_peak_689	TGME49_chrXI	TRUE	TRUE	TRUE	FALSE	2602168	2603700	1533	2603165	77	48.8435	8.87147	43.9886	TGME49_312310	+	2589795	13370	FALSE	ATPase, AAA family protein	0.691873	0.00954127	Unregulated
690	BFD1_Extsize183_peak_690	TGME49_chrXI	TRUE	FALSE	TRUE	FALSE	2603739	2603936	198	2603755	28	4.07138	2.07747	1.98717	TGME49_312310	+	2589795	13960	FALSE	ATPase, AAA family protein	0.691873	0.00954127	Unregulated
691	BFD1_Extsize183_peak_691	TGME49_chrXI	TRUE	TRUE	TRUE	FALSE	2603981	2604594	614	2604358	38	13.9199	4.17963	10.8876	TGME49_312330	-	2618418	-14060	TRUE	hypothetical protein	5.46091	4.44585e-169	Bradyzoite_up
692	BFD1_Extsize183_peak_692	TGME49_chrXI	TRUE	FALSE	TRUE	TRUE	3038052	3038238	187	3038151	40	12.5299	3.67259	9.5894	TGME49_313010	-	3038301	-150	FALSE	DEAD (Asp-Glu-Ala-Asp) box polypeptide DDX6 (DDX6)	-0.750456	0.000127371	Bradyzoite_down
693	BFD1_Extsize183_peak_693	TGME49_chrXI	TRUE	TRUE	FALSE		3705662	3705939	278	3705896	24	4.20675	2.23568	2.102	TGME49_313820	-	3710451	-4555	FALSE	dynactin p25, putative	0.462207	0.256552	Unregulated	TGME49_313810	+	3700902	4994	TRUE	transcription initiation factor TFIID complex subunit TAF8 (TAF8)	0.138903	0.698114	Unregulated
694	BFD1_Extsize183_peak_694	TGME49_chrXI	TRUE	TRUE	TRUE	TRUE	3964180	3965064	885	3964450	46	16.1267	4.14712	12.9622	TGME49_314260	+	3964693	-243	TRUE	hypothetical protein	-0.374632	0.269629	Unregulated
695	BFD1_Extsize183_peak_695	TGME49_chrXI	TRUE	FALSE	FALSE		4087169	4087385	217	4087236	28	7.75874	3.11814	5.209	TGME49_314415	-	4087095	141	TRUE	hypothetical protein	0.545741	0.0130436	Unregulated	TGME49_314422	+	4088414	-1178	FALSE	rhodanese family domain-containing protein	-0.266914	0.589191	Unregulated
696	BFD1_Extsize183_peak_696	TGME49_chrXI	TRUE	FALSE	TRUE	TRUE	4098166	4098366	201	4098285	37	9.66461	3.13843	6.94167	TGME49_314430	+	4098322	-37	FALSE	serine/threonine specific protein phosphatase	0.277358	0.317067	Unregulated	TGME49_314418	-	4091280	7005	FALSE	clathrin adaptor complex small chain family protein	0.102545	0.833489	Unregulated
697	BFD1_Extsize183_peak_697	TGME49_chrXI	TRUE	FALSE	TRUE	TRUE	4098409	4098651	243	4098524	48	13.7665	3.51021	10.7442	TGME49_314430	+	4098322	202	FALSE	serine/threonine specific protein phosphatase	0.277358	0.317067	Unregulated
698	BFD1_Extsize183_peak_698	TGME49_chrXI	TRUE	TRUE	TRUE	FALSE	4505531	4505827	297	4505787	28	7.62928	3.07889	5.09129	TGME49_315127	-	4502881	2906	FALSE	hypothetical protein	5.39157	0.0156613	Unregulated
699	BFD1_Extsize183_peak_699	TGME49_chrXI	TRUE	FALSE	TRUE	TRUE	4579861	4580082	222	4580019	29	5.76429	2.49776	3.4305	TGME49_315210	-	4580989	-970	FALSE	rhoptry protein, putative	-1.52552	1.016e-10	Bradyzoite_down
700	BFD1_Extsize183_peak_700	TGME49_chrXI	TRUE	TRUE	TRUE	TRUE	4617655	4618709	1055	4618566	68	33.9638	6.37415	29.9056	TGME49_315270	-	4619189	-623	FALSE	hypothetical protein	-0.0757651	0.779671	Unregulated
701	BFD1_Extsize183_peak_701	TGME49_chrXI	TRUE	TRUE	TRUE	TRUE	4639517	4640486	970	4639845	47	15.2703	3.88678	12.1554	TGME49_315300	-	4640506	-661	TRUE	transcription factor IIB, putative	-0.0706911	0.833924	Unregulated
702	BFD1_Extsize183_peak_702	TGME49_chrXI	TRUE	FALSE	TRUE	TRUE	4765699	4765905	207	4765836	36	10.0992	3.29927	7.34419	TGME49_315510	+	4763559	2277	FALSE	hypothetical protein	-0.374449	0.170339	Unregulated
703	BFD1_Extsize183_peak_703	TGME49_chrXI	TRUE	FALSE	TRUE	TRUE	4765942	4766529	588	4766060	65	29.8178	5.73785	25.9668	TGME49_315520	+	4768236	-2176	FALSE	calcium binding egf domain-containing protein	6.66274	9.7856e-104	Bradyzoite_up
704	BFD1_Extsize183_peak_704	TGME49_chrXI	TRUE	FALSE	TRUE	TRUE	4766808	4767029	222	4766952	28	5.57522	2.48459	3.26497	TGME49_315520	+	4768236	-1284	FALSE	calcium binding egf domain-containing protein	6.66274	9.7856e-104	Bradyzoite_up
705	BFD1_Extsize183_peak_705	TGME49_chrXI	TRUE	TRUE	TRUE	TRUE	4770179	4770548	370	4770437	41	9.02377	2.82164	6.35725	TGME49_315520	+	4768236	2201	FALSE	calcium binding egf domain-containing protein	6.66274	9.7856e-104	Bradyzoite_up
706	BFD1_Extsize183_peak_706	TGME49_chrXI	TRUE	TRUE	TRUE	TRUE	4854211	4855097	887	4854913	71	31.1466	5.52418	27.2313	TGME49_315610	+	4854481	432	TRUE	hypothetical protein	-0.140862	0.621806	Unregulated	TGME49_315620	-	4865361	-10448	FALSE	vacuolar ATP synthase subunit C, putative	0.194984	0.513943	Unregulated
707	BFD1_Extsize183_peak_707	TGME49_chrXI	TRUE	FALSE	TRUE	TRUE	4855126	4855334	209	4855245	34	7.70238	2.79576	5.15868	TGME49_315610	+	4854481	764	TRUE	hypothetical protein	-0.140862	0.621806	Unregulated	TGME49_315620	-	4865361	-10116	FALSE	vacuolar ATP synthase subunit C, putative	0.194984	0.513943	Unregulated
708	BFD1_Extsize183_peak_708	TGME49_chrXI	TRUE	FALSE	TRUE	TRUE	4977433	4977764	332	4977507	41	6.8622	2.378	4.40322	TGME49_315770	-	4977473	34	FALSE	cytochrome p450 superfamily protein	-0.55118	0.0348051	Unregulated
709	BFD1_Extsize183_peak_709	TGME49_chrXI	TRUE	TRUE	TRUE	TRUE	4978860	4979602	743	4979228	74	34.317	5.91094	30.2442	TGME49_315780	+	4978298	930	TRUE	myosin regulatory light chain, putative	-0.363405	0.293202	Unregulated	TGME49_315798	-	4990518	-11290	FALSE	hypothetical protein	-0.47607	0.158699	Unregulated
710	BFD1_Extsize183_peak_710	TGME49_chrXI	TRUE	FALSE	TRUE	TRUE	5180219	5180401	183	5180352	28	5.96449	2.59339	3.60514	TGME49_316190	+	5178079	2273	FALSE	superoxide dismutase SOD3 (SOD3)	4.03071	0.00151775	Unregulated
711	BFD1_Extsize183_peak_711	TGME49_chrXI	TRUE	FALSE	TRUE	FALSE	5180480	5180840	361	5180602	37	12.2841	3.80838	9.36034	TGME49_316190	+	5178079	2523	FALSE	superoxide dismutase SOD3 (SOD3)	4.03071	0.00151775	Unregulated
712	BFD1_Extsize183_peak_712	TGME49_chrXI	TRUE	FALSE	FALSE		5259473	5259656	184	5259547	49	9.67949	2.68997	6.9547	TGME49_316370	-	5264836	-5289	FALSE	hypothetical protein	3.44076	6.4162e-21	Bradyzoite_up	TGME49_316360	+	5253984	5563	FALSE	hypothetical protein	-0.37253	0.287947	Unregulated
713	BFD1_Extsize183_peak_713	TGME49_chrXI	TRUE	FALSE	TRUE	TRUE	5274276	5274662	387	5274345	37	8.73759	2.91699	6.09478	TGME49_316400	+	5274232	113	FALSE	alpha tubulin TUBA1 (TUBA1)	-1.43143	5.53816e-11	Bradyzoite_down
714	BFD1_Extsize183_peak_714	TGME49_chrXI	TRUE	FALSE	TRUE	TRUE	5504366	5504591	226	5504498	51	14.3936	3.49346	11.3296	TGME49_316690	-	5505849	-1351	FALSE	hypothetical protein	6.4621	1.04496e-52	Bradyzoite_up
715	BFD1_Extsize183_peak_715	TGME49_chrXI	TRUE	FALSE	TRUE	TRUE	5507151	5507696	546	5507593	51	18.2562	4.2947	14.9627	TGME49_316690	-	5505849	1744	FALSE	hypothetical protein	6.4621	1.04496e-52	Bradyzoite_up	TGME49_316700	+	5510501	-2908	FALSE	uridine kinase	1.64948	3.08247e-05	Bradyzoite_up
716	BFD1_Extsize183_peak_716	TGME49_chrXI	TRUE	FALSE	FALSE		5507741	5508138	398	5507849	55	22.4559	4.94125	18.9549	TGME49_316690	-	5505849	2000	FALSE	hypothetical protein	6.4621	1.04496e-52	Bradyzoite_up	TGME49_316700	+	5510501	-2652	FALSE	uridine kinase	1.64948	3.08247e-05	Bradyzoite_up
717	BFD1_Extsize183_peak_717	TGME49_chrXI	TRUE	TRUE	TRUE	TRUE	5824812	5825433	622	5824989	47	17.0389	4.2925	13.8134	TGME49_216875	-	5824605	384	TRUE	cpw-wpc domain-containing protein	4.17858	0.00135317	Unregulated
718	BFD1_Extsize183_peak_718	TGME49_chrXI	TRUE	FALSE	TRUE	TRUE	5869813	5870069	257	5869887	39	6.65114	2.38751	4.21557	TGME49_216820	-	5869619	268	TRUE	transporter, major facilitator family protein	-1.77091	1.55457e-27	Bradyzoite_down
719	BFD1_Extsize183_peak_719	TGME49_chrXI	TRUE	FALSE	TRUE	TRUE	5901350	5901552	203	5901513	38	6.12954	2.30452	3.75277	TGME49_216770	+	5902206	-693	FALSE	hypothetical protein	-0.671896	0.0108811	Unregulated
720	BFD1_Extsize183_peak_720	TGME49_chrXI	TRUE	FALSE	TRUE	TRUE	5985600	5985830	231	5985758	31	5.88052	2.45519	3.53144	TGME49_216650	-	5987438	-1680	TRUE	S15 sporozoite-expressed protein	-0.083946	0.733531	Unregulated
721	BFD1_Extsize183_peak_721	TGME49_chrXI	TRUE	TRUE	TRUE	TRUE	5985967	5986479	513	5986132	44	16.9901	4.50992	13.7678	TGME49_216650	-	5987438	-1306	TRUE	S15 sporozoite-expressed protein	-0.083946	0.733531	Unregulated
722	BFD1_Extsize183_peak_722	TGME49_chrXI	TRUE	TRUE	TRUE	TRUE	6346028	6346776	749	6346405	51	15.5596	3.72512	12.4318	TGME49_216200	+	6345367	1038	FALSE	hypothetical protein	4.91031	4.92115e-13	Bradyzoite_up
723	BFD1_Extsize183_peak_723	TGME49_chrXI	TRUE	TRUE	TRUE	TRUE	6381698	6382643	946	6382110	90	45.5812	6.72315	40.9285	TGME49_216140	+	6382106	4	TRUE	tetratricopeptide repeat-containing protein	8.64605	2.71295e-162	Bradyzoite_up
724	BFD1_Extsize183_peak_724	TGME49_chrXI	TRUE	FALSE	TRUE	TRUE	6405662	6405862	201	6405756	53	18.4121	4.19981	15.113	TGME49_216080	-	6406273	-517	TRUE	apical complex lysine methyltransferase	-0.163268	0.635559	Unregulated	TGME49_216090	+	6400037	5719	FALSE	hypothetical protein	0.60923	0.778698	Unregulated
725	BFD1_Extsize183_peak_725	TGME49_chrXI	TRUE	TRUE	TRUE	TRUE	6405890	6406360	471	6406005	78	36.3642	5.98642	32.1914	TGME49_216080	-	6406273	-268	TRUE	apical complex lysine methyltransferase	-0.163268	0.635559	Unregulated	TGME49_216090	+	6400037	5968	FALSE	hypothetical protein	0.60923	0.778698	Unregulated
726	BFD1_Extsize183_peak_726	TGME49_chrXI	TRUE	FALSE	TRUE	TRUE	6406395	6406782	388	6406725	41	7.51718	2.50952	4.99031	TGME49_216080	-	6406273	452	TRUE	apical complex lysine methyltransferase	-0.163268	0.635559	Unregulated
727	BFD1_Extsize183_peak_727	TGME49_chrXI	TRUE	FALSE	TRUE	FALSE	6560526	6560728	203	6560605	52	11.1038	2.85137	8.26746	TGME49_215890	+	6566074	-5469	FALSE	hypothetical protein	0.689137	0.0153405	Unregulated
728	BFD1_Extsize183_peak_728	TGME49_chrXI	TRUE	TRUE	TRUE	TRUE	6589727	6590030	304	6589855	32	11.3541	3.92609	8.49821	TGME49_298610	+	6592150	-2295	FALSE	GYF domain-containing protein	-0.42442	0.11243	Unregulated
729	BFD1_Extsize183_peak_729	TGME49_chrXII	TRUE	TRUE	TRUE	TRUE	412	1033	622	817	45	21.978	5.792	18.5001	TGME49_300780	-	1964	-1147	FALSE	hypothetical protein	3.47415	0.528309	Unregulated
730	BFD1_Extsize183_peak_730	TGME49_chrXII	TRUE	FALSE	TRUE	TRUE	194005	194403	399	194111	60	24.5196	5.00815	20.9158	TGME49_300130	-	195382	-1271	FALSE	apical membrane antigen 1 domain-containing protein	3.81618	1.57743e-53	Bradyzoite_up	TGME49_300140	+	185140	8971	FALSE	elongation factor 1-gamma, putative	-1.17756	1.4428e-06	Bradyzoite_down
731	BFD1_Extsize183_peak_731	TGME49_chrXII	TRUE	FALSE	TRUE	TRUE	259631	259931	301	259686	42	9.20641	2.82351	6.52572	TGME49_300040	-	260339	-653	FALSE	ubiquitin-conjugating enzyme subfamily protein	-0.242895	0.631384	Unregulated
732	BFD1_Extsize183_peak_732	TGME49_chrXII	TRUE	FALSE	FALSE		354307	354624	318	354499	39	6.05679	2.26476	3.68834	TGME49_299670	+	354229	270	TRUE	hypothetical protein	-0.272082	0.365788	Unregulated	TGME49_299780	-	354951	-452	TRUE	hypothetical protein	-1.93291	7.81399e-32	Bradyzoite_down
733	BFD1_Extsize183_peak_733	TGME49_chrXII	TRUE	TRUE	TRUE	FALSE	536425	536652	228	536570	28	5.25086	2.39512	2.98347	TGME49_308060	+	540465	-3895	FALSE	hypothetical protein	0.319427	0.189852	Unregulated
734	BFD1_Extsize183_peak_734	TGME49_chrXII	TRUE	FALSE	TRUE	TRUE	636580	636805	226	636655	30	6.50109	2.65594	4.08164	TGME49_219810	-	636851	-196	FALSE	hypothetical protein	-0.310718	0.0810263	Unregulated
735	BFD1_Extsize183_peak_735	TGME49_chrXII	TRUE	FALSE	TRUE	TRUE	637002	637198	197	637095	48	17.7543	4.3892	14.4888	TGME49_219800	+	637145	-50	FALSE	vacuolar ATP synthase subunit b, putative	-0.134622	0.612585	Unregulated	TGME49_219820	-	623601	13494	FALSE	polyubiquitin UbC, putative	-0.771848	0.000177774	Bradyzoite_down
736	BFD1_Extsize183_peak_736	TGME49_chrXII	TRUE	FALSE	TRUE	TRUE	682852	683039	188	682965	50	14.8457	3.63157	11.7599	TGME49_219730	+	685224	-2259	FALSE	hypothetical protein	-1.21469	8.146e-11	Bradyzoite_down
737	BFD1_Extsize183_peak_737	TGME49_chrXII	TRUE	FALSE	TRUE	TRUE	826679	826894	216	826797	47	14.348	3.68462	11.2916	TGME49_219610	+	825732	1065	FALSE	hypothetical protein	3.32009	1.26399e-15	Bradyzoite_up
738	BFD1_Extsize183_peak_738	TGME49_chrXII	TRUE	FALSE	TRUE	TRUE	973000	973183	184	973068	36	8.22711	2.83881	5.6324	TGME49_219320	-	973195	-127	FALSE	acid phosphatase GAP50 (GAP50)	-2.02019	1.05449e-23	Bradyzoite_down
739	BFD1_Extsize183_peak_739	TGME49_chrXII	TRUE	FALSE	TRUE	TRUE	1058181	1058427	247	1058347	41	7.51718	2.50952	4.99031	TGME49_219222	-	1058438	-91	TRUE	hypothetical protein	5.32764	9.84097e-08	Bradyzoite_up
740	BFD1_Extsize183_peak_740	TGME49_chrXII	TRUE	FALSE	TRUE	TRUE	1058520	1058706	187	1058627	44	13.7293	3.71657	10.7139	TGME49_219222	-	1058438	189	TRUE	hypothetical protein	5.32764	9.84097e-08	Bradyzoite_up
741	BFD1_Extsize183_peak_741	TGME49_chrXII	TRUE	TRUE	TRUE	TRUE	1066774	1066978	205	1066894	66	21.09	4.00328	17.6529	TGME49_219218	-	1068533	-1639	FALSE	hypothetical protein	1.20442	6.65e-07	Bradyzoite_up
742	BFD1_Extsize183_peak_742	TGME49_chrXII	TRUE	FALSE	TRUE	TRUE	1067090	1067279	190	1067163	35	5.91439	2.33786	3.56169	TGME49_219218	-	1068533	-1370	FALSE	hypothetical protein	1.20442	6.65e-07	Bradyzoite_up
743	BFD1_Extsize183_peak_743	TGME49_chrXII	TRUE	FALSE	FALSE		1120882	1121139	258	1120997	44	10.0453	2.92233	7.29342	TGME49_219120	+	1121308	-311	FALSE	zinc finger (CCCH type) motif-containing protein	0.380344	0.0701611	Unregulated	TGME49_219125	-	1120459	538	FALSE	hypothetical protein	1.84865	0.0190888	Unregulated
744	BFD1_Extsize183_peak_744	TGME49_chrXII	TRUE	FALSE	TRUE	TRUE	1189211	1189418	208	1189310	55	20.8999	4.59764	17.4728	TGME49_218955	-	1189976	-666	FALSE	hypothetical protein	0.118584	0.859677	Unregulated
745	BFD1_Extsize183_peak_745	TGME49_chrXII	TRUE	FALSE	TRUE	TRUE	1190023	1190224	202	1190138	32	6.33051	2.53317	3.92796	TGME49_218955	-	1189976	162	FALSE	hypothetical protein	0.118584	0.859677	Unregulated
746	BFD1_Extsize183_peak_746	TGME49_chrXII	TRUE	FALSE	TRUE	TRUE	1190380	1190588	209	1190495	44	10.5391	3.02319	7.7464	TGME49_218955	-	1189976	519	FALSE	hypothetical protein	0.118584	0.859677	Unregulated
747	BFD1_Extsize183_peak_747	TGME49_chrXII	TRUE	FALSE	TRUE	TRUE	1235194	1235412	219	1235245	42	9.5192	2.88883	6.808	TGME49_218890	+	1233489	1756	FALSE	hypothetical protein	5.27399	5.32996e-188	Bradyzoite_up
748	BFD1_Extsize183_peak_748	TGME49_chrXII	TRUE	FALSE	TRUE	TRUE	1460411	1460624	214	1460533	28	5.70678	2.52118	3.377	TGME49_218550	+	1461573	-1040	FALSE	PIK3R4 kinase-related protein	-0.460026	0.0530754	Unregulated	TGME49_218560	-	1457806	2727	FALSE	acetyl-coA carboxylase ACC2 (ACC2)	0.459803	0.137448	Unregulated
749	BFD1_Extsize183_peak_749	TGME49_chrXII	TRUE	FALSE	TRUE	TRUE	1461333	1461515	183	1461405	48	12.8729	3.32856	9.90972	TGME49_218550	+	1461573	-168	FALSE	PIK3R4 kinase-related protein	-0.460026	0.0530754	Unregulated	TGME49_218560	-	1457806	3599	FALSE	acetyl-coA carboxylase ACC2 (ACC2)	0.459803	0.137448	Unregulated
750	BFD1_Extsize183_peak_750	TGME49_chrXII	TRUE	FALSE	TRUE	TRUE	1461565	1461987	423	1461649	51	18.4135	4.32945	15.1139	TGME49_218550	+	1461573	76	FALSE	PIK3R4 kinase-related protein	-0.460026	0.0530754	Unregulated
751	BFD1_Extsize183_peak_751	TGME49_chrXII	TRUE	FALSE	TRUE	TRUE	1479688	1479892	205	1479842	44	11.4975	3.22366	8.62714	TGME49_218510	+	1480771	-929	FALSE
752	BFD1_Extsize183_peak_752	TGME49_chrXII	TRUE	FALSE	TRUE	TRUE	1494158	1494402	245	1494260	29	9.37182	3.54885	6.677	TGME49_218500	-	1493469	791	FALSE	hypothetical protein	3.08727	1.12511e-10	Bradyzoite_up
753	BFD1_Extsize183_peak_753	TGME49_chrXII	TRUE	TRUE	TRUE	TRUE	1494447	1494957	511	1494596	57	19.3625	4.15494	16.0094	TGME49_218500	-	1493469	1127	FALSE	hypothetical protein	3.08727	1.12511e-10	Bradyzoite_up
754	BFD1_Extsize183_peak_754	TGME49_chrXII	TRUE	TRUE	TRUE	TRUE	1614835	1615317	483	1615007	37	9.66461	3.13843	6.94167	TGME49_218300	-	1616436	-1429	TRUE	zinc finger (CCCH type) motif-containing protein	-0.0232009	0.947741	Unregulated
755	BFD1_Extsize183_peak_755	TGME49_chrXII	TRUE	TRUE	FALSE		1637223	1637711	489	1637328	52	14.1619	3.4044	11.1175	TGME49_218260	+	1637550	-222	TRUE	histone H3.3	0.0388428	0.901554	Unregulated	TGME49_218270	-	1636651	677	FALSE	hypothetical protein	-2.11847	4.95933e-12	Bradyzoite_down
756	BFD1_Extsize183_peak_756	TGME49_chrXII	TRUE	FALSE	TRUE	TRUE	1905930	1906268	339	1906005	49	11.7941	3.07775	8.90615	TGME49_217555	+	1907274	-1269	FALSE	hypothetical protein	0.546678	0.13014	Unregulated
757	BFD1_Extsize183_peak_757	TGME49_chrXII	TRUE	FALSE	TRUE	FALSE	2275685	2276066	382	2275772	33	7.21412	2.71588	4.71904	TGME49_245450	+	2279932	-4160	FALSE	hypothetical protein	-0.108935	0.80033	Unregulated	TGME49_245440	-	2270523	5249	FALSE	hypothetical protein	1.55282	0.00269545	Unregulated
758	BFD1_Extsize183_peak_758	TGME49_chrXII	TRUE	TRUE	TRUE	TRUE	2350667	2351564	898	2351254	78	39.3658	6.57744	35.065	TGME49_245530	+	2351982	-728	TRUE	hypothetical protein	4.05919	1.05645e-12	Bradyzoite_up
759	BFD1_Extsize183_peak_759	TGME49_chrXII	TRUE	FALSE	TRUE	TRUE	2445314	2445512	199	2445443	32	5.03886	2.21618	2.80246	TGME49_245640	-	2446916	-1473	FALSE	hypothetical protein	-0.545525	0.0344095	Unregulated
760	BFD1_Extsize183_peak_760	TGME49_chrXII	TRUE	FALSE	TRUE	TRUE	2445556	2445752	197	2445672	55	19.2155	4.24354	15.8741	TGME49_245640	-	2446916	-1244	FALSE	hypothetical protein	-0.545525	0.0344095	Unregulated
761	BFD1_Extsize183_peak_761	TGME49_chrXII	TRUE	FALSE	TRUE	TRUE	2445827	2446409	583	2446312	53	16.6799	3.84519	13.4785	TGME49_245640	-	2446916	-604	FALSE	hypothetical protein	-0.545525	0.0344095	Unregulated
762	BFD1_Extsize183_peak_762	TGME49_chrXII	TRUE	FALSE	TRUE	TRUE	2464665	2465109	445	2464768	34	10.0808	3.41243	7.32681	TGME49_245680	+	2465506	-738	FALSE	ribosomal protein RPL21 (RPL21)	-1.36349	1.99055e-06	Bradyzoite_down
763	BFD1_Extsize183_peak_763	TGME49_chrXII	TRUE	TRUE	TRUE	TRUE	2469289	2469542	254	2469434	36	11.28	3.60742	8.43158	TGME49_245700	-	2467581	1853	FALSE
764	BFD1_Extsize183_peak_764	TGME49_chrXII	TRUE	FALSE	TRUE	TRUE	2469599	2469814	216	2469661	36	14.9255	4.65687	11.8363	TGME49_245700	-	2467581	2080	FALSE
765	BFD1_Extsize183_peak_765	TGME49_chrXII	TRUE	TRUE	TRUE	TRUE	2562958	2563188	231	2563127	54	15.1091	3.49484	12.0016	TGME49_245770	+	2563336	-209	TRUE	hypothetical protein	1.14368	1.74683e-05	Bradyzoite_up
766	BFD1_Extsize183_peak_766	TGME49_chrXII	TRUE	FALSE	TRUE	TRUE	2571209	2571561	353	2571318	53	18.1513	4.1452	14.8628	TGME49_245980	+	2570218	1100	FALSE	hypothetical protein	1.12474	0.000973618	Bradyzoite_up
767	BFD1_Extsize183_peak_767	TGME49_chrXII	TRUE	FALSE	TRUE	TRUE	3114571	3114877	307	3114707	34	7.40306	2.7221	4.8903	TGME49_247025	-	3116088	-1381	FALSE	hypothetical protein	1.96957	2.51158e-08	Bradyzoite_up
768	BFD1_Extsize183_peak_768	TGME49_chrXII	TRUE	FALSE	TRUE	TRUE	3114961	3115155	195	3115069	35	8.69557	2.99731	6.05943	TGME49_247025	-	3116088	-1019	FALSE	hypothetical protein	1.96957	2.51158e-08	Bradyzoite_up
769	BFD1_Extsize183_peak_769	TGME49_chrXII	TRUE	FALSE	TRUE	TRUE	3115241	3115433	193	3115342	37	8.73141	2.91554	6.08933	TGME49_247025	-	3116088	-746	FALSE	hypothetical protein	1.96957	2.51158e-08	Bradyzoite_up
770	BFD1_Extsize183_peak_770	TGME49_chrXII	TRUE	FALSE	TRUE	TRUE	3115465	3116064	600	3116007	46	14.1842	3.70419	11.1375	TGME49_247025	-	3116088	-81	FALSE	hypothetical protein	1.96957	2.51158e-08	Bradyzoite_up
771	BFD1_Extsize183_peak_771	TGME49_chrXII	TRUE	FALSE	FALSE		3128671	3128853	183	3128723	37	7.1397	2.55196	4.65055	TGME49_247050	+	3128764	-41	FALSE	hypothetical protein	0.290232	0.325684	Unregulated	TGME49_247040	-	3128324	399	FALSE	hypothetical protein	-0.00590381	0.986237	Unregulated
772	BFD1_Extsize183_peak_772	TGME49_chrXII	TRUE	FALSE	TRUE	TRUE	3282050	3282276	227	3282144	47	15.7588	3.99642	12.6107	TGME49_247360	-	3281889	255	FALSE	PAP2 superfamily protein	-0.082658	0.770287	Unregulated
773	BFD1_Extsize183_peak_773	TGME49_chrXII	TRUE	FALSE	TRUE	TRUE	3339999	3340412	414	3340150	50	16.7015	4.01944	13.4992	TGME49_247440	-	3342629	-2479	FALSE	hypothetical protein	0.195546	0.358725	Unregulated
774	BFD1_Extsize183_peak_774	TGME49_chrXII	TRUE	TRUE	TRUE	TRUE	3340472	3341579	1108	3340808	76	39.0207	6.69416	34.7409	TGME49_247440	-	3342629	-1821	FALSE	hypothetical protein	0.195546	0.358725	Unregulated
775	BFD1_Extsize183_peak_775	TGME49_chrXII	TRUE	TRUE	TRUE	TRUE	3447149	3447656	508	3447532	40	12.5299	3.67259	9.5894	TGME49_247610	-	3446923	609	TRUE	small nuclear ribonucleoprotein E, putative	-0.546376	0.128686	Unregulated
776	BFD1_Extsize183_peak_776	TGME49_chrXII	TRUE	TRUE	TRUE	TRUE	3588024	3588309	286	3588204	50	17.2095	4.12971	13.9748	TGME49_247780	-	3588239	-35	TRUE	hypothetical protein	1.44386	4.26518e-14	Bradyzoite_up
777	BFD1_Extsize183_peak_777	TGME49_chrXII	TRUE	FALSE	TRUE	FALSE	3610747	3611006	260	3610900	36	11.28	3.60742	8.43158	TGME49_247850	-	3616444	-5544	FALSE	hypothetical protein	5.03444	4.57645e-20	Bradyzoite_up
778	BFD1_Extsize183_peak_778	TGME49_chrXII	TRUE	FALSE	TRUE	FALSE	3611136	3611510	375	3611278	35	10.1819	3.37851	7.41633	TGME49_247850	-	3616444	-5166	FALSE	hypothetical protein	5.03444	4.57645e-20	Bradyzoite_up
779	BFD1_Extsize183_peak_779	TGME49_chrXII	TRUE	FALSE	FALSE		3728800	3728998	199	3728880	47	17.9231	4.50468	14.6494	TGME49_248180	+	3729423	-543	TRUE	hypothetical protein	2.72434	8.38012e-05	Bradyzoite_up	TGME49_248170	-	3727507	1373	FALSE	hypothetical protein	1.70285	9.94116e-06	Bradyzoite_up
780	BFD1_Extsize183_peak_780	TGME49_chrXII	TRUE	FALSE	TRUE	TRUE	3729037	3729224	188	3729107	48	20.9164	5.17434	17.4887	TGME49_248180	+	3729423	-316	TRUE	hypothetical protein	2.72434	8.38012e-05	Bradyzoite_up	TGME49_248170	-	3727507	1600	FALSE	hypothetical protein	1.70285	9.94116e-06	Bradyzoite_up
781	BFD1_Extsize183_peak_781	TGME49_chrXII	TRUE	FALSE	TRUE	TRUE	3769237	3769510	274	3769368	44	10.5391	3.02319	7.7464	TGME49_248270	+	3771010	-1642	FALSE	zinc finger (CCCH type) motif-containing protein	0.133073	0.773864	Unregulated
782	BFD1_Extsize183_peak_782	TGME49_chrXII	TRUE	FALSE	FALSE		3845331	3845661	331	3845449	43	9.8587	2.92167	7.12129	TGME49_248420	-	3845688	-239	FALSE	hypothetical protein	0.123942	0.698961	Unregulated	TGME49_248425	+	3844811	638	FALSE	hypothetical protein	2.54839	0.000766988	Bradyzoite_up
783	BFD1_Extsize183_peak_783	TGME49_chrXII	TRUE	FALSE	TRUE	TRUE	4103546	4103759	214	4103666	38	7.59817	2.6201	5.06159	TGME49_248710	+	4103933	-267	TRUE	hypothetical protein	1.60829	7.48883e-10	Bradyzoite_up
784	BFD1_Extsize183_peak_784	TGME49_chrXII	TRUE	FALSE	TRUE	TRUE	4103906	4104232	327	4103949	39	7.38473	2.5417	4.8736	TGME49_248710	+	4103933	16	TRUE	hypothetical protein	1.60829	7.48883e-10	Bradyzoite_up
785	BFD1_Extsize183_peak_785	TGME49_chrXII	TRUE	FALSE	TRUE	FALSE	4113111	4113411	301	4113244	43	14.4178	3.94132	11.3518	TGME49_248720	+	4115908	-2664	FALSE	hypothetical protein	0.0867496	0.81297	Unregulated
786	BFD1_Extsize183_peak_786	TGME49_chrXII	TRUE	FALSE	TRUE	TRUE	4113529	4113839	311	4113796	30	5.57386	2.411	3.26457	TGME49_248720	+	4115908	-2112	FALSE	hypothetical protein	0.0867496	0.81297	Unregulated
787	BFD1_Extsize183_peak_787	TGME49_chrXII	TRUE	FALSE	TRUE	TRUE	4257077	4257349	273	4257175	30	5.69747	2.44319	3.3694	TGME49_248915	+	4257509	-334	FALSE
788	BFD1_Extsize183_peak_788	TGME49_chrXII	TRUE	FALSE	TRUE	TRUE	4287556	4288255	700	4287668	43	15.8214	4.28991	12.6697	TGME49_248990	+	4288915	-1247	TRUE	hypothetical protein	0.999839	3.28584e-05	Bradyzoite_up
789	BFD1_Extsize183_peak_789	TGME49_chrXII	TRUE	TRUE	TRUE	TRUE	4288315	4289971	1657	4288998	68	40.9867	8.09746	36.6134	TGME49_248990	+	4288915	83	TRUE	hypothetical protein	0.999839	3.28584e-05	Bradyzoite_up
790	BFD1_Extsize183_peak_790	TGME49_chrXII	TRUE	FALSE	TRUE	FALSE	4618195	4618377	183	4618290	43	13.4705	3.71579	10.4694	TGME49_249540	-	4621875	-3585	TRUE	hypothetical protein	0.0775201	0.830958	Unregulated
791	BFD1_Extsize183_peak_791	TGME49_chrXII	TRUE	FALSE	FALSE		4658275	4658515	241	4658453	37	9.58795	3.11983	6.87244	TGME49_249570	-	4657527	926	TRUE	hypothetical protein	-1.61688	3.0177e-08	Bradyzoite_down	TGME49_249580	+	4660076	-1623	FALSE	hypothetical protein	-0.848354	0.000259098	Bradyzoite_down
792	BFD1_Extsize183_peak_792	TGME49_chrXII	TRUE	TRUE	TRUE	TRUE	4658560	4658854	295	4658684	38	9.25312	2.99375	6.56315	TGME49_249575	-	4659751	-1067	FALSE	hypothetical protein	3.88152	0.0623352	Unregulated
793	BFD1_Extsize183_peak_793	TGME49_chrXII	TRUE	TRUE	TRUE	TRUE	4727385	4727755	371	4727668	48	16.2637	4.04693	13.0842	TGME49_249670	-	4728123	-455	FALSE	cathepsin B	1.40882	1.73413e-17	Bradyzoite_up
794	BFD1_Extsize183_peak_794	TGME49_chrXII	TRUE	FALSE	TRUE	TRUE	5071612	5071797	186	5071765	43	9.18037	2.78294	6.50029	TGME49_250360	-	5071795	-30	FALSE	alpha/beta hydrolase fold domain-containing protein	5.31734	7.93183e-143	Bradyzoite_up	TGME49_250350	+	5061634	10131	FALSE	CRIPT, putative	-1.18624	4.74984e-05	Bradyzoite_down
795	BFD1_Extsize183_peak_795	TGME49_chrXII	TRUE	TRUE	TRUE	TRUE	5071873	5072151	279	5072020	49	14.6789	3.64838	11.5988	TGME49_250360	-	5071795	225	FALSE	alpha/beta hydrolase fold domain-containing protein	5.31734	7.93183e-143	Bradyzoite_up
796	BFD1_Extsize183_peak_796	TGME49_chrXII	TRUE	FALSE	TRUE	TRUE	5080910	5081109	200	5080990	46	10.1076	2.86322	7.35245	TGME49_250500	-	5080182	808	TRUE	hypothetical protein	-0.0407553	0.958246	Unregulated
797	BFD1_Extsize183_peak_797	TGME49_chrXII	TRUE	FALSE	TRUE	TRUE	5132635	5132834	200	5132761	42	9.5192	2.88883	6.808	TGME49_250700	+	5133022	-261	FALSE	hypothetical protein	0.112939	0.672857	Unregulated
798	BFD1_Extsize183_peak_798	TGME49_chrXII	TRUE	FALSE	TRUE	TRUE	5182650	5183048	399	5182959	39	11.2869	3.42702	8.43767	TGME49_250760	+	5183222	-263	TRUE	pentatricopeptide repeat domain-containing protein	1.5418	1.74007e-13	Bradyzoite_up	TGME49_250750	-	5179162	3797	FALSE	tRNA (uracil-5-)-methyltransferase	-0.356901	0.236851	Unregulated
799	BFD1_Extsize183_peak_799	TGME49_chrXII	TRUE	FALSE	TRUE	TRUE	5235153	5235817	665	5235271	57	18.2473	3.93992	14.9558	TGME49_250800	-	5236171	-900	FALSE	AP2 domain transcription factor AP2XII-8 (AP2XII8)	-0.402746	0.0468254	Unregulated
800	BFD1_Extsize183_peak_800	TGME49_chrXII	TRUE	FALSE	TRUE	TRUE	5450238	5450443	206	5450318	36	7.63552	2.6998	5.09635	TGME49_251540	+	5450174	144	FALSE	dense granule protein GRA9 (GRA9)	1.55164	1.55206e-23	Bradyzoite_up
801	BFD1_Extsize183_peak_801	TGME49_chrXII	TRUE	FALSE	TRUE	TRUE	5564554	5564746	193	5564634	41	14.1476	4.01175	11.1037	TGME49_251750	+	5563031	1603	FALSE	MORN repeat-containing protein	4.5731	3.54237e-05	Bradyzoite_up
802	BFD1_Extsize183_peak_802	TGME49_chrXII	TRUE	FALSE	TRUE	TRUE	5564854	5565054	201	5564996	30	6.94709	2.77684	4.47847	TGME49_251750	+	5563031	1965	FALSE	MORN repeat-containing protein	4.5731	3.54237e-05	Bradyzoite_up
803	BFD1_Extsize183_peak_803	TGME49_chrXII	TRUE	TRUE	FALSE		5606631	5606855	225	5606699	31	6.14193	2.522	3.76147	TGME49_251840	+	5606716	-17	TRUE	hypothetical protein	0.438774	0.0449181	Unregulated	TGME49_251830	-	5605748	951	FALSE	hypothetical protein	4.22948	0.00114743	Unregulated
804	BFD1_Extsize183_peak_804	TGME49_chrXII	TRUE	FALSE	TRUE	TRUE	5677144	5677407	264	5677254	40	10.4975	3.18874	7.71167	TGME49_251940	+	5677936	-682	FALSE	leucine rich repeat-containing protein	8.24433	2.56565e-10	Bradyzoite_up
805	BFD1_Extsize183_peak_805	TGME49_chrXII	TRUE	FALSE	TRUE	TRUE	5735686	5735868	183	5735762	28	5.70678	2.52118	3.377	TGME49_278940	+	5736459	-697	FALSE	HECT-domain (ubiquitin-transferase) domain-containing protein	1.11458	3.66725e-05	Bradyzoite_up
806	BFD1_Extsize183_peak_806	TGME49_chrXII	TRUE	FALSE	TRUE	FALSE	5811135	5811350	216	5811270	38	9.95113	3.15801	7.2091	TGME49_278860	-	5817556	-6286	TRUE	hypothetical protein	5.19258	0.000181671	Bradyzoite_up
807	BFD1_Extsize183_peak_807	TGME49_chrXII	TRUE	FALSE	TRUE	TRUE	5924814	5925171	358	5924890	40	8.8311	2.81754	6.18433	TGME49_278720	-	5924684	206	TRUE	hypothetical protein	1.41819	1.20037e-08	Bradyzoite_up	TGME49_278710	+	5926928	-2038	FALSE	hypothetical protein	2.15657	1.73204e-05	Bradyzoite_up
808	BFD1_Extsize183_peak_808	TGME49_chrXII	TRUE	TRUE	TRUE	TRUE	6020774	6021118	345	6020926	30	6.93027	2.77224	4.46255	TGME49_278565	+	6020785	141	TRUE	hypothetical protein	1.4907	0.506705	Unregulated
809	BFD1_Extsize183_peak_809	TGME49_chrXII	TRUE	FALSE	TRUE	TRUE	6205412	6205738	327	6205643	48	21.4202	5.30725	17.9664	TGME49_278245	+	6207991	-2348	FALSE	hypothetical protein	3.79824	2.65443e-07	Bradyzoite_up
810	BFD1_Extsize183_peak_810	TGME49_chrXII	TRUE	FALSE	TRUE	TRUE	6205818	6206141	324	6205906	43	9.18037	2.78294	6.50029	TGME49_278245	+	6207991	-2085	FALSE	hypothetical protein	3.79824	2.65443e-07	Bradyzoite_up
811	BFD1_Extsize183_peak_811	TGME49_chrXII	TRUE	FALSE	TRUE	TRUE	6256115	6256492	378	6256380	50	17.7371	4.24619	14.4734	TGME49_278205	-	6256429	-49	TRUE	hypothetical protein	1.74495	2.5429e-20	Bradyzoite_up
812	BFD1_Extsize183_peak_812	TGME49_chrXII	TRUE	TRUE	TRUE	TRUE	6256790	6257220	431	6256834	48	13.7665	3.51021	10.7442	TGME49_278205	-	6256429	405	TRUE	hypothetical protein	1.74495	2.5429e-20	Bradyzoite_up
813	BFD1_Extsize183_peak_813	TGME49_chrXII	TRUE	TRUE	TRUE	TRUE	6309608	6310080	473	6309739	45	13.1411	3.52934	10.1607	TGME49_278080	+	6309575	164	TRUE	Toxoplasma gondii family A protein	11.89	6.57172e-17	Bradyzoite_up
814	BFD1_Extsize183_peak_814	TGME49_chrXII	TRUE	TRUE	FALSE		6551866	6552468	603	6552138	53	19.7906	4.49597	16.4159	TGME49_277740	-	6551918	220	TRUE	zinc finger, C3HC4 type (RING finger) domain-containing protein	-1.4069	9.47794e-10	Bradyzoite_down	TGME49_277720	+	6552762	-624	FALSE	GDA1/CD39 (nucleoside phosphatase) family protein	-1.18909	9.4818e-09	Bradyzoite_down
815	BFD1_Extsize183_peak_815	TGME49_chrXII	TRUE	FALSE	FALSE		6756976	6757176	201	6757004	27	5.51714	2.50811	3.21192	TGME49_277050	+	6756961	43	FALSE	hypothetical protein	1.23953	0.0249495	Unregulated	TGME49_277055	-	6757321	-317	FALSE	hypothetical protein	1.40629	0.61975	Unregulated
