# Supplementary material for: Identification of a Master Regulator of Differentiation in Toxoplasma
Source: Cell. 2020 Jan 23;180(2):359–372.e16. doi: 10.1016/j.cell.2019.12.013 (PMC6978799; doi:10.1016/j.cell.2019.12.013)
Supplement: Data S6. Primers, Plasmids, and Gene Modules Used in This Study, Related to STAR Methods [file mmc6.xlsx]

## Sheet: Primers
primer name	Sequence	Notes
P1	AAGTTGACAAAATCCTCCTCCCTGGG	gRNA against exon 3 of HXGPRT
P2	AAAACCCAGGGAGGAGGATTTTGTCA	gRNA against exon 3 of HXGPRT
P3	AAGTTGGACATAGTGCTCGAAGAAGG	gRNA against exon 5 of HXGPRT
P4	AAAACCTTCTTCGAGCACTATGTCCA	gRNA against exon 5 of HXGPRT
P5	AAGTTCCACAGAACTTACTTCGGCGG	gRNA against exon 4 of HXGPRT
P6	AAAACCGCCGAAGTAAGTTCTGTGGA	gRNA against exon 4 of HXGPRT
P7	ATGGCGTCCAAACCCATTGA	screening for HXGPRT deletions
P8	TCGTTGAAGTCGTAGCAGCA	screening for HXGPRT deletions
P9	acttccaatccaatttaatTATCCAGTTGCCCGGCTC	amplification of pBAG1
P10	ctcaccatCATCTTTTTTGAATATCATACGGGACC	amplification of pBAG1
P11	tggggatgtcaagttGACTGTGGGTTGAGTTACAAGgttttagagctagaa	first gRNA upstream of Ku80
P12	ttctagctctaaaacCTTGTAACTCAACCCACAGTCaacttgacatcccca	first gRNA upstream of Ku80
P13	tggggatgtcaagttGAACAGAGACATCATAGACGTgttttagagctagaa	second gRNA upstream of Ku80
P14	ttctagctctaaaacACGTCTATGATGTCTCTGTTCaacttgacatcccca	second gRNA upstream of Ku80
P15	tggggatgtcaagttGTTTTGTCAAAGACCGCCTGAgttttagagctagaa	first gRNA downstream of Ku80
P16	ttctagctctaaaacTCAGGCGGTCTTTGACAAAACaacttgacatcccca	first gRNA downstream of Ku80
P17	tggggatgtcaagttGGTCTTTGACAAAACGGGAGgttttagagctagaa	second gRNA downsream of Ku80
P18	ttctagctctaaaacCTCCCGTTTTGTCAAAGACCaacttgacatcccca	second gRNA downsream of Ku80
P19	CTGCAGAACGCGAGACACTG	for sequence verification of gRNA constructs
P20	ccgacggttcgatcctgagt	screening for Ku80 deletion
P21	ggactttccgaccagccctc	screening for Ku80 deletion
P22	GTACCGACTCTTCGCAAGCG	amplifies internal to Ku80, exon 3
P23	TACTATCGCGCCTCGTCACG	amplifies internal to Ku80, exon 3
P24	tggggatgtcaagttGTTGAGTCCAAGCAGAGCTCgttttagagctagaa	gRNA upstream of BFD1
P25	ttctagctctaaaacGAGCTCTGCTTGGACTCAACaacttgacatcccca	gRNA upstream of BFD1
P26	tggggatgtcaagttGTGTAGAGTCGTGGAAGGAGgttttagagctagaa	gRNA downstream of BFD1
P27	ttctagctctaaaacCTCCTTCCACGACTCTACACaacttgacatcccca	gRNA downstream of BFD1
P28	cgtcacccactcacatcgtgtgagttgagtccaagcagagGCTTTTACATCCGTTGcctt	amplification of pSAG1-mNG with homology to BFD1
P29	tcatactgccgttgcgcgctccactttcagcaccccactcTTACTTGTACAGCTCGTCCA	amplification of pSAG1-mNG with homology to BFD1
P30	acattaatgcgtgcgccgca	sequencing across BFD1 locus
P31	tgcttcgggcaggcgactat	sequencing across BFD1 locus
P32	atggagggagccagtactcag	BFD1 cDNA amplification, forward
P33	CAATCGAGCGGGTCCTGGTTCGTGTGGACCTCcaTCAAGCCCCCCGAATGCAAAGGT	BFD1 cDNA amplification, reverse
P34	ACCATAACCTAGGCGGGCATTTGTTGGCACTCCAGTTTTCCGT	BFD1 dDBD cDNA amplification, reverse
P35	AATGCCCGCCTAGGTTATGGT	BFD1 dDBD cDNA amplification, forward
P36	CTGAGTACTGGCTCCCTCCATTGTCGAAAAAGGGAATTCAAGaaaaaatgcc	TUB1 promoter
P37	ctcgaggtcgacggtatcgatattaattaaCCCCCCACTGCAAGCCCTACATTGACAAAATCCTCCTCCCCATGCATGTCCCGCGTTCG	TUB1 promoter
P38	GAGGTCCACACGAACCAGGACCCGCTCGATTGAtgtaacagatggaagagggt	BFD1 3' UTR
P39	aaagggaacaaaagctggagctGCGGCCGCacttacCAACTTCTCAACTCTGTCCTTGACCAATCCACCAtgactcgcaagcgtagcacg	BFD1 3' UTR
P40	TTAGACGAGCAGGTTTCTTGCCTAT	amplification of L1 from oligonucleotide pool
P41	AAGTAAGCTCGCGATGTAGACGTTT	amplification of L1 from oligonucleotide pool
P42	GCCGATTACACCGTTAAATAACCTG	amplification of L2 from oligonucleotide pool
P43	TGGCGTGACTATGTTCGGTTACTAC	amplification of L2 from oligonucleotide pool
P44	TTCTGGTAAATGGGGATGTCAAGTT	to make compatible with Gibson assembly
P45	gctgTTTCcagcaTAGCTCTtAAAC	to make compatible with Gibson assembly
P46	GTAAATGGGGATGTCAAGTTGGACTTTGACATGGTGGGTCGTTTaAGAGCTAtgctgGAA	first gRNA against mNG
P47	TTCcagcaTAGCTCTtAAACGACCCACCATGTCAAAGTCCAACTTGACATCCCCATTTAC	first gRNA against mNG
P48	GTAAATGGGGATGTCAAGTTGGCACCGGCAATCCAAATGAGTTTaAGAGCTAtgctgGAA	second gRNA against mNG
P49	TTCcagcaTAGCTCTtAAACTCATTTGGATTGCCGGTGCCAACTTGACATCCCCATTTAC	second gRNA against mNG
P50	GTAAATGGGGATGTCAAGTTGGATTCTGGTCCCTCATATCGTTTaAGAGCTAtgctgGAA	third gRNA against mNG
P51	TTCcagcaTAGCTCTtAAACGATATGAGGGACCAGAATCCAACTTGACATCCCCATTTAC	third gRNA against mNG
P52	GTAAATGGGGATGTCAAGTTGGAAGCCATACCCGATATGAGTTTaAGAGCTAtgctgGAA	fourth gRNA against mNG
P53	TTCcagcaTAGCTCTtAAACTCATATCGGGTATGGCTTCCAACTTGACATCCCCATTTAC	fourth gRNA against mNG
P54	GTAAATGGGGATGTCAAGTTGCGGTAGTTAACAGTAAGGGGTTTaAGAGCTAtgctgGAA	fifth gRNA against mNG
P55	TTCcagcaTAGCTCTtAAACCCCTTACTGTTAACTACCGCAACTTGACATCCCCATTTAC	fifth gRNA against mNG
P56	AATGATACGGCGACCACCGAGATCTACACgaatgacacacaggaactacgcg	gRNA amplification + P5 adapater for Illumina sequencing
P57	CAAGCAGAAGACGGCATACGAGATTCGCCTTAgattttcaaatggcgacctgc	gRNA amplification + barcode + P7 adapter for Illumina sequencing	TAAGGCGA
P58	CAAGCAGAAGACGGCATACGAGATCTAGTACGgattttcaaatggcgacctgc	gRNA amplification + barcode + P7 adapter for Illumina sequencing	CGTACTAG
P59	CAAGCAGAAGACGGCATACGAGATTTCTGCCTgattttcaaatggcgacctgc	gRNA amplification + barcode + P7 adapter for Illumina sequencing	AGGCAGAA
P60	CAAGCAGAAGACGGCATACGAGATGCTCAGGAgattttcaaatggcgacctgc	gRNA amplification + barcode + P7 adapter for Illumina sequencing	TCCTGAGC
P61	CAAGCAGAAGACGGCATACGAGATAGGAGTCCgattttcaaatggcgacctgc	gRNA amplification + barcode + P7 adapter for Illumina sequencing	GGACTCCT
P62	CAAGCAGAAGACGGCATACGAGATCATGCCTAgattttcaaatggcgacctgc	gRNA amplification + barcode + P7 adapter for Illumina sequencing	TAGGCATG
P63	CAAGCAGAAGACGGCATACGAGATGTAGAGAGgattttcaaatggcgacctgc	gRNA amplification + barcode + P7 adapter for Illumina sequencing	CTCTCTAC
P64	CAAGCAGAAGACGGCATACGAGATCAGCCTCGgattttcaaatggcgacctgc	gRNA amplification + barcode + P7 adapter for Illumina sequencing	CGAGGCTG
P65	CAAGCAGAAGACGGCATACGAGATTGCCTCTTgattttcaaatggcgacctgc	gRNA amplification + barcode + P7 adapter for Illumina sequencing	AAGAGGCA
P66	CAAGCAGAAGACGGCATACGAGATTCCTCTACgattttcaaatggcgacctgc	gRNA amplification + barcode + P7 adapter for Illumina sequencing	GTAGAGGA
P67	CAAGCAGAAGACGGCATACGAGATTCATGAGCgattttcaaatggcgacctgc	gRNA amplification + barcode + P7 adapter for Illumina sequencing	GCTCATGA
P68	CAAGCAGAAGACGGCATACGAGATCCTGAGATgattttcaaatggcgacctgc	gRNA amplification + barcode + P7 adapter for Illumina sequencing	ATCTCAGG
P69	CAAGCAGAAGACGGCATACGAGATTAGCGAGTgattttcaaatggcgacctgc	gRNA amplification + barcode + P7 adapter for Illumina sequencing	ACTCGCTA
P70	CAAGCAGAAGACGGCATACGAGATGTAGCTCCgattttcaaatggcgacctgc	gRNA amplification + barcode + P7 adapter for Illumina sequencing	GGAGCTAC
P71	CAAGCAGAAGACGGCATACGAGATTACTACGCgattttcaaatggcgacctgc	gRNA amplification + barcode + P7 adapter for Illumina sequencing	GCGTAGTA
P72	CAAGCAGAAGACGGCATACGAGATAGGCTCCGgattttcaaatggcgacctgc	gRNA amplification + barcode + P7 adapter for Illumina sequencing	CGGAGCCT
P73	CAAGCAGAAGACGGCATACGAGATGCAGCGTAgattttcaaatggcgacctgc	gRNA amplification + barcode + P7 adapter for Illumina sequencing	TACGCTGC
P74	CAAGCAGAAGACGGCATACGAGATCTGCGCATgattttcaaatggcgacctgc	gRNA amplification + barcode + P7 adapter for Illumina sequencing	ATGCGCAG
P75	CAAGCAGAAGACGGCATACGAGATGAGCGCTAgattttcaaatggcgacctgc	gRNA amplification + barcode + P7 adapter for Illumina sequencing	TAGCGCTC
P76	CAAGCAGAAGACGGCATACGAGATCGCTCAGTgattttcaaatggcgacctgc	gRNA amplification + barcode + P7 adapter for Illumina sequencing	ACTGAGCG
P77	TTTTCAAGTTGATAACGGACTAGCCTTATTTAAACTTGCTATGCTGTTTCCAGCATAGCTCTTAAAC	Custom sequencing primer
P78	GCGCGACAGAAAGCCCCTTCGAAGAGCGCACAGGGAGGAAGCAGGCCTCTGCAGGTCGCCATTTGAAAATC	Custom indexing primer
P79	AGACTTCCAGTCCGGTCCTT	200385 cDNA seq1
P80	TCCTCAATCACGCTTAAGGC	200385 cDNA seq2
P81	GTACAGCTTCAAGGCATGGA	200385 cDNA seq3
P82	GCGGATCGTGCAGAGCAAGC	200385 cDNA seq4
P83	GAGGCACAGTTCTGTCAGCG	200385 cDNA seq5
P84	ACTACGTGAGTTATACCGCG	200385 cDNA seq6
P85	CACAAGCTCTCCGGTCATTG	200385 cDNA seq7
P86	CATGCGTGCGTTACATTGTACCT	312330 forward primer
P87	TGACGTGCATGATTTTGTTGTGTCTGT	208740 forward primer
P88	gaccgtcagcagggaaacc	mNeonGreen reverse primer
P89	aagttGTGTCCGGACACCATGTAACAg	gRNA against exon 1 of BFD1
P90	aaaacTGTTACATGGTGTCCGGACACa	gRNA against exon 1 of BFD1
P91	AAGTTGCGGATGTAAAAGCCTCTGCTG	gRNA against 5' of BFD1-pSAG1-mNG locus
P92	AAAACAGCAGAGGCTTTTACATCCGCA	gRNA against 5' of BFD1-pSAG1-mNG locus
P93	AAGTTGAGCTGTACAAGTAAGAGTGG	gRNA against 3' of BFD1-pSAG1-mNG locus
P94	AAAACCACTCTTACTTGTACAGCTCA	gRNA against 3' of BFD1-pSAG1-mNG locus
P95	ctcgaggtcgacggtatcgatattaattaaCCCCCCACTGCAAGCCCTACATTGACAAAATCCTCCTCCCgtcggaagattcagattcgtcaccgaac	pBFD1 forward + plasmid homology
P96	ctgagtactggctccctccattcgctgggaaggcggcact	pBFD1 reverse
P97	aacccgcgcagaagacatcc	sequencing pTUB1-DD-BFD1
P98	cctcatccttcgtcacgcgt	verifying 5' of BFD1 complemented locus
P99	TCCGCAGCAATACCATGCCC	verifying 5' of BFD1 complemented locus
P100	GAGATGGTTTCCACCTGCACTCCCATTGTCGAAAAAGGGAATTCAAGaaaaaatgccaac	pTUB1 reverse DD homology
P101	ATGGGAGTGCAGGTGGAAACCATCTC	DD domain forward w/ATG
P102	GGCTGAGTACTGGCTCCCTCTTCCGGTTTTAGAAGCTCCACATCGAA	DD reverse BFD1 homology
P103	GAGGGAGCCAGTACTCAGCCA	BFD1 forward no ATG
P104	CCGGTGTAGTGCACCACACA	DD reverse to check integration
PAGE purified P5	AATGATACGGCGACCACCGA*G	PAGE purified P5
PAGE purified P7	CAAGCAGAAGACGGCATACGA*G	PAGE purified P7

## Sheet: Plasmids
plasmid name	AddGene Accession	origin	Description	Sequence
pU6_Universal	#52694	Sidik et al 2014	Cas9 + gRNA expression	CTAGAGGTACCATGCATGTCCCGCGTTCGTGAAATTCTCTGCATCAGCGGAGTGATCAGGAATCATCGTCTCAGCGGGATGACGTTGCGGAGCAGGCCGGCTCGCGGTGGGCAGTCAGATGCCGAAGGCGTAACTCAGGACGGCTTGCGCTCATCGCAGAACAGGGGTGGTGCCTGCATTGGGTGCGGTTGGTGATCCTGGTTGGACCGGTGGAGATGCGCGCGCACGAAGGGGATGTGTCAGAAACATTTTGTTTGTTCTCTGTGAACTTTTAGATGTGTTAAAGGCGGCGAATATTANCAGAGAGTCCTCCTTGTTGGATTCTCTCTTGAATTTCGCCCTTTCCTTCTCTTTGCGAGTCTCGTAGAGAACAAGCACTCGTTCGCCGTCCCTGACGAC…
pCas9-CAT	#80323	Sidik et al 2016	Cas9 + chloramphenicol resistance	ggtacCATGCATGTCCCGCGTTCGTGaaattctctgcatcagcggagtgatcaggaatcatcgtctcagcgggatgacgttgcggagcaggccggctcgcggtgggcagtcagatgccgaaggcgtaactcaggacggcttgcgctcatcgcagaacaggggtggtgcctgcattgggtgcggttggtgatcctggttggaccggtggagatgcgcgcgcacgaaggggatgtgtcagaaacattttgtttgttctctgtgaacttttagatgtgttaaaggcggcgaatattagcagagagtcctccttgttggattctctcttgaatttcgccctttccttctctttgcgagtctcgtagagaacaagcactcgttcgccgtccctgacgacgcaac…
pU6-Decoy	#80324	Sidik et al 2016	Cas9 + deocy gRNA expression	ctagaggtacCATGCATGTCCCGCGTTCGTGaaattctctgcatcagcggagtgatcaggaatcatcgtctcagcgggatgacgttgcggagcaggccggctcgcggtgggcagtcagatgccgaaggcgtaactcaggacggcttgcgctcatcgcagaacaggggtggtgcctgcattgggtgcggttggtgatcctggttggaccggtggagatgcgcgcgcacgaaggggatgtgtcagaaacattttgtttgttctctgtgaacttttagatgtgttaaaggcggcgaatattancagagagtcctccttgttggattctctcttgaatttcgccctttccttctctttgcgagtctcgtagagaacaagcactcgttcgccgtccctgacgac…
pU6-SAG1-DHFR	#80322	Sidik et al 2016	anti-SAG1 gRNA + pyrimethamine resistance	ctagaggtacCATGCATctagcatgtcattcgattttcaccccccgcgtagttcctgtgtgtcattcgttgtcgagacaactctgtcccgccccggtgctgttccatatgcgtgactttcccgcaattttttcagactttcaggaaagacaggctccggaacgatctcgtccatgactggtaaatccacgacaccgcaatggcccccagcacctctatctctcgtgccaggggactaacgttgtatgcgtctgcgtcttgtctttttgcattcgctttccaaaaaagagagccatccgttcccccgcacattcaacgccgcgagtgcggtttttgtcttttttgagtggtaggacgcttttcatgcgcgaactacgtggacattaagttccattctctt…
pU6_Library_DHFR		this study	generic gRNA expression + pyrimethamine resistance. Library backbone.	Tctagcatgtcattcgattttcaccccccgcgtagttcctgtgtgtcattcgttgtcgagacaactctgtcccgccccggtgctgttccatatgcgtgactttcccgcaattttttcagactttcaggaaagacaggctccggaacgatctcgtccatgactggtaaatccacgacaccgcaatggcccccagcacctctatctctcgtgccaggggactaacgttgtatgcgtctgcgtcttgtctttttgcattcgctttccaaaaaagagagccatccgttcccccgcacattcaacgccgcgagtgcggtttttgtcttttttgagtggtaggacgcttttcatgcgcgaactacgtggacattaagttccattctctttttcgacagcacgaaa…
pBAG1-mNG		this study	pBAG1-mNG reporter	aagcttgatcagcacgaaaccttgcattcaaacccgcccgcggaagatccgatcttgctgctgttcgcagtcccagtagcgtcctgtcggccgcgccgtctctgttggtgggcagccgctacacctgttatctgactgccgtgcgcgaaaatgacgccatttttgggaaaatcggggaacttcattctttaaaagtatgcggaggtttcctttttcttctgttcgtttctttttctcgggtttgataaccgtgttcgatgtaagcactttccgtctctcctccgtgctttgttcgacatcgagaccaggtgtgcagatccttcgcttgtcgatccggagacgcgtgtctcgtagaaccttttcattttaccacacggcagtgcggagcactgctctgag…
pSAG1-mNG		this study	pSAG1-mNG reporter (used as template only)	aagcttgatcagcacgaaaccttgcattcaaacccgcccgcggaagatccgatcttgctgctgttcgcagtcccagtagcgtcctgtcggccgcgccgtctctgttggtgggcagccgctacacctgttatctgactgccgtgcgcgaaaatgacgccatttttgggaaaatcggggaacttcattctttaaaagtatgcggaggtttcctttttcttctgttcgtttctttttctcgggtttgataaccgtgttcgatgtaagcactttccgtctctcctccgtgctttgttcgacatcgagaccaggtgtgcagatccttcgcttgtcgatccggagacgcgtgtctcgtagaaccttttcattttaccacacggcagtgcggagcactgctctgag…
pTUB1-BFD1_wt-Ty		this study	Overexpression of BFD1WT-Ty	ctaaattgtaagcgttaatattttgttaaaattcgcgttaaatttttgttaaatcagctcattttttaaccaataggccgaaatcggcaaaatcccttataaatcaaaagaatagaccgagatagggttgagtgttgttccagtttggaacaagagtccactattaaagaacgtggactccaacgtcaaagggcgaaaaaccgtctatcagggcgatggcccactacgtgaaccatcaccctaatcaagttttttggggtcgaggtgccgtaaagcactaaatcggaaccctaaagggagcccccgatttagagcttgacggggaaagccggcgaacgtggcgagaaaggaagggaagaaagcgaaaggagcgggcgctagggcgctggcaagtgtagc…
pTUB1-BFD1_∆MYB-Ty		this study	Overexpression of BFD1∆MYB-Ty	ctaaattgtaagcgttaatattttgttaaaattcgcgttaaatttttgttaaatcagctcattttttaaccaataggccgaaatcggcaaaatcccttataaatcaaaagaatagaccgagatagggttgagtgttgttccagtttggaacaagagtccactattaaagaacgtggactccaacgtcaaagggcgaaaaaccgtctatcagggcgatggcccactacgtgaaccatcaccctaatcaagttttttggggtcgaggtgccgtaaagcactaaatcggaaccctaaagggagcccccgatttagagcttgacggggaaagccggcgaacgtggcgagaaaggaagggaagaaagcgaaaggagcgggcgctagggcgctggcaagtgtagc…
p312330-Ty		this study	Endogenous Ty tagging vector for 312330. Co-transfect with pCas9-CAT	ATGCAGAAACCGGTGTGTCTGGTCGTCGCGATGACCCCCAAGAGGGGCATCGGCATCAACAACGGCCTCCCGTGGCCCCACTTGACCACAGATTTCAAACACTTTCGTCGTGTGACAAAAACGACGCCCGAAGAAGCCAGTCGCCTGAACGGGTGGCTTCCCAGGAAATTTGCAAAGACGGGCGACTCTGGACTTCCCTCTCCATCAGTCGGCAAGAGATTCAACGCCGTTGTCATGGGACGGAAAAACTGGGAAAGCATGCCTCGAAAGTTTAGACCCCTCGTGGACAGATTGAACATCGTCGTTTCCTCTTCCCTCAAAGAAGAAGACATTGCGGCGGAGAAGCCTCAAGCTGAAGGCCAGCAGCGCGTCCGAGTCTGTGCTTCACTCCCAGCAGCT…
p208740-Ty		this study	Endogenous Ty tagging vector for 208740. Co-transfect with pCas9-CAT	ATGCAGAAACCGGTGTGTCTGGTCGTCGCGATGACCCCCAAGAGGGGCATCGGCATCAACAACGGCCTCCCGTGGCCCCACTTGACCACAGATTTCAAACACTTTCGTCGTGTGACAAAAACGACGCCCGAAGAAGCCAGTCGCCTGAACGGGTGGCTTCCCAGGAAATTTGCAAAGACGGGCGACTCTGGACTTCCCTCTCCATCAGTCGGCAAGAGATTCAACGCCGTTGTCATGGGACGGAAAAACTGGGAAAGCATGCCTCGAAAGTTTAGACCCCTCGTGGACAGATTGAACATCGTCGTTTCCTCTTCCCTCAAAGAAGAAGACATTGCGGCGGAGAAGCCTCAAGCTGAAGGCCAGCAGCGCGTCCGAGTCTGTGCTTCACTCCCAGCAGCT…
pU6-BFD1-DHFR		this study	anti-BFD1 gRNA + pyrimethamine resistance, used to generated BFD1 frameshift	ctagaggtacCATGCATctagcatgtcattcgattttcaccccccgcgtagttcctgtgtgtcattcgttgtcgagacaactctgtcccgccccggtgctgttccatatgcgtgactttcccgcaattttttcagactttcaggaaagacaggctccggaacgatctcgtccatgactggtaaatccacgacaccgcaatggcccccagcacctctatctctcgtgccaggggactaacgttgtatgcgtctgcgtcttgtctttttgcattcgctttccaaaaaagagagccatccgttcccccgcacattcaacgccgcgagtgcggtttttgtcttttttgagtggtaggacgcttttcatgcgcgaactacgtggacattaagttccattctctt…
pBFD1-BFD1_wt-Ty		this study	repair template for complementation of ∆BFD1 with WT BFD1-Ty minigene	ctaaattgtaagcgttaatattttgttaaaattcgcgttaaatttttgttaaatcagctcattttttaaccaataggccgaaatcggcaaaatcccttataaatcaaaagaatagaccgagatagggttgagtgttgttccagtttggaacaagagtccactattaaagaacgtggactccaacgtcaaagggcgaaaaaccgtctatcagggcgatggcccactacgtgaaccatcaccctaatcaagttttttggggtcgaggtgccgtaaagcactaaatcggaaccctaaagggagcccccgatttagagcttgacggggaaagccggcgaacgtggcgagaaaggaagggaagaaagcgaaaggagcgggcgctagggcgctggcaagtgtagc…
pBFD1-BFD1_∆MYB1-Ty		this study	repair template for complementation of ∆BFD1 with ∆MYB BFD1-Ty minigene	ctaaattgtaagcgttaatattttgttaaaattcgcgttaaatttttgttaaatcagctcattttttaaccaataggccgaaatcggcaaaatcccttataaatcaaaagaatagaccgagatagggttgagtgttgttccagtttggaacaagagtccactattaaagaacgtggactccaacgtcaaagggcgaaaaaccgtctatcagggcgatggcccactacgtgaaccatcaccctaatcaagttttttggggtcgaggtgccgtaaagcactaaatcggaaccctaaagggagcccccgatttagagcttgacggggaaagccggcgaacgtggcgagaaaggaagggaagaaagcgaaaggagcgggcgctagggcgctggcaagtgtagc…
pTUB1-DD-BFD1-Ty1		this study	Shield-1 conditionally stabilized overexpression of BFD1, designed to be integrated at endogenous HXGPRT locus	ctaaattgtaagcgttaatattttgttaaaattcgcgttaaatttttgttaaatcagctcattttttaaccaataggccgaaatcggcaaaatcccttataaatcaaaagaatagaccgagatagggttgagtgttgttccagtttggaacaagagtccactattaaagaacgtggactccaacgtcaaagggcgaaaaaccgtctatcagggcgatggcccactacgtgaaccatcaccctaatcaagttttttggggtcgaggtgccgtaaagcactaaatcggaaccctaaagggagcccccgatttagagcttgacggggaaagccggcgaacgtggcgagaaaggaagggaagaaagcgaaaggagcgggcgctagggcgctggcaagtgtagc…

## Sheet: G1_module
TGME49_200320
TGME49_200370
TGME49_201110
TGME49_201210
TGME49_201250
TGME49_201270
TGME49_201380
TGME49_201680
TGME49_201710
TGME49_201720
TGME49_201780
TGME49_201830
TGME49_201840
TGME49_201870
TGME49_202010
TGME49_202070
TGME49_202180
TGME49_202230
TGME49_202250
TGME49_202280
TGME49_202290
TGME49_202300
TGME49_202310
TGME49_202350
TGME49_202360
TGME49_202370
TGME49_202440
TGME49_202510
TGME49_202530
TGME49_202568
TGME49_202572
TGME49_202610
TGME49_202750
TGME49_202760
TGME49_202770
TGME49_202790
TGME49_202800
TGME49_202830
TGME49_202850
TGME49_202910
TGME49_202980
TGME49_203020
TGME49_203060
TGME49_203170
TGME49_203380
TGME49_203490
TGME49_203620
TGME49_203710
TGME49_203720
TGME49_203730
TGME49_203750
TGME49_203760
TGME49_203940
TGME49_203970
TGME49_204040
TGME49_204050
TGME49_204160
TGME49_204310
TGME49_204340
TGME49_204370
TGME49_204400
TGME49_204490
TGME49_204500
TGME49_204540
TGME49_204550
TGME49_205010
TGME49_205040
TGME49_205060
TGME49_205190
TGME49_205240
TGME49_205440
TGME49_205470
TGME49_205480
TGME49_205510
TGME49_205740
TGME49_206330
TGME49_206340
TGME49_206360
TGME49_206430
TGME49_206480
TGME49_206490
TGME49_206510
TGME49_206610
TGME49_206640
TGME49_206700
TGME49_207060
TGME49_207180
TGME49_207370
TGME49_207640
TGME49_207710
TGME49_207720
TGME49_207750
TGME49_207760
TGME49_207800
TGME49_207820
TGME49_207900
TGME49_207930
TGME49_207990
TGME49_208200
TGME49_208430
TGME49_208450
TGME49_208490
TGME49_208540
TGME49_208560
TGME49_208570
TGME49_208730
TGME49_208842
TGME49_209010
TGME49_209020
TGME49_209060
TGME49_209140
TGME49_209240
TGME49_209420
TGME49_209430
TGME49_209440
TGME49_209550
TGME49_209570
TGME49_209630
TGME49_209640
TGME49_209680
TGME49_209710
TGME49_209720
TGME49_209790
TGME49_209860
TGME49_209970
TGME49_210220
TGME49_210310
TGME49_210360
TGME49_210390
TGME49_210700
TGME49_210830
TGME49_210960
TGME49_211330
TGME49_211400
TGME49_211410
TGME49_211480
TGME49_211690
TGME49_211730
TGME49_212190
TGME49_212250
TGME49_212300
TGME49_212920
TGME49_212940
TGME49_212990
TGME49_213000
TGME49_213010
TGME49_213060
TGME49_213410
TGME49_213420
TGME49_213570
TGME49_213600
TGME49_213730
TGME49_213740
TGME49_213770
TGME49_213970
TGME49_214150
TGME49_214170
TGME49_214200
TGME49_214210
TGME49_214270
TGME49_214290
TGME49_214310
TGME49_214320
TGME49_214350
TGME49_214370
TGME49_214540
TGME49_214560
TGME49_214580
TGME49_214760
TGME49_214780
TGME49_214790
TGME49_214820
TGME49_214850
TGME49_214870
TGME49_214940
TGME49_214970
TGME49_215030
TGME49_215160
TGME49_215260
TGME49_215370
TGME49_215390
TGME49_215430
TGME49_215440
TGME49_215450
TGME49_215490
TGME49_215510
TGME49_215700
TGME49_215740
TGME49_215930
TGME49_215990
TGME49_216010
TGME49_216050
TGME49_216120
TGME49_216210
TGME49_216270
TGME49_216390
TGME49_216410
TGME49_216480
TGME49_216490
TGME49_216590
TGME49_216730
TGME49_216740
TGME49_216760
TGME49_216780
TGME49_216820
TGME49_216850
TGME49_216870
TGME49_216900
TGME49_216950
TGME49_217020
TGME49_217030
TGME49_217440
TGME49_217450
TGME49_217460
TGME49_217470
TGME49_217500
TGME49_217560
TGME49_217580
TGME49_217640
TGME49_217680
TGME49_217688
TGME49_217692
TGME49_217730
TGME49_217740
TGME49_217820
TGME49_217910
TGME49_218250
TGME49_218280
TGME49_218520
TGME49_218570
TGME49_218580
TGME49_218600
TGME49_218610
TGME49_218730
TGME49_218780
TGME49_218840
TGME49_218920
TGME49_218950
TGME49_219080
TGME49_219100
TGME49_219140
TGME49_219150
TGME49_219190
TGME49_219200
TGME49_219260
TGME49_219310
TGME49_219520
TGME49_219540
TGME49_219640
TGME49_219700
TGME49_220100
TGME49_220140
TGME49_220250
TGME49_220350
TGME49_220380
TGME49_220450
TGME49_220470
TGME49_220540
TGME49_220600
TGME49_220860
TGME49_220870
TGME49_220890
TGME49_220940
TGME49_221320
TGME49_221330
TGME49_221350
TGME49_221410
TGME49_221440
TGME49_221590
TGME49_221670
TGME49_221818
TGME49_221922
TGME49_221970
TGME49_222000
TGME49_222020
TGME49_222030
TGME49_222040
TGME49_222060
TGME49_222070
TGME49_222090
TGME49_222170
TGME49_222188
TGME49_222192
TGME49_222220
TGME49_222230
TGME49_222270
TGME49_222300
TGME49_222400
TGME49_222860
TGME49_222930
TGME49_223020
TGME49_223040
TGME49_223060
TGME49_223130
TGME49_223140
TGME49_223150
TGME49_223258
TGME49_223262
TGME49_223390
TGME49_223668
TGME49_223672
TGME49_223710
TGME49_223985
TGME49_224260
TGME49_224290
TGME49_224590
TGME49_224600
TGME49_224620
TGME49_224860
TGME49_224870
TGME49_224900
TGME49_224950
TGME49_224970
TGME49_225050
TGME49_225090
TGME49_225170
TGME49_225310
TGME49_225430
TGME49_225500
TGME49_225580
TGME49_225710
TGME49_225800
TGME49_225880
TGME49_225930
TGME49_225980
TGME49_225990
TGME49_226000
TGME49_226240
TGME49_226270
TGME49_226280
TGME49_226420
TGME49_226470
TGME49_226480
TGME49_226520
TGME49_226550
TGME49_226560
TGME49_226720
TGME49_226890
TGME49_226920
TGME49_226960
TGME49_227060
TGME49_227140
TGME49_227150
TGME49_227260
TGME49_227350
TGME49_227390
TGME49_227420
TGME49_227430
TGME49_227440
TGME49_227830
TGME49_227948
TGME49_227952
TGME49_227970
TGME49_228070
TGME49_228100
TGME49_228110
TGME49_228150
TGME49_228170
TGME49_228180
TGME49_228190
TGME49_228250
TGME49_228300
TGME49_228490
TGME49_228990
TGME49_229180
TGME49_229290
TGME49_229460
TGME49_229630
TGME49_229930
TGME49_229990
TGME49_230050
TGME49_230060
TGME49_230160
TGME49_230170
TGME49_230420
TGME49_230450
TGME49_230555
TGME49_230580
TGME49_230630
TGME49_230710
TGME49_230840
TGME49_231020
TGME49_231040
TGME49_231120
TGME49_231130
TGME49_231150
TGME49_231170
TGME49_231430
TGME49_231460
TGME49_231600
TGME49_231750
TGME49_231890
TGME49_231910
TGME49_231960
TGME49_232000
TGME49_232380
TGME49_232390
TGME49_232440
TGME49_232520
TGME49_232600
TGME49_232670
TGME49_232760
TGME49_232815
TGME49_232960
TGME49_233100
TGME49_233130
TGME49_233140
TGME49_233190
TGME49_233260
TGME49_233340
TGME49_233350
TGME49_233380
TGME49_233390
TGME49_233410
TGME49_233470
TGME49_233520
TGME49_233540
TGME49_233720
TGME49_233830
TGME49_233850
TGME49_233870
TGME49_233930
TGME49_234180
TGME49_234190
TGME49_234380
TGME49_234390
TGME49_234490
TGME49_234900
TGME49_234970
TGME49_235140
TGME49_235350
TGME49_235500
TGME49_235540
TGME49_235560
TGME49_235610
TGME49_235890
TGME49_235960
TGME49_235970
TGME49_235980
TGME49_235990
TGME49_236130
TGME49_236140
TGME49_236540
TGME49_236580
TGME49_236670
TGME49_236930
TGME49_236950
TGME49_237000
TGME49_237020
TGME49_237100
TGME49_237110
TGME49_237140
TGME49_237220
TGME49_237230
TGME49_237280
TGME49_237290
TGME49_237460
TGME49_237470
TGME49_237500
TGME49_237600
TGME49_237890
TGME49_238000
TGME49_238050
TGME49_238240
TGME49_238940
TGME49_238950
TGME49_239250
TGME49_239270
TGME49_239290
TGME49_239310
TGME49_239320
TGME49_239420
TGME49_239590
TGME49_239630
TGME49_239680
TGME49_239790
TGME49_239890
TGME49_240090
TGME49_240210
TGME49_240270
TGME49_240300
TGME49_240410
TGME49_240510
TGME49_240590
TGME49_240600
TGME49_240650
TGME49_240660
TGME49_240670
TGME49_240780
TGME49_240840
TGME49_240850
TGME49_240890
TGME49_242020
TGME49_242030
TGME49_242380
TGME49_242460
TGME49_242610
TGME49_242625
TGME49_242680
TGME49_242730
TGME49_242800
TGME49_243240
TGME49_243340
TGME49_243350
TGME49_243430
TGME49_243490
TGME49_243510
TGME49_243530
TGME49_243540
TGME49_243580
TGME49_243590
TGME49_243710
TGME49_243760
TGME49_243920
TGME49_243930
TGME49_243950
TGME49_244000
TGME49_244020
TGME49_244110
TGME49_244120
TGME49_244140
TGME49_244310
TGME49_244350
TGME49_244380
TGME49_244440
TGME49_244460
TGME49_244710
TGME49_244880
TGME49_244910
TGME49_245428
TGME49_245432
TGME49_245470
TGME49_245570
TGME49_245650
TGME49_245670
TGME49_246060
TGME49_246120
TGME49_246170
TGME49_246630
TGME49_246730
TGME49_246770
TGME49_246920
TGME49_247040
TGME49_247250
TGME49_247320
TGME49_247390
TGME49_247410
TGME49_247440
TGME49_247470
TGME49_247510
TGME49_247550
TGME49_247570
TGME49_247630
TGME49_247640
TGME49_247670
TGME49_247700
TGME49_247740
TGME49_248200
TGME49_248270
TGME49_248290
TGME49_248400
TGME49_248510
TGME49_248700
TGME49_248770
TGME49_248850
TGME49_248960
TGME49_249030
TGME49_249180
TGME49_249215
TGME49_249270
TGME49_249300
TGME49_249320
TGME49_249470
TGME49_249510
TGME49_249530
TGME49_249650
TGME49_249690
TGME49_249860
TGME49_249910
TGME49_249920
TGME49_249950
TGME49_249970
TGME49_249990
TGME49_250010
TGME49_250115
TGME49_250730
TGME49_250750
TGME49_250770
TGME49_250870
TGME49_250880
TGME49_251170
TGME49_251410
TGME49_251480
TGME49_251500
TGME49_251540
TGME49_251550
TGME49_251600
TGME49_251680
TGME49_251730
TGME49_251760
TGME49_251800
TGME49_251840
TGME49_251880
TGME49_251890
TGME49_251930
TGME49_252065
TGME49_252210
TGME49_252220
TGME49_252230
TGME49_252270
TGME49_252290
TGME49_252320
TGME49_252340
TGME49_252420
TGME49_252480
TGME49_253020
TGME49_253090
TGME49_253160
TGME49_253290
TGME49_253320
TGME49_253420
TGME49_253430
TGME49_253510
TGME49_253640
TGME49_253650
TGME49_253730
TGME49_253780
TGME49_253810
TGME49_253820
TGME49_253890
TGME49_253900
TGME49_253950
TGME49_254110
TGME49_254280
TGME49_254300
TGME49_254420
TGME49_254470
TGME49_254510
TGME49_254520
TGME49_254580
TGME49_254590
TGME49_254610
TGME49_254630
TGME49_254730
TGME49_254920
TGME49_254940
TGME49_255250
TGME49_255260
TGME49_255320
TGME49_255330
TGME49_255350
TGME49_255370
TGME49_255390
TGME49_255920
TGME49_256050
TGME49_256760
TGME49_256840
TGME49_256990
TGME49_257030
TGME49_257080
TGME49_257110
TGME49_257150
TGME49_257180
TGME49_257530
TGME49_257710
TGME49_257730
TGME49_257740
TGME49_257770
TGME49_257800
TGME49_258030
TGME49_258160
TGME49_258210
TGME49_258380
TGME49_258390
TGME49_258458
TGME49_258462
TGME49_258480
TGME49_258500
TGME49_258560
TGME49_258640
TGME49_258850
TGME49_258870
TGME49_258920
TGME49_258980
TGME49_259130
TGME49_259210
TGME49_259220
TGME49_259250
TGME49_259260
TGME49_259550
TGME49_259640
TGME49_259650
TGME49_259690
TGME49_259880
TGME49_260010
TGME49_260160
TGME49_260170
TGME49_260180
TGME49_260300
TGME49_260320
TGME49_260440
TGME49_260520
TGME49_260610
TGME49_260680
TGME49_260990
TGME49_261000
TGME49_261050
TGME49_261060
TGME49_261260
TGME49_261460
TGME49_261480
TGME49_261520
TGME49_261540
TGME49_261590
TGME49_261600
TGME49_261610
TGME49_261620
TGME49_261670
TGME49_261680
TGME49_261690
TGME49_261850
TGME49_261950
TGME49_262000
TGME49_262040
TGME49_262120
TGME49_262380
TGME49_262400
TGME49_262430
TGME49_262450
TGME49_262560
TGME49_262620
TGME49_262660
TGME49_262740
TGME49_262910
TGME49_263070
TGME49_263190
TGME49_263220
TGME49_263240
TGME49_263270
TGME49_263280
TGME49_263420
TGME49_263430
TGME49_263440
TGME49_263530
TGME49_263550
TGME49_263560
TGME49_263680
TGME49_263740
TGME49_263990
TGME49_264020
TGME49_264030
TGME49_264060
TGME49_264080
TGME49_264090
TGME49_264130
TGME49_264150
TGME49_264190
TGME49_264200
TGME49_264220
TGME49_264450
TGME49_264710
TGME49_264720
TGME49_264748
TGME49_264752
TGME49_264780
TGME49_264790
TGME49_265010
TGME49_265110
TGME49_265220
TGME49_265250
TGME49_265310
TGME49_265340
TGME49_265380
TGME49_265520
TGME49_265990
TGME49_266260
TGME49_266400
TGME49_266620
TGME49_266640
TGME49_266680
TGME49_266690
TGME49_266730
TGME49_266750
TGME49_266800
TGME49_266840
TGME49_266850
TGME49_266880
TGME49_266900
TGME49_266930
TGME49_266950
TGME49_267050
TGME49_267390
TGME49_267450
TGME49_267480
TGME49_267690
TGME49_268010
TGME49_268230
TGME49_268290
TGME49_268300
TGME49_268560
TGME49_268570
TGME49_268600
TGME49_268630
TGME49_268640
TGME49_268690
TGME49_268710
TGME49_268780
TGME49_268840
TGME49_268850
TGME49_268910
TGME49_268950
TGME49_268960
TGME49_269010
TGME49_269180
TGME49_269190
TGME49_269290
TGME49_269410
TGME49_269650
TGME49_269690
TGME49_269720
TGME49_269740
TGME49_269770
TGME49_269800
TGME49_269900
TGME49_269950
TGME49_269980
TGME49_270150
TGME49_270160
TGME49_270220
TGME49_270300
TGME49_270510
TGME49_270520
TGME49_270610
TGME49_270620
TGME49_270650
TGME49_270700
TGME49_270710
TGME49_270750
TGME49_270760
TGME49_270880
TGME49_270960
TGME49_271070
TGME49_271100
TGME49_271110
TGME49_271178
TGME49_271182
TGME49_271200
TGME49_271280
TGME49_271290
TGME49_271300
TGME49_271350
TGME49_271610
TGME49_271810
TGME49_272010
TGME49_272270
TGME49_272290
TGME49_272370
TGME49_272410
TGME49_272500
TGME49_272520
TGME49_272740
TGME49_272770
TGME49_272910
TGME49_273140
TGME49_273320
TGME49_273380
TGME49_273390
TGME49_273460
TGME49_273500
TGME49_273520
TGME49_273640
TGME49_273730
TGME49_273780
TGME49_273830
TGME49_273840
TGME49_273960
TGME49_274190
TGME49_275490
TGME49_275640
TGME49_275690
TGME49_275830
TGME49_275860
TGME49_276110
TGME49_276230
TGME49_276890
TGME49_276930
TGME49_276990
TGME49_277080
TGME49_277090
TGME49_277680
TGME49_277860
TGME49_277870
TGME49_278030
TGME49_278050
TGME49_278160
TGME49_278250
TGME49_278270
TGME49_278280
TGME49_278530
TGME49_278550
TGME49_278600
TGME49_278900
TGME49_278940
TGME49_279330
TGME49_279360
TGME49_279390
TGME49_279410
TGME49_280370
TGME49_280380
TGME49_280490
TGME49_280518
TGME49_280522
TGME49_280560
TGME49_280750
TGME49_281400
TGME49_281420
TGME49_281490
TGME49_281510
TGME49_281545
TGME49_282190
TGME49_283540
TGME49_283590
TGME49_283698
TGME49_283702
TGME49_283710
TGME49_283830
TGME49_283850
TGME49_283878
TGME49_283882
TGME49_284010
TGME49_284540
TGME49_284580
TGME49_284620
TGME49_284660
TGME49_285250
TGME49_285260
TGME49_285480
TGME49_285490
TGME49_285660
TGME49_285700
TGME49_285720
TGME49_285800
TGME49_285840
TGME49_285850
TGME49_285950
TGME49_285970
TGME49_286010
TGME49_286070
TGME49_286140
TGME49_286210
TGME49_286410
TGME49_286420
TGME49_286550
TGME49_286620
TGME49_286640
TGME49_286750
TGME49_287180
TGME49_287210
TGME49_287500
TGME49_288290
TGME49_288330
TGME49_288360
TGME49_288500
TGME49_288510
TGME49_288530
TGME49_288540
TGME49_288580
TGME49_288640
TGME49_288680
TGME49_288700
TGME49_288800
TGME49_288910
TGME49_288940
TGME49_288990
TGME49_289000
TGME49_289070
TGME49_289290
TGME49_289350
TGME49_289380
TGME49_289540
TGME49_289550
TGME49_289580
TGME49_289620
TGME49_289630
TGME49_289640
TGME49_289650
TGME49_289670
TGME49_289830
TGME49_289900
TGME49_289940
TGME49_289960
TGME49_290040
TGME49_290260
TGME49_290340
TGME49_290620
TGME49_290640
TGME49_290660
TGME49_290670
TGME49_290730
TGME49_290840
TGME49_290890
TGME49_290920
TGME49_291080
TGME49_291150
TGME49_291590
TGME49_291820
TGME49_291890
TGME49_291930
TGME49_291940
TGME49_292010
TGME49_292080
TGME49_292140
TGME49_292300
TGME49_292920
TGME49_292975
TGME49_293000
TGME49_293180
TGME49_293190
TGME49_293200
TGME49_293460
TGME49_293590
TGME49_293630
TGME49_293660
TGME49_293700
TGME49_293770
TGME49_293810
TGME49_293840
TGME49_294010
TGME49_294060
TGME49_294250
TGME49_294270
TGME49_294350
TGME49_294380
TGME49_294420
TGME49_294430
TGME49_294440
TGME49_294620
TGME49_294630
TGME49_294640
TGME49_294780
TGME49_295010
TGME49_295030
TGME49_295320
TGME49_295350
TGME49_295610
TGME49_295680
TGME49_295730
TGME49_295950
TGME49_295960
TGME49_295970
TGME49_295990
TGME49_296121
TGME49_296950
TGME49_297080
TGME49_297110
TGME49_297170
TGME49_297245
TGME49_297270
TGME49_297420
TGME49_297530
TGME49_297650
TGME49_297800
TGME49_297880
TGME49_297890
TGME49_297900
TGME49_298020
TGME49_298040
TGME49_298060
TGME49_298630
TGME49_298990
TGME49_299070
TGME49_299200
TGME49_299210
TGME49_299670
TGME49_299780
TGME49_299820
TGME49_299900
TGME49_300260
TGME49_300270
TGME49_300340
TGME49_300380
TGME49_301390
TGME49_304500
TGME49_304660
TGME49_304710
TGME49_304720
TGME49_304740
TGME49_304750
TGME49_304955
TGME49_304990
TGME49_305040
TGME49_305320
TGME49_305460
TGME49_305470
TGME49_305480
TGME49_305490
TGME49_305750
TGME49_305800
TGME49_305810
TGME49_305850
TGME49_305860
TGME49_305900
TGME49_305930
TGME49_305950
TGME49_305980
TGME49_306030
TGME49_306080
TGME49_306290
TGME49_306320
TGME49_306380
TGME49_306400
TGME49_306520
TGME49_306610
TGME49_306630
TGME49_306650
TGME49_306930
TGME49_306950
TGME49_306960
TGME49_306970
TGME49_307030
TGME49_307040
TGME49_307610
TGME49_307650
TGME49_307810
TGME49_307820
TGME49_307830
TGME49_308580
TGME49_308920
TGME49_308930
TGME49_309120
TGME49_309180
TGME49_309240
TGME49_309290
TGME49_309380
TGME49_309400
TGME49_309580
TGME49_309890
TGME49_309950
TGME49_310050
TGME49_310100
TGME49_310250
TGME49_310320
TGME49_310360
TGME49_310380
TGME49_310390
TGME49_310500
TGME49_310530
TGME49_310770
TGME49_310790
TGME49_310840
TGME49_310850
TGME49_310950
TGME49_311030
TGME49_311080
TGME49_311240
TGME49_311430
TGME49_311500
TGME49_311625
TGME49_311690
TGME49_311720
TGME49_311750
TGME49_311870
TGME49_312110
TGME49_312220
TGME49_312250
TGME49_312310
TGME49_312340
TGME49_312350
TGME49_312400
TGME49_312410
TGME49_312420
TGME49_312470
TGME49_312480
TGME49_312490
TGME49_312510
TGME49_312530
TGME49_312600
TGME49_312680
TGME49_312820
TGME49_312960
TGME49_312990
TGME49_313010
TGME49_313050
TGME49_313060
TGME49_313130
TGME49_313150
TGME49_313180
TGME49_313200
TGME49_313230
TGME49_313240
TGME49_313280
TGME49_313310
TGME49_313350
TGME49_313495
TGME49_313520
TGME49_313700
TGME49_313750
TGME49_313770
TGME49_313830
TGME49_313930
TGME49_313960
TGME49_313980
TGME49_313990
TGME49_314000
TGME49_314240
TGME49_314310
TGME49_314470
TGME49_314480
TGME49_314500
TGME49_314680
TGME49_314690
TGME49_314700
TGME49_314710
TGME49_314730
TGME49_314750
TGME49_314770
TGME49_314790
TGME49_314800
TGME49_314890
TGME49_314910
TGME49_315140
TGME49_315170
TGME49_315250
TGME49_315310
TGME49_315530
TGME49_315600
TGME49_316300
TGME49_316330
TGME49_316350
TGME49_316450
TGME49_316520
TGME49_316530
TGME49_316700
TGME49_316710
TGME49_316900
TGME49_318230
TGME49_318310
TGME49_318410
TGME49_318480
TGME49_318590
TGME49_318640
TGME49_318700
TGME49_318710
TGME49_318720
TGME49_318730
TGME49_318750
TGME49_319308
TGME49_319312
TGME49_319340
TGME49_319360
TGME49_319580
TGME49_319658
TGME49_319662
TGME49_319730
TGME49_319740
TGME49_319850
TGME49_319860
TGME49_319950
TGME49_320040
TGME49_320080
TGME49_320110
TGME49_320160
TGME49_320260
TGME49_320450
TGME49_320490
TGME49_320550
TGME49_320570
TGME49_320620
TGME49_320720
TGME49_321310
TGME49_321500
TGME49_321550
TGME49_321590
TGME49_321640
TGME49_321680

## Sheet: SM_module
TGME49_200010
TGME49_200290
TGME49_200330
TGME49_200385
TGME49_200400
TGME49_201170
TGME49_201220
TGME49_201230
TGME49_201260
TGME49_201520
TGME49_201760
TGME49_201860
TGME49_202020
TGME49_202040
TGME49_202200
TGME49_202390
TGME49_202420
TGME49_202430
TGME49_202460
TGME49_202500
TGME49_202550
TGME49_202840
TGME49_203160
TGME49_203240
TGME49_203390
TGME49_203790
TGME49_203820
TGME49_203930
TGME49_203990
TGME49_204130
TGME49_204280
TGME49_204360
TGME49_204410
TGME49_204530
TGME49_205130
TGME49_205210
TGME49_205280
TGME49_205290
TGME49_205320
TGME49_205330
TGME49_205360
TGME49_205460
TGME49_205490
TGME49_205658
TGME49_205662
TGME49_205670
TGME49_205680
TGME49_205730
TGME49_205750
TGME49_206690
TGME49_206710
TGME49_207240
TGME49_207460
TGME49_207590
TGME49_207600
TGME49_207630
TGME49_208370
TGME49_209000
TGME49_209030
TGME49_209050
TGME49_209150
TGME49_209160
TGME49_209200
TGME49_209250
TGME49_209450
TGME49_209490
TGME49_209600
TGME49_209880
TGME49_210270
TGME49_210280
TGME49_210408
TGME49_210412
TGME49_210810
TGME49_210820
TGME49_211290
TGME49_211630
TGME49_211650
TGME49_211670
TGME49_211850
TGME49_212130
TGME49_212210
TGME49_212270
TGME49_212770
TGME49_212850
TGME49_212950
TGME49_212980
TGME49_213030
TGME49_213050
TGME49_213790
TGME49_213800
TGME49_213870
TGME49_213920
TGME49_214180
TGME49_214220
TGME49_214810
TGME49_214880
TGME49_215060
TGME49_215150
TGME49_215210
TGME49_215220
TGME49_215530
TGME49_215570
TGME49_215910
TGME49_216080
TGME49_216460
TGME49_216620
TGME49_216640
TGME49_216920
TGME49_216970
TGME49_217360
TGME49_217400
TGME49_217410
TGME49_217430
TGME49_217510
TGME49_217520
TGME49_217600
TGME49_217850
TGME49_217870
TGME49_217900
TGME49_218240
TGME49_218290
TGME49_218358
TGME49_218362
TGME49_218550
TGME49_218720
TGME49_218740
TGME49_218850
TGME49_218880
TGME49_218910
TGME49_219070
TGME49_219170
TGME49_219270
TGME49_219320
TGME49_219348
TGME49_219460
TGME49_219530
TGME49_219630
TGME49_219730
TGME49_220360
TGME49_220420
TGME49_220560
TGME49_221180
TGME49_221250
TGME49_221270
TGME49_221370
TGME49_221390
TGME49_221480
TGME49_221540
TGME49_221620
TGME49_221630
TGME49_221990
TGME49_222210
TGME49_222330
TGME49_222350
TGME49_222360
TGME49_222430
TGME49_222660
TGME49_223000
TGME49_223110
TGME49_223570
TGME49_223750
TGME49_223790
TGME49_223920
TGME49_224000
TGME49_224130
TGME49_224340
TGME49_224520
TGME49_224530
TGME49_224560
TGME49_224840
TGME49_224880
TGME49_224890
TGME49_225020
TGME49_225060
TGME49_225200
TGME49_225300
TGME49_225320
TGME49_225330
TGME49_225340
TGME49_225410
TGME49_225470
TGME49_225480
TGME49_225490
TGME49_225540
TGME49_225560
TGME49_225745
TGME49_225790
TGME49_225860
TGME49_226220
TGME49_226290
TGME49_226310
TGME49_226340
TGME49_226540
TGME49_226600
TGME49_226680
TGME49_226690
TGME49_226700
TGME49_226710
TGME49_226740
TGME49_226990
TGME49_227000
TGME49_227100
TGME49_227320
TGME49_227570
TGME49_227580
TGME49_227650
TGME49_227800
TGME49_227840
TGME49_228460
TGME49_228780
TGME49_229000
TGME49_229010
TGME49_229140
TGME49_229420
TGME49_229480
TGME49_229500
TGME49_229640
TGME49_229650
TGME49_230180
TGME49_230210
TGME49_230220
TGME49_230340
TGME49_230350
TGME49_230570
TGME49_230850
TGME49_230970
TGME49_230980
TGME49_231000
TGME49_231160
TGME49_231210
TGME49_231220
TGME49_231630
TGME49_231640
TGME49_231790
TGME49_231840
TGME49_231920
TGME49_231980
TGME49_232020
TGME49_232030
TGME49_232080
TGME49_232120
TGME49_232130
TGME49_232150
TGME49_232160
TGME49_232250
TGME49_232260
TGME49_232280
TGME49_232410
TGME49_232550
TGME49_232560
TGME49_232620
TGME49_232940
TGME49_233010
TGME49_233065
TGME49_233300
TGME49_233760
TGME49_233810
TGME49_234250
TGME49_234260
TGME49_234270
TGME49_234530
TGME49_234540
TGME49_235130
TGME49_235340
TGME49_235370
TGME49_235380
TGME49_235450
TGME49_235460
TGME49_235470
TGME49_235690
TGME49_235920
TGME49_236000
TGME49_236070
TGME49_236510
TGME49_236620
TGME49_236630
TGME49_236850
TGME49_236860
TGME49_236960
TGME49_237090
TGME49_237170
TGME49_237190
TGME49_237210
TGME49_237250
TGME49_237820
TGME49_238170
TGME49_238380
TGME49_238895
TGME49_238960
TGME49_238995
TGME49_239020
TGME49_239300
TGME49_239400
TGME49_239560
TGME49_239620
TGME49_239700
TGME49_239748
TGME49_239752
TGME49_239770
TGME49_239780
TGME49_239800
TGME49_239830
TGME49_240200
TGME49_240250
TGME49_240380
TGME49_240560
TGME49_240570
TGME49_240630
TGME49_240700
TGME49_240860
TGME49_240960
TGME49_241180
TGME49_242570
TGME49_242670
TGME49_242790
TGME49_242860
TGME49_243200
TGME49_243250
TGME49_243310
TGME49_243450
TGME49_243460
TGME49_243690
TGME49_243730
TGME49_243940
TGME49_244010
TGME49_244060
TGME49_244080
TGME49_244130
TGME49_244170
TGME49_244250
TGME49_244470
TGME49_244500
TGME49_244660
TGME49_244720
TGME49_245490
TGME49_245640
TGME49_245730
TGME49_245770
TGME49_246080
TGME49_246130
TGME49_246178
TGME49_246182
TGME49_246190
TGME49_246330
TGME49_246340
TGME49_246450
TGME49_246550
TGME49_246590
TGME49_246800
TGME49_246950
TGME49_246990
TGME49_247195
TGME49_247220
TGME49_247370
TGME49_247500
TGME49_247580
TGME49_247590
TGME49_247600
TGME49_247690
TGME49_248310
TGME49_248520
TGME49_248670
TGME49_248690
TGME49_248710
TGME49_248740
TGME49_248810
TGME49_248950
TGME49_249240
TGME49_249350
TGME49_249370
TGME49_249380
TGME49_249440
TGME49_249540
TGME49_249570
TGME49_249670
TGME49_249730
TGME49_249850
TGME49_249870
TGME49_250115
TGME49_250340
TGME49_250350
TGME49_250690
TGME49_250800
TGME49_250820
TGME49_250840
TGME49_251640
TGME49_251740
TGME49_251770
TGME49_251850
TGME49_252200
TGME49_252430
TGME49_252510
TGME49_253030
TGME49_253120
TGME49_253140
TGME49_253150
TGME49_253300
TGME49_253370
TGME49_253400
TGME49_253410
TGME49_253470
TGME49_253600
TGME49_253680
TGME49_253710
TGME49_254150
TGME49_254460
TGME49_254640
TGME49_254870
TGME49_254880
TGME49_254890
TGME49_254930
TGME49_255190
TGME49_255400
TGME49_255450
TGME49_255700
TGME49_255710
TGME49_256030
TGME49_256060
TGME49_256780
TGME49_256920
TGME49_257070
TGME49_257120
TGME49_257300
TGME49_257340
TGME49_257370
TGME49_257430
TGME49_257470
TGME49_257550
TGME49_257680
TGME49_257980
TGME49_258360
TGME49_258400
TGME49_258410
TGME49_258470
TGME49_258508
TGME49_258512
TGME49_258660
TGME49_258680
TGME49_258700
TGME49_258820
TGME49_258860
TGME49_258900
TGME49_259040
TGME49_259530
TGME49_259630
TGME49_259700
TGME49_259720
TGME49_259940
TGME49_260190
TGME49_260500
TGME49_260540
TGME49_260620
TGME49_260820
TGME49_260830
TGME49_261370
TGME49_261440
TGME49_261710
TGME49_261750
TGME49_261780
TGME49_262010
TGME49_262140
TGME49_262150
TGME49_262480
TGME49_262490
TGME49_262860
TGME49_262920
TGME49_262950
TGME49_262970
TGME49_262980
TGME49_263000
TGME49_263130
TGME49_263180
TGME49_263200
TGME49_263330
TGME49_263480
TGME49_263500
TGME49_263520
TGME49_263660
TGME49_263720
TGME49_263850
TGME49_264050
TGME49_264485
TGME49_264600
TGME49_264640
TGME49_264760
TGME49_264950
TGME49_264990
TGME49_265080
TGME49_265140
TGME49_265230
TGME49_265420
TGME49_266090
TGME49_266120
TGME49_266310
TGME49_266320
TGME49_266630
TGME49_266860
TGME49_266970
TGME49_267300
TGME49_267370
TGME49_267440
TGME49_267500
TGME49_267620
TGME49_267660
TGME49_267670
TGME49_267820
TGME49_268000
TGME49_268176
TGME49_268178
TGME49_268182
TGME49_268210
TGME49_268590
TGME49_268660
TGME49_268760
TGME49_268870
TGME49_268880
TGME49_268980
TGME49_269050
TGME49_269140
TGME49_269240
TGME49_269310
TGME49_269330
TGME49_269340
TGME49_269390
TGME49_269438
TGME49_269442
TGME49_269460
TGME49_269582
TGME49_269588
TGME49_269730
TGME49_269780
TGME49_269830
TGME49_269885
TGME49_269930
TGME49_269960
TGME49_270190
TGME49_270200
TGME49_270310
TGME49_270550
TGME49_270865
TGME49_270890
TGME49_271000
TGME49_271260
TGME49_271270
TGME49_271320
TGME49_271430
TGME49_271440
TGME49_271460
TGME49_271770
TGME49_271780
TGME49_271790
TGME49_271840
TGME49_271930
TGME49_271970
TGME49_272210
TGME49_272600
TGME49_272640
TGME49_272650
TGME49_272660
TGME49_273050
TGME49_273130
TGME49_273310
TGME49_273400
TGME49_273560
TGME49_273930
TGME49_274120
TGME49_274160
TGME49_275610
TGME49_275670
TGME49_276130
TGME49_276210
TGME49_276880
TGME49_276920
TGME49_277500
TGME49_277540
TGME49_277810
TGME49_277895
TGME49_277910
TGME49_277970
TGME49_278130
TGME49_278450
TGME49_278510
TGME49_278700
TGME49_278740
TGME49_278815
TGME49_278850
TGME49_278870
TGME49_278910
TGME49_278920
TGME49_278930
TGME49_278975
TGME49_280470
TGME49_280540
TGME49_280670
TGME49_280700
TGME49_280770
TGME49_281430
TGME49_281580
TGME49_281590
TGME49_281650
TGME49_281930
TGME49_282000
TGME49_282055
TGME49_283510
TGME49_283800
TGME49_283810
TGME49_283860
TGME49_284180
TGME49_284780
TGME49_285150
TGME49_285240
TGME49_285425
TGME49_285670
TGME49_285870
TGME49_285930
TGME49_286220
TGME49_286240
TGME49_286460
TGME49_286590
TGME49_286600
TGME49_286670
TGME49_287040
TGME49_287160
TGME49_287170
TGME49_287220
TGME49_287960
TGME49_287970
TGME49_289050
TGME49_289100
TGME49_289150
TGME49_289320
TGME49_289600
TGME49_289610
TGME49_289880
TGME49_289910
TGME49_289920
TGME49_289970
TGME49_289980
TGME49_290170
TGME49_290200
TGME49_290290
TGME49_290580
TGME49_290870
TGME49_290950
TGME49_290960
TGME49_290980
TGME49_291020
TGME49_291030
TGME49_291050
TGME49_291800
TGME49_291880
TGME49_292110
TGME49_292330
TGME49_292340
TGME49_293060
TGME49_293170
TGME49_293240
TGME49_293500
TGME49_293510
TGME49_293540
TGME49_293550
TGME49_293690
TGME49_293720
TGME49_293740
TGME49_293790
TGME49_293900
TGME49_294330
TGME49_294340
TGME49_294690
TGME49_294820
TGME49_294860
TGME49_295110
TGME49_295360
TGME49_295420
TGME49_295620
TGME49_295630
TGME49_295760
TGME49_295850
TGME49_297070
TGME49_297160
TGME49_297180
TGME49_297360
TGME49_297470
TGME49_297520
TGME49_297670
TGME49_297850
TGME49_297960
TGME49_298010
TGME49_299060
TGME49_299110
TGME49_299180
TGME49_299970
TGME49_300010
TGME49_300040
TGME49_300048
TGME49_300052
TGME49_300100
TGME49_300120
TGME49_300130
TGME49_300180
TGME49_300200
TGME49_300220
TGME49_300240
TGME49_300360
TGME49_300990
TGME49_301130
TGME49_301400
TGME49_301410
TGME49_301420
TGME49_301440
TGME49_304460
TGME49_304490
TGME49_304670
TGME49_304680
TGME49_304730
TGME49_304900
TGME49_305250
TGME49_305260
TGME49_305270
TGME49_305510
TGME49_305590
TGME49_306060
TGME49_306070
TGME49_306350
TGME49_306450
TGME49_306490
TGME49_306680
TGME49_306920
TGME49_306980
TGME49_307010
TGME49_307020
TGME49_307760
TGME49_308060
TGME49_308860
TGME49_309220
TGME49_309352
TGME49_309560
TGME49_309600
TGME49_309850
TGME49_309930
TGME49_309990
TGME49_310010
TGME49_310070
TGME49_310160
TGME49_310220
TGME49_310350
TGME49_310420
TGME49_310450
TGME49_310620
TGME49_310730
TGME49_310740
TGME49_310810
TGME49_310970
TGME49_311090
TGME49_311230
TGME49_311260
TGME49_311310
TGME49_311320
TGME49_311335
TGME49_311370
TGME49_311380
TGME49_311470
TGME49_311480
TGME49_311680
TGME49_311800
TGME49_311840
TGME49_311880
TGME49_311890
TGME49_312050
TGME49_312100
TGME49_312150
TGME49_312300
TGME49_312570
TGME49_312580
TGME49_312630
TGME49_313290
TGME49_313330
TGME49_313340
TGME49_313380
TGME49_313480
TGME49_313530
TGME49_313600
TGME49_313680
TGME49_313760
TGME49_313860
TGME49_314430
TGME49_314780
TGME49_315130
TGME49_315160
TGME49_315210
TGME49_315220
TGME49_315280
TGME49_315300
TGME49_315410
TGME49_315470
TGME49_315500
TGME49_315580
TGME49_315710
TGME49_315750
TGME49_315760
TGME49_315770
TGME49_315780
TGME49_315950
TGME49_315980
TGME49_316260
TGME49_316280
TGME49_316340
TGME49_316400
TGME49_316600
TGME49_316620
TGME49_316650
TGME49_318430
TGME49_318525
TGME49_318550
TGME49_318560
TGME49_318675
TGME49_319500
TGME49_319600
TGME49_319710
TGME49_319890
TGME49_319900
TGME49_320090
TGME49_320480
TGME49_320740
TGME49_321360
TGME49_321460
TGME49_321600
TGME49_321630
TGME49_321650

## Sheet: BZ_module
TGME49_201840	aspartyl protease ASP1 (ASP1)
TGME49_202020	DnAK-TPR
TGME49_205265	transporter, cation channel family protein
TGME49_205430	isovaleryl-CoA dehydrogenase
TGME49_207130	SAG-related sequence SRS49A (SAG2Y)
TGME49_207140	SAG-related sequence SRS49B (SAG2X)
TGME49_207150	SAG-related sequence SRS49C (SAG2D)
TGME49_207160	SAG-related sequence SRS49D (SAG2C)
TGME49_207210	hypothetical protein
TGME49_207710	phosphatidylinositol synthase, putative
TGME49_208430	serine proteinase inhibitor PI-2, putative
TGME49_208730	microneme protein, putative
TGME49_208740	microneme protein, putative
TGME49_209755	hypothetical protein
TGME49_212920	hypothetical protein
TGME49_213480	hypothetical protein
TGME49_214780	hydrolase, NUDIX family protein
TGME49_215340	AP2 domain transcription factor AP2X-10 (AP2X10)
TGME49_216140	tetratricopeptide repeat-containing protein
TGME49_220560	hypothetical protein
TGME49_221310	aminopeptidase N protein
TGME49_221550	CMGC kinase, MAPK family, MEK kinase-related (incomplete catalytic triad)
TGME49_221840	hypothetical protein
TGME49_222370	SAG-related sequence SRS13 (SRS13)
TGME49_223430	hypothetical protein
TGME49_223855	RNA recognition motif-containing protein
TGME49_224170	SAG-related sequence SRS60A (SRS60A)
TGME49_224180	hypothetical protein
TGME49_224770	SAG-related sequence SRS40D (SRS40D)
TGME49_225290	GDA1/CD39 (nucleoside phosphatase) family protein
TGME49_225540	hypothetical protein
TGME49_226420	peptidase family M3 protein
TGME49_229390	hypothetical protein
TGME49_232650	hypothetical protein
TGME49_234950	protein kinase (incomplete catalytic triad)
TGME49_235440	hypothetical protein
TGME49_235920	dynein, axonemal, heavy chain 2 family protein
TGME49_238440	SAG-related sequence SRS22A (SRS22A)
TGME49_240470	hypothetical protein
TGME49_240930	MoaC family protein
TGME49_243720	peroxisomal biogenesis factor PEX11 (PEX11)
TGME49_250360	alpha/beta hydrolase fold domain-containing protein
TGME49_250720	hypothetical protein
TGME49_251540	dense granule protein GRA9 (GRA9)
TGME49_252640	P-type ATPase PMA1
TGME49_253330	Rhoptry kinase family protein, truncated (incomplete catalytic triad)
TGME49_253340	hypothetical protein
TGME49_254660	ankyrin repeat-containing protein
TGME49_256760	pyruvate kinase PyK1 (PYKI)
TGME49_258560	hypothetical protein
TGME49_259020	bradyzoite antigen BAG1 (BAG1)
TGME49_260190	microneme protein MIC13 (MIC13)
TGME49_260400	hypothetical protein
TGME49_261650	hypothetical protein
TGME49_262710	Ctr copper transporter family protein
TGME49_263270	glycerophosphodiester phosphodiesterase family protein
TGME49_264150	hypothetical protein
TGME49_265030	hypothetical protein
TGME49_267130	SAG-related sequence SRS38A (SRS38A)
TGME49_268300	hypothetical protein
TGME49_268790	hypothetical protein
TGME49_268860	enolase 1
TGME49_269600	biotin-requiring enzyme domain-containing protein
TGME49_269670	hypothetical protein
TGME49_270240	unspecified product (MAG1)
TGME49_271320	hypothetical protein
TGME49_273640	hypothetical protein
TGME49_275320	penicillin amidase
TGME49_278080	Toxoplasma gondii family A protein
TGME49_280570	SAG-related sequence SRS35A (SRS35A)
TGME49_280580	SAG-related sequence SRS35B (SRS35B)
TGME49_284310	hypothetical protein
TGME49_285980	glucosephosphate-mutase GPM1 (GPM1)
TGME49_286670	hypothetical protein
TGME49_286740	microneme-like protein
TGME49_288020	hypothetical protein
TGME49_288970	hypothetical protein
TGME49_290000	hypothetical protein
TGME49_290970	8-amino-7-oxononanoate synthase
TGME49_291040	lactate dehydrogenase LDH2 (LDH2)
TGME49_293780	hypothetical protein
TGME49_293790	hypothetical protein
TGME49_294240	hypothetical protein
TGME49_294830	methyltransferase domain-containing protein
TGME49_304930	hypothetical protein
TGME49_305460	methionine aminopeptidase 2, putative
TGME49_306450	short chain dehydrogenase family protein, putative
TGME49_309860	hypothetical protein
TGME49_309990	hypothetical protein
TGME49_310670	glycogen phosphorylase 1, putative
TGME49_311100	zinc finger (CCCH type) motif-containing protein
TGME49_311370	methylmalonate-semialdehyde dehydrogenase [acylating], putative
TGME49_313050	oxidoreductase, short chain dehydrogenase/reductase family protein
TGME49_314250	bradyzoite rhoptry protein BRP1 (BRP1)
TGME49_315410	SAG-related sequence SRS53F (SRS53F)
TGME49_318660	PP2C, putative
TGME49_318750	deoxyribose-phosphate aldolase
TGME49_320190	SAG-related sequence SRS16B (SRS9 )
TGME49_320270	hypothetical protein

## Sheet: Behnke2008_up
TGME49_216140
TGME49_278080
TGME49_268860
TGME49_271320
TGME49_261650
TGME49_222370
TGME49_291040
TGME49_311370
TGME49_259020
TGME49_252640
TGME49_292270
TGME49_292275
TGME49_290970
TGME49_292280
TGME49_207150
TGME49_207210
TGME49_207160
TGME49_225290
TGME49_207130
TGME49_280570
TGME49_320190
TGME49_301170
TGME49_208380
TGME49_266340
TGME49_243470
TGME49_208740
TGME49_209755
TGME49_278975
TGME49_238440
TGME49_221840
TGME49_207140
TGME49_258370
TGME49_243940
TGME49_233950
TGME49_231880
TGME49_224770
TGME49_293790
TGME49_216150
TGME49_269310
TGME49_212420
TGME49_237810
TGME49_240470
TGME49_291910
TGME49_264630
TGME49_305100
TGME49_221550
TGME49_202050
TGME49_274170
TGME49_321470
TGME49_318610
TGME49_257572
TGME49_209620
TGME49_240930
TGME49_261040
TGME49_304930
TGME49_209610
TGME49_273980
TGME49_319360
TGME49_267470
TGME49_251940
TGME49_253330
TGME49_223550
TGME49_209985
TGME49_207015
TGME49_267130
TGME49_269160
TGME49_210095
TGME49_316130
TGME49_278340
TGME49_321480
TGME49_224750
TGME49_228160
TGME49_251958
TGME49_251962
TGME49_314250
TGME49_216400
TGME49_207005
TGME49_219222
TGME49_226450
TGME49_258508
TGME49_224760
TGME49_230602
TGME49_300130
TGME49_224170
TGME49_202020
TGME49_208020
TGME49_278370
TGME49_261250
TGME49_287960
TGME49_306510
TGME49_273472
TGME49_246010
TGME49_254890
TGME49_286150
TGME49_260190
TGME49_292260
TGME49_293780
TGME49_306338
TGME49_272440
TGME49_306620
TGME49_309860
TGME49_269600
TGME49_301140
TGME49_205210
TGME49_232400
TGME49_224180
TGME49_267670
TGME49_278390
TGME49_294240
TGME49_305160
TGME49_313840
TGME49_202930
TGME49_231400
TGME49_239510
TGME49_318750
TGME49_213880
TGME49_320250
TGME49_294410
TGME49_235860
TGME49_312690
TGME49_227430
TGME49_229720
TGME49_254060
TGME49_231860
TGME49_233670
TGME49_264650
TGME49_235390
TGME49_238220
TGME49_266330
TGME49_293280
TGME49_244030
TGME49_202140
TGME49_234940
TGME49_284550
TGME49_318675
TGME49_306455
TGME49_236400
TGME49_286000
TGME49_304480
TGME49_306500
TGME49_202010
TGME49_250760
TGME49_284420
TGME49_228050
TGME49_269300
TGME49_293800
TGME49_319630
TGME49_262100
TGME49_263270
TGME49_321700
TGME49_224630
TGME49_232655
TGME49_243482
TGME49_306450
TGME49_321710
TGME49_225590
TGME49_250360
TGME49_256865
TGME49_257000
TGME49_258550
TGME49_226720
TGME49_244335
TGME49_293810
TGME49_295960
TGME49_310520
TGME49_315400
TGME49_223430
TGME49_240950
TGME49_264150
TGME49_279000
TGME49_309352
TGME49_202100
TGME49_240580
TGME49_254430
TGME49_205480
TGME49_243720
TGME49_321390
TGME49_212920
TGME49_226420
TGME49_256800
TGME49_278090
TGME49_286020
TGME49_313160
TGME49_204500
TGME49_221310
TGME49_238210
TGME49_285470
TGME49_301150
TGME49_302000
TGME49_316580
TGME49_213460
TGME49_237890
TGME49_238200
TGME49_239260
TGME49_244450
TGME49_251540
TGME49_257925
TGME49_301240
TGME49_309990
TGME49_257970
TGME49_280580
TGME49_282200
TGME49_284310
TGME49_286740
TGME49_291130
TGME49_251870
TGME49_261240
TGME49_267150
TGME49_274140
TGME49_278420
TGME49_280470
TGME49_311100
TGME49_209180
TGME49_252620
TGME49_252850
TGME49_254660
TGME49_278330
TGME49_295390
TGME49_306230
TGME49_232650
TGME49_246070
TGME49_273990
TGME49_275380
TGME49_293490
TGME49_295950
TGME49_320170
TGME49_223060
TGME49_225540
TGME49_235010
TGME49_268310
TGME49_269130
TGME49_275360
TGME49_278740
TGME49_288970
TGME49_294570
TGME49_315410
TGME49_213480
TGME49_214800
TGME49_223900
TGME49_224710
TGME49_225820
TGME49_255710
TGME49_265060
TGME49_271250
TGME49_277730
TGME49_239780
TGME49_258560
TGME49_270240
TGME49_273740
TGME49_281675
TGME49_288020
TGME49_297920
TGME49_301480
TGME49_313322
TGME49_315970
TGME49_320230
TGME49_208390
TGME49_210810
TGME49_236050
TGME49_249510
TGME49_255170
TGME49_265030
TGME49_269750
TGME49_270160
TGME49_278240
TGME49_285940
TGME49_301350
TGME49_301470
TGME49_307030
TGME49_310670
TGME49_313660
TGME49_318240
TGME49_318650
TGME49_208730
TGME49_210320
TGME49_227380
TGME49_260440
TGME49_271070
TGME49_286670
TGME49_301160
TGME49_207790
TGME49_217370
TGME49_221540
TGME49_241150
TGME49_246110
TGME49_255460
TGME49_270670
TGME49_301180
TGME49_312520
TGME49_203810
TGME49_207230
TGME49_207710
TGME49_215260
TGME49_218470
TGME49_232270
TGME49_260830
TGME49_277230
TGME49_295662
TGME49_205430
TGME49_211050
TGME49_230130
TGME49_236070
TGME49_249490
TGME49_262660
TGME49_268300
TGME49_209300
TGME49_220450
TGME49_220630
TGME49_224932
TGME49_235920
TGME49_236010
TGME49_242100
TGME49_242110
TGME49_248310
TGME49_249670
TGME49_251490
TGME49_253340
TGME49_260400
TGME49_278320
TGME49_305020
TGME49_309930
TGME49_311440
TGME49_311700
TGME49_313050
TGME49_320620
TGME49_322100
TGME49_206290
TGME49_206650
TGME49_209040
TGME49_217410
TGME49_220640
TGME49_224030
TGME49_241140
TGME49_250720
TGME49_255620
TGME49_255890
TGME49_270650
TGME49_275850
TGME49_289170
TGME49_289610
TGME49_296340
TGME49_297090
TGME49_313318
TGME49_315270
TGME49_201180
TGME49_201820
TGME49_214780
TGME49_223095
TGME49_235440
TGME49_237540
TGME49_238490
TGME49_256760
TGME49_259100
TGME49_265250
TGME49_267980
TGME49_276980
TGME49_279450
TGME49_281930
TGME49_283780
TGME49_295690
TGME49_297220
TGME49_305110
TGME49_305460
TGME49_320180
TGME49_201840
TGME49_203710
TGME49_205265
TGME49_212710
TGME49_224160
TGME49_224790
TGME49_231090
TGME49_235500
TGME49_240900
TGME49_263380
TGME49_266480
TGME49_266680
TGME49_271840
TGME49_284570
TGME49_287510
TGME49_290300
TGME49_313220
TGME49_316520
TGME49_318660
TGME49_201890
TGME49_202110
TGME49_210360
TGME49_215480
TGME49_218540
TGME49_220330
TGME49_236670
TGME49_239020
TGME49_244900
TGME49_247630
TGME49_248590
TGME49_258590
TGME49_261580
TGME49_261710
TGME49_273500
TGME49_286010
TGME49_297340
TGME49_307850
TGME49_311390
TGME49_315100
TGME49_317705
TGME49_318600
TGME49_204000
TGME49_204410
TGME49_205420
TGME49_212160
TGME49_213072
TGME49_218930
TGME49_232590
TGME49_237460
TGME49_238960
TGME49_241130
TGME49_248710
TGME49_253880
TGME49_255370
TGME49_255930
TGME49_262060
TGME49_270950
TGME49_278720
TGME49_285150
TGME49_288685
TGME49_297160
TGME49_297900
TGME49_301210
TGME49_304920
TGME49_307020
TGME49_205750
TGME49_205760
TGME49_208320
TGME49_208430
TGME49_210760
TGME49_212275
TGME49_213445
TGME49_216610
TGME49_221630
TGME49_221890
TGME49_224810
TGME49_231060
TGME49_234460
TGME49_234950
TGME49_237800
TGME49_243180
TGME49_244510
TGME49_248440
TGME49_255480
TGME49_258380
TGME49_260140
TGME49_266380
TGME49_266690
TGME49_269670
TGME49_284660
TGME49_290000
TGME49_310110
TGME49_319650
TGME49_321490
TGME49_202650
TGME49_205390
TGME49_207610
TGME49_211730
TGME49_222930
TGME49_224330
TGME49_224780
TGME49_228990
TGME49_229660
TGME49_233130
TGME49_238000
TGME49_238150
TGME49_238915
TGME49_246990
TGME49_248730
TGME49_249540
TGME49_249660
TGME49_253780
TGME49_264640
TGME49_266270
TGME49_267050
TGME49_267460
TGME49_267480
TGME49_268790
TGME49_275370
TGME49_275700
TGME49_278530
TGME49_286750
TGME49_288740
TGME49_293300
TGME49_294830
TGME49_296231
TGME49_297270
TGME49_298060
TGME49_305940
TGME49_310060
TGME49_314530
TGME49_205658
TGME49_207600
TGME49_214310
TGME49_214560
TGME49_215450
TGME49_216490
TGME49_217730
TGME49_222300
TGME49_223855
TGME49_225720
TGME49_231890
TGME49_232960
TGME49_233470
TGME49_244910
TGME49_246090
TGME49_249770
TGME49_251830
TGME49_252220
TGME49_255210
TGME49_258160
TGME49_262710
TGME49_267370
TGME49_270910
TGME49_272200
TGME49_273030
TGME49_273350
TGME49_276860
TGME49_278350
TGME49_278380
TGME49_285800
TGME49_288950
TGME49_289640
TGME49_295020
TGME49_295730
TGME49_297150
TGME49_299070
TGME49_304470
TGME49_304490
TGME49_315570
TGME49_316510
TGME49_320090
TGME49_320730
TGME49_201850
TGME49_203230
TGME49_207370
TGME49_209460
TGME49_212190
TGME49_215340
TGME49_215910
TGME49_216740
TGME49_218230
TGME49_221270
TGME49_221295
TGME49_222390
TGME49_224820
TGME49_226390
TGME49_227010
TGME49_229320
TGME49_229910
TGME49_240450
TGME49_240700
TGME49_246460
TGME49_246750
TGME49_247540
TGME49_247740
TGME49_252250
TGME49_254920
TGME49_257750
TGME49_262970
TGME49_263320
TGME49_272240
TGME49_273640
TGME49_273815
TGME49_274070
TGME49_275320
TGME49_278400
TGME49_280690
TGME49_283450
TGME49_289360
TGME49_289940
TGME49_291150
TGME49_291650
TGME49_295720
TGME49_299000
TGME49_306300
TGME49_308820
TGME49_310100
TGME49_315300
TGME49_319370
TGME49_320270
TGME49_212410
TGME49_220560
TGME49_229390
TGME49_231430
TGME49_231460
TGME49_233065
TGME49_246200
TGME49_252210
TGME49_255330
TGME49_255920
TGME49_262560
TGME49_268680
TGME49_270680
TGME49_275980
TGME49_278110
TGME49_279360
TGME49_282220
TGME49_285700
TGME49_285980
TGME49_289350
TGME49_299230
TGME49_307590

## Sheet: Fritz2012_up
TGME49_200290
TGME49_200340
TGME49_200350
TGME49_200360
TGME49_200385
TGME49_201380
TGME49_201390
TGME49_201520
TGME49_201690
TGME49_201780
TGME49_201840
TGME49_201850
TGME49_202020
TGME49_202030
TGME49_202040
TGME49_202050
TGME49_202140
TGME49_202520
TGME49_203080
TGME49_203290
TGME49_203310
TGME49_203340
TGME49_203500
TGME49_203720
TGME49_203900
TGME49_204050
TGME49_204420
TGME49_204460
TGME49_204530
TGME49_205265
TGME49_205430
TGME49_205470
TGME49_205530
TGME49_205750
TGME49_206480
TGME49_207130
TGME49_207140
TGME49_207150
TGME49_207160
TGME49_207210
TGME49_207700
TGME49_207710
TGME49_208030
TGME49_208350
TGME49_208380
TGME49_208430
TGME49_208450
TGME49_208550
TGME49_208730
TGME49_208740
TGME49_209490
TGME49_209610
TGME49_209620
TGME49_209700
TGME49_209755
TGME49_209790
TGME49_209810
TGME49_210270
TGME49_210300
TGME49_211290
TGME49_211420
TGME49_212270
TGME49_212920
TGME49_213072
TGME49_213280
TGME49_213480
TGME49_213720
TGME49_214220
TGME49_214780
TGME49_214940
TGME49_215340
TGME49_215360
TGME49_215500
TGME49_215540
TGME49_215550
TGME49_215775
TGME49_216140
TGME49_216640
TGME49_216720
TGME49_216770
TGME49_216820
TGME49_216950
TGME49_217460
TGME49_217640
TGME49_218270
TGME49_218310
TGME49_218520
TGME49_218540
TGME49_218720
TGME49_218740
TGME49_218890
TGME49_218930
TGME49_219130
TGME49_219180
TGME49_219730
TGME49_220240
TGME49_220420
TGME49_220560
TGME49_220950
TGME49_221180
TGME49_221310
TGME49_221330
TGME49_221410
TGME49_221460
TGME49_221470
TGME49_221480
TGME49_221550
TGME49_221590
TGME49_221840
TGME49_222000
TGME49_222020
TGME49_222060
TGME49_222170
TGME49_222300
TGME49_222370
TGME49_222910
TGME49_222940
TGME49_223000
TGME49_223020
TGME49_223110
TGME49_223420
TGME49_223430
TGME49_223570
TGME49_223630
TGME49_223855
TGME49_224170
TGME49_224180
TGME49_224460
TGME49_224590
TGME49_224770
TGME49_224928
TGME49_225080
TGME49_225170
TGME49_225290
TGME49_225540
TGME49_225560
TGME49_225720
TGME49_225730
TGME49_225940
TGME49_226030
TGME49_226380
TGME49_226420
TGME49_226520
TGME49_226540
TGME49_226920
TGME49_227020
TGME49_227430
TGME49_227580
TGME49_227960
TGME49_228100
TGME49_228220
TGME49_228490
TGME49_229220
TGME49_229390
TGME49_230160
TGME49_230180
TGME49_230480
TGME49_230602
TGME49_230830
TGME49_230970
TGME49_232000
TGME49_232220
TGME49_232650
TGME49_232670
TGME49_233040
TGME49_233140
TGME49_233370
TGME49_233460
TGME49_233480
TGME49_234180
TGME49_234440
TGME49_234530
TGME49_234950
TGME49_235190
TGME49_235390
TGME49_235440
TGME49_235680
TGME49_235860
TGME49_235920
TGME49_235970
TGME49_236040
TGME49_236060
TGME49_236160
TGME49_237210
TGME49_238150
TGME49_238440
TGME49_238915
TGME49_238960
TGME49_239020
TGME49_239510
TGME49_239600
TGME49_239740
TGME49_239748
TGME49_239770
TGME49_239800
TGME49_239890
TGME49_240310
TGME49_240350
TGME49_240470
TGME49_240930
TGME49_240950
TGME49_241150
TGME49_242260
TGME49_243470
TGME49_243600
TGME49_243680
TGME49_243720
TGME49_243730
TGME49_244260
TGME49_244280
TGME49_244400
TGME49_244530
TGME49_244590
TGME49_245530
TGME49_246050
TGME49_246490
TGME49_246550
TGME49_246930
TGME49_247010
TGME49_247195
TGME49_247220
TGME49_247330
TGME49_247510
TGME49_247530
TGME49_248330
TGME49_248800
TGME49_248990
TGME49_249180
TGME49_249190
TGME49_249300
TGME49_249840
TGME49_250115
TGME49_250360
TGME49_250710
TGME49_250720
TGME49_251520
TGME49_251540
TGME49_251680
TGME49_251880
TGME49_252630
TGME49_252640
TGME49_253070
TGME49_253320
TGME49_253330
TGME49_253340
TGME49_253530
TGME49_253600
TGME49_253650
TGME49_253680
TGME49_253690
TGME49_253710
TGME49_253820
TGME49_253900
TGME49_254020
TGME49_254430
TGME49_254650
TGME49_254660
TGME49_254670
TGME49_254720
TGME49_254790
TGME49_254900
TGME49_255190
TGME49_255210
TGME49_255260
TGME49_255420
TGME49_255620
TGME49_255900
TGME49_256760
TGME49_257000
TGME49_257350
TGME49_257440
TGME49_258230
TGME49_258508
TGME49_258560
TGME49_258680
TGME49_259020
TGME49_259220
TGME49_259700
TGME49_259880
TGME49_260190
TGME49_260400
TGME49_260630
TGME49_261040
TGME49_261410
TGME49_261480
TGME49_261650
TGME49_261710
TGME49_261780
TGME49_262050
TGME49_262060
TGME49_262400
TGME49_262710
TGME49_262730
TGME49_262890
TGME49_263050
TGME49_263240
TGME49_263270
TGME49_263330
TGME49_263750
TGME49_264110
TGME49_264150
TGME49_264650
TGME49_264660
TGME49_265030
TGME49_265140
TGME49_265205
TGME49_266010
TGME49_266100
TGME49_266400
TGME49_266450
TGME49_266900
TGME49_266970
TGME49_267050
TGME49_267130
TGME49_267420
TGME49_267470
TGME49_268220
TGME49_268300
TGME49_268310
TGME49_268360
TGME49_268660
TGME49_268740
TGME49_268790
TGME49_268850
TGME49_268860
TGME49_268980
TGME49_269160
TGME49_269330
TGME49_269600
TGME49_269660
TGME49_269670
TGME49_270160
TGME49_270240
TGME49_271050
TGME49_271320
TGME49_272280
TGME49_272695
TGME49_273030
TGME49_273050
TGME49_273120
TGME49_273472
TGME49_273640
TGME49_273740
TGME49_273760
TGME49_273960
TGME49_274030
TGME49_275320
TGME49_275440
TGME49_275460
TGME49_275860
TGME49_276840
TGME49_276930
TGME49_276960
TGME49_276990
TGME49_277080
TGME49_277230
TGME49_277240
TGME49_277250
TGME49_277490
TGME49_278030
TGME49_278080
TGME49_278120
TGME49_278530
TGME49_278975
TGME49_279100
TGME49_279340
TGME49_280370
TGME49_280380
TGME49_280570
TGME49_280580
TGME49_280610
TGME49_280670
TGME49_281650
TGME49_282220
TGME49_283540
TGME49_283760
TGME49_283800
TGME49_284010
TGME49_284310
TGME49_284420
TGME49_284550
TGME49_284660
TGME49_285650
TGME49_285870
TGME49_285920
TGME49_285930
TGME49_285980
TGME49_286240
TGME49_286670
TGME49_286720
TGME49_286740
TGME49_286770
TGME49_287960
TGME49_288020
TGME49_288050
TGME49_288650
TGME49_288800
TGME49_288970
TGME49_289050
TGME49_289240
TGME49_289530
TGME49_289600
TGME49_289630
TGME49_289680
TGME49_289900
TGME49_289920
TGME49_290000
TGME49_290170
TGME49_290290
TGME49_290300
TGME49_290700
TGME49_290970
TGME49_291000
TGME49_291040
TGME49_291890
TGME49_291960
TGME49_291980
TGME49_292110
TGME49_292920
TGME49_293310
TGME49_293430
TGME49_293780
TGME49_293790
TGME49_293900
TGME49_294240
TGME49_294570
TGME49_294690
TGME49_294830
TGME49_295020
TGME49_295090
TGME49_295350
TGME49_295420
TGME49_295430
TGME49_295440
TGME49_297180
TGME49_297280
TGME49_297840
TGME49_297880
TGME49_297910
TGME49_299220
TGME49_299780
TGME49_300260
TGME49_301210
TGME49_304460
TGME49_304930
TGME49_305050
TGME49_305100
TGME49_305120
TGME49_305460
TGME49_306210
TGME49_306280
TGME49_306338
TGME49_306450
TGME49_307020
TGME49_307760
TGME49_308000
TGME49_308020
TGME49_308840
TGME49_308940
TGME49_308960
TGME49_309860
TGME49_309990
TGME49_310180
TGME49_310390
TGME49_310670
TGME49_310910
TGME49_310930
TGME49_311000
TGME49_311100
TGME49_311260
TGME49_311370
TGME49_312250
TGME49_312600
TGME49_313050
TGME49_313140
TGME49_313220
TGME49_313910
TGME49_314250
TGME49_314500
TGME49_314910
TGME49_315130
TGME49_315330
TGME49_315410
TGME49_315640
TGME49_316200
TGME49_316330
TGME49_316580
TGME49_317705
TGME49_318180
TGME49_318240
TGME49_318420
TGME49_318600
TGME49_318660
TGME49_318750
TGME49_319308
TGME49_319560
TGME49_319992
TGME49_320030
TGME49_320190
TGME49_320270
TGME49_320630
TGME49_321480
TGME49_321520
TGME49_322500

## Sheet: Ramakrishnan2019_up
TGME49_275390
TGME49_310920
TGME49_302009
TGME49_304450
TGME49_214160
TGME49_260460
TGME49_321800
TGME49_316500
TGME49_312240
TGME49_305830
TGME49_302003
TGME49_297290
TGME49_238440
TGME49_219742
TGME49_300613
TGME49_319970
TGME49_313000
TGME49_204395
TGME49_253670
TGME49_203682
TGME49_258370
TGME49_302055
TGME49_311710
TGME49_319680
TGME49_257970
TGME49_220560
TGME49_295662
TGME49_277780
TGME49_243180
TGME49_278882
TGME49_231400
TGME49_315390
TGME49_355200
TGME49_300690
TGME49_315730
TGME49_231860
TGME49_275590
TGME49_203685
TGME49_238850
TGME49_249520
TGME49_300606
TGME49_293790
TGME49_275790
TGME49_232400
TGME49_254680
TGME49_269310
TGME49_251580
TGME49_266600
TGME49_227100
TGME49_243170
TGME49_223700
TGME49_258810
TGME49_203688
TGME49_225590
TGME49_261240
TGME49_254360
TGME49_287430
TGME49_285160
TGME49_267030
TGME49_297670
TGME49_275355
TGME49_213760
TGME49_258570
TGME49_202090
TGME49_316690
TGME49_318130
TGME49_321710
TGME49_209180
TGME49_300660
TGME49_255460
TGME49_243240
TGME49_315845
TGME49_238210
TGME49_310260
TGME49_260190
TGME49_235180
TGME49_320780
TGME49_288960
TGME49_260530
TGME49_235190
TGME49_321685
TGME49_287440
TGME49_242400
TGME49_297488
TGME49_202050
TGME49_205210
TGME49_269315
TGME49_227780
TGME49_235875
TGME49_280435
TGME49_222420
TGME49_321700
TGME49_251665
TGME49_313848
TGME49_247750
TGME49_315540
TGME49_297280
TGME49_309990
TGME49_235183
TGME49_278680
TGME49_259100
TGME49_210600
TGME49_329600
TGME49_223025
TGME49_276840
TGME49_202445
TGME49_267490
TGME49_316290
TGME49_313050
TGME49_231090
TGME49_224630
TGME49_224750
TGME49_267790
TGME49_231815
TGME49_300130
TGME49_257810
TGME49_243482
TGME49_210095
TGME49_315630
TGME49_242900
TGME49_202930
TGME49_305580
TGME49_226450
TGME49_320270
TGME49_268860
TGME49_240390
TGME49_275710
TGME49_278400
TGME49_254830
TGME49_210400
TGME49_313440
TGME49_316320
TGME49_227090
TGME49_204560
TGME49_273478
TGME49_272265
TGME49_258508
TGME49_308096
TGME49_306455
TGME49_287040
TGME49_285770
TGME49_318650
TGME49_231605
TGME49_242750
TGME49_254330
TGME49_297660
TGME49_225400
TGME49_230598
TGME49_262160
TGME49_254790
TGME49_305160
TGME49_257010
TGME49_216570
TGME49_209530
TGME49_318750
TGME49_279460
TGME49_311850
TGME49_259020
TGME49_262890
TGME49_291860
TGME49_202020
TGME49_320715
TGME49_237585
TGME49_224760
TGME49_244335
TGME49_320230
TGME49_233920
TGME49_314250
TGME49_254020
TGME49_311370
TGME49_223430
TGME49_264150
TGME49_296340
TGME49_246640
TGME49_200250
TGME49_302000
TGME49_239365
TGME49_271315
TGME49_229915
TGME49_240260
TGME49_293250
TGME49_213635
TGME49_273100
TGME49_224575
TGME49_239550
TGME49_244406
TGME49_235990
TGME49_287450
TGME49_313840
TGME49_321470
TGME49_205090
TGME49_318180
TGME49_204500
TGME49_253680
TGME49_287460
TGME49_269160
TGME49_297920
TGME49_252640
TGME49_313890
TGME49_271320
TGME49_291040
TGME49_221840
TGME49_295945
TGME49_248425
TGME49_254960
TGME49_286100
TGME49_311300
TGME49_254350
TGME49_274140
TGME49_217940
TGME49_306342
TGME49_211370
TGME49_315520
TGME49_235187
TGME49_207210
TGME49_315340
TGME49_224730
TGME49_306270
TGME49_315400
TGME49_290590
TGME49_209985
TGME49_271335
TGME49_312635
TGME49_203250
TGME49_223120
TGME49_209920
TGME49_292290
TGME49_295920
TGME49_205480
TGME49_213850
TGME49_248677
TGME49_316380
TGME49_320260
TGME49_310650
TGME49_300980
TGME49_200240
TGME49_203505
TGME49_264170
TGME49_270260
TGME49_211610
TGME49_203800
TGME49_301470
TGME49_220650
TGME49_320500
TGME49_270450
TGME49_269300
TGME49_320190
TGME49_293780
TGME49_221550
TGME49_262940
TGME49_253340
TGME49_260375
TGME49_283840
TGME49_285940
TGME49_267312
TGME49_228690
TGME49_271285
TGME49_240240
TGME49_207010
TGME49_232420
TGME49_306500
TGME49_244620
TGME49_215340
TGME49_220720
TGME49_267470
TGME49_248730
TGME49_315480
TGME49_252065
TGME49_278080
TGME49_273915
TGME49_301140
TGME49_225540
TGME49_204420
TGME49_221420
TGME49_250020
TGME49_235580
TGME49_315900
TGME49_235200
TGME49_306620
TGME49_223262
TGME49_253330
TGME49_223258
TGME49_288970
TGME49_312600
TGME49_217420
TGME49_262740
TGME49_229405
TGME49_278522
TGME49_210320
TGME49_272200
TGME49_212280
TGME49_213530
TGME49_207130
TGME49_288880
TGME49_213480
TGME49_265030
TGME49_240470
TGME49_289370
TGME49_313660
TGME49_230890
TGME49_264630
TGME49_200130
TGME49_300990
TGME49_294240
TGME49_306320
TGME49_270595
TGME49_300300
TGME49_251940
TGME49_233960
TGME49_292270
TGME49_240800
TGME49_220208
TGME49_216140
TGME49_204330
TGME49_211910
TGME49_225953
TGME49_234380
TGME49_286670
TGME49_227370
TGME49_241130
TGME49_320200
TGME49_204290
TGME49_204460
TGME49_209610
TGME49_246650
TGME49_267980
TGME49_314358
TGME49_292275
TGME49_212275
TGME49_221220
TGME49_269320
TGME49_255620
TGME49_306450
TGME49_258760
TGME49_294330
TGME49_215895
TGME49_265205
TGME49_268650
TGME49_214510
TGME49_262970
TGME49_301000
TGME49_215140
TGME49_231125
TGME49_250720
TGME49_205520
TGME49_315495
TGME49_275400
TGME49_254890
TGME49_280570
TGME49_226610
TGME49_230460
TGME49_232270
TGME49_238200
TGME49_209755
TGME49_223550
TGME49_243740
TGME49_207350
TGME49_253120
TGME49_304930
TGME49_267130
TGME49_275980
TGME49_213720
TGME49_246070
TGME49_291830
TGME49_252070
TGME49_212240
TGME49_214170
TGME49_292260
TGME49_217930
TGME49_200270
TGME49_243720
TGME49_280500
TGME49_267680
TGME49_240285
TGME49_276960
TGME49_249725
TGME49_305790
TGME49_225290
TGME49_264420
TGME49_239120
TGME49_279450
TGME49_209485
TGME49_245748
TGME49_270650
TGME49_305630
TGME49_217800
TGME49_260400
TGME49_222340
TGME49_239090
TGME49_273980
TGME49_205430
TGME49_204045
TGME49_281470
TGME49_280580
TGME49_284310
TGME49_260205
TGME49_309185
TGME49_316130
TGME49_200230
TGME49_202025
TGME49_210450
TGME49_234570
TGME49_306440
TGME49_254060
TGME49_278365
TGME49_314310
TGME49_207140
TGME49_259630
TGME49_244515
TGME49_266900
TGME49_257910
TGME49_222370
TGME49_284420
TGME49_304920
TGME49_207160
TGME49_253030
TGME49_281930
TGME49_250220
TGME49_318880
TGME49_293810
TGME49_311140
TGME49_282140
TGME49_294400
TGME49_256650
TGME49_243190
TGME49_314362
TGME49_256025
TGME49_268970
TGME49_210682
TGME49_320180
TGME49_205265
TGME49_205658
TGME49_268660
TGME49_316635
TGME49_247025
TGME49_264660
TGME49_203770
TGME49_233210
TGME49_287470
TGME49_245770
TGME49_278910
TGME49_210482
TGME49_258850
TGME49_235515
TGME49_253790
TGME49_284040
TGME49_313385
TGME49_244180
TGME49_247400
TGME49_246760
TGME49_309860
TGME49_247630
TGME49_228145
TGME49_216280
TGME49_278840
TGME49_271310
TGME49_265060
TGME49_285980
TGME49_251170
TGME49_318675
TGME49_288640
TGME49_262470
TGME49_213520
TGME49_265320
TGME49_283780
TGME49_269600
TGME49_207710
TGME49_233950
TGME49_313318
TGME49_205450
TGME49_212920
TGME49_233925
TGME49_215680
TGME49_245980
TGME49_250360
TGME49_266500
TGME49_207930
TGME49_256700
TGME49_287510
TGME49_265140
TGME49_235650
TGME49_245530
TGME49_305150
TGME49_253640
TGME49_310160
TGME49_272590
TGME49_304490
TGME49_203340
TGME49_246060
TGME49_305610
TGME49_311670
TGME49_293740
TGME49_268300
TGME49_254640
TGME49_255635
TGME49_224100
TGME49_310670
TGME49_217915
TGME49_286460
TGME49_214410
TGME49_224932
TGME49_295070
TGME49_220880
TGME49_289690
TGME49_293280
TGME49_244412
TGME49_319695
TGME49_220920
TGME49_224770
TGME49_245746
TGME49_262630
TGME49_210810
TGME49_266910
TGME49_208430
TGME49_261650
TGME49_278580
TGME49_219820
TGME49_207875
TGME49_290000
TGME49_258880
TGME49_310680
TGME49_304670
TGME49_235000
TGME49_248900
TGME49_239310
TGME49_245432
TGME49_240930
TGME49_255890
TGME49_267360
TGME49_216490
TGME49_315410
TGME49_315600
TGME49_224140
TGME49_225820
TGME49_266360
TGME49_226420
TGME49_240880
TGME49_214080
TGME49_310045
TGME49_215390
TGME49_234370
TGME49_257000
TGME49_220540
TGME49_310520
TGME49_239780
TGME49_229930
TGME49_286000
TGME49_319090
TGME49_248990
TGME49_275370
TGME49_276920
TGME49_224620
TGME49_222440
TGME49_214760
TGME49_255330
TGME49_288320
TGME49_318610
TGME49_224845
TGME49_289920
TGME49_312330
TGME49_318660
TGME49_224940
TGME49_244260
TGME49_258930
TGME49_313665
TGME49_235360
TGME49_203135
TGME49_267050
TGME49_205390
TGME49_209300
TGME49_271935
TGME49_281600
TGME49_329800
TGME49_258560
TGME49_226720
TGME49_267740
TGME49_250930
TGME49_207865
TGME49_249760
TGME49_217530
TGME49_274290
TGME49_224170
TGME49_288220
TGME49_207600
TGME49_263410
TGME49_280470
TGME49_221295
TGME49_222040
TGME49_321640
TGME49_301355
TGME49_229390
TGME49_277685
TGME49_251440
TGME49_213460
TGME49_223668
TGME49_245485
TGME49_290970
TGME49_293490
TGME49_255900
TGME49_323320
TGME49_318340
TGME49_272370
TGME49_207230
TGME49_234950
TGME49_290330
TGME49_222970
TGME49_208370
TGME49_258720
TGME49_236260
TGME49_252220
TGME49_254870
TGME49_200375
TGME49_254150
TGME49_203290
TGME49_270240
TGME49_277050
TGME49_229440
TGME49_264110
TGME49_278600
TGME49_289360
TGME49_214330
TGME49_223855
TGME49_270670
TGME49_289600
TGME49_276200
TGME49_318525
TGME49_240780
TGME49_304880
TGME49_308950
TGME49_320680
TGME49_227010
TGME49_291650
TGME49_320470
TGME49_209490
TGME49_251550
TGME49_260160
TGME49_208730
TGME49_217610
TGME49_238000
TGME49_205060
TGME49_254120
TGME49_258730
TGME49_272695
TGME49_304500
TGME49_305820
TGME49_220420
TGME49_271750
TGME49_226650
TGME49_206680
TGME49_288580
TGME49_254340
TGME49_268880
TGME49_301270
TGME49_257720
TGME49_263310
TGME49_271610
TGME49_211890
TGME49_214780
TGME49_226950
TGME49_205680
TGME49_223685
TGME49_251800
TGME49_279430
TGME49_263327
TGME49_201690
TGME49_288010
TGME49_215210
TGME49_246990
TGME49_240590
TGME49_207150
TGME49_207800
TGME49_232640
TGME49_239260
TGME49_288020
TGME49_316255
TGME49_318580
TGME49_263550
TGME49_292610
TGME49_205200
TGME49_202030
TGME49_217640
TGME49_218358
TGME49_287280
TGME49_226825
TGME49_273350
TGME49_284660
TGME49_320040
TGME49_278170
TGME49_219150
TGME49_224990
TGME49_238260
TGME49_220170
TGME49_240500
TGME49_245428
TGME49_206390
TGME49_224180
TGME49_278270
TGME49_201840
TGME49_207750
TGME49_312950
TGME49_212200
TGME49_286740
TGME49_291850
TGME49_266460
TGME49_267400
TGME49_216910
TGME49_236030
TGME49_279340
TGME49_306280
TGME49_224710
TGME49_262960
TGME49_280510
TGME49_301300
TGME49_311440
TGME49_234510
TGME49_256060
TGME49_215380
TGME49_223110
TGME49_226520
TGME49_232650
TGME49_268610
TGME49_307020
TGME49_242330
TGME49_219130
TGME49_223420
TGME49_226500
TGME49_226580
TGME49_213067
TGME49_258900
TGME49_259660
TGME49_289700
TGME49_211030
TGME49_226040
TGME49_271600
TGME49_254070
TGME49_276940
TGME49_297340
TGME49_254600
TGME49_266480
TGME49_225555
TGME49_254770
TGME49_318490
TGME49_213690
TGME49_215510
TGME49_297845
TGME49_205410
TGME49_260480
TGME49_289900
TGME49_297850
TGME49_309930
TGME49_247740
TGME49_255420
TGME49_267670
TGME49_222390
TGME49_225250
TGME49_227020
TGME49_234460
TGME49_273720
TGME49_200310
TGME49_239087
TGME49_288550
TGME49_202300
TGME49_217560
TGME49_231460
TGME49_286010
TGME49_289610
TGME49_260490
TGME49_285720
TGME49_287220
TGME49_292160
TGME49_208740
TGME49_286510
TGME49_244700
TGME49_282130
TGME49_288680
TGME49_228390
TGME49_239600
TGME49_308093
TGME49_248370
TGME49_289670
TGME49_235440
TGME49_251540
TGME49_212760
TGME49_236070
TGME49_245590
TGME49_293720
TGME49_294310
TGME49_225745
TGME49_230170
TGME49_286560
TGME49_287260
TGME49_289010
TGME49_210255
TGME49_248710
TGME49_253820
TGME49_255910
TGME49_232280
TGME49_265260
TGME49_211630
TGME49_236580
TGME49_230070
TGME49_243210
TGME49_243980
TGME49_254660
TGME49_291880
TGME49_305140
TGME49_258380
TGME49_232590
TGME49_252250
TGME49_271250
TGME49_286130
TGME49_312960
TGME49_226010
TGME49_240270
TGME49_286640
TGME49_298060
TGME49_315310
TGME49_232760
TGME49_243350
TGME49_260825
TGME49_270610
TGME49_204540
TGME49_273030
TGME49_293510
TGME49_294230
TGME49_265040
TGME49_293560
TGME49_301400
TGME49_212840
TGME49_213020
TGME49_216410
TGME49_224950
TGME49_225300
TGME49_236010
TGME49_234440
TGME49_295460
TGME49_320720
TGME49_270300
TGME49_295690
TGME49_320525
TGME49_209570
TGME49_226020
TGME49_226290
TGME49_227080
TGME49_253530
TGME49_268790
TGME49_293690
TGME49_305460
TGME49_313820
TGME49_225105
TGME49_238270
TGME49_258590
TGME49_217620
TGME49_221630
TGME49_223000
TGME49_226560
TGME49_260370
TGME49_314550
TGME49_205750
TGME49_267420
TGME49_304955
TGME49_257440
TGME49_305840
TGME49_321170
TGME49_224820
TGME49_288270
TGME49_310660
TGME49_318170
TGME49_275770
TGME49_286690
TGME49_200700
TGME49_316310
TGME49_208450
TGME49_224890
TGME49_253950
TGME49_271930
TGME49_277920
TGME49_292360
TGME49_320610
TGME49_248980
TGME49_252190
TGME49_263595
TGME49_273310
TGME49_277820
TGME49_235920
TGME49_240550
TGME49_202290
TGME49_218370
TGME49_223672
TGME49_252630
TGME49_297220
TGME49_320150
TGME49_218230
TGME49_234530
TGME49_266030
TGME49_272520
TGME49_263630
TGME49_321660
TGME49_222160
TGME49_225580
TGME49_262480
TGME49_201110
TGME49_246120
TGME49_247220
TGME49_247360
TGME49_290260
TGME49_213680
TGME49_216180
TGME49_240580
TGME49_218950
TGME49_228380
TGME49_266450
TGME49_273050
TGME49_294830
TGME49_305090
TGME49_250350
TGME49_265810
TGME49_305930
TGME49_318690
TGME49_285140
TGME49_208570
TGME49_263270
TGME49_273640
TGME49_309210
TGME49_220090
TGME49_222850
TGME49_264740
TGME49_278700
TGME49_286090
TGME49_210230
TGME49_276990
TGME49_309885
TGME49_311780
TGME49_262710
TGME49_219240
TGME49_243600
TGME49_249370
TGME49_266470
TGME49_275320
TGME49_300160
TGME49_216055
TGME49_217450
TGME49_246450
TGME49_250030
TGME49_301890
TGME49_206460
TGME49_293760
TGME49_312990
TGME49_219140
TGME49_259580
TGME49_263750
TGME49_247730
TGME49_253300
TGME49_264050
TGME49_245650
TGME49_261540
TGME49_262100
TGME49_288245
TGME49_293440
TGME49_293860
TGME49_298980
TGME49_203120
TGME49_244020
TGME49_273320
TGME49_274060
TGME49_226550
TGME49_239885
TGME49_247780
TGME49_255895
TGME49_257360
TGME49_206340
TGME49_249970
TGME49_253470
TGME49_291900
TGME49_284570
TGME49_311040
TGME49_256760
TGME49_278720
TGME49_289530
TGME49_307260
TGME49_205720
TGME49_211300
TGME49_232940
TGME49_301430
TGME49_310770
TGME49_226260
TGME49_248460
TGME49_297400
TGME49_307605
TGME49_208320
TGME49_223750
TGME49_232630
TGME49_249030
TGME49_311790
TGME49_315270
TGME49_217665
TGME49_225940
TGME49_232750
TGME49_234470
TGME49_255670
TGME49_261690
TGME49_264060
TGME49_311760
TGME49_316510
TGME49_205300
TGME49_278530
TGME49_310250
TGME49_204370
TGME49_246995
TGME49_271840
TGME49_297900
TGME49_320600
TGME49_203820
TGME49_225790
TGME49_230610
TGME49_234550
TGME49_236870
TGME49_237070
TGME49_306300
TGME49_213650
TGME49_306390
TGME49_319670
TGME49_305030
TGME49_203810
TGME49_211710
TGME49_217550
TGME49_273060
TGME49_285220
TGME49_286650
TGME49_309780
TGME49_315440
TGME49_266690
TGME49_291070
TGME49_232030
TGME49_309810
TGME49_311800
TGME49_224470
TGME49_232960
TGME49_270120
TGME49_278160
TGME49_219690
TGME49_233350
TGME49_254800
TGME49_261750
TGME49_204490
TGME49_208440
TGME49_219230
TGME49_262560
TGME49_271033
TGME49_293680
TGME49_239760
TGME49_288950
TGME49_243760
TGME49_249920
TGME49_266750
TGME49_280460
TGME49_306670
TGME49_310180
TGME49_313330
TGME49_215290
TGME49_223040
TGME49_279550
TGME49_314430
TGME49_204550
TGME49_230480
TGME49_236980
TGME49_247530
TGME49_260510
TGME49_271790
TGME49_202590
TGME49_216080
TGME49_219190
TGME49_220890
TGME49_269670
TGME49_272530
TGME49_286530
TGME49_299015
TGME49_215400
TGME49_215440
TGME49_256010
TGME49_261710
TGME49_266620
TGME49_288990
TGME49_306370
TGME49_310030
TGME49_314260
TGME49_316710
TGME49_217030
TGME49_233400
TGME49_242730
TGME49_259520
TGME49_288530
TGME49_205330
TGME49_218870
TGME49_220640
TGME49_224020
TGME49_289640
TGME49_294780
TGME49_213610
TGME49_249935
TGME49_297810
TGME49_203080
TGME49_205700
TGME49_211260
TGME49_227440
TGME49_237010
TGME49_209690
TGME49_229420
TGME49_236860
TGME49_309760
TGME49_200385
TGME49_227380
TGME49_248190
TGME49_262935
TGME49_269442
TGME49_285150
TGME49_266730
TGME49_278940
TGME49_316300
TGME49_202620
TGME49_203020
TGME49_315780
TGME49_318560
TGME49_208300
TGME49_218260
TGME49_227050
TGME49_257020
TGME49_293670
TGME49_216720
TGME49_247510
TGME49_251490
TGME49_282220
TGME49_288600
TGME49_297470
TGME49_219210
TGME49_222948
TGME49_225930
TGME49_231140
TGME49_273790
TGME49_289250
TGME49_309580
TGME49_214320
TGME49_223410
TGME49_224935
TGME49_231100
TGME49_245660
TGME49_286730
TGME49_300220
TGME49_203720
TGME49_216660
TGME49_225310
TGME49_232710
TGME49_314720
TGME49_215130
TGME49_221350
TGME49_239610
TGME49_295360
TGME49_223125
TGME49_266920
TGME49_286680
TGME49_295100
TGME49_228370
TGME49_258170
TGME49_266120
TGME49_280380
TGME49_299900
TGME49_200290
TGME49_220510
TGME49_250760
TGME49_257040
TGME49_266890
TGME49_316520
TGME49_207950
TGME49_225730
TGME49_235620
TGME49_249670
TGME49_310700
TGME49_205030
TGME49_217900
TGME49_253420
TGME49_268680
TGME49_269970
TGME49_257760
TGME49_313900
TGME49_321300
TGME49_206430
TGME49_230520
TGME49_221310
TGME49_235680
TGME49_246090
TGME49_262860
TGME49_289680
TGME49_202900
TGME49_203030
TGME49_213580
TGME49_227570
TGME49_246940
TGME49_259710
TGME49_301250
TGME49_311100
TGME49_320100
TGME49_203630
TGME49_255880
TGME49_258230
TGME49_264710
TGME49_269900
TGME49_278510
TGME49_288030
TGME49_309740
TGME49_310040
TGME49_206640
TGME49_231430
TGME49_237015
TGME49_314820
TGME49_203310
TGME49_236910
TGME49_251760
TGME49_254620
TGME49_254650
TGME49_315760
TGME49_211640
TGME49_214980
TGME49_217510
TGME49_299070
TGME49_309560
TGME49_217570
TGME49_221470
TGME49_223900
TGME49_226860
TGME49_266080
TGME49_207240
TGME49_209910
TGME49_248280
TGME49_258360
TGME49_279420
TGME49_217540
TGME49_254010
TGME49_208800
TGME49_210690
TGME49_263570
TGME49_288000
TGME49_292950
TGME49_211670
TGME49_215910
TGME49_228180
TGME49_254080
TGME49_223690
TGME49_262720
TGME49_242090
TGME49_263560
TGME49_300055
TGME49_200330
TGME49_216130
TGME49_202430
TGME49_223070
TGME49_240570
TGME49_215490
TGME49_237560
TGME49_244390
TGME49_232830
TGME49_238150
TGME49_248670
TGME49_254690
TGME49_285250
TGME49_201260
TGME49_209170
TGME49_215350
TGME49_263320
TGME49_310790
TGME49_273770
TGME49_232250
TGME49_260620
TGME49_266070
TGME49_231950
TGME49_289750
TGME49_242820
TGME49_247440
TGME49_239330
TGME49_250810
TGME49_253650
TGME49_217555
TGME49_215470
TGME49_232000
TGME49_258470
